# Supplementary material for: Proteomic characterization of MET-amplified esophageal adenocarcinomas reveals enrichment of alternative splicing- and androgen signaling-related proteins
Source: Cell Mol Life Sci. 2025 Mar 13;82(1):112. doi: 10.1007/s00018-025-05635-7 (PMC11904063; doi:10.1007/s00018-025-05635-7)
Supplement: Supplementary file 3 — Supplementary Table S2. General patient characteristics of the total cohort and MET-amplified or non-amplified subcohorts. Differences between groups were evaluated for statistical significance using Fisher’s exact test. CROSS: Chemoradiotherapy for Oesophageal Cancer Followed by Surgery Study; FLOT: Fluorouracil, Leucovorin, Oxaliplatin, Docetaxel; pT: Histopathological T-stage; pN: Histopathological N-stage; L: Lymphovascular invasion; V: Vascular invasion; Pn: Perineural invasion. Bold print marks p-value below 0.05. [file 18_2025_5635_MOESM3_ESM.xlsx]

## Sheet: Sheet1
		Total		MET
	Parameter		non-amplified		amplified	Fisher's exact test
		n (%)	n (%)		n (%)	p-value
	No. of patients	59	39		20	-
	Gender					0.7463
	Male	46 (78.0)	31 (79.5)		15 (75.0)
	Female	13 (22.0)	8 (20.5)		5 (25.0)
	Age					0.0459
	Age (<65)	33 (55.9)	26 (66.7)		7 (35.0)
	Age (>=65)	23 (39.0)	12 (30.8)		11 (55.0)
	Unknown	3 (5.1)	1 (2.6)		2 (10.0)
	Median overall survival (months)	13.1	20.2		10.1
	Neoadjuvant therapy					1.000
	No	13 (22.0)	8 (20.5)		5 (25.0)
	Yes	43 (72.9)	28 (71.8)		15 (75.0)
	Unknown	3 (5.1)	3 (7.7)		0 (0.0)
	Neoadjuvant therapy regime					0.9624
	No neoadjuvant therapy	13 (22.0)	8 (20.5)		5 (25.0)
	CROSS	16 (27.1)	11 (28.2)		5 (25.0)
	FLOT	14 (23.7)	9 (23.1)		5 (25.0)
	Other	13 (22.0)	8 (20.5)		5 (25.0)
	Unknown	3 (5.1)	3 (7.7)		0 (0.0)
	(y)pT					0.0755
	1	6 (10.2)	6 (15.4)		0 (0.0)
	2	8 (13.6)	5 (12.8)		3 (15.0)
	3	43 (72.9)	28 (71.8)		15 (75.0)
	4	2 (3.4)	0 (0.0)		2 (10.0)
	(y)pN					0.3206
	0	17 (28.8)	14 (35.9)		3 (15.0)
	1	16 (27.1)	10 (25.6)		6 (30.0)
	2	12 (20.3)	6 (15.4)		6 (30.0)
	3	14 (23.7)	9 (23.1)		5 (25.0)
	L					0.7409
	0	25 (42.4)	19 (48.7)		6 (30.0)
	1	20 (33.9)	14 (35.9)		6 (30.0)
	Unknown	14 (23.7)	6 (15.4)		8 (40.0)
	V					1.0000
	0	40 (67.8)	29 (74.4)		11 (55.0)
	1	6 (10.2)	4 (10.3)		2 (10.0)
	Unknown	13 (22.0)	6 (15.4)		7 (35.0)
	Pn					1.0000
	0	8 (13.6)	6 (15.4)		2 (10.0)
	1	15 (25.4)	11 (28.2)		4 (20.0)
	Unknown	36 (61.0)	22 (56.4)		14 (70.0)
