# Supplementary material for: Proteomic characterization of MET-amplified esophageal adenocarcinomas reveals enrichment of alternative splicing- and androgen signaling-related proteins
Source: Cell Mol Life Sci. 2025 Mar 13;82(1):112. doi: 10.1007/s00018-025-05635-7 (PMC11904063; doi:10.1007/s00018-025-05635-7)
Supplement: Supplementary file 4 — Supplementary Table S1. Detailed information of all used antibodies for immunohistochemical stainings. A: appendix vermiformis, T: tonsilla palatina. [file 18_2025_5635_MOESM4_ESM.xlsx]

## Sheet: Sheet1
	Supplementary Table S1
	Antibody	Manufacturer	Clone	Dilution	Pretreatment	Control	Order number
	CD3	Thermo	SP7, rabbit	1:50	Citrat	A/T	RM-9107-S
	CD4	Dako	4B12, mouse	1:100	EDTA	A/T	M7310
	CD8	Dako	C8/144B, mouse	1:200	Citrat	A/T	M7103
	CD20	Dako	L26, mouse	1:1250	Citrat	A/T	M0755
	CD66b	Novusbio	G10F5, mouse	1:200	EDTA	A/T	NB100-77808
	CD68	Dako	PG-M1, mouse	1:400	EDTA	T	M0876
	CD163	Cellmarque	MRQ-26B-B4, mouse	1:100	EDTA	A/T	163M-16
	FOXP3	Abcam	236A/E7, mouse	1:100	EDTA	T	ab20034
	Mast	Dako	AA1, mouse	1:4000	Enzyme	A	M7052
	MUM1	Dako	MUM1p, mouse	1:1000	Citrat	A/T	M7259
