# Supplementary material for: Proteomic characterization of MET-amplified esophageal adenocarcinomas reveals enrichment of alternative splicing- and androgen signaling-related proteins
Source: Cell Mol Life Sci. 2025 Mar 13;82(1):112. doi: 10.1007/s00018-025-05635-7 (PMC11904063; doi:10.1007/s00018-025-05635-7)
Supplement: Supplementary file 5 — Supplementary Table S3. Protein expression levels in MET-amplified and non-amplified esophageal adenocarcinoma samples. The table contains processed protein expression data from mass spectrometry-based proteomic analysis. It represents a subset of a raw mass spectrometry dataset we deposited on PRIDE database with the samples we used in this study. Each row contains a unique protein identified by its UniProt identifier (UniProtID). Column headers indicate the amplification status of each sample (amplified or non_amplified) followed by a number. Note that these do not represent the sample IDs we used in the raw data deposited in PRIDE database. [file 18_2025_5635_MOESM5_ESM.tsv]

UniProtID	amplified_1	amplified_2	amplified_3	amplified_4	amplified_5	amplified_6	amplified_7	amplified_8	non_amplified_1	amplified_9	amplified_10	non_amplified_2	amplified_11	amplified_12	amplified_13	amplified_14	amplified_15	amplified_16	amplified_17	amplified_18	amplified_19	amplified_20	non_amplified_3	non_amplified_4	non_amplified_5	non_amplified_6	non_amplified_7	non_amplified_8	non_amplified_9	non_amplified_10	non_amplified_11	non_amplified_12	non_amplified_13	non_amplified_14	non_amplified_15	non_amplified_16	non_amplified_17	non_amplified_18	non_amplified_19	non_amplified_20	non_amplified_21	non_amplified_22	non_amplified_23	non_amplified_24	non_amplified_25	non_amplified_26	non_amplified_27	non_amplified_28	non_amplified_29
A0A0B4J1U7	19.0228	20.8355	22.2972	21.2616	22.8276	22.3598	21.4708	18.3366	23.2167	22.3995	21.1716	18.4332	17.6141	20.9711	21.2194	22.1325	21.1614	22.0845	21.394	19.5699	18.7089	18.3236	23.8182	21.3135	22.2499	21.8634	24.0016	22.4546	18.2435	22.2443	22.7348	22.9955	22.5336	22.4957	18.6317	22.4647	21.6065	21.5376	17.8436	22.5348	21.7339	21.0293	22.5438	18.6447	22.2699	23.4554	21.3388	18.4625	20.4654
A0AV96	18.3421	20.9759	18.1364	19.9937	20.2006	20.8385	20.4205	20.2677	19.8622	20.3594	20.2778	21.3463	19.5095	21.2607	19.7546	19.2625	18.4469	20.3	20.4068	20.925	19.0387	19.8449	20.3803	20.4749	20.1746	21.1963	20.2339	20.6568	20.9203	21.3292	20.5751	17.8884	21.0301	20.7427	20.9451	20.3433	19.6892	20.5672	20.827	20.6947	19.8831	21.099	20.223	18.8691	20.6433	20.4248	18.6797	19.3331	16.621
A0AVT1	21.2558	21.6988	21.4664	21.7162	21.4079	21.8178	21.8011	21.9536	21.3201	21.2823	21.6866	21.5568	22.1585	21.3437	21.9804	21.4893	21.0544	21.151	21.6841	21.3445	21.1049	21.4025	21.3444	21.3159	20.8297	20.8839	21.5022	21.42	21.1522	21.2807	21.8568	21.334	21.6305	21.5383	21.5703	21.6137	21.5071	21.4422	21.6115	21.6574	21.7365	21.3017	21.1582	21.0788	21.4544	20.9347	21.1895	21.8488	21.6258
A0FGR8	21.6428	19.9469	22.0187	21.5129	21.8719	21.2781	21.066	21.407	22.1744	21.7904	22.053	20.8456	22.2993	20.9679	21.9011	20.9865	22.345	21.9158	21.327	21.4079	22.2013	21.8361	21.6884	20.938	21.4266	20.6249	22.2214	21.4034	21.1294	20.5779	21.177	22.0391	22.5613	21.0155	21.6625	21.547	21.7845	21.2793	20.992	21.7525	21.7724	20.7684	21.5751	22.2268	21.1814	21.8454	21.4252	21.2056	21.7126
A1L0T0	20.4028	19.6075	18.8538	18.3636	18.6104	18.0219	19.3171	19.6232	19.9076	19.6082	20.3977	19.9073	18.211	19.5254	17.7853	19.6368	18.661	19.953	20.1815	19.7265	18.0171	19.555	20.1373	18.4499	20.2871	18.5397	18.5606	19.6626	20.148	20.3373	19.4219	17.3903	20.2236	19.6475	17.3597	20.3753	18.3095	20.266	18.9927	17.7328	19.8165	19.8028	18.8	20.0654	19.9395	20.8409	17.8474	18.4701	19.1141
A1L4H1	18.2776	17.8585	20.4654	18.6767	21.225	18.2046	18.4324	17.8795	19.9254	19.1263	17.1767	18.3104	20.3207	18.1581	18.5718	17.168	18.3781	18.7417	18.066	17.1055	18.1279	17.8851	20.2147	18.6196	19.8532	17.7318	18.6482	19.8885	19.784300000000002	18.9699	17.3533	20.2905	18.8252	18.7285	18.3336	19.0228	17.6719	18.9901	17.8213	19.1594	17.7381	17.75	18.865	21.4188	18.3456	18.201	18.5904	18.5103	18.791
A1X283	21.251	20.6798	22.1379	17.8034	21.7773	20.6713	17.5296	21.3519	21.7127	21.8223	21.2788	21.1849	21.4787	17.2676	21.1911	22.1519	19.2912	20.9319	21.1506	21.3459	21.1007	21.3371	22.4174	17.8348	22.2393	20.758	21.9	21.2349	20.843	18.6374	22.2322	21.8297	22.0878	21.1404	21.782	20.8851	21.4698	17.9822	20.6377	22.0159	20.8953	20.4797	21.9337	22.6458	21.6144	18.686	19.8787	19.7813	21.8134
A2RRP1	18.2063	19.5934	19.5759	20.0004	18.9819	19.7794	18.839	19.514	19.1345	19.6018	19.7722	19.8965	19.5933	19.7583	19.7578	19.6262	18.4488	19.3124	19.4762	19.9208	19.7846	19.4862	19.8706	19.3978	19.881	19.467	19.623	19.8238	19.9602	19.2552	17.3664	19.7346	19.856	19.6112	19.9146	19.689	19.7599	19.9025	19.7993	19.6387	19.7269	19.7362	19.7337	19.754	18.6917	19.7682	17.9787	20.1609	18.2792
A3KMH1	20.3651	19.1543	20.7504	19.8566	20.2674	20.5835	19.8522	19.6818	19.4319	20.0016	19.7839	20.6436	19.9019	19.3146	19.4587	19.0889	19.615	20.55	19.362	20.4414	19.5834	19.9856	20.1245	20.5631	20.6472	20.312	20.5438	20.2438	19.4453	20.969	20.1873	20.1572	20.1798	20.7584	20.5752	20.7159	20.4051	20.742	21.3372	19.4634	20.4038	19.9431	21.3578	20.0767	20.4081	19.6752	18.7967	20.6392	20.2211
A5YKK6	20.2324	20.3554	20.2279	20.246	20.5439	20.2634	20.2781	20.4226	20.3824	20.165	20.4182	20.5567	20.5879	20.2887	20.2786	20.3337	19.6761	20.4152	20.3951	20.5386	20.1895	20.3691	20.0924	20.6242	20.6786	20.4289	20.0104	20.3764	20.4711	20.6085	20.5311	20.1307	20.59	20.4412	20.3027	20.521	20.2174	20.2634	20.5366	20.4112	20.2964	20.6762	20.4134	20.1412	20.9827	20.5421	19.9248	20.4917	19.898
A6NDG6	18.5867	20.0408	19.7195	19.5858	19.0776	19.1819	19.0506	20.4372	18.6765	19.9184	19.9655	19.8454	18.2102	20.1529	20.9921	19.826	17.6958	20.0119	19.5986	20.265	18.4365	20.2796	20.4174	19.7592	18.8142	19.633	18.1675	19.7532	19.6621	21.0622	19.9181	20.2297	20.0653	19.801	20.7246	20.1018	18.2388	19.8926	19.5604	20.4024	20.1025	19.7962	17.9493	19.8503	19.1043	18.6465	18.2777	18.9756	17.8653
A6NHR9	20.3526	20.137	19.814	20.2698	19.4755	20.4236	20.3888	20.6599	20.1725	19.2651	19.863	20.2061	18.9235	18.7389	20.0696	19.9591	17.3702	19.64	20.776	20.0701	18.384	19.6214	19.5383	20.1127	19.7817	20.0767	19.271	19.786	20.1902	20.2076	20.109	18.8126	18.6077	20.3257	19.5824	19.8618	20.061	19.6413	20.5214	20.08	20.4802	20.5477	20.2268	18.3481	20.0957	20.0344	20.1308	20.368	18.1218
A8K2U0	23.4658	20.7389	22.2732	17.9597	22.0585	22.8657	17.9009	17.9402	22.226	17.7167	22.7891	17.6465	18.8626	19.0951	18.6431	18.1958	18.9987	21.681	23.6781	18.5186	17.1686	17.4688	17.9328	18.7029	18.0559	18.2761	17.9117	18.6376	18.4836	18.6932	19.0072	17.887	19.1125	18.129	18.7593	23.4512	22.747	18.3005	17.6327	23.3644	17.9038	17.9206	21.5334	18.1736	22.9363	17.615	21.7954	18.5017	18.5054
A8MXV4	18.8331	18.0507	18.9928	19.2941	19.7524	19.8696	19.5049	19.3105	17.4673	19.1211	19.2281	19.8854	19.1237	17.1453	18.9942	17.745	18.6957	18.8384	19.16	18.6895	18.9625	19.2258	18.6751	19.7413	19.1948	19.5346	18.5764	19.9363	18.4546	20.1235	19.2395	17.6501	19.0508	17.8529	18.9889	19.1369	19.1293	19.7682	19.5673	19.1882	19.0085	19.7701	19.8753	18.9821	19.1401	19.8352	19.3709	17.6657	17.6969
B0I1T2	21.5078	20.0068	19.8996	21.3048	21.6167	20.5828	20.5292	21.5792	20.9957	20.71	20.4557	20.3577	19.8134	19.4466	20.7651	21.3239	17.5583	20.3108	20.3687	20.741	20.1584	20.7194	20.4427	20.855	20.4972	20.178	20.1982	20.6682	19.8969	20.2345	21.4096	20.6512	20.3252	20.0742	20.4808	21.2117	20.8938	20.9474	20.4215	21.2414	20.4353	21.1959	20.8255	20.077	20.6496	20.6742	22.1576	21.4182	21.195
C9JI98	19.2856	19.5096	18.0655	18.0919	18.743	20.8189	17.9086	18.2479	18.0766	19.5567	18.6998	21.4453	18.5954	21.8746	18.6686	17.8489	17.6017	20.1753	19.748	20.2235	18.3932	18.2836	20.3786	20.1405	19.0142	19.1969	20.4181	20.7001	20.5863	22.0776	19.1936	19.5505	18.8772	21.5955	20.0181	20.2401	18.9267	20.5457	21.7345	18.2848	20.8852	20.8594	18.4957	19.1235	20.7607	20.1313	19.7056	18.1456	18.441
O00116	19.5213	19.7781	20.118	19.443	18.7272	19.7269	19.2854	20.454	19.224	19.647	20.1979	19.7721	19.9183	20.2959	20.2162	20.5384	18.7538	20.1608	20.2907	19.7176	18.1585	20.595	20.1154	19.899	17.7962	19.9912	18.889	19.7247	19.6987	18.9277	19.7056	19.7858	19.8301	19.5389	19.1922	19.8451	17.4747	17.5165	20.5001	19.4845	20.2537	20.443	19.254	19.0883	20.1268	19.9085	18.1082	18.0638	19.0338
O00139	17.9132	19.4446	19.581	19.964	20.4923	19.8841	19.8199	19.866	19.6441	19.7191	19.9748	19.8889	20.017	19.89	19.785	19.7754	18.0811	19.393	19.907	19.885	19.9922	19.8571	19.3289	19.5749	20.0488	19.4181	20.0257	19.6974	19.0932	19.7724	19.957	19.678	19.8006	19.4913	19.1347	19.6223	19.5702	19.3188	19.9272	19.2144	19.8625	19.6351	19.815	17.431	19.9038	19.7174	20.1248	19.6337	19.6667
O00148	21.1521	22.9291	20.7433	20.6699	21.4725	22.0227	22.9797	21.8441	20.9303	20.8458	21.2408	21.2893	20.4197	21.2029	22.0069	21.5277	18.2512	20.7156	21.9854	21.609	21.1963	20.9561	20.1955	21.5082	17.896	20.6854	17.6238	21.1373	22.1129	20.0342	19.2128	16.9874	20.2527	20.8984	18.4969	21.0087	18.7434	21.309	21.7933	19.0484	21.5944	21.0233	20.5467	17.6629	21.5625	20.8921	18.9331	21.4809	20.4773
O00151	23.1487	22.2775	22.887	22.3828	22.7435	22.6485	22.7901	22.266	23.6161	23.5244	22.882	22.7649	22.9226	22.6625	21.4092	22.3686	22.4419	23.0327	22.9242	23.3203	22.6712	22.3692	23.1793	23.0995	22.9039	23.4601	23.2254	23.4588	22.8669	22.495	22.5429	23.0899	23.0563	22.6882	22.5896	23.2371	22.8541	22.696	23.2176	23.0972	22.6217	22.9905	22.5788	23.1279	23.659	22.8608	22.7729	22.7871	23.0128
O00154	18.5906	20.0443	20.3678	18.7526	18.1483	19.826	20.0389	19.3482	19.3205	19.603	20.186	18.6396	19.743	19.9869	19.7276	20.1289	19.0939	18.8542	20.3097	20.2382	19.6508	19.8597	17.0928	19.6168	19.4131	18.8458	18.6747	19.479	17.8903	18.8889	17.9307	19.6893	18.9408	18.0956	19.3164	18.2099	18.8297	19.2063	20.0982	18.6619	20.0829	19.3597	19.0717	17.2451	19.4638	19.2729	19.0585	17.7918	18.5814
O00159	24.3868	23.1718	24.4491	23.9653	24.2261	23.8007	23.0004	23.7177	24.5965	24.0006	24.5902	23.6922	25.147	23.184	24.5111	23.2948	25.3699	24.4264	23.7119	23.8228	25.3403	24.7122	24.9432	23.2018	24.4387	23.8033	24.7556	23.906	24.028	23.3157	23.6452	24.9724	24.526	23.783	24.594	24.1825	24.6937	24.2196	23.0295	24.2882	24.6269	23.8326	24.5534	25.3546	24.0534	25.1523	23.0574	22.8736	23.9154
O00160	20.9001	20.057	20.2155	21.2225	21.4463	20.284300000000002	20.7231	22.3083	21.0043	20.612	20.7499	20.3704	20.4176	20.2577	20.7966	21.603	20.3181	20.7002	20.5006	21.141	20.7856	20.2512	20.6888	20.7529	20.5943	20.1559	20.5249	21.3512	20.2828	19.9402	21.1068	20.2514	20.2469	20.3739	20.8478	20.7157	20.4876	20.6671	20.885	21.268	20.8286	22.2949	20.6111	20.215	20.8423	21.0728	20.4885	20.1101	20.6508
O00161	18.5879	18.6633	17.0234	18.9703	19.5605	18.915	17.5517	19.3878	18.319	18.7497	18.8767	18.6016	18.9401	17.9967	17.8931	19.2353	17.582	19.5406	19.0474	19.3035	18.8809	18.8716	18.4147	18.1046	18.1543	18.588	17.9303	17.9523	17.4843	18.0144	18.9847	17.7541	17.7911	17.6525	18.012	18.1028	17.9426	17.861	18.1341	18.1969	17.8163	18.169	18.6831	17.6923	17.7365	18.1364	19.6069	19.0237	17.8609
O00170	18.9059	20.5058	20.1471	20.4981	18.8585	20.3406	20.3408	20.4037	20.1411	20.6607	20.6513	20.1442	19.9507	19.9866	21.1089	20.3586	18.0633	20.2579	20.5619	20.3413	20.3876	20.8012	20.4761	20.2092	20.3548	20.4253	20.6714	20.5858	20.3601	20.9247	20.2	20.6748	18.9129	20.638	20.5113	20.4788	20.4024	20.9129	20.4504	20.1731	20.554	20.2447	20.25	20.3625	20.2661	18.0068	19.0638	20.6146	17.9516
O00178	18.4577	17.3573	18.3473	18.3744	19.5263	18.1472	22.0036	18.3245	20.3045	20.551	20.1674	18.7545	18.3564	21.05	20.9111	20.9748	19.096	19.9071	18.621	20.8431	21.0346	20.9016	21.1386	20.7247	17.7601	17.9919	19.2783	21.0453	18.8374	18.287	18.5099	16.9246	18.2812	18.8595	17.9646	21.1109	18.388	21.0182	20.9222	20.886	21.1186	21.4002	19.1112	20.7085	19.0964	20.4456	16.8676	17.4938	18.0238
O00182	17.977	19.4804	18.8291	19.1001	19.0086	18.4044	18.0532	17.3473	18.1498	20.3055	18.0768	20.2334	18.0013	20.0691	17.3081	19.6658	18.5147	17.625	19.5614	20.5644	18.0457	20.1406	20.1172	19.1702	18.6059	19.6143	19.2928	20.2701	19.6563	20.1229	19.0196	19.3847	18.7735	20.6801	17.7386	19.807	17.586	19.9874	20.2642	17.675	19.8802	21.0159	19.1911	19.2129	18.2591	18.8087	19.2507	17.5039	18.91
O00186	18.43	20.1573	20.7719	20.3494	18.5641	20.6553	20.3566	20.4955	20.7658	20.6806	21.1272	20.6503	20.4855	20.732	20.4488	19.8745	20.6797	20.6351	20.8524	20.6539	20.6891	20.4875	20.679	20.551	20.3129	20.6995	20.8309	20.4561	20.3123	20.7406	20.918	20.3772	20.5752	20.2836	20.6476	21.0258	21.2899	20.4252	20.4031	20.9586	20.4054	20.7938	20.9512	20.6805	21.6311	20.7503	18.7978	20.108	20.6263
O00203	20.7205	20.5555	20.6905	20.8017	20.7632	20.7708	20.3646	21.1157	20.7553	20.9445	20.4	20.8408	20.8297	20.1461	20.5315	20.788	20.8144	21.0652	20.4604	20.863	20.7664	20.6861	21.0648	20.714	20.8616	20.7207	20.7481	20.5741	20.1606	20.683	20.9337	20.8999	20.7138	20.8595	21.028	20.9274	20.6925	20.9468	21.005	20.8303	20.9851	21.1176	20.6783	20.7759	20.4904	20.6728	21.0348	21.2058	21.2029
O00204	20.2653	17.9213	20.1454	18.4116	19.9717	20.1228	18.5451	17.6688	20.1775	18.6665	20.2079	18.2422	20.0258	18.632	17.529	19.398	18.0784	19.4066	21.3235	18.559	18.7373	18.8849	18.0033	20.0442	17.7264	18.4532	19.891	18.6255	18.1325	18.311	20.2668	18.5572	17.2311	19.1798	18.0699	21.5183	19.3976	17.815	18.8997	20.2887	17.1316	19.5034	18.4579	18.0765	20.0604	18.8413	18.2946	18.318	18.8886
O00217	18.3737	20.481	20.4039	20.5197	17.976	19.4303	19.8301	20.6088	20.7694	20.6833	20.3217	20.0457	20.6882	20.0546	19.6555	20.0722	21.4376	21.2597	19.7994	20.3651	21.0646	20.2566	20.4327	20.5338	21.0043	20.5269	20.5337	20.2872	20.4254	19.509	18.0842	20.3823	20.2273	20.166	19.714	20.5872	20.139	20.9082	20.2469	19.3911	20.0899	20.7989	18.3962	18.0762	20.0872	20.7956	20.5473	20.493	17.6835
O00231	21.7394	21.5191	22.0482	21.6008	21.5736	22.0218	21.7207	22.228	22.1403	21.986	22.1664	21.6359	21.7877	21.9474	21.916	22.1795	21.3661	22.0273	22.0588	22.0057	21.881	22.018	21.6432	21.5031	20.919	21.5692	21.334	21.6781	21.6963	21.6186	22.0202	21.5984	21.5862	21.8176	21.666	21.8669	21.5891	21.5599	21.9301	21.9274	21.9492	21.6307	21.663	21.5699	21.8564	21.8876	21.3861	21.897	22.0417
O00232	21.2032	21.774	22.2406	22.0166	21.0823	21.6454	21.5052	22.4103	21.7087	22.0244	22.188	21.7873	22.0326	22.1746	22.1409	22.2561	21.3079	22.1692	22.1448	21.9942	21.9627	22.2406	22.0109	22.0072	20.8137	21.7026	21.1322	21.9864	21.9723	21.7837	21.554	22.0433	21.9535	21.6524	21.7342	22.1157	21.1876	21.8771	22.2485	22.0276	22.3224	21.8121	21.3481	21.6199	21.6986	21.508	21.3501	22.2669	21.9255
O00233	21.2578	21.8971	21.4605	21.2241	21.0457	20.3634	21.1418	21.3525	21.1377	21.0054	21.6073	21.145	21.5538	21.0259	21.4053	21.0782	21.2461	21.57	21.294	21.494	22.0237	21.3636	21.4482	20.9485	21.4561	21.3167	21.2247	21.3442	21.399	22.4284	21.1899	21.1718	21.2462	21.0742	21.0996	21.5144	21.2555	21.09	20.9948	21.1101	21.3258	21.5424	20.9163	20.8963	21.4485	21.3051	21.01	21.6312	20.5404
O00264	23.0326	22.4603	23.0258	22.9816	22.816	22.2136	22.642	22.9342	23.4232	22.5141	22.6923	22.6629	22.1499	23.2182	22.5888	22.3238	22.5986	23.0832	22.8408	22.7876	22.7569	22.7471	22.7386	23.0701	23.1621	22.9074	23.173	22.9394	23.1408	23.8717	22.9904	23.1525	22.9328	23.2585	23.0614	22.6779	23.2502	23.0717	22.4334	22.3848	22.478	22.306	22.949	22.5917	23.0901	23.0644	21.9636	23.1883	22.6583
O00267	20.2561	20.3508	19.7167	20.7378	18.7901	20.622	20.3129	20.4493	19.9241	19.9127	20.2944	20.4412	20.5379	20.4839	20.3782	20.41	18.559	19.8946	20.0145	20.2596	20.0852	20.6095	19.9347	20.6563	20.2953	20.5051	19.3783	20.1806	20.4114	20.6489	20.41	19.9251	20.2406	20.774	19.993	19.9907	19.9132	19.8434	20.6371	20.1404	20.56	20.3846	20.4556	20.1158	20.679	20.407	20.3156	20.1518	20.0175
O00273	19.0168	21.544	18.0667	20.3969	19.2225	20.241	20.1788	20.1225	20.5301	20.3492	17.7424	19.6687	20.7051	20.4716	21.0096	19.9977	20.67	18.1957	20.0885	20.3875	21.0398	20.4111	17.7999	20.6411	20.4455	21.0334	19.2801	20.5116	21.0709	20.4164	20.4568	20.1275	20.5756	19.9192	20.4819	17.2296	17.5066	17.6041	20.429	18.1434	20.1742	20.5841	20.4327	20.7145	20.727	19.2556	18.8922	17.7278	18.501
O00291	18.193	18.545	16.8055	19.5045	18.2801	18.7484	18.2887	19.916	17.3037	19.6673	19.6771	17.531	19.6336	18.9091	18.0058	19.4276	17.9021	19.078	19.1409	19.2433	20.0815	18.8441	18.1544	17.5452	19.2358	19.019	18.2244	19.641	19.4699	18.3507	17.8974	19.3901	19.6605	19.0134	19.3269	18.3402	18.6301	17.225	17.4195	18.794	18.7739	19.3739	18.3458	19.6832	19.0663	19.1471	18.768	19.314	19.08
O00299	25.9137	25.8283	26.1509	26.3727	26.5597	27.0406	26.1517	26.3838	25.8738	26.3057	26.0102	26.5947	25.8663	26.0309	26.0346	25.9677	25.3647	26.2326	25.7285	26.4055	25.4481	25.8147	25.7196	25.6068	25.7414	25.5494	26.1984	25.9955	25.3792	26.0999	25.9746	25.7778	26.272	26.5723	26.029	25.849	25.4433	25.6675	26.2388	26.1275	25.9869	26.1678	25.7922	25.4889	26.3672	26.226	18.7148	21.6606	22.5441
O00303	19.0828	21.8473	21.7147	21.6601	21.1623	21.208	21.5933	21.8828	21.8185	21.9934	21.5632	21.1972	21.3206	21.7956	21.6528	21.1692	20.7012	21.9452	21.0948	22.0403	21.3075	21.4456	21.2058	22.3883	21.8016	21.4952	21.4517	21.5502	21.7345	21.7094	21.5213	21.624	21.5413	21.0275	21.278	21.4583	21.2552	21.6501	21.2911	21.549	21.0457	21.945	17.7845	20.8253	21.7034	21.7409	19.1839	18.5162	18.4542
O00330	20.9027	20.9396	21.4595	20.5337	20.7538	20.882	19.7791	20.7724	21.2771	21.2289	20.9143	21.5348	21.1026	20.4019	20.9769	20.33	21.544	21.7202	22.1426	21.0308	21.3461	21.2335	20.9999	21.3449	21.3275	21.3581	21.2965	21.1055	21.0006	20.9655	20.677	21.2456	20.9575	20.9631	21.2175	21.2185	21.9327	21.4986	20.7406	20.7829	20.967	21.1979	21.5386	21.0132	21.3933	21.4289	20.5146	21.1973	21.1697
O00339	18.7325	17.0888	18.9049	17.8597	17.8946	17.0075	18.0362	17.682	20.5459	20.394	18.9078	19.7289	21.1551	19.6254	19.3069	18.3778	20.7467	19.8778	20.453	17.639	21.0228	17.8305	20.6553	17.7326	21.2644	20.4669	20.5207	19.4356	20.991	17.8025	18.4336	21.0867	18.7621	19.2428	20.0191	20.8028	20.3261	20.498	18.3465	17.4357	19.1321	19.4948	21.6294	21.6016	21.3492	19.5093	21.3841	17.747	17.4097
O00391	20.9306	20.8204	21.5262	21.6695	21.6775	22.3358	20.0812	21.6289	22.7429	21.7586	21.1186	20.5676	20.9941	20.7009	21.126	21.3327	19.0407	23.0916	21.5579	20.9446	20.8521	20.6665	22.4129	20.9069	21.0747	21.1814	21.6139	21.5231	22.8096	22.1297	21.4856	21.0764	23.0137	21.7553	21.356	21.428	21.4403	22.112	21.1175	21.3058	21.0646	21.375	20.6647	21.4196	20.7898	21.8596	20.9823	20.3134	22.4491
O00401	19.3639	20.3301	21.4379	20.8704	20.4355	20.4508	20.9298	20.1127	20.9488	21.0697	20.0808	20.0006	20.6228	20.3515	19.934	20.2734	18.5334	20.8294	22.698	20.475	20.4537	20.1811	20.6256	20.2958	21.3176	20.7435	20.6514	17.7798	21.1253	20.5937	20.4972	20.7664	20.9768	20.3938	20.6983	20.5475	20.392	20.6895	20.3959	20.6306	20.2118	19.9496	20.6859	20.781	20.3157	18.1661	18.6292	19.4965	20.0372
O00410	21.0312	20.9999	21.4132	21.3622	21.0664	21.8589	21.7444	21.013	21.1058	20.9296	21.5153	21.1748	21.2112	21.1463	21.5708	21.3939	21.0558	21.1036	21.0921	21.215	21.1404	21.1076	20.8788	20.9208	20.1477	19.9677	21.2179	21.0638	21.2713	20.7552	20.9738	20.9398	20.7815	21.1079	20.8531	20.5629	20.9166	20.6696	21.8933	21.0876	22.2455	20.5361	20.8876	20.7847	21.0905	21.3842	20.4116	21.9834	21.5179
O00422	18.4572	21.7902	21.5061	20.9969	18.5247	21.6336	21.7083	20.9924	21.4477	21.5758	21.3045	21.5698	20.7987	21.4105	18.2089	21.6531	20.0255	21.4355	21.3903	21.091	20.2949	21.2186	20.8507	21.4288	20.6614	21.1558	20.64	21.6734	21.347	21.1153	18.571	21.4605	21.3853	20.9907	21.3404	21.5859	20.6923	21.7334	21.2382	21.2257	21.4099	21.3357	17.7133	21.0044	21.9153	17.9253	18.8817	17.9277	18.0501
O00423	17.7969	18.8432	20.7244	18.2785	21.4368	19.4116	18.93	20.2831	21.2545	20.5686	20.9225	20.2442	21.0351	18.8314	20.429	19.6469	21.1536	21.0219	19.7425	20.3041	21.5272	21.4398	21.2802	19.0934	21.0508	19.4312	21.7255	19.6144	19.8258	18.6025	18.5812	21.1065	20.9265	18.9795	20.6634	20.0973	21.3228	20.2649	19.2709	20.9145	20.834	20.205	20.7841	21.6103	20.3944	21.2844	19.7296	19.1651	20.2323
O00425	18.3212	21.8668	17.0847	21.1347	18.3073	20.34	21.1706	20.2934	18.1663	20.0746	20.6024	18.0264	20.522	20.3335	20.7887	20.8908	17.5052	17.7849	19.9743	20.2768	19.3743	20.1461	17.7571	20.118	19.7697	20.3735	20.6483	18.0503	17.8461	21.2071	18.3635	18.2425	17.9369	17.5926	17.822	19.3332	17.8383	18.6276	21.3057	18.2548	20.1657	17.5832	17.9243	18.3663	17.3193	18.2151	18.7098	20.1016	18.8967
O00429	21.122	20.7093	21.6253	21.3168	21.3589	21.3567	21.5394	21.6834	21.2415	21.4592	21.4877	21.8161	21.7318	21.4568	21.6728	21.2104	21.9433	22.0292	21.752	21.4367	21.9374	21.5282	21.571	21.1145	21.5432	21.0955	21.4865	21.5507	22.1164	21.8411	21.4432	21.7302	21.7116	21.2856	21.6185	21.46	21.3991	21.2702	21.0132	21.5465	21.6393	21.0256	21.1628	21.5694	21.4398	21.4844	21.3086	21.123	22.0508
O00442	18.4606	21.5319	21.285	21.4775	18.4525	21.1911	21.1313	21.3532	20.8969	21.2432	18.153	21.3305	21.403	21.1836	21.3236	21.1064	19.6213	21.2405	21.1796	21.5791	17.9291	20.8212	21.0974	21.3593	21.5858	22.0373	21.0813	21.2679	21.3188	21.1032	18.3289	21.0034	21.4959	21.2258	21.5556	21.1384	21.2509	21.1684	21.3836	21.2851	21.0284	20.9472	20.9209	18.5084	18.0527	21.332	18.0492	17.6051	16.7296
O00461	18.7653	20.119	18.1699	19.1203	19.2232	19.8921	19.2757	18.6038	18.9578	19.0864	19.0823	19.9786	18.4704	21.4581	19.1744	19.2299	17.3472	19.5625	18.9809	19.3981	18.5537	18.6168	18.6189	17.5764	18.1297	20.1101	18.8018	18.3659	18.7471	19.2073	19.2976	18.5183	19.5319	18.6223	19.5718	18.8478	18.5394	18.6962	18.519	19.242	18.577	19.0242	18.6297	18.6712	18.7895	19.343	18.2045	20.2695	19.2442
O00468	22.8228	22.5599	22.5772	23.6966	22.8867	21.931	21.803	22.3676	22.6626	23.0414	23.4042	21.7425	23.6877	21.8341	23.4348	22.6417	22.7278	22.7552	22.0418	22.2965	23.0403	22.5459	22.2444	21.7807	23.0805	24.1511	22.8305	22.4142	22.2595	22.411	22.7842	22.7749	23.4007	22.3127	23.4627	22.3445	22.4296	23.2774	21.9728	22.7144	22.873	21.9383	22.5619	23.1263	22.7151	22.6396	23.1814	18.4315	22.7503
O00469	19.4849	17.285	21.3633	22.376	18.7868	18.4607	18.384	21.426	20.2484	20.8638	21.9832	21.0675	18.4594	20.8906	22.5002	22.863	18.3755	20.5026	20.2156	20.7667	18.8388	20.9693	21.4987	20.5855	20.4106	18.9587	20.5249	19.9883	21.1584	21.4848	22.6551	20.5254	22.0649	21.6116	22.9445	19.6742	18.6122	19.7691	21.3677	23.4422	20.6965	21.1173	18.2217	21.6302	20.6106	19.6839	18.4999	18.8362	17.8662
O00471	18.4167	19.6179	20.5066	20.5904	20.1957	20.1392	20.0684	20.0557	20.3329	20.1163	20.1966	20.2188	20.5397	19.815	19.9955	20.3118	20.5146	20.0923	20.2528	20.0131	20.4002	20.2847	20.4905	19.9117	20.0447	20.237	20.3329	18.7877	20.1944	20.3547	20.3358	20.5602	20.42	20.2624	20.4582	20.4003	20.2599	20.4415	19.8978	20.5009	20.3565	20.1462	20.4958	20.3726	19.8007	17.8404	18.0372	18.9972	17.796
O00487	19.7845	20.7525	21.364	21.2186	20.8839	21.8027	21.1319	20.9941	19.4337	21.1582	18.715	21.4769	20.5913	20.969	21.1431	21.969	17.6702	21.0062	21.4874	19.8365	21.1098	20.9911	21.3783	21.2544	21.5705	21.7141	21.3237	20.4886	21.3493	21.3006	21.5202	21.4214	21.3798	21.727	21.0137	21.3407	20.5719	21.3619	21.3774	20.4849	21.5431	21.3932	21.3633	21.032	20.8045	19.0886	17.9106	17.8319	19.2832
O00515	22.3269	23.241	22.2479	22.3014	22.1644	22.5495	23.4772	22.3061	22.0754	22.8081	22.619	21.486	22.1815	22.5726	21.7103	21.2711	17.8566	22.3999	22.9954	23.1233	21.8682	22.499	21.4407	21.7472	20.5569	21.8052	21.9358	22.3572	22.0748	21.762	23.1203	21.6977	22.4947	21.6034	20.9549	22.9675	22.153	21.8085	23.0589	22.4185	21.5523	20.9153	22.0165	20.3915	22.5446	22.2578	20.8443	22.2241	21.3702
O00534	20.5703	18.7814	20.7996	20.3718	20.8109	20.2504	19.2943	20.0261	21.3013	21.0544	20.5369	19.654	20.4426	19.5632	19.7268	19.7806	21.1581	20.6114	20.4351	20.6011	20.4848	19.9961	21.4348	19.6325	20.368	20.6212	21.1001	21.1602	20.7656	20.6608	20.0072	21.3597	20.1816	20.4476	20.3859	21.419	21.1658	20.9177	19.7823	20.6188	20.562	20.8088	21.8493	21.3098	19.9292	21.301	18.6851	19.5689	21.0998
O00541	20.8711	21.9412	20.7911	20.9468	20.9497	21.2788	21.5607	21.0787	20.7595	20.828	20.9535	21.0601	20.6358	21.5626	21.0986	20.9734	18.7557	20.3385	20.7679	21.1293	20.2465	21.4729	20.1526	21.8288	20.933	20.8291	20.5489	20.9833	21.1383	21.2439	20.892	20.4447	21.5449	21.0383	20.3423	20.6323	20.6297	20.4716	21.3045	20.7652	21.2328	20.7065	21.0491	20.4045	21.1931	20.9385	19.2926	21.337	17.7481
O00567	21.2783	21.7603	21.4038	21.478	21.6392	21.7433	21.9257	21.4804	21.6351	21.3281	21.4724	21.5303	21.2744	21.7013	21.7481	21.5359	20.4419	21.2293	21.4685	21.536	21.3824	21.6854	21.1971	22.1517	22.3461	22.3102	21.4195	21.9627	21.817	22.1323	21.4216	21.6128	21.803	21.9929	21.1306	21.7537	21.2339	21.6296	21.9169	21.3433	21.5462	21.9329	21.6572	20.8967	21.6798	21.0435	18.3348	20.2771	19.8339
O00571	22.0892	22.5278	22.091	22.0053	22.1637	22.6095	22.2538	22.1724	21.8762	21.9258	22.0996	21.3971	22.108	22.4879	21.9723	22.1678	21.9286	22.0473	22.3599	22.1469	21.5992	21.8742	21.8593	22.3095	22.9151	21.9488	21.619	22.5756	22.7378	22.2263	22.3133	21.7466	21.9112	21.2974	21.8845	22.3249	18.4224	21.556	22.3827	22.3942	22.6372	21.4124	21.9726	21.5614	23.0653	21.9567	21.3746	22.1724	22.1301
O00748	21.0936	19.2123	19.3725	18.09	20.5389	22.5775	18.1332	17.8188	20.7317	19.1179	20.3453	21.6567	17.7204	23.0251	19.2802	18.5766	18.5372	20.2817	21.0829	20.5745	17.7725	19.0252	19.9012	18.94	18.6164	19.5257	22.2799	20.6775	18.4802	19.8238	20.0132	17.732	20.6508	23.2527	18.218	21.4581	20.7589	18.6983	22.9817	19.9489	23.1838	21.7881	18.3043	18.3555	20.7272	18.9302	18.5222	23.4751	20.3128
O00764	18.1	21.907	22.1444	22.9304	21.9335	22.2318	22.2765	22.8902	22.1694	22.6665	22.8025	22.7654	22.9053	22.8809	23.3585	22.6897	18.6345	22.5161	22.328	22.4949	22.1358	22.992	22.5178	23.275	17.8375	23.3817	22.2297	22.0623	22.2894	22.8586	22.8444	17.3824	22.5716	23.0956	22.9626	22.0717	22.0122	22.6966	22.8085	22.7725	21.8913	23.288	22.2503	22.4531	22.8617	22.3754	17.9049	22.7158	22.7739
O14548	19.0469	18.9639	17.6777	18.76	18.7755	18.8424	16.6651	18.6117	19.1015	19.6318	18.5941	18.0742	18.6039	19.592	19.0235	18.1337	19.2543	20.1153	18.3206	19.3993	17.4854	18.2236	18.0813	18.557	17.2936	19.2635	18.9961	19.8891	17.5219	19.0521	19.1842	18.1841	18.7022	18.1744	18.8661	18.3217	19.1093	20.032	18.946	18.1741	17.9228	19.575	18.118	18.4735	17.5605	18.9636	19.1783	18.7125	17.682
O14558	24.1958	21.8323	24.6736	22.4391	24.387	20.556	19.9806	23.1077	24.687	23.7963	23.5816	21.6606	24.6772	21.2082	21.698	20.5618	26.4221	24.1024	21.7656	22.9886	25.2245	24.1057	25.3917	23.1832	24.8294	22.3786	25.3235	23.2751	22.7091	20.466	22.3204	24.8104	21.8371	20.8726	24.7408	23.194	25.2356	22.6335	17.8913	24.0746	23.7195	21.1382	23.2857	25.0177	23.5615	24.1317	21.9332	17.251	23.9565
O14579	18.3422	21.9923	22.3457	21.9472	18.0748	22.1954	21.1568	22.3656	22.5326	22.3378	21.0883	21.8354	21.8784	21.7729	21.0135	22.1786	19.1832	23.302	21.893	22.0349	21.848	22.1442	21.7767	22.0037	22.833	22.8405	22.1547	21.7372	21.9837	22.2321	21.6169	21.9443	18.5444	21.8568	21.9904	22.4775	21.3319	21.9727	22.0264	21.4573	21.7912	21.0509	17.192	18.4418	20.9054	21.1873	22.9517	22.1251	21.9013
O14617	18.6586	20.2368	20.1411	20.1229	20.1512	19.1653	19.5176	20.395	20.6311	20.348	20.1227	20.045	19.9746	19.4988	19.6102	20.1821	19.1869	20.0373	20.4838	20.0694	19.8181	19.8451	20.1233	19.861	20.2779	20.0011	20.0437	20.0164	19.7425	20.2867	19.9621	20.1672	19.6718	19.8114	20.0648	20.4203	19.4801	20.2449	20.3543	19.8411	20.36	20.0769	19.7323	19.538	19.1506	19.7439	19.7783	19.868	19.201
O14618	21.0178	20.0341	20.7087	20.5576	20.6555	18.1881	21.2007	20.3534	20.9461	21.0421	20.5355	20.735	21.1314	20.8089	20.9094	19.8262	20.8629	20.8508	20.2998	20.4344	21.1399	20.2069	20.7591	20.5817	21.1113	20.5134	20.804	20.5883	18.1996	18.8078	18.5028	21.1714	21.0295	20.4534	21.2348	20.8946	18.31	20.6141	20.178	20.6122	20.0105	20.8472	20.9726	18.5722	20.8822	21.2483	18.6322	21.1578	20.7167
O14639	20.4697	20.251	20.9468	20.2603	20.3074	20.0019	19.2164	19.041	20.6921	20.9236	20.8149	20.0573	20.9428	20.6728	19.3491	17.8422	18.6217	20.3479	20.8841	20.2849	20.9206	20.1436	20.4231	19.3645	18.2398	19.8899	20.0755	20.6454	20.2693	20.8549	17.8572	20.3942	20.7777	19.861	19.0922	21.4437	20.542	20.6261	19.6868	20.1352	20.008	19.7177	20.2307	19.168	20.7775	20.4559	18.5539	19.716	19.4303
O14657	18.9108	18.2501	18.5732	18.7496	17.9018	19.026	18.0718	17.005	18.5273	19.1945	18.9393	19.3816	18.0331	20.0129	18.6117	19.278	17.8505	18.655	20.9553	19.0057	17.8627	18.8113	17.7939	18.4395	18.2062	19.3864	18.3667	18.8074	19.3084	21.062	19.2557	18.9595	19.7548	19.4693	16.8846	19.0334	18.5544	17.4183	18.1496	19.4765	19.8958	19.2918	18.1466	18.7792	18.2006	18.5007	18.4802	18.6469	17.7568
O14672	21.4973	21.3853	21.45	21.4476	21.2579	19.4852	21.9205	21.49	22.037	21.6769	21.0223	21.7413	17.9504	21.6273	21.1987	21.4764	21.3335	21.5697	21.4946	21.6618	17.3049	21.4663	21.9282	21.3296	21.319	22.0785	22.6748	21.1796	21.4464	21.8128	21.1925	21.3592	21.8613	21.4632	17.8858	21.7463	21.9904	21.8797	21.4167	21.7589	21.2542	21.7337	21.7686	21.6198	21.9198	18.5837	20.9205	21.4854	21.5201
O14683	18.5444	20.2085	17.8762	20.4613	18.9833	21.2191	20.627	20.6382	17.7147	20.0732	18.5602	20.8969	19.8584	22.2505	20.7689	20.8971	18.1085	20.825	17.9203	18.4501	17.9865	20.5924	18.6606	20.134	18.4333	22.2854	18.7809	20.3352	20.2866	22.165	18.2689	18.6897	21.3616	20.3891	18.5567	20.4799	17.7445	19.9661	20.3206	17.9099	19.8879	20.7744	21.0289	17.4859	18.9393	18.5892	18.7812	19.9459	20.8265
O14727	19.5737	19.2149	18.6719	19.5363	19.8537	20.2403	19.9709	20.6374	18.7526	18.123	18.8721	19.8176	18.4831	19.6349	20.0213	19.8533	19.9082	17.9779	19.31	19.9733	17.9639	19.306	18.8229	19.8603	18.9734	19.6692	19.0218	19.3401	19.8135	20.4748	18.4832	18.2817	19.1313	19.8552	18.0668	19.1535	18.659	19.3693	19.857	19.6347	19.46	20.6076	19.1063	18.4042	19.368	19.1677	18.8559	20.0072	20.0166
O14732	18.6917	19.5309	20.1865	17.2215	18.5459	20.4572	20.2808	20.035	17.942	19.9443	20.5102	21.8396	19.7523	19.3391	18.7485	17.294	17.2602	20.4672	20.8501	20.0676	18.4889	18.695	18.4084	20.3808	18.0627	22.6777	19.3492	19.4001	20.7601	17.2717	18.3666	19.1037	18.3357	20.6469	18.8573	20.8983	20.9521	20.145	20.4122	18.0307	19.6617	20.2999	21.6001	18.3879	20.6774	18.1004	18.262	19.3004	18.505
O14733	18.9451	18.2554	17.4887	18.064	19.358	17.8437	16.8316	18.1219	17.8176	18.4581	18.6292	18.1628	18.7917	17.7129	17.1263	17.1001	18.986	18.1514	17.7896	18.2675	18.7813	18.4518	18.7659	18.9742	17.526	18.0358	17.8707	18.7834	18.8117	17.9105	18.1762	20.0225	18.2856	17.5225	18.3172	18.0757	17.9339	17.1884	18.3472	18.2705	18.685	18.7508	17.8759	18.5921	18.0574	17.872	18.2836	17.6819	17.5595
O14734	18.771	20.5403	18.5334	20.9107	18.0595	20.4382	21.2074	19.9736	18.121	18.324	20.0989	20.5307	20.2717	21.1385	20.355	20.0519	17.0205	20.0406	19.9764	20.4401	18.5337	20.481	18.8678	20.7336	20.5244	20.9816	20.3729	20.1093	21.7756	18.7382	18.7125	17.9216	18.8467	21.0814	21.181	17.6456	19.293	17.1322	20.237	17.575	20.5684	20.4644	17.2039	19.4174	20.1724	18.4122	18.4476	18.2529	18.6706
O14735	18.5616	21.766	21.7665	22.0469	19.5618	21.0158	21.0069	22.0913	22.138	22.1419	22.0588	21.6726	21.9568	21.5535	21.7723	21.9153	17.906	22.6327	22.1901	21.6652	22.2566	22.2001	21.981	21.4135	18.1332	21.2887	18.1902	22.0163	21.9987	21.6584	18.8402	22.2911	22.1498	21.3477	21.8298	22.1365	18.2699	22.2896	21.4841	18.9087	22.1947	21.9563	20.5965	21.6616	21.5096	18.9796	18.7434	18.7216	17.6384
O14737	20.0582	20.0162	19.9746	19.3067	19.4893	19.674	20.6493	19.6258	19.4694	19.7876	20.1623	19.5476	20.5396	19.6615	19.7492	19.4032	20.5862	19.7093	19.6651	19.8662	20.451	19.8258	19.9602	19.9694	19.7347	19.2925	20.0758	19.5839	19.2309	19.5979	19.7889	19.7383	19.517	20.1596	20.0986	19.7957	19.986	19.2913	20.3388	19.8717	19.928	19.2514	19.9035	19.6153	20.4208	20.8567	19.013	20.3514	17.9512
O14744	22.2273	22.7253	21.6824	21.8483	21.5018	22.1954	21.7839	21.6468	21.6677	21.5891	21.6206	21.6193	21.7726	21.7179	21.765	21.5872	21.3536	21.8368	21.3708	21.6217	21.8438	21.7601	21.4495	21.9244	21.5716	22.1214	21.5925	21.749	21.6468	21.4099	21.222	21.4121	21.4084	21.6269	21.2585	21.7965	21.8188	21.364	21.8864	21.5519	21.8545	21.5956	21.5502	21.4796	21.5122	21.5455	21.6219	22.4768	21.7144
O14745	22.3627	21.4802	20.3421	20.5881	22.0704	21.8892	20.2129	21.1546	21.6721	21.926	21.5576	21.3315	20.1861	23.0163	20.8181	20.3332	17.6057	21.4782	22.235	22.705	20.8202	20.9994	20.9547	20.5737	20.8281	21.2093	20.2429	21.9538	21.5022	21.0646	21.5672	20.8585	21.7296	21.3109	21.0796	22.7221	21.8699	21.139	21.202	21.6185	21.0966	21.7887	22.2709	20.2165	22.0439	21.714	21.5137	22.7386	21.2801
O14773	21.773	21.6756	22.8612	23.2416	22.6648	22.2104	22.5964	23.3263	22.4201	22.6826	22.9252	22.6077	22.6479	22.4561	22.9759	23.4578	22.1203	23.2259	22.0631	22.1805	21.947	22.6418	22.5511	22.4908	23.7116	23.0041	22.7417	22.4855	23.8655	23.4942	22.6758	23.1701	23.3724	23.1354	23.6504	23.0868	22.051	23.1952	23.2004	22.9746	22.977	23.1417	22.6376	23.2619	18.3851	18.7269	24.1087	22.9073	23.7343
O14776	21.2656	21.3983	20.7949	21.3785	21.6596	21.1627	21.2913	21.2411	21.0722	21.0213	20.9547	21.0366	20.9788	20.8196	20.8507	20.925	19.9413	20.7729	20.9119	21.2966	20.8523	21.1805	20.817	21.5158	21.2474	21.5764	20.6742	21.2484	21.0363	20.8894	21.353	20.7883	21.1821	20.775	20.6545	20.8964	20.9413	20.9784	21.0805	20.9938	21.0488	21.2069	21.4011	20.8535	21.4871	21.0875	20.0821	20.7246	20.6866
O14786	21.0388	20.1197	20.7879	21.1927	20.9391	19.3244	19.9389	20.7027	21.1142	20.7137	20.9529	20.3592	21.2835	19.572	20.1536	20.8838	20.5602	20.7405	20.472	20.4753	20.7773	20.1029	20.3153	20.2076	20.8756	20.9856	20.4791	20.6013	20.6267	20.7215	20.7984	20.9784	21.4307	20.2006	20.804	20.5453	18.6422	20.6431	20.1359	20.8179	20.206	20.2118	17.9771	21.5359	20.5341	17.4855	18.7841	16.9502	17.8387
O14818	22.8048	23.1445	22.3624	22.4507	22.7721	22.5132	23.1653	23.0938	22.7101	22.5892	22.8139	22.6311	22.6907	22.6353	22.2582	22.758	21.9829	22.7315	22.8711	22.952	22.6019	23.2912	22.3525	22.753	22.4465	22.6587	23.1494	22.6809	22.4677	22.8772	22.2378	22.2663	22.0972	22.758	22.3799	22.8048	22.6273	22.5871	23.3021	22.3488	22.9047	22.674	22.3041	22.0066	22.6793	22.8648	22.7785	22.8761	22.5893
O14828	18.7854	19.9026	19.5384	19.2942	19.9248	19.2698	19.543	19.3251	19.0405	19.7066	19.2549	19.4132	19.1749	18.7377	19.1563	19.4195	18.0577	19.65	18.8986	19.4943	18.9439	19.0844	19.2585	18.7639	19.6973	19.5965	19.1378	19.3911	19.9242	19.2469	19.7411	19.1654	18.6699	19.2175	18.9638	19.5964	18.6407	18.6884	19.7787	19.1907	19.368	18.6025	20.3007	18.8746	19.6203	19.5116	18.1268	18.5576	18.6162
O14841	19.4167	18.8863	19.3072	18.3612	18.0945	19.6402	19.3219	18.7066	18.9264	19.1602	18.3245	19.0415	19.055	19.7696	18.5417	18.5122	17.6811	20.373	18.1748	19.4937	19.604	20.2694	19.6002	20.0637	19.8341	19.1572	18.3793	19.4981	17.9518	18.1718	19.4924	18.7363	19.3208	19.0715	18.7911	19.5492	18.7525	19.8375	21.1293	18.8669	20.5817	20.8156	19.4812	18.6778	18.764	19.1018	18.1897	20.4571	17.7301
O14874	19.4222	20.3928	18.3489	20.9844	18.1454	20.3373	17.9458	20.6136	18.7763	20.6422	20.7149	20.9551	20.546	20.325	20.8303	20.3303	19.0716	20.0692	20.1423	20.256	18.3584	20.4653	20.3802	20.3451	18.8766	19.9891	18.9392	17.8839	20.4946	20.8147	20.5028	20.7812	21.2388	18.5216	21.4766	20.4502	18.5194	20.9624	20.1202	20.5242	20.3236	20.9143	18.2091	21.1904	20.4708	18.372	19.0877	18.0515	18.2106
O14879	18.3624	20.1289	19.2505	18.9503	18.9112	19.7263	19.258	20.7746	17.4582	20.1838	18.3255	17.8766	19.7791	18.3869	20.7481	20.5575	18.5268	18.8223	20.3714	20.0436	19.257	19.686	18.2158	18.0945	19.6045	18.2829	18.845	18.155	18.4175	18.7826	19.0211	18.0325	19.014	20.4895	16.9603	19.3115	17.8577	18.1249	19.4852	21.1306	19.924	19.9992	17.9669	19.215	20.5471	19.1487	18.4528	18.8791	19.2093
O14908	20.9907	20.5003	17.742	17.7996	20.9615	21.1296	19.6807	20.238	20.7136	20.5202	20.4853	20.0814	20.7862	20.3377	17.2552	20.4976	17.7562	20.4949	21.1799	17.871	17.5973	18.2932	18.0514	17.774	20.6904	17.5415	17.8053	20.4664	20.7191	20.7328	18.0462	17.2724	18.3117	18.2349	18.6449	20.8918	20.4883	17.0674	20.4488	17.6856	17.8192	17.992	18.905	17.4479	18.7646	18.0292	18.493	19.4127	17.7237
O14920	19.0835	19.013	18.2531	19.3312	18.8334	18.7334	18.7935	19.3248	17.9021	19.2857	17.8505	19.3339	18.7393	18.8629	18.3013	18.4868	17.4695	18.5168	18.6328	19.1498	19.399	18.6021	18.8732	18.7963	19.606	19.1831	18.768	18.8259	18.9122	18.5873	19.2641	19.1921	19.1959	18.515	18.4239	18.6773	18.7907	18.9931	19.14	18.7813	19.0635	19.3667	18.6746	18.2353	19.0151	18.3466	18.7024	19.2752	18.9551
O14936	20.3995	19.3796	20.3227	20.6059	20.278	20.1168	19.7067	19.4794	20.6114	21.042	19.9264	21.0481	20.3208	21.4511	19.5315	20.3012	19.756	21.0501	20.3186	20.6735	19.5862	19.7892	20.9023	21.6452	21.0318	21.2723	21.0126	20.9769	21.2433	20.8722	20.589	20.5493	20.866	21.2144	21.1311	20.5905	20.8175	21.2645	20.7192	20.6445	21.0377	21.0702	21.1398	20.7792	20.504	20.8343	19.78	20.909300000000002	20.6607
O14939	18.6384	16.8786	17.5403	17.7152	18.2858	18.1287	18.1895	17.9867	18.1446	18.1846	18.5569	18.5501	17.7677	16.6712	18.1664	17.2924	17.9973	18.3105	18.2788	17.1634	18.7174	17.6149	17.4528	17.3695	17.7234	17.6137	18.4725	18.4522	17.2506	17.9962	18.6939	17.4048	18.4556	17.8216	17.9429	18.0992	18.3745	18.1193	17.8119	18.0664	17.4823	18.522	18.4542	18.0224	17.4633	18.584	18.5456	17.8367	17.8686
O14949	18.7401	19.8566	20.8095	17.882	20.5934	20.1701	19.6115	20.3481	17.3891	21.1072	20.7748	20.7677	20.6241	21.147	20.5013	20.0334	20.9872	21.4046	20.1814	20.7725	20.7711	20.8916	20.9156	20.2231	20.771	20.9262	21.02	20.9581	20.7976	20.5024	17.6981	21.1337	20.2729	20.3872	20.707	21.4766	20.9551	21.3815	20.7151	20.3971	20.9251	21.444	21.1264	20.9333	21.0018	20.5323	18.4568	21.3344	18.371
O14974	22.93	21.8356	23.6807	21.9154	22.8159	20.943	21.3747	22.6513	23.2286	22.7849	23.4069	22.0042	24.3647	21.8795	23.1079	21.9102	24.4911	22.5491	22.5241	22.5955	24.7718	23.6267	23.1052	21.9666	22.7225	21.5069	23.2477	22.8298	22.2945	22.2023	21.9335	23.8111	22.6602	21.4199	22.8456	22.7161	23.1601	22.05	21.5353	22.6965	23.0672	21.8194	22.2201	23.1984	22.1363	23.8874	22.1663	22.4795	23.2572
O14976	18.3309	20.2793	19.6664	19.9429	20.4135	20.3231	19.6299	20.2899	20.1381	20.048	20.2491	20.8221	19.755	20.0584	20.4102	19.8858	18.0358	20.1131	19.9504	20.4141	19.3405	19.6729	20.1931	20.0557	19.6395	20.1444	19.9575	20.1789	20.3187	20.3145	20.1786	19.8523	20.219	20.0729	20.6399	19.9123	19.7272	20.1588	20.5396	20.3367	19.9484	20.5744	19.4283	18.7322	20.3056	20.0499	20.3116	20.424	18.3345
O14979	21.1844	21.0893	20.9178	21.3308	21.5505	21.4542	21.3419	21.1097	20.9394	21.6536	20.9428	21.2817	21.5138	20.7519	21.1797	21.7108	20.2711	21.5114	21.9915	20.9279	18.659300000000002	21.8616	21.4379	21.906	22.0041	21.755	21.3983	21.724	22.3695	21.3576	21.6186	21.7704	21.6486	21.7386	21.3213	21.6137	21.0289	21.7438	21.7086	21.3483	21.1356	21.6097	21.6529	21.3896	21.8165	18.0901	19.1533	21.3004	21.4141
O14980	21.8564	22.4208	21.7989	21.9191	21.8582	22.1798	22.054	22.0727	21.2941	21.7678	22.0454	22.1128	21.8253	22.051	22.2101	21.866	21.3057	21.3042	22.0468	21.8166	21.5068	22.0028	21.4968	22.4412	21.899	22.148	21.5956	21.8031	22.1178	22.2841	21.7711	21.7286	21.6224	22.0164	22.0493	21.615	21.5823	21.8594	21.9582	21.9846	21.909	21.8785	21.725	21.8582	21.5464	21.8146	20.9391	21.4956	21.6254
O15020	20.3217	17.9267	19.3989	17.5978	19.3762	19.0628	18.3025	18.2785	18.8185	18.53	19.7813	18.0049	18.3769	17.8022	19.1397	19.8447	19.1366	17.8104	20.4277	17.9685	17.371	18.595	18.3157	18.4326	17.3027	18.7416	18.25	18.4745	18.1235	17.6716	19.6511	17.8104	19.0886	17.5435	18.3329	20.0504	19.7166	17.4925	18.1868	18.8014	18.4811	18.6392	18.3271	18.5831	19.735	17.6562	18.9029	18.125	17.3069
O15027	21.0172	21.323	21.0579	21.416	21.0737	21.0325	20.7808	21.164	20.8728	21.2042	21.1597	21.1188	20.9433	21.4174	20.6733	21.0637	20.5287	21.1533	21.1743	21.3315	20.9549	20.6403	21.3351	21.2389	21.4932	21.8258	20.9393	20.9662	21.8606	21.7025	21.5686	21.1294	21.3544	21.2514	21.7701	21.1459	21.0983	21.2124	20.9113	21.1472	21.3193	21.0094	21.2472	21.3286	21.3102	21.0452	19.2511	21.0416	20.2988
O15031	21.0147	20.2627	20.4134	20.6628	20.7354	20.6522	20.0049	20.4016	20.4433	20.6794	20.5449	20.6311	20.5913	20.5766	20.5917	20.2903	20.5028	20.6451	20.6296	20.453	20.3346	20.8356	20.5102	19.778	20.785	20.4831	20.7771	20.5327	19.7396	20.1887	19.9109	20.4351	20.7094	20.604	20.1828	20.5815	20.5625	20.6493	20.5958	20.1504	20.5709	19.7617	20.7481	20.5405	20.4775	20.1186	20.5525	20.6637	21.08
O15061	24.5271	23.524	26.4324	22.6309	24.2776	20.7067	21.1915	24.3795	23.7647	24.1683	26.1106	24.0262	26.9532	23.9761	25.4785	22.6326	27.8637	25.1998	23.1869	23.7635	27.5888	25.6716	25.5828	23.4661	24.7342	21.5904	26.3652	23.1256	23.5416	17.572	22.2606	26.6532	24.5581	21.0869	25.313	24.2576	25.1732	22.5116	19.479	24.5358	26.0844	22.0224	22.5397	25.2083	23.984	26.175	22.1193	22.5925	24.3542
O15067	20.7443	20.8624	20.0751	20.2385	20.745	20.9107	20.6348	20.3327	20.4791	20.2965	20.5254	20.4035	20.47	19.9806	20.0928	20.0826	19.8524	20.0198	20.1734	20.7364	20.5627	20.3378	20.2374	20.845	20.4217	19.6088	19.9993	20.4258	20.1235	20.7637	20.7978	20.0912	20.0412	20.9662	20.2812	20.2145	20.6079	19.9127	20.4063	20.5101	20.8056	20.6238	20.4683	20.3716	20.8413	20.7551	19.0758	19.5606	18.769
O15111	18.3756	18.9764	17.1324	18.2439	18.2691	19.0587	19.0037	18.985	18.6774	18.4173	18.8728	18.9289	18.562	18.2791	18.9249	18.6344	18.4584	17.6248	18.5357	18.8782	18.4218	18.8334	18.5361	19.2718	18.2295	19.0297	19.2897	18.2307	19.5763	19.562	18.8914	18.3798	19.0116	18.8719	18.9695	18.4543	17.505	18.5742	19.241	19.0819	18.7084	19.0806	18.5475	18.6707	18.156	18.6396	18.5857	17.8637	18.8462
O15116	21.0872	20.9155	20.7929	21.2576	21.3794	21.0786	20.8721	20.7927	20.8314	20.9792	20.8072	21.884	20.6957	21.3257	20.8299	20.5398	20.9663	20.8658	20.3363	20.7872	20.8596	20.7176	20.819	21.7857	21.1719	21.1095	21.1397	21.1458	21.5931	22.7265	21.3518	21.327	21.2328	22.3804	21.3822	21.2692	20.7938	21.0881	21.2006	21.2506	20.5403	21.3203	21.0606	21.0687	20.9781	21.2394	19.102	18.5583	18.3193
O15117	20.1287	19.5219	18.9864	19.2516	20.1795	19.0428	19.4081	20.5084	19.939	19.6558	19.1006	18.9166	18.2536	18.9153	19.7242	19.7871	18.5299	19.1654	19.3397	19.9023	17.6891	19.2593	19.5924	19.8613	19.4637	18.4419	18.6391	19.9206	19.3079	18.4328	20.5397	18.1102	18.8928	18.1345	19.7536	19.7085	19.4643	20.0267	20.1143	20.4234	19.3014	20.2314	19.7735	19.1187	19.7623	19.1	18.8087	18.5194	18.0441
O15118	18.417	17.8553	19.926	18.9648	18.3616	19.5842	17.7555	19.0392	17.5423	18.6645	19.1656	19.1191	18.0798	17.4227	19.861	19.5951	18.747	19.0693	19.3162	18.6504	17.8236	19.9367	18.494	18.3139	17.4842	20.0514	19.0495	18.9324	18.7512	19.6537	19.9251	18.4805	19.543	19.2908	18.3229	17.2923	17.938	18.2502	19.6679	18.3326	17.9794	18.0854	18.6866	18.3489	19.7743	18.1795	18.9006	18.7264	17.5322
O15126	19.6357	19.5068	19.5957	19.0196	18.7703	18.7888	18.2752	18.173	19.3606	19.7389	19.2227	19.3044	18.1795	19.51	19.3227	19.3388	17.8072	19.0695	19.3743	19.5369	18.4507	19.4609	20.0102	17.883	18.5148	18.9397	19.6226	19.4672	16.6709	17.7977	19.3004	19.5785	18.7467	17.8062	19.9843	19.3638	20.0282	19.2262	19.0058	17.7574	19.1481	18.6776	19.1742	20.1791	19.6316	18.3664	19.7606	19.7447	20.1694
O15127	21.3076	20.9025	20.7369	20.7852	21.6271	21.0145	18.0843	20.9431	20.8752	20.9358	20.8224	21.8713	20.4516	21.3253	20.6958	20.644	17.6342	21.256	20.5494	21.2355	20.7743	21.0198	21.3584	18.5122	20.6505	20.8511	18.3273	21.2388	20.574	20.6042	21.4455	20.2937	21.4444	17.7572	21.1636	21.5452	20.5768	20.4274	21.0768	21.0511	20.5045	21.1258	21.7433	21.2664	21.4959	21.3704	18.7659	19.0641	18.4878
O15143	21.9855	22.4202	23.2222	23.5982	22.938	22.7975	23.1061	23.9956	23.2081	23.1369	22.8715	23.2068	22.8772	22.8787	23.0267	23.603	22.3348	23.0795	23.0261	22.9584	22.5676	22.8459	23.1486	23.0848	22.901	22.9839	23.2181	23.0861	23.1743	23.3163	23.2568	23.2798	23.352	23.3391	23.3751	23.2247	22.0406	23.4061	23.4655	23.3842	23.1824	23.7698	21.9725	22.8782	22.3631	22.6145	23.6868	23.4412	23.2802
O15144	23.8015	22.2566	22.9779	23.0589	23.6803	22.7905	22.6148	23.5172	23.4172	22.94	22.8484	22.0993	22.9063	22.6062	22.4367	22.586	22.7829	23.2071	22.8183	22.7821	23.3492	22.9322	22.8961	22.6721	22.8945	22.6729	23.5532	22.7141	22.7254	22.9426	23.0287	22.7177	22.7902	22.9225	23.0834	23.2326	23.1853	23.0262	22.9436	23.7174	22.7797	23.0122	23.2087	23.6431	22.396	22.5397	21.9844	22.8856	22.3389
O15145	23.0498	23.1905	23.9773	24.0099	23.1688	23.562	23.3049	24.4516	23.7312	24.1923	23.6608	23.6483	23.3621	23.4716	23.5864	23.7587	23.3825	24.0857	23.5998	23.6573	23.1469	23.3594	23.733	23.6605	23.4944	23.5997	23.9881	23.627	23.4613	23.5962	23.5435	24.2737	23.4676	24.2674	23.8473	24.1824	22.9028	24.157	23.9461	23.8174	23.5424	24.7237	22.7669	22.9645	23.3008	23.3307	18.0836	17.7496	18.1035
O15160	20.2927	20.8424	20.2115	20.2906	19.9369	20.6933	21.1783	20.1415	18.7549	20.4744	20.3397	20.0994	19.9586	20.5691	20.5535	20.0464	19.4454	20.2594	20.1316	20.0361	18.3262	20.4967	19.6659	20.6984	21.0297	20.3066	20.6107	20.7009	20.6816	20.4522	20.2731	19.774	20.3042	20.5625	20.3799	20.1697	20.1407	20.2464	21.0955	20.046	20.435	20.1589	20.467	20.2057	20.1985	20.4363	18.8947	19.0961	18.1294
O15173	18.774	21.3027	21.6752	21.4259	19.0769	20.4983	20.713	21.4847	22.3005	22.075	21.5234	19.043	21.8006	20.9999	19.2255	21.2439	21.5927	22.0077	21.374	21.4492	21.6782	21.5601	21.7261	20.8374	17.4659	21.622	21.6329	21.4181	20.5942	20.5298	21.1931	21.6341	17.666	21.2973	19.2212	21.8527	21.7866	21.8296	20.9605	21.1695	21.2431	21.2099	21.1924	18.9854	21.7813	21.7683	22.7259	22.7602	22.324
O15195	18.6396	20.1757	18.3803	20.1432	19.534300000000002	21.3146	19.1925	20.2479	19.9515	20.2269	18.5986	22.2721	17.6856	20.5698	18.8002	17.9091	18.2167	19.986	18.1409	20.496	19.6628	19.0239	20.5923	19.3402	18.2555	20.686	18.7662	20.6627	17.7763	19.716	17.558	19.8799	21.1041	20.4676	18.4775	20.2054	18.2707	20.4876	19.6242	20.8511	19.4637	21.1414	18.8061	18.1058	20.0753	18.4335	19.2274	20.2039	20.1403
O15212	19.1686	21.9448	21.1425	20.6495	17.8781	22.0709	21.7022	21.1835	18.7045	21.4428	18.7241	20.9888	20.7672	21.3059	21.4596	20.4226	20.9137	18.1347	21.8256	21.0924	20.9279	20.9628	20.7531	21.4649	21.1863	21.1212	21.211	20.8292	21.5475	21.7352	17.6261	21.0326	21.3535	21.9329	21.7918	21.7627	17.987	20.7423	21.0973	18.6508	21.1061	21.0383	21.2105	20.9613	18.1084	21.6174	19.0206	18.2044	18.4474
O15228	18.7065	18.8256	17.7422	18.9932	18.7279	19.6048	19.0086	19.6329	18.5553	18.907	18.6833	19.329	17.9942	19.6263	17.6793	19.5319	18.405	19.1925	19.28	19.3752	17.272	17.9876	18.155	19.1959	19.3048	19.6267	19.7262	19.5509	19.2603	19.0095	18.1979	19.4875	20.6478	19.8559	19.3533	19.1823	18.7809	19.1131	19.6552	19.4264	18.6252	19.7847	19.6174	17.5139	18.6217	19.3234	19.2643	17.753	18.4839
O15230	24.6227	22.2914	23.824	24.1141	24.3788	22.4234	22.6356	24.0632	24.4685	24.4105	24.2644	23.0071	24.5603	22.835	23.5281	22.6248	24.8535	23.9617	23.3593	23.8695	24.9998	24.5355	25.2347	22.915	24.731	24.0866	24.968	23.9556	23.8144	21.2809	22.2283	24.7197	23.7731	23.1903	24.6495	23.5125	24.8624	24.1997	21.6115	24.2803	24.3534	22.5559	24.2108	25.2966	23.5624	25.067	24.1216	23.0026	24.3278
O15231	22.5622	20.8531	22.1331	20.1055	22.1465	22.6487	19.2467	20.6964	22.1708	21.2131	22.2125	17.9536	20.5748	20.03	20.6851	21.2508	18.7339	21.2045	23.3406	18.9221	20.6221	20.6268	18.2408	19.3152	19.7824	19.8235	18.2593	19.9835	19.3004	18.6567	22.2046	19.4256	20.541	19.7493	18.9594	23.612	22.6954	19.2448	17.6874	22.4436	17.3909	19.8557	21.3127	18.0328	22.3765	18.4394	21.0648	20.2312	18.2014
O15247	18.0058	19.7374	19.6513	19.7181	20.2412	19.4708	18.2641	20.2038	18.2068	20.6358	19.7427	19.6056	19.5346	18.67	20.486	19.5138	17.9352	20.2366	20.4767	19.9397	19.7796	19.874	20.5991	17.5716	20.329	20.4368	18.1341	20.0677	19.7426	18.0752	20.4186	20.8803	18.5772	19.397	19.9316	20.647	19.6057	21.2878	20.4508	18.5419	20.1284	19.8892	19.6772	20.4019	19.7559	18.7585	18.547	18.9277	18.5184
O15258	18.8141	20.7601	17.3792	18.6344	18.4064	20.0735	18.1318	18.1055	18.015	17.8915	18.0971	18.3844	18.5804	18.463	17.2991	21.2979	19.762	19.4032	18.3835	18.0036	17.8679	20.2767	20.1457	18.5456	19.2255	21.2105	19.9043	18.5084	20.4518	20.7549	18.765	18.5427	18.3178	21.0726	18.6048	20.2205	18.8087	16.9761	19.9436	18.0993	20.5024	19.8	18.4299	18.3021	17.7478	18.1896	18.5083	17.9818	18.3548
O15260	17.8421	22.1452	22.7897	22.9106	21.0225	22.4378	21.5141	22.7662	18.7136	22.3624	23.0197	22.475	22.4236	23.2906	22.7604	23.2217	18.2859	22.2214	23.0636	22.722	18.8323	22.4526	23.1611	22.8492	20.5544	22.6896	21.073	22.7349	23.2153	22.5597	22.389	22.8942	22.9844	22.5108	23.1928	22.8663	21.443	23.3941	22.2851	22.7503	23.8657	23.3552	18.0405	22.2656	22.1626	22.0383	18.1163	18.1253	17.8169
O15264	19.1849	20.1643	17.9446	19.6807	18.5723	20.4783	19.6332	20.1542	18.1898	18.8744	20.1695	20.5797	18.3092	20.0465	18.1365	19.49	18.2686	17.8453	20.2537	19.6209	18.6821	20.3302	19.8175	20.6034	18.218	20.4192	18.7134	17.6615	19.4543	20.5543	18.7869	18.8519	19.9923	19.9437	17.9537	17.7038	20.0892	18.3621	20.6302	19.8702	19.7926	19.7232	19.9018	18.934	20.2005	19.0143	18.8224	17.8869	18.3895
O15269	20.5134	19.9401	20.3806	18.3698	19.2399	20.4681	19.866	20.0854	17.7534	20.2936	20.7506	20.0433	18.0143	20.5224	20.5339	20.3048	18.8413	20.3871	20.5434	20.5626	19.8871	17.0917	18.0705	19.2749	19.4369	19.6647	20.4451	20.0927	18.7738	20.3966	20.783	20.0276	20.2137	20.3195	18.3052	20.1638	18.8499	19.9169	20.1838	18.7827	20.3104	19.6927	20.7685	17.9771	20.9672	19.4579	17.5478	17.5581	18.0088
O15270	17.9274	18.9164	18.5862	18.5398	18.8729	20.1038	19.1618	18.8225	18.965	18.9748	19.6092	19.1862	17.8257	19.4438	17.5283	19.6558	17.8387	17.6735	20.5758	18.9527	18.4714	20.0793	19.0907	19.0072	18.2869	18.7526	19.0083	18.3794	18.6802	17.5732	19.4043	18.7104	20.0683	18.8683	18.5559	19.1898	18.4889	18.8979	20.0742	17.5521	18.7734	18.9908	19.8632	18.268	17.9683	18.0521	18.6949	19.0931	18.0991
O15294	19.2426	20.2167	19.0582	19.7313	18.9841	19.6545	19.9357	19.7663	16.9931	19.5394	17.4508	19.7582	19.4785	19.6447	19.8074	19.4484	19.375	19.3941	19.5074	19.6525	19.5673	19.5822	19.2031	20.0046	19.6177	19.2334	18.2274	20.216	20.0387	19.7979	19.748	19.4287	19.683	19.4177	19.5263	19.5589	19.4173	19.453	19.4551	19.5073	19.504	19.462	18.4178	19.6779	19.6966	18.4702	18.7716	20.2138	19.8757
O15305	18.4644	19.7762	20.8258	20.8894	19.1806	19.7995	18.6283	20.5717	20.7523	21.8945	18.0202	20.5746	19.9525	20.6597	18.1358	20.3556	19.2911	21.5833	21.0641	20.9042	19.3499	18.3443	20.745	19.612	20.7689	21.1567	20.9759	20.8587	18.7949	20.9255	18.9833	20.5223	20.7329	20.9269	21.5626	20.6655	20.4771	21.0834	20.3151	18.1039	20.2019	20.8056	21.405	18.3023	18.3581	18.4909	19.3424	17.979	18.6576
O15321	18.1967	19.2909	17.9409	18.1544	18.8396	19.0186	17.8335	18.9269	19.2048	18.8493	20.2113	19.4626	17.8176	19.3061	19.4245	19.4586	17.5447	19.3332	17.8898	19.1675	17.802	18.8324	18.5839	18.2974	18.1151	20.4283	18.8902	18.4534	19.1812	19.552	19.2828	17.1279	19.52	19.3216	19.8891	18.0242	19.8603	19.368	18.2643	19.0867	17.7038	19.4501	17.5933	19.4493	19.0866	18.1747	19.2775	18.0263	18.3408
O15327	19.8481	18.4791	19.3152	20.7882	19.3628	18.7526	17.2618	19.8945	18.6255	20.4971	21.4172	19.6288	20.8713	19.1557	20.3822	19.9475	18.8115	18.841	20.3143	18.6162	19.1359	20.0838	19.4601	18.7734	18.3317	18.4057	20.1422	18.8793	19.0198	17.0859	19.3535	19.51	20.4378	19.6064	19.5311	19.7315	19.2444	18.9419	18.8258	19.3856	19.2872	17.8505	19.156	20.3666	18.0556	18.8023	18.4989	16.8836	17.2058
O15355	18.9554	21.6958	20.3819	20.2749	19.9922	20.7852	21.6881	20.9981	20.4167	20.8281	20.9416	21.0467	20.4294	20.6442	20.9122	20.7938	18.3954	20.7808	21.0194	21.1387	20.4482	21.0553	17.0954	21.1632	20.3549	19.5794	20.7487	20.9338	20.9014	20.4565	20.5776	19.8993	20.2184	20.6898	19.8495	20.3683	20.1026	19.9947	20.9402	20.1199	20.4979	20.4966	20.2021	19.8916	20.2011	20.2959	20.347	21.3214	20.4772
O15357	19.5217	18.6773	18.5084	18.7476	17.9886	18.5939	19.0768	18.3778	18.9878	18.3582	17.993	18.2545	18.1267	17.6611	18.554	18.6118	17.8115	17.4411	18.4139	17.8951	18.4159	18.4229	18.3471	18.4482	19.1628	18.7885	17.2616	18.4493	19.7168	18.1263	18.4724	18.4583	18.7193	18.4132	18.5094	17.8144	18.1112	18.3817	17.5344	18.2953	18.1956	18.2677	18.3578	18.2428	17.7861	18.0533	18.3262	18.0319	17.5865
O15371	21.7149	21.4119	21.0742	21.3143	21.2939	21.3727	21.3113	21.2158	21.6187	21.3117	21.6053	21.1672	21.2856	21.178	20.9275	21.3131	20.4321	21.3864	21.6132	21.6058	21.3839	21.5686	21.314	21.4298	21.304	20.8245	21.0282	21.2394	21.0633	20.8424	21.2304	20.796	21.1908	20.8377	20.7019	21.3588	20.7741	21.2057	21.3544	21.2221	21.2386	21.1059	20.903	21.0334	21.3586	21.2422	21.2206	21.5156	21.3573
O15372	18.99	21.2426	21.0623	20.7748	18.7645	20.7097	20.8136	21.1047	21.24	21.34	21.63	20.4138	21.0626	21.0528	20.821	20.9877	18.7531	21.349	21.1996	21.2495	21.1595	21.2869	20.8962	21.1306	20.7681	20.8753	18.4063	21.3496	20.8688	20.6654	19.9783	20.5332	20.4837	20.4206	19.568	21.2478	20.4148	21.1473	20.9009	20.4176	21.0858	20.6902	18.4818	18.9714	21.0064	20.9759	20.8906	21.347	20.7744
O15382	19.7585	19.8228	19.7708	19.3465	18.899	19.8744	19.5623	19.4518	19.8423	19.9416	19.4484	20.1949	19.4424	20.0426	19.1857	19.2445	19.6465	20.1514	18.8549	19.2675	19.4013	19.2939	19.5864	18.842	19.3211	19.3407	19.8226	19.5178	19.1062	19.9134	18.7425	19.513	18.9167	19.5876	19.4058	20.2215	20.362	20.6515	19.4787	18.6979	19.4764	19.9963	19.5082	18.9986	20.0387	19.8697	18.9773	20.2405	19.6868
O15438	17.9844	17.6651	17.9256	18.9482	19.1501	20.0029	20.3183	19.253	17.0202	19.6007	18.4908	20.3954	19.1636	20.2436	19.5382	17.9051	17.5394	19.3885	18.0629	19.6552	18.9214	18.2374	19.8407	17.159	18.3386	19.8516	18.6228	19.6967	17.8966	18.7348	17.5057	18.6821	18.7473	19.0423	18.2477	19.8734	19.8215	19.2141	18.9608	18.7851	18.1735	18.5118	20.0242	18.9845	19.9353	19.3066	18.5965	18.2473	18.9219
O15439	18.4269	18.391	18.5384	18.8658	18.5725	18.1712	18.9342	18.6705	19.1851	18.7538	18.5723	19.0023	17.955	17.7824	17.0893	18.5036	18.7788	18.941	18.3438	18.682	18.7263	18.5355	17.4179	18.8084	18.5984	18.0536	18.3776	16.8573	18.7994	18.3001	17.4538	17.4611	19.1434	19.4018	19.1688	18.6371	18.3914	18.8007	18.5978	18.646	17.3978	19.2113	18.8184	19.4348	18.3554	18.3261	18.9558	18.5562	16.6959
O15460	20.6736	19.0369	20.807	21.1051	20.2774	19.9665	20.6803	20.5806	20.6422	20.3352	21.197	20.0585	20.524	19.769	20.9513	22.2016	18.6488	20.5456	20.5235	19.8536	20.0023	19.8981	20.5281	19.7483	20.591	19.7648	20.4982	20.4075	20.3214	20.2715	22.0235	20.5749	21.1957	20.6616	21.3542	19.8319	20.3632	19.8415	19.9482	21.822	20.3577	19.8044	20.287	21.2809	20.4091	20.0922	18.3828	17.8241	17.9241
O15484	19.3363	19.6041	18.9991	19.023	20.0664	20.4522	19.0242	17.3549	19.0444	19.9096	19.7119	20.98	19.2869	21.0838	18.4211	18.8292	18.3472	19.2612	18.9598	20.0677	19.7407	19.5141	20.6483	18.5286	18.5621	20.8142	18.2883	19.3103	20.7629	20.7019	18.9954	19.3798	19.7537	20.5341	20.5741	19.9438	19.7012	20.0683	19.2874	17.4894	19.9362	20.953	19.8092	20.0364	20.448	20.2431	18.9058	19.4207	19.1703
O15498	20.9599	21.1685	21.1623	21.1506	20.9383	21.3191	20.8509	21.082	20.9311	21.1274	21.2795	20.8759	21.1252	20.8979	20.7562	21.2874	20.6918	21.197	21.3446	20.831	21.0494	21.3256	20.908	21.2119	21.0219	21.2154	21.0941	20.9152	21.2324	21.5666	20.9147	21.1208	20.6732	21.1105	21.6394	21.0719	20.9983	20.8643	21.115	21.194	21.504	20.5392	20.6081	20.8708	20.4831	20.8247	21.0071	21.266	20.8265
O15511	18.4013	22.8213	23.8339	23.3625	18.5161	20.5581	22.5485	24.5002	23.9985	24.0851	23.6196	22.6618	23.8159	22.9692	20.7083	24.0555	18.8538	24.2351	23.8797	23.702	23.3457	23.5633	23.4348	23.3056	23.2694	23.2062	23.2845	23.9523	22.7353	22.8648	22.8972	23.6014	22.7572	23.7175	23.0351	24.3354	22.1211	23.8013	23.9323	23.0013	23.561	23.9309	22.7871	18.9576	22.834	23.5791	18.9831	23.7233	18.3582
O15533	23.7382	24.4824	22.854	24.5908	23.4838	24.3722	23.6975	25.4516	23.4219	23.1877	24.0481	24.1048	23.7236	22.8661	25.1275	23.6305	22.3727	23.0909	24.0776	24.9798	22.9378	24.0083	23.6154	25.4236	23.3266	22.254	22.507	24.205	23.8539	23.6851	25.0904	23.3247	23.7709	23.7701	23.602	23.5489	21.9364	23.6244	24.7311	24.1456	24.0516	24.6877	22.2273	23.6675	24.1278	23.7847	18.0715	17.4062	17.5607
O43143	22.2431	22.7775	21.6622	22.2488	22.3882	22.3246	22.2014	22.4221	22.1844	22.1361	22.5723	22.2463	22.1876	21.9843	22.7835	22.3374	21.3191	22.2321	22.2479	22.3523	22.023	22.4543	21.8901	22.3336	22.0594	22.2244	21.6858	22.3501	21.9986	22.1414	22.3644	21.9833	22.5874	22.3369	22.2793	22.065	21.6795	22.2599	22.4351	22.4554	22.3892	22.4978	21.8929	22.0675	22.6339	21.9874	22.1438	21.5967	20.7851
O43148	21.1913	21.6669	20.7614	18.7543	18.623	17.9738	21.2413	21.3192	20.6887	20.5162	20.7651	21.1931	20.6743	18.0762	21.2279	20.5388	18.6713	21.0381	21.1832	20.7138	17.1614	20.9209	18.464	21.5169	21.0373	21.4485	18.9976	20.5675	21.4882	17.3698	17.5957	18.8226	18.2659	21.2808	18.3979	20.7031	18.0751	20.4426	21.224	17.8133	20.7008	17.9853	18.6848	18.8424	21.6077	20.5118	18.3273	21.1749	18.2699
O43149	19.0432	17.3342	18.0709	19.0092	18.3662	19.5672	18.0055	17.7238	18.3282	18.7055	18.123	19.3697	17.8145	18.8375	18.1946	17.8874	17.9757	18.0564	18.6883	17.3023	18.1276	17.8977	18.8974	17.6811	19.32	17.3586	18.0112	18.9075	19.1695	19.2893	18.87	17.7317	17.616	19.1768	18.198	19.1881	18.6623	19.0105	19.2015	18.325	18.7027	18.0073	18.9769	18.3384	17.702	18.5001	17.834	18.2958	19.2322
O43172	18.0009	20.0472	17.556	19.3193	16.9404	19.106	19.5119	19.5438	17.8467	19.5192	18.8489	18.8168	17.9963	19.2887	18.7709	19.4467	18.0305	19.2542	19.4024	19.4651	19.1438	19.6032	18.4188	19.1163	18.9715	19.4365	17.2542	19.3814	19.3797	19.1648	19.1734	18.5371	19.0102	19.3574	18.5625	19.1845	19.112	18.9295	19.2407	18.7865	19.451	18.7246	18.3088	18.2227	19.3727	18.0216	19.7747	19.8226	19.1479
O43175	22.1176	21.9195	21.3453	20.0765	19.1036	18.0677	20.9725	20.5227	22.0627	21.368	21.4401	21.1706	21.14	17.8896	21.1098	20.6885	17.7696	21.5331	21.8695	21.3379	21.7886	21.4735	21.3414	21.6013	21.2568	22.3541	21.5896	21.2792	22.5475	21.5303	18.6278	21.4488	21.4796	21.2242	21.3968	21.8053	19.1506	21.277	20.3748	17.9829	20.8188	20.3874	21.7795	21.0491	21.8974	21.8377	22.1641	17.7142	21.2733
O43237	17.6678	18.6539	20.2141	18.6527	18.4496	19.7976	19.8567	19.5392	19.5896	19.844	19.6067	17.9463	20.2296	19.578	19.5986	20.2112	20.6277	19.9476	19.8393	19.1431	19.6421	20.2498	20.4825	18.8576	19.0239	19.937	20.1381	19.7577	19.5888	19.1961	17.6721	20.4277	20.1662	19.844	20.2307	19.8573	20.0654	20.0735	20.0396	20.1293	20.4233	19.3891	19.9361	20.3915	19.3678	19.5488	18.5062	19.3878	19.8766
O43242	20.9642	21.5127	21.7488	21.6391	21.349	21.4634	21.3519	21.6253	21.5123	21.6712	21.1576	21.3043	21.3486	21.4295	21.1778	21.7256	20.7762	21.7601	21.6236	21.5851	21.6748	21.4578	21.4184	21.4482	21.0088	21.3922	21.201	21.3828	21.339	21.2457	21.311	21.2695	21.6079	21.4151	21.1871	21.441	20.6341	21.4273	21.6345	21.5279	21.4302	21.3814	21.0086	21.4164	20.8689	21.5459	21.1053	21.4357	21.2067
O43252	20.3779	19.5414	20.7345	20.6399	18.8699	17.1803	20.1337	20.3038	20.5035	20.9604	20.3302	20.8611	20.1519	20.0859	20.5321	21.1844	18.467	20.9487	22.0152	20.0567	19.3815	20.5928	20.6299	19.5408	20.4737	21.9198	20.1489	20.3849	19.7506	19.955	20.3492	20.7718	20.4292	19.955	21.5319	20.8831	20.5791	21.0976	19.9533	20.3858	20.2646	20.968	20.1998	20.0023	20.5856	18.3989	20.2774	20.9419	20.7837
O43290	18.1933	19.9236	18.9386	19.5624	19.7168	19.4855	20.2079	19.4993	18.8472	19.0856	18.9745	19.5154	17.5541	19.4422	20.3315	19.1719	17.5332	18.7574	19.2024	19.331	19.2044	19.8649	18.8233	19.3684	19.4359	19.279	18.8717	19.2134	19.4034	19.2911	19.2679	18.5794	19.1675	19.528	19.2012	19.1243	19.3888	18.6051	19.289	19.1561	19.1272	18.959	19.6322	18.7046	19.8711	17.7474	19.037	19.8517	19.3572
O43291	17.9315	19.0471	18.693	19.2522	18.2136	19.8095	18.1463	20.0359	18.4524	19.1131	18.1669	18.478	20.4104	21.1359	16.9193	20.0622	19.0655	19.2988	19.5173	19.0123	18.0934	19.2067	18.4993	20.663	19.1915	19.1586	18.3419	19.8943	18.4006	17.4965	18.4719	18.822	18.1926	20.2977	18.3965	19.3212	19.3731	18.4429	20.4337	18.5032	20.786	18.2876	17.9407	18.3658	18.1732	18.7657	19.2671	19.1575	18.4571
O43293	19.0236	18.3096	20.4522	19.6036	18.789	19.8452	17.99	20.1164	18.3834	19.978	20.9316	18.5072	21.0534	19.7161	18.3735	20.196	21.7382	19.1578	19.6028	20.5196	21.1902	20.3235	21.0252	19.9342	20.0199	19.3185	20.3781	17.971	20.3348	19.5477	18.0703	21.0602	20.617	18.4709	21.1311	17.8325	21.0058	19.5102	19.7783	21.0496	20.775	20.6545	20.481	21.2358	21.0722	19.0363	17.9706	17.8055	17.8659
O43294	22.7975	20.5815	23.8053	22.4482	23.176	21.2866	20.7588	22.6887	23.3818	23.3544	23.2406	21.6675	23.9383	21.0234	22.853	21.7226	24.5171	23.034	22.3266	22.265	24.1115	23.3738	23.8796	21.7479	23.6517	21.6908	23.974	22.972	22.7224	21.0418	21.3086	24.0145	23.0839	21.4401	23.3427	22.9888	23.5396	22.9405	20.964	23.0974	23.1625	21.4871	22.4403	23.8921	21.8605	23.5393	18.3735	17.8528	19.0052
O43310	18.4989	19.1813	19.1575	18.2591	18.3336	18.3826	18.8256	16.9854	19.4446	17.9317	18.057	18.4309	19.1369	17.4191	17.7406	17.8591	18.1368	18.4741	18.3393	18.7808	18.4973	18.2842	17.5477	18.1549	17.9492	18.0448	17.9318	19.0165	18.2019	18.2826	18.7846	18.6474	18.1208	17.6922	17.5098	18.9023	18.3267	18.3521	18.2936	18.8493	17.9681	18.4866	17.4818	17.9259	17.4044	18.6619	18.2773	17.8482	19.1804
O43314	17.799	18.3128	18.3039	17.8222	18.3125	18.6504	18.9148	18.4773	17.9146	17.782	19.2139	18.0964	17.8213	17.6958	18.1492	18.3651	18.1156	18.5039	18.0191	18.3374	19.229	18.3011	18.2365	17.9193	17.3328	18.3889	17.5076	17.1477	18.3496	19.7814	18.5853	18.2147	17.8772	17.1013	18.6809	18.4214	18.792	17.9981	18.9165	18.924	18.625	18.527	18.7567	19.025	18.7621	18.5561	18.0515	18.7778	18.419
O43390	21.9151	22.3682	21.6709	21.8408	22.12	22.0496	22.2473	21.941	22.0225	22.1169	21.7087	21.9257	21.8825	21.774	21.6764	22.0549	21.1716	22.1478	22.2157	21.7278	21.7628	22.2971	21.7384	22.0559	21.9782	22.2422	21.8303	22.1287	22.31	22.074	21.539	21.6187	21.837	21.8546	21.4434	22.0789	22.074	21.9339	22.2922	21.5443	21.8037	21.8154	22.3237	21.73	22.4824	21.9509	22.2168	22.5694	22.0546
O43395	18.7155	21.2745	19.75	20.2578	20.3836	20.3177	20.5684	20.3635	20.1142	20.2299	20.0724	19.7291	20.0325	20.1418	20.2209	20.2191	18.7861	20.2096	20.4293	20.3218	19.8189	20.3371	19.2795	20.2472	20.5658	20.4721	20.0606	20.2414	20.6742	20.2428	20.133	19.8908	20.296	20.2871	19.556	19.9886	19.9491	19.8194	20.3387	19.9388	20.2516	19.4482	20.107	17.8819	20.1895	18.3135	20.4631	21.1964	20.3002
O43396	17.6147	21.4885	22.5231	22.0852	17.9297	21.4055	21.3209	21.6884	22.4373	22.2087	22.3536	18.3978	22.1914	22.1433	21.279	22.0737	22.1749	22.513	22.6137	22.0585	22.5538	21.8551	21.8225	21.7818	21.9614	21.4154	21.9387	22.2504	22.0849	20.9169	18.129	22.0806	21.6968	21.1205	18.0972	22.4232	22.0449	22.1892	22.2696	22.0794	21.7116	20.6087	18.7322	21.8291	18.4569	22.2923	22.0453	22.4294	22.5474
O43399	18.7654	22.0241	18.3461	22.1762	18.8621	18.2364	18.0818	21.7867	18.0985	22.0406	22.3438	18.6063	22.1948	22.3718	22.8199	22.2717	18.7233	22.4988	21.5907	17.9877	22.0084	22.8094	21.7979	18.8139	19.335	21.5631	18.6173	21.6059	17.2183	18.2763	16.7603	18.6359	18.0062	17.8239	17.5697	21.6755	18.8876	17.6675	17.7363	19.2752	21.6414	21.3189	18.1638	18.4405	22.0506	18.3046	17.7713	22.2469	22.3826
O43402	19.2898	19.8537	20.6077	20.2461	20.0548	20.2761	20.0281	20.6006	20.1092	20.2764	18.9898	19.9431	18.3247	19.7991	19.9107	19.9132	19.2423	20.7168	20.1349	19.0185	18.7871	17.8666	18.8339	19.8123	19.9929	17.2348	20.4224	20.1055	20.4035	20.1061	18.9328	20.1113	18.7281	20.7971	19.2832	20.0184	19.1228	20.3062	20.7284	18.1562	20.1334	19.1012	18.376	19.0415	18.3094	18.3415	19.1907	17.4602	18.2784
O43414	17.806	18.0889	19.2428	18.2841	19.2463	17.8885	17.7699	18.3587	19.029	19.4575	18.5926	17.7646	18.106	17.6632	18.0736	19.5603	17.6566	17.7958	18.9994	18.1981	19.5319	18.3087	18.7503	17.4941	19.0092	19.3578	18.8599	18.4741	19.3787	19.6499	18.5305	18.5801	18.3811	19.4419	19.3729	18.7347	19.6066	19.0996	18.0914	18.2739	17.9601	17.1557	19.8292	17.9326	18.8906	19.2296	18.245	17.7664	18.2979
O43432	17.7217	19.4209	19.6745	19.6009	19.0716	17.6308	17.2263	19.4374	18.3335	18.7987	18.5016	18.0846	18.2256	18.9829	18.3225	19.3097	19.8203	19.0183	19.6003	19.3542	19.6943	19.3331	19.1095	19.2811	19.3436	18.3605	19.007	18.8996	17.4082	18.2797	18.6815	19.2351	18.1962	19.2107	17.9084	19.1265	18.2515	18.2653	19.4546	18.4193	19.5515	17.9338	19.1741	17.9838	19.2078	17.6323	18.1647	18.7223	19.4835
O43488	18.4659	23.3758	19.2072	22.6568	18.8385	21.7692	21.1051	22.1949	22.9422	22.8262	22.4455	22.0316	22.8507	23.0308	22.0935	22.5215	22.3261	22.8432	22.445	22.6743	22.8712	22.6489	23.3146	17.9801	18.3959	22.8489	17.3401	23.417	22.9542	22.3307	18.616	17.6218	22.0569	17.6062	22.7852	23.2237	22.7954	23.2088	22.4758	17.7305	22.581	22.7267	17.1786	18.0693	22.8286	17.1468	18.9918	20.7691	17.3459
O43491	22.5375	22.5659	22.2837	22.4673	22.8318	22.5846	22.0608	22.4729	23.2277	22.8422	22.5433	22.0873	22.6307	21.4693	22.4735	22.2351	22.8042	22.4813	22.1615	22.5982	22.9938	22.9077	22.813	23.0805	22.5177	22.4107	22.652	22.3992	22.4814	22.2196	22.1898	22.7112	22.3807	21.5672	22.3718	22.3734	22.9569	22.6698	22.6609	22.3442	22.3576	22.1336	23.2415	23.0414	22.3774	22.8679	22.7665	22.5258	22.5046
O43493	18.7341	21.5315	21.164	21.3432	20.7229	21.3339	20.9086	21.4343	20.9521	20.9329	21.1938	21.8723	20.6386	21.3174	18.9612	20.6445	18.2869	21.574	20.4671	21.5679	18.176	20.8688	19.8883	20.4083	20.8475	21.0172	17.4104	20.7165	21.2687	20.8801	18.2115	21.0867	21.6697	21.7662	20.4442	20.8649	20.3719	21.3197	21.1474	19.0804	20.9577	18.1193	21.1093	17.5929	17.9273	20.6888	20.811	21.3024	20.1985
O43516	22.0709	17.526	21.5417	21.8658	22.3185	20.8223	20.9581	21.9687	18.2414	22.0164	18.2019	20.6212	17.4236	18.4981	21.2097	21.6531	18.4395	21.4742	21.0411	21.3566	22.2291	21.1801	21.643	20.9597	21.7811	20.6289	18.8651	21.8105	21.3186	20.4285	21.8955	21.9267	21.1301	21.253	21.9604	21.6457	21.6383	21.3781	20.8809	21.9577	21.2143	21.8156	21.7823	18.6965	21.6287	18.5405	19.4019	18.7924	18.5172
O43556	18.3201	19.0262	17.953	19.3648	17.9917	18.6423	17.7139	19.225	18.457	19.7102	20.4836	17.8131	20.9656	18.4573	19.7466	17.9244	20.2472	20.2031	18.497	19.3944	21.1903	20.4174	20.3469	19.7276	19.9932	17.278	20.3119	19.0724	17.2602	17.2834	19.104	20.8387	18.844	17.5592	19.4586	19.6725	18.6264	19.7109	17.3697	17.638	20.5456	18.1727	18.2641	20.2817	19.4491	20.5255	18.1942	18.4834	19.712
O43592	18.4839	20.5503	19.9791	20.5621	18.9519	20.0939	20.0863	20.22	19.9153	19.728	20.4886	19.9306	20.217	19.683	20.6631	20.1767	17.6504	21.2309	20.5077	20.2565	19.8111	19.79	20.0222	20.4885	18.3586	19.6201	18.6705	19.8194	20.2771	20.7426	20.1976	16.9118	19.7264	19.8047	20.1341	20.0916	20.0452	19.7527	19.7775	20.2772	19.7724	19.9183	18.6797	19.9021	19.6954	19.9121	18.9566	18.3185	19.0905
O43615	18.6929	21.4706	21.0575	21.6933	21.5111	21.8644	21.1022	21.3116	21.0756	21.1892	21.1964	21.102	21.3377	20.8386	20.8652	21.2095	20.9333	21.6081	21.3927	21.521	20.9955	21.5831	21.0166	21.4904	21.5615	21.2096	21.2246	21.944	21.8373	22.058	20.8544	20.957	21.3421	20.7697	20.7975	21.2253	21.2187	20.986	21.8028	21.1461	21.1064	21.3892	21.5939	21.2409	21.4559	21.3595	20.9592	21.8049	21.1074
O43633	21.3147	21.4082	22.0555	22.0985	21.2833	17.3653	21.6351	22.6341	21.8451	22.0599	22.0217	21.5352	22.2406	22.5944	21.3438	21.7475	21.2734	22.3163	21.6609	22.082	21.915	21.4699	22.074	18.4289	22.1715	21.0635	21.8329	22.2372	22.7743	21.8724	21.3563	21.8182	21.4187	22.1693	21.5925	22.092	21.209	21.6336	22.8995	21.5973	22.1316	21.9504	21.7123	21.0738	21.4773	21.8418	19.3448	21.261	19.6753
O43639	18.4025	17.5732	18.9452	18.1527	19.0143	18.2805	17.7241	18.0893	19.258	18.9725	18.8605	19.1422	19.1866	18.2398	17.9733	18.361	19.5331	19.0142	19.0886	18.3109	19.6106	19.0546	19.284300000000002	17.8763	18.5436	19.1865	18.8447	18.7909	19.1157	17.9907	18.2326	19.1079	18.853	18.9245	18.8349	19.0245	19.6561	18.709	18.6237	18.7631	18.3573	18.6965	19.0789	19.0597	18.2223	19.0291	18.7611	18.2114	17.2576
O43676	21.1615	19.7294	21.0611	20.4836	20.5167	20.6775	20.4751	21.052	21.3672	21.5441	20.9348	21.2292	21.1083	21.1437	20.5789	20.788	21.2509	21.6332	20.7663	21.0709	21.3064	20.9792	21.3123	20.8305	20.8276	20.8011	21.2333	20.9673	21.0193	20.1846	20.6557	20.9943	20.4283	21.1714	20.9905	20.8198	22.1828	22.0329	20.9076	20.816	21.3449	21.7069	21.4008	21.1151	21.0548	21.5819	20.7788	21.6499	21.4308
O43678	21.948	17.9128	20.7706	20.6195	18.077	21.1081	21.0804	21.1697	20.9542	21.6918	21.1839	20.6516	21.4573	21.2373	20.7975	19.9592	21.5241	21.6473	17.2869	20.7609	20.983	19.9914	20.8089	21.0996	21.6202	21.277	21.2592	20.3902	21.4659	20.5752	21.0514	21.7766	21.2412	21.2311	21.1984	18.243	22.1332	21.7881	20.3596	17.8599	20.5027	21.7012	21.4987	20.5205	21.2773	21.614	18.7099	17.667	19.1015
O43681	23.0654	22.9125	22.6703	22.4542	23.017	22.5187	22.901	22.8141	22.8247	22.6391	22.7815	22.5622	22.4849	22.7273	22.658	22.3458	22.7238	22.5835	23.1206	22.4776	22.7667	22.908	22.5344	22.3675	22.7777	22.0895	22.9055	22.404	23.0959	22.8481	22.5963	22.6122	22.4772	22.3854	22.6332	22.7426	22.9497	22.5586	21.918	22.752	22.6062	22.3103	22.5923	22.9446	23.0439	22.8552	23.2957	22.5684	23.1068
O43684	20.8037	22.4161	21.9247	22.4165	21.2715	21.6006	21.9986	22.4113	21.775	22.1636	21.7214	21.8792	22.0273	22.3474	21.3716	22.1666	20.5709	22.1464	22.2939	22.0921	21.7359	22.4676	21.784300000000002	22.5845	21.8301	22.4881	21.3429	22.5675	22.3401	22.3467	21.8671	22.031	22.2028	22.151	21.4644	22.1798	20.7292	22.078	22.0222	21.6973	22.1548	22.1993	18.6233	20.7153	18.7048	21.3622	17.849	20.0052	17.2579
O43707	24.6041	23.5519	24.908	24.0923	24.3307	24.4863	24.0121	24.7011	24.9819	25.0228	24.6995	24.385	25.2969	24.9727	24.6733	24.9979	24.6318	24.398	24.5884	24.8075	25.1089	24.501	24.7032	24.2862	23.9671	23.7504	24.2543	24.4823	23.6635	24.1156	24.0582	24.6096	24.0619	24.7254	24.295	24.7159	24.8544	24.5483	24.5733	24.3493	25.0246	24.3807	24.0774	24.5639	24.7492	24.6522	24.3398	24.8433	24.6098
O43708	17.9089	18.674	19.307	17.1333	18.012	19.7108	17.52	19.6527	17.6766	19.9982	17.7892	18.3116	16.9468	19.6394	18.1413	17.5993	19.2981	21.1337	20.3811	19.4999	18.0068	20.0931	20.1333	20.2792	19.8153	20.0822	18.5872	19.762	19.4916	19.255	18.6288	17.5303	17.7393	19.4974	18.6637	20.4874	18.8699	20.4741	17.0475	18.6353	19.5577	17.6605	20.7992	18.8204	18.2854	18.523	17.8255	17.8292	17.6178
O43709	18.3283	19.1492	17.9923	18.4251	19.3565	18.5839	19.7422	18.2593	18.9393	18.3237	17.9155	18.5133	18.0223	18.3865	18.8031	18.6182	18.0629	17.7777	18.7608	18.1101	18.3408	18.5375	18.1067	18.962	18.4926	18.2144	18.2286	17.9404	19.4752	19.1724	18.3037	18.5584	19.2599	18.453	18.7612	17.4422	18.5514	17.109	18.7909	17.8889	18.746	17.9946	18.5336	19.6263	18.6744	17.9125	18.4917	18.7287	18.0207
O43719	18.5205	20.6013	19.4737	19.8085	19.9597	19.2595	20.1601	20.0724	19.2471	19.8749	19.953	20.2595	19.1742	20.5728	20.2202	19.4202	18.1639	19.3349	19.6535	20.2291	19.5962	19.8219	19.469	19.6356	17.8216	19.5232	18.1871	20.0845	19.8748	20.1835	17.5116	19.1833	19.9734	20.0333	18.9886	19.3436	19.9734	19.8918	20.1388	18.9642	19.1324	20.1367	19.5792	18.83	19.0977	20.2381	20.1752	20.9107	19.882
O43747	22.1072	21.9548	21.9852	22.002	22.0253	22.3309	22.3825	22.2168	21.8323	22.0016	22.2936	23.2229	21.8081	22.4823	22.3273	22.2844	21.3258	22.3325	22.0974	22.3131	21.3862	21.8704	22.0914	22.1674	22.2103	22.3005	22.1209	22.2086	22.3886	22.2208	22.7383	22.0409	22.2504	22.5467	22.6623	22.1856	22.2594	22.4997	22.2759	22.4553	21.8932	22.4145	21.9516	21.9841	22.0661	22.3371	18.8656	22.4818	22.454
O43760	19.4506	23.2116	22.6767	23.0063	18.1214	23.4628	23.5595	23.3751	22.5531	23.9939	23.114	23.4223	22.1447	23.3251	23.2126	23.0025	18.6179	23.2203	22.3191	23.4808	19.0684	22.9273	22.8292	23.6563	23.0567	23.3792	22.0845	23.3115	23.2611	22.9132	18.7732	22.6826	23.6563	23.3398	23.2931	23.3586	18.1235	23.4106	22.903	18.8867	22.6676	23.1735	17.8874	18.4779	23.0058	23.4443	22.3433	17.4882	17.969
O43772	19.4964	21.4783	20.8733	20.8675	19.217	20.9656	20.525	21.0263	20.7519	21.1307	21.0633	21.6681	21.1876	22.2354	18.3134	20.5771	21.2912	21.3934	20.7646	21.6754	21.3245	20.7377	21.4662	21.2152	21.0551	21.9918	21.4672	22.1641	21.5225	21.3096	17.9009	21.4699	21.5068	22.0047	21.898	21.4368	21.001	21.9465	21.4906	18.4053	21.7707	22.1796	21.4665	21.326	21.1096	21.5213	19.6156	18.3334	18.1437
O43776	22.1949	21.9239	21.928	22.0925	19.4987	21.9068	21.3448	21.5469	22.3017	21.7328	22.1036	21.6558	21.702	22.6281	22.1148	21.8847	21.8338	22.4192	22.1523	22.2041	22.2453	21.749	22.2311	21.8183	21.8562	21.553	21.7505	21.8574	22.211	22.1892	22.0504	21.8077	21.7363	21.3937	21.6346	21.9189	22.0576	22.2989	22.6541	22.133	21.6755	22.3036	21.6065	22.004	22.3664	22.2012	21.9437	22.6531	22.7014
O43795	20.6875	20.2804	20.4393	20.8621	20.484	21.0971	20.3223	20.7363	19.8754	20.5568	20.9125	21.6979	20.5537	19.8328	19.9847	21.0739	20.009	19.9166	21.4281	20.4725	20.1926	20.3967	20.4631	20.5065	19.7578	20.3285	20.7293	20.3083	20.7608	19.9209	20.6094	20.2555	20.7526	20.4179	20.3325	20.6523	20.0333	20.1144	20.3635	21.1155	20.5103	20.3914	20.3909	20.7481	20.4999	20.7522	20.5737	20.9421	20.2828
O43809	18.5377	21.292	17.9298	20.7731	20.4329	20.7525	21.0723	21.2701	18.4661	21.3097	20.0642	21.0178	17.8774	20.9559	20.8447	21.0555	17.864	21.9275	21.8827	21.0387	18.8613	21.1665	18.7134	21.6885	21.0737	21.6631	20.2471	18.6435	21.5914	21.3295	20.9154	21.1656	20.8655	21.1448	20.7015	21.6262	17.2326	21.0111	20.8996	19.5563	20.6381	21.269	21.3453	19.8762	21.1027	17.9377	18.9444	21.0037	18.8077
O43815	20.0316	19.5894	18.456	19.5516	18.733	19.2734	19.1703	19.9792	18.4992	20.038	19.7119	19.8722	19.5629	19.7153	19.5472	19.7273	18.7128	19.8546	19.9918	19.9033	20.0585	19.6765	19.9097	19.4567	20.1345	19.6434	18.0718	19.8466	19.4946	18.2881	19.9204	19.673	19.5096	19.4648	19.525	20.269	17.827	18.2001	19.9745	19.2757	19.5407	17.901	17.8788	19.0143	20.118	18.3129	18.1087	19.3526	18.4611
O43818	19.3602	21.1149	20.9208	21.1849	18.617	21.8201	21.4927	21.0415	20.9738	20.916	20.9531	20.6182	20.4601	20.4946	21.1954	20.573	17.7053	20.9694	21.3902	20.8003	20.5812	20.9113	19.7648	21.7191	21.1968	20.7784	17.5913	20.9282	20.7148	20.4445	18.0697	20.626	20.973	21.0002	18.2028	20.7617	20.7564	20.2366	21.1361	18.9543	20.9309	20.3252	20.5111	18.168	21.6688	19.4873	18.5138	20.8975	17.9938
O43823	19.1534	20.2873	18.4918	19.1364	18.6585	19.9182	20.0493	19.4633	18.3195	19.183	18.1057	19.0887	18.4773	20.2746	17.9939	19.2937	17.982	18.9232	19.7915	19.9081	17.9362	19.5305	19.6129	19.8968	18.1609	20.0205	19.5482	19.5648	20.0355	17.6303	18.4825	17.8665	19.8727	18.571	18.2937	19.3319	17.9048	17.2306	19.5592	18.2847	19.2061	17.6374	18.3509	18.1526	18.4212	19.2676	18.0027	19.9971	19.3582
O43837	19.1876	20.6111	20.8012	20.2994	19.022	19.9692	20.4059	20.6787	20.589	20.6205	21.1961	21.0439	20.3211	20.6019	20.8636	20.3897	20.7611	21.3598	21.083	20.6401	20.6032	20.5917	20.5347	20.2331	19.9878	20.5831	19.9995	21.4503	21.553	20.4049	18.4765	20.686	20.798	20.7228	20.6632	21.2771	20.5047	20.9041	20.754	20.8074	20.8115	20.4268	20.7848	20.6814	20.797	20.0638	20.504	21.0454	20.7947
O43847	17.535	19.9543	19.7514	17.9207	19.2765	19.712	19.6705	19.9642	19.6007	19.5755	19.5518	19.7924	19.5951	20.3783	19.7285	20.1562	18.8239	19.2897	20.2911	19.7861	19.4658	19.3006	19.7832	20.022	19.8137	19.809	19.7364	19.9263	19.9936	19.8041	20.2748	19.4422	19.8102	19.4943	19.967	20.0038	19.2842	19.1515	20.2863	20.0875	20.1627	19.8243	19.4733	19.2542	19.8164	18.7994	18.5325	20.4463	17.9425
O43852	23.1217	22.5422	24.0816	23.3791	23.041	22.8414	22.7879	24.0357	23.388	23.8435	23.3113	22.7872	24.2207	22.9511	23.5645	24.0352	23.3894	23.6261	24.2605	23.4504	23.8472	23.4096	23.7406	22.8287	23.806	23.6655	23.0982	23.5441	23.0516	23.2251	23.3805	23.6353	23.3293	23.55	23.3897	23.2424	23.1387	23.3532	23.1956	23.5801	23.5374	22.9935	23.0713	23.3426	23.3415	23.0095	23.7788	23.7705	24.0113
O43866	17.9414	18.5192	20.8251	22.5418	23.1139	21.6278	18.6172	18.0473	21.8552	18.5097	18.4977	17.9006	21.4163	17.1243	17.9048	21.3069	17.7402	20.7781	17.4761	17.7734	18.4806	20.4568	21.308	18.1067	20.1084	17.5906	17.9746	21.2614	21.1965	17.2971	19.2315	20.5301	18.6743	21.216	20.7626	21.516	17.7581	21.4987	19.6244	23.3385	20.2622	18.2536	21.409300000000002	18.667	18.8635	22.3947	18.8169	18.2451	18.8132
O60216	18.0779	20.4766	20.0609	18.3556	18.4019	20.3199	20.3147	20.3369	20.3644	20.3877	17.6436	20.3224	17.1122	20.2286	18.4821	19.971	19.1441	19.8281	20.4756	20.2584	18.4032	20.4765	18.2889	20.4361	18.4433	20.1995	18.8806	20.5741	20.331	19.7982	19.003	19.6385	19.1577	19.584	18.3896	19.9562	20.3508	19.5855	19.8878	17.2354	20.2388	17.9126	17.7301	18.6021	20.7223	18.9439	20.3882	20.9597	20.3106
O60218	22.0429	20.1722	21.3201	18.1129	23.549	24.03	18.8095	20.1721	23.7963	22.9726	21.6623	25.2447	19.0716	23.5675	18.696	18.4687	18.8224	23.1241	22.9365	22.7474	20.303	17.8722	25.8329	22.2157	22.6393	26.4193	23.5471	21.1423	18.3579	22.8399	22.2512	21.3599	20.98	25.8662	21.7452	23.9387	23.3399	25.3803	23.0569	22.6128	23.4191	23.6435	21.9074	22.6565	22.0551	22.7866	19.8108	22.9677	21.0164
O60231	19.4297	19.6628	18.7793	19.2558	18.5215	19.5919	20.6929	19.3184	18.5268	19.1452	18.8913	18.837	18.7465	19.1464	18.6563	18.8213	17.2958	19.1036	18.8454	19.1366	18.3085	19.5865	18.2963	20.3488	19.5528	19.2089	18.9924	18.9203	19.5538	19.9688	19.3167	18.0987	19.9813	19.4706	19.0827	18.6786	18.8706	18.8352	19.3664	18.9696	18.7748	18.8104	18.8687	18.4347	19.1257	18.7099	18.7947	17.9398	18.3191
O60234	18.4887	17.7013	18.0233	18.7978	18.6225	17.5901	18.0673	19.7994	19.3558	18.2754	18.1676	18.3001	17.5428	17.9884	17.9412	19.3787	18.4137	18.396	18.4858	18.679	17.8385	18.2644	18.4719	18.5693	18.8029	18.5203	19.1522	18.9538	17.84	18.6984	18.3728	18.39	18.0192	17.9771	17.6627	18.998	18.6462	18.9388	18.5376	18.5193	18.5943	19.922	17.7004	18.2334	18.1839	18.9481	20.187	18.4955	18.7761
O60240	18.4573	17.9742	18.3911	19.3853	18.8613	18.6797	17.294	17.8292	19.4854	18.6636	18.3129	17.8643	19.1232	18.4403	17.7805	17.9413	17.9735	18.0686	17.7496	18.0136	17.7152	18.0639	19.5969	18.4853	18.7302	17.6729	17.8424	17.4451	17.3919	17.0429	18.768	18.6949	18.7767	18.2166	18.781	17.5313	18.7288	18.013	17.6505	18.3589	20.7985	17.6905	18.8928	18.1618	18.061	19.3762	18.3735	17.6987	18.2061
O60256	18.3595	20.2084	19.4881	19.6683	19.4732	19.6696	18.233	19.8748	19.9649	19.6013	20.2367	20.2238	20.1707	19.9911	19.982	19.6855	19.0054	20.1973	19.8508	20.203	20.0263	20.3388	20.6216	20.3998	19.0158	19.9233	18.1817	19.6782	20.0778	20.7999	19.4417	19.0599	19.9121	19.7404	20.0098	20.5009	19.971	19.8619	19.728	19.688	20.2562	20.3707	18.8214	18.8392	19.7649	19.899	18.999	18.7806	17.9353
O60264	18.6356	21.002	20.6248	20.6603	18.4432	21.0849	21.1254	20.6482	20.4953	20.3887	17.9057	18.0937	16.9346	20.7236	20.9142	20.5217	19.3917	20.2048	20.7613	18.4496	18.1442	20.2884	17.4281	20.4859	20.627	20.1146	19.4649	20.4962	20.9964	18.3977	18.526	20.3177	18.6769	20.4239	18.7259	20.8519	18.5103	20.0909	20.637	18.0366	20.6233	20.6643	18.9691	17.7664	18.367	18.7116	20.1705	21.0065	19.9868
O60271	20.8525	19.9297	17.2176	20.2284	21.0207	20.0698	21.3756	20.6631	20.4649	20.52	21.0112	20.9965	21.0629	21.1532	21.0631	20.5712	20.5781	20.0364	20.1682	21.3771	20.8145	20.8038	20.366	19.9692	20.4786	20.2528	20.461	20.5713	20.7782	21.2327	20.9842	20.2906	21.0051	20.6431	20.4274	20.224	20.5585	19.9206	20.0816	20.5738	20.4815	20.4378	20.7788	20.9864	20.7045	20.9773	20.2988	20.6654	20.341
O60313	21.1676	21.6079	21.4615	21.8202	21.5969	21.3172	21.7193	21.1818	21.6409	21.6786	21.5785	22.0104	21.5648	22.5423	21.3712	21.2499	21.4443	22.1069	21.7477	21.4677	21.8421	22.1899	21.4607	21.0852	21.424	22.4753	21.3826	21.5852	21.514	21.5413	21.1028	21.7421	21.2404	21.2982	21.5838	21.8081	21.8354	21.6364	21.0688	21.2203	21.4522	21.2084	22.1598	21.6001	21.5301	21.8848	21.4572	21.9165	21.4293
O60331	17.8821	18.3082	19.148	18.9936	18.9897	17.4225	18.0253	18.687	19.466	17.8287	19.3804	18.2721	19.557	18.0902	18.0139	17.5911	19.8841	18.2354	17.9597	18.1103	19.6533	19.1611	18.0742	18.8066	17.645	17.3487	18.5665	18.1584	18.365	18.6116	18.4823	19.3295	17.8576	18.4652	18.1915	17.9419	19.4421	17.5326	17.6202	18.5498	18.9062	18.1807	18.8636	18.9709	18.8249	19.2215	17.9029	18.7618	19.4996
O60343	18.7621	18.3107	19.0695	18.5546	18.2455	19.1117	17.2771	18.2484	18.3044	18.4173	19.0691	18.9512	17.6462	17.7868	18.4196	18.443	18.0028	18.5311	18.8498	17.3583	18.8263	19.0616	18.144	19.5889	17.4591	18.2518	17.6634	19.1087	18.7973	17.955	18.2337	18.4101	18.1579	17.8492	19.0728	18.2455	18.5335	19.0965	19.8057	18.8446	18.9145	18.9363	17.8422	17.784300000000002	18.2076	19.5596	18.4547	19.1222	17.742
O60437	28.7355	26.1007	27.3623	25.8944	27.733	27.9881	17.689	25.7628	27.7503	26.6455	27.8858	26.0277	26.3634	26.2594	25.7989	27.505	27.0675	26.8714	28.993	25.2269	26.4005	26.3404	25.2375	25.1066	25.4128	25.7118	26.0616	25.7119	24.1462	23.8064	27.5454	26.0144	26.8004	26.4242	26.1573	28.9098	28.1664	25.5207	24.824	28.0223	25.45	25.131	27.4309	25.6038	28.2922	26.4223	27.2226	25.5493	24.9536
O60443	19.6062	18.2718	18.5122	19.1508	19.0763	17.6537	18.7992	17.5856	18.1157	18.1067	19.104	18.5303	18.4397	17.9404	19.4576	18.2517	18.9609	18.7421	18.0318	18.3618	18.5257	17.9571	18.3131	18.7823	18.6002	18.2056	18.7439	17.6532	18.429	19.2067	18.7003	18.8631	18.0847	18.8923	19.4639	17.5604	18.0691	18.3457	17.3602	18.7746	17.9687	17.8601	17.7264	19.4474	18.6424	18.4923	18.7817	18.6122	19.1847
O60462	19.0615	17.5848	20.75	19.9466	18.5865	18.0226	18.4546	19.9338	17.6741	20.3382	21.2008	18.5605	21.8883	18.2524	21.7938	20.2442	21.7771	20.0698	20.611	18.4888	21.4897	21.1426	21.0246	17.9299	20.2647	18.0289	20.5582	19.7607	17.2473	17.6696	19.2586	21.2082	20.3909	17.2587	20.8583	16.9925	18.3436	17.4001	18.2283	20.3184	20.8238	18.1933	18.7737	20.7143	17.6122	21.4545	17.5416	18.3804	19.4095
O60488	19.0363	19.8486	18.815	20.7318	18.2026	19.8187	19.9849	20.7834	18.5329	20.6438	20.9973	20.6966	20.7384	21.6342	20.9474	20.4975	18.4113	19.9947	20.6073	20.8969	20.9458	20.2723	17.9384	20.0527	18.3747	18.0182	18.362	20.4536	21.3257	21.1078	20.6336	20.6417	20.9708	20.1369	20.6099	20.4441	19.3291	20.2006	19.3537	20.8236	20.2775	20.5391	20.6529	20.3852	20.4118	21.0349	18.9102	18.1459	18.1154
O60493	22.5532	22.6915	22.7957	22.9847	22.3843	22.459	22.8532	22.7281	22.5185	22.5062	22.5059	22.48	22.8413	22.2459	22.0603	22.5167	22.7446	22.9037	22.3419	22.342	22.7534	22.4963	22.7321	22.8423	22.7689	22.3631	22.9148	22.7048	22.4181	22.6769	22.9239	22.7239	22.5075	22.9411	22.9421	22.5068	22.3943	22.6111	22.3153	23.09	22.5716	22.5422	22.4009	22.5153	22.4816	22.5624	20.9753	21.3678	22.1432
O60496	18.949	19.6098	19.6459	20.1478	18.3993	17.7916	19.8564	20.5992	20.0578	19.3395	17.9344	17.5458	18.1164	18.0495	17.948	19.8053	18.5033	18.0352	19.4318	19.877	18.3275	19.0439	18.1287	19.6507	19.6494	17.28	18.9067	19.1872	17.7294	17.4925	18.3349	19.3226	18.4289	18.0215	18.9824	19.2117	18.643	18.3941	18.505	16.9523	18.016	18.0008	18.8053	17.9517	18.8154	19.4317	18.934	18.4574	17.4833
O60502	20.1334	20.3191	19.8326	20.1234	20.2159	20.4368	20.6265	20.2678	19.9525	19.9613	20.1451	18.4458	20.1127	19.3251	18.9829	20.2333	19.7758	20.0191	19.9471	19.8496	20.4401	20.0511	19.5948	20.6868	20.4979	20.0066	20.2793	20.0886	20.844	19.5781	19.8438	19.8305	19.6502	19.636	19.9771	19.9185	20.1498	19.6645	19.925	19.6557	20.3757	19.5951	20.247	20.1144	20.3473	20.3655	20.3352	20.3789	20.023
O60504	21.4742	18.6836	19.853	20.3237	21.2573	19.2003	18.5926	19.5287	20.6877	20.4499	20.1441	20.3945	20.1267	18.8083	19.3678	19.4899	20.4159	19.8354	19.7784	20.3548	20.4849	20.2904	20.2606	19.1681	20.0644	20.1636	20.6524	20.6441	20.0461	19.113	18.8967	20.4374	20.4178	20.0499	20.383	20.186	21.3734	20.1838	18.9884	20.6978	19.8384	19.7485	21.1994	21.1906	20.2646	21.1554	20.5456	19.5612	20.53
O60506	21.7956	22.2498	21.9641	21.8014	21.8387	21.9248	21.751	22.0783	22.4896	21.8895	21.8651	21.7027	21.9132	21.6951	21.7186	22.1645	21.7083	22.096800000000002	22.1225	22.0287	21.9123	22.7281	21.7075	22.1754	21.9664	21.9008	22.0227	22.0563	21.9002	21.4124	21.644	21.4937	21.6047	21.8422	21.2194	22.0094	22.1159	21.6251	21.7404	21.4844	22.2107	21.3322	22.2606	21.7791	22.3801	21.7323	22.503	22.6849	22.4025
O60547	22.5357	18.8145	19.0437	22.3437	23.8178	23.2065	21.6265	22.105	23.3748	23.2233	18.1288	24.0185	18.741	24.8611	21.9153	21.409	18.8091	23.546	22.4611	24.1879	22.2301	21.9656	24.397	24.0875	23.1183	24.3641	23.1698	23.8141	22.6148	23.7661	17.827	22.4634	23.4856	23.2641	23.6103	24.6239	23.6153	24.0783	23.3183	23.0059	22.8267	24.1665	22.6722	23.4075	18.4353	23.7585	18.0785	21.8781	23.3432
O60568	21.5896	22.0728	22.3299	22.6801	22.1145	21.8026	22.255	22.6627	21.4429	21.7065	22.9262	22.6177	22.1519	22.449	22.3411	22.3197	21.5531	22.0197	22.9643	21.8194	22.01	21.5144	21.5969	21.7502	21.4547	21.3399	21.6274	21.8509	23.4242	22.1025	22.2382	21.8279	23.9696	21.7419	24.2382	21.3168	21.0911	21.9526	22.2353	22.3182	22.6411	21.8324	21.3414	22.2411	21.3802	21.5958	18.7292	20.4678	21.0294
O60610	21.1081	20.9724	20.5529	20.7997	20.5527	21.3523	21.4097	21.1928	20.9912	21.1059	21.2105	21.072	20.6016	21.5698	21.1921	20.9077	18.0061	20.597	23.0705	21.1141	20.5025	20.427	20.4198	20.3765	19.9984	20.6632	20.7254	20.382	20.233	20.4165	20.8137	19.9763	20.6965	20.8151	19.8803	20.6907	20.7193	20.7117	20.766	20.5221	20.8742	20.6559	20.9376	19.8653	20.9419	21.0678	20.2018	21.1774	20.5775
O60645	20.9641	20.3677	20.6782	20.288	20.4207	20.2961	20.4851	20.2605	20.3835	20.3767	20.6471	20.7475	20.5877	20.5837	20.5301	20.2088	20.4659	20.2642	20.3712	20.4834	20.4863	20.5896	20.1709	20.15	20.6065	20.5132	20.4304	20.2371	20.4816	20.1639	20.5378	20.3145	20.3424	20.6332	20.3464	20.4217	20.6491	20.513	20.2855	20.2035	20.028	20.1686	20.783	20.4622	20.6735	20.656	18.6507	20.4259	20.3283
O60662	18.9206	18.0766	17.9861	18.816	19.0885	17.4684	18.7367	18.4304	19.2987	17.4445	17.0917	18.2265	18.776	18.993	19.0655	17.8415	17.9883	17.6871	17.5016	18.6127	17.8916	17.8621	18.3908	17.8997	17.6063	18.1131	17.7078	18.3025	19.071	17.9367	18.5598	17.9539	18.4384	17.7784	17.7936	16.9626	18.4103	19.0893	17.4405	18.5831	17.2432	18.0709	17.9464	18.2871	18.3675	18.0689	19.1147	18.8714	18.2242
O60664	21.6567	20.7811	22.2266	21.7126	21.5563	21.3607	20.7346	21.7387	21.9617	21.8609	21.9821	20.7431	21.8618	21.2743	21.8223	22.2699	21.4454	21.4982	22.0525	21.6724	21.653	21.5292	21.7737	20.4614	20.8902	20.7196	21.2264	21.2716	20.88	20.9246	21.8207	21.6945	21.2464	20.6603	21.6134	21.7215	21.4362	20.7523	20.2851	21.8857	21.6353	20.7331	20.9336	21.8172	21.3877	21.3817	21.3578	21.0279	21.414
O60701	22.1486	23.1211	22.3882	22.9197	22.4245	23.0874	21.9623	21.8198	21.7964	22.3415	22.2294	23.7514	22.9861	21.9907	22.3298	22.8893	21.5361	23.1277	22.0042	22.872	22.169	22.0396	22.8671	22.752	22.2497	23.6181	22.5382	22.4582	22.2432	22.9676	22.5465	22.5136	23.1336	22.982	22.8961	22.4265	22.5385	22.3125	23.0467	22.864	21.9139	23.1924	22.4473	22.3601	22.5213	22.7646	20.4945	22.0337	21.5927
O60716	22.2933	22.8196	22.6521	22.7285	22.6942	22.5827	22.3382	22.0999	22.4325	22.9246	23.0157	23.2654	22.2872	20.4454	21.8096	22.1287	21.7012	22.6002	23.0266	22.5953	22.3874	22.6786	22.673	22.7095	22.3321	22.9646	22.695	22.6356	21.9328	22.4216	21.9446	21.9496	22.6216	22.159	22.3565	23.0334	22.8213	22.7112	20.8879	22.8123	22.0187	22.4423	22.5282	22.0097	22.8475	22.4283	21.6236	21.6891	21.4981
O60749	21.2681	21.5238	21.5032	21.5922	21.233	20.9005	21.3469	21.4518	21.5941	21.5605	21.5263	21.5784	21.5613	21.1326	21.4466	21.5387	21.5088	21.5401	21.1552	21.5285	21.7278	21.5787	21.7775	21.0011	21.0885	21.2913	21.4728	21.1157	21.1413	21.19	21.6067	21.4947	21.1076	21.5748	21.6367	21.277	21.7083	21.4657	21.3798	21.9267	21.918	21.5169	21.8649	21.9692	21.3703	21.5187	21.8424	21.8861	21.5416
O60762	22.1433	22.1059	21.7256	21.9368	21.4207	21.8964	21.6544	22.1754	21.6939	22.0693	22.0248	22.3577	21.7269	22.7701	21.7409	22.2598	21.5393	22.2317	22.2709	22.2773	21.8077	21.4903	22.0454	22.3188	22.0019	21.8108	22.0688	22.28	22.6544	22.335	21.8295	21.8839	22.4869	22.4337	22.2831	22.1287	22.0849	22.3867	22.4449	22.1062	22.3018	22.1961	21.7535	22.0205	21.6163	22.1449	17.8959	18.3728	22.033
O60763	21.5893	22.4131	22.2312	23.0002	22.5317	22.3134	22.1777	22.7086	22.4778	22.5667	22.677	22.6598	22.5916	22.6214	22.6814	22.6285	21.9197	22.5824	22.4385	22.8481	22.407	22.1821	22.6298	22.6081	22.0734	22.9883	21.8783	22.3813	22.4692	22.4897	22.8986	22.3377	22.4145	22.5085	22.8488	22.6617	22.4597	22.7006	22.4398	22.7089	22.4957	22.6402	22.4095	22.1258	23.0503	22.6057	21.7479	22.9172	22.8801
O60784	21.6456	18.4347	21.5048	21.8245	18.6453	20.9705	20.7157	21.9006	21.5356	21.8703	21.6168	21.2099	18.5324	21.4263	18.1845	22.098	19.3429	21.5113	21.6895	21.5449	18.3918	16.9381	20.6223	21.3637	21.5215	20.5249	18.5489	21.4942	17.7928	20.686	22.1047	21.1784	21.6685	17.8002	21.1578	21.9575	21.1823	20.9702	21.2886	18.27	20.0463	21.5137	20.8364	18.5226	21.797	18.4937	21.6448	21.5444	21.5255
O60825	18.4521	20.7232	18.6714	19.4453	19.2288	18.5552	17.8276	20.1936	18.3899	19.5985	17.8204	21.0959	18.9621	20.8809	18.6933	19.3955	19.0661	20.199	20.3936	20.8121	19.186	18.2904	18.1984	20.4778	20.4305	19.9914	19.3483	19.8027	21.525	20.5378	18.3804	17.9327	20.3439	21.1789	18.8145	19.2897	19.7574	20.4792	20.7372	20.5706	21.4911	20.6841	19.2565	18.6916	18.1926	17.5849	18.1364	21.2115	18.0911
O60826	20.5447	20.338	20.6276	20.8738	21.0204	19.8789	20.8401	20.9518	20.774	20.5563	20.6711	20.3167	20.6794	20.7858	20.5377	20.5606	20.4079	20.6086	20.3487	20.8284	20.6953	20.3245	20.6669	20.2951	20.8957	20.7951	20.8174	20.761	20.9716	20.5131	21.0136	20.7309	20.8159	20.4114	20.9872	20.6174	20.8212	20.6043	20.6781	20.9735	20.2608	20.7347	20.87	20.8325	20.7729	21.0723	20.7888	20.2468	19.7942
O60828	18.6777	20.3657	18.4303	17.8509	18.7229	20.1509	20.7397	20.5874	18.9	20.2795	18.6796	20.3157	17.936	20.1801	19.9592	20.3153	18.4315	19.5419	18.9977	20.2704	18.3487	20.768	17.0907	21.0256	19.1499	20.7364	18.3237	20.7987	21.1834	20.8317	20.8727	18.1483	19.9803	20.1645	19.2086	20.5963	17.867	20.0772	19.7975	18.5836	20.6156	20.2934	21.0443	18.5742	20.9569	17.7271	19.138	17.6997	18.6567
O60831	17.8638	21.2069	21.9273	17.9133	21.5617	18.3056	20.7676	21.3237	21.6149	21.4551	20.7225	19.0002	21.7475	18.2071	20.3192	21.5713	21.3469	21.4776	20.6682	20.5432	21.4563	18.0246	17.6444	17.8089	21.7193	18.6981	21.3983	18.1684	21.9824	21.2491	18.0561	21.1699	17.9813	20.6912	19.5568	18.2191	18.3671	21.0344	18.106	18.752	20.6667	17.0095	18.9234	19.0177	18.7687	18.8581	21.2827	21.0924	21.2151
O60832	21.3776	22.2818	21.4615	22.2003	21.979	22.0076	22.1998	21.899	21.5394	21.6559	21.8254	21.9811	21.4195	22.1561	21.896	21.5517	20.0461	21.3802	21.8417	21.6293	21.206	22.1173	21.3738	22.3614	21.8402	22.852	21.208	22.323	22.3773	22.25	21.6426	21.5956	21.8519	21.8904	22.0727	21.914	21.5647	21.8224	21.7696	21.6772	21.8644	21.9889	21.4275	21.4092	22.4612	21.1474	22.0438	22.7817	20.5524
O60841	20.8222	21.8861	21.0875	21.3102	20.7302	21.8553	21.1792	21.0942	20.7651	21.1406	21.2176	22.039	20.792	21.1549	21.1597	21.2233	20.584	21.0071	21.5647	21.284300000000002	20.8894	21.1737	20.7576	21.3543	20.932	20.9231	20.9635	21.2002	21.3273	20.3604	21.1782	20.7686	21.0574	20.9313	20.8787	20.8662	20.9591	21.0214	21.3176	20.8545	21.1368	20.7638	21.0633	20.6497	21.2094	20.9721	20.6799	21.4618	21.2333
O60869	17.9924	22.1405	22.1591	22.0211	22.2019	22.3614	22.1147	22.1126	21.76	22.0201	22.0115	22.5905	21.5253	22.469	21.9508	22.1784	21.776	22.211	22.0486	22.1832	21.6935	22.2077	21.9927	22.0732	21.9668	22.3962	22.0584	21.9358	22.1202	22.0673	18.4699	21.8844	22.161	21.9884	22.0028	22.3373	21.8913	21.9202	21.8951	22.0488	22.0624	21.9609	22.1188	21.9044	17.8925	18.2704	22.3379	22.4992	22.2618
O60879	19.0436	18.8729	20.0587	19.8143	20.2933	18.4439	19.4531	20.1209	20.7524	19.8536	19.8358	19.4073	20.1082	19.742	20.2519	19.5331	20.2215	19.5437	19.6541	19.4721	20.5837	19.941	20.0544	19.5617	19.7157	19.5011	20.4701	19.8833	20.0285	20.2851	18.697	20.2566	19.7284	19.5324	18.9179	19.6714	20.3535	19.5945	20.0106	19.9322	19.9975	18.6109	19.8216	20.3283	17.2691	19.2766	18.5333	19.6045	20.5489
O60884	18.4332	21.4633	21.9239	20.6888	19.1571	21.529	21.8684	22.1463	18.4341	21.2074	21.343	21.7633	21.9375	21.6477	21.793	21.8203	21.5803	21.3309	21.58	21.213	21.91	22.0149	22.025	21.7075	18.415	18.414	21.6718	21.0754	21.2681	17.1428	21.5566	21.755	21.6413	21.537	21.5552	21.3933	18.4229	21.177	21.8485	21.1345	21.8502	21.5602	19.642	20.9731	21.426	20.6478	20.9125	21.8285	21.5721
O60925	19.0025	20.5989	20.3566	16.785	18.8939	18.6059	18.0663	20.6299	19.4006	20.6689	20.1225	18.6949	20.2809	17.5662	18.4624	19.1168	20.1221	20.7179	20.3604	20.4186	17.6614	20.097	17.4208	20.0726	20.6649	20.1	18.6413	19.6587	17.4548	17.0716	18.774	19.9596	18.0189	19.6927	17.6659	20.2611	18.5963	19.4963	20.1531	18.1032	19.5066	20.0205	17.622	18.4662	18.3713	18.4686	18.6635	19.5747	18.7249
O75027	18.4058	19.24	18.7441	19.155	19.046	19.0202	17.9908	18.7739	17.5619	18.855	18.2233	19.1811	18.9109	19.6391	18.7012	18.5725	18.9313	18.4652	19.3486	19.1827	17.7591	18.7856	17.4137	18.9504	18.6197	18.9886	18.9559	19.3924	19.3222	19.8668	18.8513	18.7375	18.9486	18.5191	18.9187	19.2347	18.3378	19.0985	19.0754	18.5135	18.3345	19.6475	19.1526	18.2042	19.0957	18.7058	18.587	17.7033	18.1327
O75083	24.1602	24.242	25.3733	24.3885	24.8148	24.14	23.9411	25.1414	24.9914	24.9855	25.2994	24.8278	25.5599	24.0792	24.9975	24.8832	25.5224	25.2339	25.2431	24.9138	25.7979	25.327	25.7572	24.3911	24.6172	24.2533	25.0355	24.657	24.5733	24.2786	24.8517	25.4161	25.0349	24.8413	25.4541	25.0117	24.7767	24.9989	24.6256	25.014	25.551	25.3075	24.5994	25.55	24.7153	25.1349	24.1219	24.5161	24.8564
O75110	19.4619	19.2646	20.2894	19.2094	19.8625	20.2494	18.3204	19.6723	20.2957	20.2913	19.7388	21.2262	20.0246	20.4797	18.9065	19.5502	19.4865	21.1666	19.7486	19.3892	19.4929	20.3545	20.3067	20.4951	20.5569	21.2154	20.0909	19.7498	21.1977	20.6588	19.8382	20.471	20.9657	20.685	20.7569	20.039	19.9411	20.2854	19.5298	18.4538	19.8548	19.6378	20.7792	20.3156	21.038	19.3004	18.8238	18.2772	17.7454
O75112	17.9412	20.4682	22.291	18.8248	18.3393	18.4584	17.7215	20.4079	21.6541	21.2824	21.9177	17.9299	22.8852	19.7729	21.9792	18.4298	22.7455	21.5126	21.0045	20.9468	23.7539	21.5965	21.7023	17.8269	17.9769	17.6389	21.4427	21.0328	17.5368	17.2763	18.4444	22.7258	18.3593	17.1003	20.8997	21.0488	21.3184	20.6413	17.4583	20.836	21.7508	17.7149	18.5019	20.9854	20.5555	22.1984	18.4834	18.838	21.1331
O75116	20.7835	20.7811	20.8996	20.5588	20.7891	20.7481	21.1594	20.6803	20.5571	20.5988	21.13	21.1141	21.1553	20.7823	20.8715	20.2508	20.8645	20.0365	20.708	21.0392	21.2869	21.0403	20.8474	21.2909	20.5568	20.7257	21.1107	20.4642	20.6325	20.2729	20.9805	21.1327	21.032	20.4473	21.0219	20.4984	20.7117	20.7346	20.224	20.7144	20.7078	20.6266	18.6909	20.9065	20.3955	20.7895	19.5121	20.9767	20.6896
O75122	18.8758	19.1322	19.1986	19.0061	18.1583	19.2391	18.7535	19.1384	19.2387	19.1851	17.5977	19.2751	19.5005	18.9602	18.6222	19.0334	17.9971	18.7984	19.0376	18.8054	19.0913	19.1768	18.9867	19.301	19.1167	19.1687	18.4874	19.3963	19.2894	18.6496	18.0002	19.2465	18.3237	18.8227	19.1712	19.1613	18.072	19.1149	19.0994	18.8322	19.1436	18.8128	18.9668	19.3428	18.9834	18.737	19.2327	19.8496	18.7025
O75131	23.1284	22.395	22.8636	22.9675	23.402	23.703	22.9549	23.2442	23.0552	22.6534	22.9032	23.3442	22.6908	22.6194	22.6031	22.4415	22.7564	22.7983	22.8495	22.8448	22.9517	22.4767	22.7704	23.0528	22.7639	21.7046	22.4972	22.8848	23.1267	22.8039	23.0743	23.0578	22.7354	22.519	22.8744	23.1922	22.9768	22.6998	22.9241	23.0527	22.854	23.3641	23.109	23.197	23.3552	23.5608	22.7304	22.4865	22.5695
O75146	20.7068	22.1853	20.1107	21.5847	21.1035	20.1993	21.0382	21.3549	20.3678	21.5695	20.4059	21.631	20.7522	21.473	19.6793	20.1839	19.481	20.8865	20.9429	22.016	18.926	17.7093	20.3758	20.6988	20.7046	22.2193	20.6844	20.7208	21.0873	22.7051	21.4961	17.0373	20.8016	20.2814	20.5303	21.0086	21.1085	21.8304	20.9505	21.1501	19.2504	20.8129	20.7361	18.2863	20.1369	20.7345	18.2539	20.7409	18.9615
O75152	19.8916	20.0853	19.3185	19.3235	18.4812	19.7204	19.8545	19.6515	18.5529	19.1861	19.4659	19.8173	19.0462	19.2675	19.2234	19.4162	18.1306	19.2134	19.8291	19.5848	17.7994	19.523	18.0362	19.8645	19.5298	19.981	19.2251	19.3102	18.9789	19.5891	19.4433	17.8373	17.5567	18.938	19.1585	19.2813	19.36	19.1259	19.4976	18.0662	19.1761	19.4666	19.8676	20.0706	20.0114	17.8099	19.7585	19.6228	18.8314
O75153	21.1631	21.7739	20.6197	20.2453	20.9221	21.6647	20.8827	19.9103	20.6835	20.3743	21.3034	20.7468	20.3355	20.7701	20.531	19.6622	19.6328	20.5751	21.0999	20.5757	20.0344	20.9818	20.0017	21.896	20.9359	20.0928	20.3289	20.6129	20.8354	20.98	20.9231	19.911	20.5327	20.4141	20.0808	21.1676	20.7363	20.042	21.6134	20.6975	21.3236	20.4868	17.9389	17.8647	21.1671	18.8135	19.6804	21.1359	19.829
O75157	18.2934	18.1496	18.6621	18.065	18.9315	18.014	18.1036	18.2046	17.9781	18.6216	18.4845	17.5784	19.3149	18.0921	17.9642	17.9681	18.5397	18.7131	18.5768	18.2887	19.0946	18.5776	18.4622	18.1136	18.7018	18.6235	18.2311	18.3723	18.4288	19.2884	18.3741	18.5375	17.2213	17.7978	18.6958	17.2244	19.3798	17.7131	18.1426	18.0617	18.7211	17.9532	18.4289	18.5444	18.6752	18.3535	17.0999	17.203	18.9916
O75165	20.5749	20.863	20.6319	21.1992	21.0333	20.7549	20.8619	21.0654	20.3783	20.4434	20.8899	21.1667	20.4771	20.6525	20.7729	20.866	20.5788	20.387	20.6752	20.613	20.7718	20.7552	20.5698	20.4959	20.7182	20.2749	20.8655	20.6543	20.4991	20.4202	20.9469	20.6338	21.2478	21.1285	20.8766	20.4685	20.3327	20.4086	20.1644	21.0056	20.4999	21.4483	20.5893	20.8188	20.5604	20.7943	20.0066	20.3192	20.4531
O75175	18.3197	20.364	19.9024	20.1093	18.9459	19.7354	20.1328	20.6375	18.269	20.5619	20.5276	17.4025	20.934	20.6943	19.0527	20.5372	20.2725	21.0515	20.3886	20.7099	17.7014	20.7971	16.9147	20.2781	18.6647	17.8144	18.346	20.6122	20.2089	20.4518	19.9405	19.5392	18.1763	20.1855	17.8855	20.7128	18.9549	19.6957	20.511	18.1692	20.2436	19.9226	20.3147	18.645	20.6129	17.9174	20.2105	20.9103	20.097
O75223	18.7031	20.5908	19.8562	18.8313	18.4901	20.3883	19.7816	19.8859	20.1595	19.6515	17.6891	19.8059	17.8176	19.7522	19.9337	19.741	18.3883	20.0861	20.0143	19.2985	18.9299	20.386	19.1388	19.6256	18.4538	19.5942	20.1267	20.1641	19.5421	21.0662	18.4579	19.5846	18.3755	19.9649	19.9347	19.7695	20.3801	19.9125	20.2647	19.5762	20.1194	18.7578	18.2438	18.9832	19.9606	20.2835	18.2368	20.1392	20.2069
O75251	18.5508	20.418	20.9781	20.4646	18.098	19.8801	19.9926	21.3406	21.392	21.4604	20.4589	20.3986	21.2322	21.0354	17.8005	20.495	20.6416	21.6788	20.973	20.8929	21.4805	21.1698	21.1814	20.7412	20.4818	21.1664	18.6515	20.8122	20.8897	20.0032	18.6739	21.0003	19.2303	20.0534	18.2846	21.0458	20.3745	21.7234	20.5635	19.165	21.1709	21.2134	19.3152	18.6254	20.2291	20.745	20.6217	20.5782	20.3481
O75298	18.533	17.0475	17.3755	17.9329	18.8441	17.3694	17.8835	19.5203	18.3814	17.4737	18.6555	18.4516	18.3315	18.1821	20.1276	18.5119	18.1614	20.0129	18.1631	17.3109	17.7303	18.8825	17.5305	18.1262	17.8545	18.4346	20.4541	18.0434	17.8501	19.0446	18.7816	21.3695	18.282	18.5194	17.8756	17.714	18.8877	18.2934	18.4316	18.7084	18.53	18.8359	18.7491	20.7971	18.4977	18.471800000000002	18.3308	18.2167	18.3743
O75306	20.4886	20.9974	20.7634	20.9086	21.1367	21.052	20.3948	21.0512	21.1035	21.1672	21.093	21.4227	21.4196	21.2706	21.3266	20.7977	21.4324	21.3643	20.6257	21.2064	21.5462	20.9786	21.4475	21.0675	21.1418	21.2824	21.0479	21.2106	21.3701	20.4231	20.8511	21.5082	21.3119	20.9257	21.4363	21.0853	21.3786	21.9923	21.1206	20.865	21.3545	21.675	21.2219	21.3541	20.9554	21.2612	19.9566	20.447	20.9001
O75312	18.7564	21.0939	18.4613	20.6329	18.7605	21.1984	17.9677	19.4964	20.5196	20.5815	17.9055	20.3085	18.4857	20.7168	19.2886	20.2064	17.8855	19.9137	20.5147	20.2493	19.8256	18.9869	17.0372	20.9099	18.2629	19.5035	18.6328	19.7802	19.4579	18.236	18.0448	18.9915	20.409	20.3991	18.07	19.9664	18.0642	20.4063	20.4968	18.2024	20.6798	18.4768	19.293	18.5683	20.4261	18.6833	18.2648	20.3585	18.2781
O75323	18.7564	21.9722	23.4116	22.862	22.8892	22.971800000000002	22.4042	22.4942	23.445	23.205	23.0658	23.0257	23.1467	22.3806	22.8133	22.8183	23.5889	23.71	22.9726	22.3779	23.3398	23.1834	23.4743	23.2366	23.1172	24.1672	23.309	23.4839	23.0107	23.0485	24.3409	23.7498	23.3136	22.8448	23.8021	23.7557	23.6268	23.9222	22.3788	22.5236	23.4004	23.0232	23.3938	23.1893	23.3023	23.1696	22.6768	24.374	23.145
O75339	18.151	19.3507	21.478	22.8252	21.6293	18.2324	17.7434	21.606	17.6965	22.1211	21.5592	18.2519	23.3229	17.5041	21.295	21.4449	22.5999	21.6782	17.3979	20.1803	22.0528	21.1378	21.6613	18.2016	21.733	18.5992	22.9214	18.289	21.1407	19.3055	22.1433	22.1789	22.5262	21.0817	21.8087	18.1308	21.5423	21.1516	16.7616	22.5027	21.9861	18.7571	20.9839	23.7859	22.2877	22.08	19.3237	18.1449	21.8392
O75340	21.534300000000002	22.1564	22.5537	21.8971	21.5081	21.6017	21.3888	22.173	22.4163	22.4308	22.2633	21.845	22.1569	21.7621	17.9821	21.4992	18.8809	22.958	22.2093	22.1821	22.0147	21.6272	21.8061	22.8857	22.1888	22.2653	21.472	22.1234	22.8076	22.6609	21.7065	22.5229	22.7311	22.4667	22.9415	22.645	18.8303	21.9287	21.1185	18.0277	21.1693	22.035	21.2068	18.5472	21.8492	22.2492	19.185	18.5238	17.9269
O75347	20.6948	21.9133	21.3197	21.5235	21.1586	21.4456	22.1651	21.459	21.346800000000002	21.841	21.04	21.0257	21.5271	21.6887	20.8681	21.0217	20.9845	21.3263	21.4055	21.0802	21.4613	21.0184	20.3953	20.6893	21.439	21.2689	21.4717	21.726	21.218	21.397	21.4229	19.8959	20.8724	21.4174	21.1328	21.358	21.2023	21.0741	21.2503	21.0064	21.2768	20.894	20.7477	20.6744	20.571	21.5716	18.9316	21.4033	21.3105
O75351	22.5841	21.7647	22.3195	22.8502	22.6308	22.4799	21.7927	22.1745	22.3722	22.0903	22.6204	22.4328	21.9863	22.6377	22.3382	22.0922	22.2471	22.3869	23.0078	22.2583	22.3287	22.0167	22.3827	21.9778	21.8097	22.0137	22.3031	22.2874	22.3638	22.1601	22.4527	22.2771	22.5549	21.8563	22.4084	22.5689	22.2478	22.327	22.3581	22.7957	21.8764	22.6789	22.3146	22.5234	22.2544	22.3952	21.8708	22.2294	22.0649
O75363	18.449	17.9182	17.5557	18.0345	17.9658	19.7482	17.9196	17.1665	19.0927	19.9833	18.7702	20.3736	18.5883	21.9325	18.9442	19.4289	18.4908	19.984	18.1294	20.4814	17.9761	18.9306	21.9885	18.8145	17.7743	20.3549	19.8739	18.8617	19.2137	18.8539	18.6429	18.9765	21.0538	18.4897	18.9293	21.5621	17.9231	21.2652	18.9915	17.8442	16.88	20.2109	18.9328	19.1745	19.76	19.4653	18.6658	18.0165	18.0811
O75367	23.7737	23.6447	23.2929	23.3695	24.0211	23.3314	23.6178	23.996	24.0853	23.7612	23.3609	23.5074	23.1794	23.284300000000002	23.188	23.6052	22.2085	23.8024	24.1836	23.4405	23.3608	23.1335	23.2916	23.4485	23.6693	24.3687	23.0455	24.3203	24.5119	23.2313	23.7048	23.4575	23.9785	24.0511	23.7354	23.6339	23.7432	23.8033	23.6103	23.3017	22.9369	24.0506	24.5465	23.8311	23.7138	23.8335	22.8388	22.0342	23.0664
O75368	23.0104	20.8727	22.8023	22.4252	22.9746	21.0231	21.4787	22.355	23.182	22.9537	22.1235	21.895	22.8246	21.3483	21.5796	21.7499	23.0679	22.9754	21.8475	21.4775	22.956	22.0137	21.3462	21.2291	22.8274	21.5228	23.2889	22.3595	21.3187	21.5848	20.837	22.7617	21.5617	21.7993	21.5157	21.9269	22.8634	22.2451	20.6516	21.4926	21.2152	20.5548	22.077	22.1093	21.1976	23.0848	22.2791	21.6727	22.4352
O75369	23.5635	24.1219	23.9873	23.4425	23.1473	24.7142	24.5188	23.7115	23.966	23.7839	23.7067	23.7072	23.8452	23.5696	23.4765	25.1947	22.1435	23.1933	23.8411	23.6966	23.7261	23.5912	23.2149	24.4737	22.6231	23.4208	24.3929	23.1494	22.7799	24.4573	24.1035	23.4218	23.9788	24.4244	23.4827	23.3512	23.1804	23.8462	24.1773	23.2387	24.6288	23.5415	23.2468	22.8014	23.8137	23.1094	22.9516	23.621	23.1506
O75390	23.4255	24.1675	24.1284	24.1074	23.9878	24.1705	23.7146	24.0404	23.868	24.2146	24.171	24.4928	24.7168	23.5597	24.5609	23.8262	23.8701	25.135	24.1345	24.2124	24.1738	24.1524	24.1463	24.0342	24.0281	24.2354	24.4239	24.6799	24.5064	24.7783	24.1522	24.2741	24.2616	24.1874	24.1475	24.727	23.6523	24.5797	23.8815	24.1293	24.5118	24.636	23.926	23.8525	24.0165	24.1753	22.6919	24.0129	23.6879
O75396	22.4086	22.6389	22.5428	22.3689	22.7266	22.4736	22.2494	22.7501	22.8336	22.7102	22.484	22.5664	22.7081	22.4072	22.8014	23.1603	22.7513	23.164	22.3663	23.132	22.7611	22.7281	22.9716	21.9653	22.8127	23.2041	23.0454	22.8147	22.5625	22.6771	22.9154	22.6225	22.7277	22.3811	23.1131	22.8696	23.2644	23.0535	22.8016	22.9876	22.4603	22.6769	23.1914	23.086	22.6369	22.974	23.2756	22.8157	23.2103
O75400	18.619	19.9695	19.2243	19.0674	18.1391	19.8508	19.7366	19.9538	17.452	19.6081	19.563	19.814	18.7763	19.9493	19.4525	19.7057	17.5433	19.8991	20.2373	19.6799	17.8374	19.8474	17.8022	20.1341	18.7963	17.7298	18.7046	19.6912	18.6403	17.7062	18.6122	17.904	18.5354	18.3196	18.8205	20.0637	19.5033	19.2879	20.0795	19.4667	19.9283	19.5129	18.6614	18.5604	17.6742	17.6686	20.2345	19.7733	19.446
O75410	20.7306	20.0004	20.3636	20.0674	18.875	19.1692	19.4026	19.9728	20.0281	19.9076	20.2019	20.0186	20.4577	19.5657	19.1315	19.34	20.3627	19.7692	19.9818	19.9603	20.794	19.8127	19.6673	19.5864	19.6673	19.0436	20.2895	19.8873	20.0727	19.1874	20.139	20.301	19.5494	19.7774	20.3024	19.9284	20.464	19.7466	19.9444	19.8599	20.0616	18.3202	20.4139	20.2907	17.9938	20.4816	20.5378	20.4299	20.0534
O75436	20.0604	21.0431	21.3036	21.1649	20.8292	21.1456	21.2789	21.4533	21.4433	21.2805	20.9695	21.1749	20.7301	21.097	21.279	21.5036	20.6151	21.34	21.2676	20.9105	20.4413	21.4153	21.1571	21.3125	21.1737	21.0608	21.1373	21.5919	21.1317	20.6519	20.9873	21.1261	20.723	21.1746	20.759	21.3389	20.5041	21.3592	21.271	21.0637	21.2958	21.0682	20.4341	20.7064	21.1803	20.8094	20.2769	20.3239	20.0987
O75439	21.8455	22.5681	21.2599	22.323	21.5328	22.4964	21.744	21.3371	21.0048	21.1838	21.7408	21.7941	21.4688	22.0019	21.2599	21.2494	20.9593	21.2301	21.2467	21.6347	21.1901	21.6866	20.6826	22.0784	21.4056	21.5932	20.9616	21.4374	21.5883	21.4965	21.281	20.9836	22.075	21.2193	21.4682	21.1233	21.4855	21.0963	21.2781	21.3192	21.0135	21.48	21.6723	21.1501	22.1221	21.6376	20.75	22.2633	21.2495
O75475	18.6631	20.0633	19.7121	20.2908	20.5002	19.8829	20.2873	20.0947	20.3556	20.1871	19.6792	19.9067	20.02	19.8336	20.2595	20.233	18.176	20.0335	20.4227	20.2755	20.7986	20.8146	19.776	20.6255	20.4766	19.9072	20.2201	20.3674	20.8816	19.6826	19.4673	20.0534	19.8379	19.9964	19.2269	20.0112	20.1088	20.3811	19.8389	19.8533	19.9973	20.3311	20.1	20.0872	20.2043	20.1546	21.0676	20.4673	20.2882
O75489	21.4573	20.8049	21.3285	21.2486	21.8156	21.8601	21.0096	21.4867	21.8688	21.9951	21.6453	22.1179	21.7744	21.8427	21.9196	21.2017	21.6731	22.2327	21.2617	21.6483	21.6617	21.1087	21.7387	21.5505	21.9396	21.9377	21.5339	21.9275	21.8405	20.9683	21.7642	22.1484	21.1323	21.4782	22.1793	21.6101	21.9818	22.5319	21.4932	21.4924	21.7867	22.4757	21.8282	21.558	21.475	22.0185	21.2232	21.95	22.1974
O75533	21.5891	21.8513	21.3997	21.4309	21.8389	21.845	21.9025	21.9397	21.5379	21.7193	21.6178	22.0284	21.5694	22.0005	22.0006	21.9918	20.7891	21.6052	21.8129	21.8061	21.6219	22.088	21.4367	22.0134	21.8128	21.9243	21.4141	21.9031	21.8343	21.8519	21.6193	21.3965	21.8199	21.6479	21.3389	21.7753	21.301	21.5645	21.7314	21.5623	21.7129	21.7652	21.7693	21.3833	21.8577	21.462	21.4034	21.9376	21.221800000000002
O75534	21.3237	21.5631	21.9075	21.4335	21.3613	21.5155	21.625	21.3651	21.701	21.7545	21.5681	21.2778	21.9259	21.883	21.2592	21.6826	21.4381	21.3663	22.0233	21.7782	22.0404	21.488	21.4834	21.6297	21.4457	21.223	21.5001	21.3888	21.5756	20.816	21.2381	21.4374	21.4506	21.0492	21.2491	21.6126	21.3953	21.0846	21.6253	21.4903	21.7429	20.9599	21.4202	21.206	21.7725	21.3877	21.2802	21.864	21.7577
O75569	21.3143	20.1179	21.0647	20.879	20.9098	20.2913	20.3262	20.9054	20.9869	21.0659	20.9398	21.6009	21.1177	20.6354	20.7386	21.0948	20.8123	20.836	21.229	20.4362	20.6689	20.9181	20.9632	20.2792	21.1122	21.5524	20.534300000000002	20.8156	21.1968	20.4766	20.8257	21.3332	21.4179	20.9661	20.9215	21.0522	20.9595	20.8157	20.3916	20.8859	20.7652	20.4342	21.2476	21.0625	20.5894	20.8428	20.8591	20.6906	21.2478
O75594	17.8423	17.1441	18.5581	21.9562	21.6805	19.8693	21.5383	23.3756	19.2655	19.6633	21.1633	20.9046	19.0184	21.6386	17.8549	22.1365	18.0618	20.2827	18.4417	21.6233	21.4827	18.4983	20.752	21.4916	18.4919	17.9723	18.7749	22.1328	20.2924	17.9266	18.6203	20.5325	17.511	17.8666	21.9422	18.2777	17.9983	18.7737	21.1888	21.7921	20.4792	24.9312	18.6113	18.6513	17.3466	22.1671	18.7191	17.2511	17.4421
O75636	18.096800000000002	18.9565	20.8937	17.7431	20.4416	19.419	19.2803	18.1293	20.1153	18.3563	17.4027	19.2188	18.0871	19.2131	18.6061	20.6334	19.4438	18.317	19.9599	20.2245	18.3992	19.895	20.3863	17.9044	18.6695	18.4422	20.1731	20.4285	18.4554	19.0693	18.6021	21.1332	20.1667	20.5333	20.8614	20.1402	17.1985	19.8817	17.9195	20.8559	20.1934	17.4235	18.8209	20.3943	18.6417	17.6278	19.0953	18.5175	18.4764
O75643	21.8878	22.3083	21.4397	21.8527	21.6583	22.0285	22.1075	21.9321	21.7038	21.5498	21.6264	21.8902	21.5496	21.7296	22.0271	21.8669	20.9188	21.5326	21.755	21.7514	21.412	22.0302	21.2092	22.1054	22.0509	21.8582	21.4419	21.7461	22.0304	21.83	21.4344	21.3417	21.8175	21.7751	21.2758	21.5617	21.4788	21.495	21.8772	21.394	21.6988	21.681	21.6232	21.3325	21.8399	21.4949	21.4849	22.0248	21.6144
O75676	19.1667	18.874	18.426	18	18.3507	19.2473	20.4981	19.8753	19.0631	19.4693	19.5335	17.8601	19.0634	19.0337	19.5688	20.0113	19.5135	18.4826	17.4799	19.4351	19.5744	19.5034	18.254	19.4247	18.2088	19.3758	18.6637	18.0791	18.9662	19.785	19.5407	18.4285	19.3548	19.1009	18.456	18.9121	19.0778	18.4107	19.7786	19.2311	19.5128	18.5966	18.0415	17.6428	19.3212	17.5665	18.7913	19.0089	18.9906
O75683	18.61	20.8962	17.7437	20.358	18.4378	21.472	21.0289	17.7884	18.9287	20.4511	18.4936	17.6781	18.5848	21.5326	17.1464	20.1726	18.5932	18.3757	20.6078	18.6137	18.892	21.3993	17.4842	20.3746	20.0145	20.2856	17.4293	20.854	20.5555	19.7504	18.6834	18.4177	18.2528	19.8395	18.0331	17.4298	18.2813	19.8992	20.5983	17.4434	20.4226	19.8952	17.5936	18.2988	18.7516	18.2952	18.809	20.9913	19.4949
O75688	18.413	20.7608	17.8439	19.8716	19.021	19.914	19.1476	19.8976	19.9897	20.0959	20.0225	20.3368	17.2712	20.2647	19.9812	19.7829	19.653	19.9624	20.0437	20.342	20.2174	19.7024	17.4018	17.9318	17.8643	19.2707	18.1139	20.0051	19.4743	20.3638	18.3573	19.662	17.8297	18.0374	18.6699	19.8307	20.4765	19.7712	19.3569	18.3861	19.9508	18.7733	18.3672	18.5414	17.93	18.0742	19.0408	20.6387	17.7092
O75691	19.159300000000002	20.3145	19.4437	19.9763	19.7468	20.2838	20.5409	19.6988	17.5387	19.3787	20.3405	19.3247	19.8454	20.0107	20.5501	19.7352	19.0013	17.9536	19.3127	20.0389	19.7486	20.4805	17.5716	20.4323	20.0404	19.4241	18.9316	19.7751	20.2136	19.9034	19.6943	19.3329	19.7168	19.5726	19.2506	19.319	19.4336	19.0558	19.8782	16.8615	19.5903	19.7706	19.3939	19.2508	19.7948	18.2336	18.334	18.9583	18.2233
O75694	20.375	20.3756	20.3443	20.6578	20.1216	20.388	20.547	20.3296	20.0074	20.345	20.5315	20.5335	20.415	20.0722	20.7566	20.3572	19.2805	20.1757	20.5281	20.4139	20.246	20.465	20.0533	21.0625	20.4179	20.49	19.6374	20.3265	20.3917	20.4032	20.7246	20.3542	20.4346	20.6119	20.3183	20.2345	20.0241	20.3333	20.446	20.3783	21.5554	20.8404	20.2246	20.0143	20.0976	20.1562	20.1797	20.358	20.2903
O75718	18.2165	19.5189	20.5174	21.1679	20.1814	19.8446	19.9527	20.2195	20.3794	19.6696	19.9319	19.7451	20.245	19.4145	19.8699	21.5033	20.2028	20.1177	20.2559	19.959	18.8397	19.8973	20.381	19.874	20.0177	19.3081	20.4047	19.2688	20.1174	20.58	21.1555	20.1611	20.5705	19.9917	20.4343	19.2451	17.8447	19.6081	19.6911	21.3968	20.1245	18.1365	19.8401	20.5544	19.9968	19.179	20.715	20.3507	20.6012
O75746	20.473	18.8169	20.9523	20.072	20.666	19.9999	19.43	20.2668	20.8986	20.8694	20.6504	20.0383	21.083	19.5164	20.4914	20.0093	21.2182	21.1364	20.6319	20.2256	21.0233	20.9269	20.9401	19.6445	20.7765	19.2805	20.9427	20.2895	20.4317	19.9121	20.2458	21.4867	20.4348	20.0232	20.7807	20.9005	21.0842	20.8149	19.4407	20.5712	20.6883	19.634	21.2279	21.123	20.0409	21.0604	19.2859	20.0679	20.8269
O75792	20.1294	20.152	18.1134	19.6859	19.9784	19.9149	20.4854	19.5396	19.4561	19.2472	19.5844	18.5262	18.2118	17.4216	17.7721	17.0919	18.1924	19.1994	18.5614	17.8035	18.9553	20.0613	19.1495	20.179	18.4965	17.7879	18.9663	19.3199	20.3162	17.6549	18.4363	18.0588	19.0266	17.6607	18.9335	18.2713	18.4312	17.9021	18.2008	18.6525	17.1827	17.5349	18.7188	17.7166	19.594	17.5518	18.1038	17.8159	18.0475
O75821	22.8507	22.9708	21.9883	22.392	22.4279	22.0162	22.6566	22.2129	22.3188	22.294	22.4722	22.2262	22.1647	22.359	22.4806	22.0741	21.2673	22.0294	22.3903	22.7543	21.8162	22.4413	21.8425	22.7388	22.8927	22.1935	22.1853	22.0602	22.4951	22.2852	22.2074	21.8042	22.2353	21.0116	21.4635	22.2578	22.8185	22.2614	22.1557	22.0361	22.1147	22.0939	21.6204	21.5632	22.6192	22.3254	21.8611	21.9828	21.8271
O75822	22.1831	22.7979	22.1197	21.695	22.1644	21.7025	21.8248	21.8385	21.6922	22.0399	21.9534	22.053	21.7305	21.7819	21.3787	21.8904	21.5155	21.9883	22.3244	22.4495	22.0442	22.3394	20.7619	21.5159	21.3088	21.4464	21.89	21.8244	21.5424	21.6905	17.8727	20.9678	21.586	21.7147	21.1957	21.7016	22.0008	21.3784	21.7554	21.344	22.0135	21.049	21.8782	20.9503	22.0059	21.7585	21.7106	22.4874	21.75
O75828	18.5291	17.7997	20.9136	21.2169	22.1313	19.0604	18.9603	20.7742	20.6385	21.0515	21.831	17.4931	21.6019	20.2674	20.8902	17.9423	18.4524	20.5973	22.4651	21.0609	20.9799	18.7759	21.0769	21.1969	21.2776	18.6009	21.2467	18.1103	21.1079	20.7618	18.6109	21.648	18.2154	17.2244	21.6717	21.5536	22.4524	21.0477	17.3555	18.2874	20.4711	20.6311	22.1791	22.121	22.2193	21.7656	19.3863	19.283	18.2941
O75832	19.0604	19.7089	18.3054	18.8971	18.8564	18.5853	19.4766	19.7114	19.0168	19.8407	20.3381	20.0797	18.0535	19.9607	20.4377	19.3172	17.86	20.0102	19.799	19.9835	20.4196	19.6613	20.0983	19.4808	18.6951	19.8164	18.527	19.8773	20.121	20.0422	19.8526	19.9625	19.8578	19.5587	20.494	20.0045	19.2148	19.9991	19.5738	19.6989	19.7521	20.032	18.3144	19.8817	20.2352	20.3435	18.2999	18.3595	18.2769
O75843	19.549	19.3609	17.8035	17.4375	19.5023	19.7189	19.8247	19.9095	18.1993	19.089	19.4963	18.937	17.8834	20.5701	18.8549	19.1951	18.0099	17.6625	19.3088	19.6617	19.2918	19.0329	19.514	19.9218	19.0765	18.5901	19.6219	19.4212	19.8923	18.6521	19.007	18.9004	19.2907	20.0977	18.0641	19.2733	17.5323	19.6077	19.4934	19.2862	19.6313	20.1432	18.4927	18.3435	18.3877	19.4163	17.9751	18.366	18.0395
O75844	21.6435	21.6984	21.7101	21.233	21.5138	21.5206	21.3498	21.4523	21.3871	21.5637	21.2594	21.4302	21.4559	21.7058	21.3639	21.4079	21.3069	21.8324	21.577	21.6944	21.3914	21.5612	21.466	21.0859	21.0835	21.0379	21.6499	21.3066	21.1463	21.7992	21.2612	21.0835	21.6943	21.4138	21.1004	21.4775	21.5563	21.466	21.5738	21.373	21.4688	20.993	20.7508	21.3017	21.5422	21.7324	21.5046	21.3675	21.7933
O75874	21.6548	23.822	23.165	22.7001	22.1658	23.1545	22.7044	23.5715	23.2885	23.1525	22.3884	24.6501	22.635	23.2179	22.152	22.8435	22.2671	24.034	23.2431	22.8329	22.363	22.743	23.602	22.6956	23.4899	23.97	23.4889	23.6424	22.4832	24.0813	22.8365	23.0167	23.1986	24.6896	22.4138	23.2749	22.5411	23.4037	23.8436	22.4722	23.172	23.0019	22.7641	22.1965	21.7031	22.8282	22.1935	24.0933	23.0712
O75880	18.9848	22.0652	21.3317	17.5805	18.3364	22.7499	21.2757	21.5373	20.8218	21.6419	17.8386	22.3309	21.5762	20.9298	21.3037	18.0107	21.933	22.261	20.9727	21.67	21.614	22.1315	21.8543	21.6833	22.0907	21.9557	22.063	21.721800000000002	21.8554	23.0037	21.8095	21.6906	22.2326	22.5582	22.0277	21.8599	21.9864	22.0812	22.1424	21.3987	21.9045	22.422	22.888	17.9114	18.5616	21.4492	18.716	17.9676	16.682
O75884	21.1409	20.4092	21.5482	20.3959	20.9425	21.0778	20.119	20.7236	21.3079	21.1391	21.1859	20.8814	21.0171	20.1402	21.0174	20.6203	21.7347	21.6392	20.9481	20.7823	20.9553	20.7677	21.5842	16.9372	18.5948	21.1549	20.7563	20.6381	21.4265	18.148	17.7519	21.4292	18.5589	18.1398	21.3486	21.1497	21.0221	21.4613	21.3616	21.1915	20.8004	20.7129	20.6939	21.4055	21.5776	20.95	17.21	20.5504	18.9735
O75888	18.8802	18.2082	19.9016	20.4035	20.1044	18.4623	18.1783	19.2159	19.4479	19.6581	18.058	17.7433	20.4027	19.2152	18.1957	19.5159	19.0656	19.4244	19.1371	17.7533	19.7134	20.1112	20.1895	18.5658	18.2837	19.73	20.3597	18.7493	19.8589	21.0765	20.1968	20.0373	20.1268	18.1076	21.0188	19.2621	18.8999	20.0044	19.1277	20.6665	19.1617	19.9541	19.5026	20.8412	18.6522	18.4797	17.9032	17.4729	18.1786
O75900	19.5454	17.5642	19.53	17.8598	20.9739	17.7289	17.8601	17.799	20.377	20.5155	18.0196	17.8789	18.7639	17.6369	18.0044	18.5517	19.3948	18.7024	18.755	17.8649	17.8175	17.7286	21.0527	18.2817	20.7198	17.807	20.0834	17.3808	18.8581	18.4703	17.4213	19.8688	17.8704	18.6872	17.8932	18.4328	17.8948	19.6113	18.3053	17.2324	17.3901	18.4627	18.0822	18.8249	18.329	19.126	19.0751	18.371	21.6519
O75911	18.9995	21.0167	18.7668	18.8877	19.1625	18.1696	20.4159	20.3566	17.9924	20.5314	20.4438	21.1383	20.8165	22.3307	19.9325	20.1152	18.2163	20.688	19.6819	20.4129	20.5196	20.573	21.3678	20.2541	20.3498	20.7177	20.9162	20.4684	20.3195	21.3626	17.6785	20.2452	21.1737	20.7311	20.827	20.505	18.6911	20.6415	20.673	21.0385	21.0381	21.2133	20.0486	20.9495	18.4331	19.8904	19.2674	19.7224	18.3932
O75915	18.3761	21.576	21.5679	21.9394	18.6333	21.9839	18.8695	22.3673	22.0771	21.4808	21.821	21.3745	22.6275	21.5829	21.357	21.7952	22.3281	22.5981	21.4394	21.788	22.8292	22.3563	22.1543	21.1451	17.432	21.3351	17.4604	22.5049	18.3272	17.8153	21.22	22.3889	21.8947	22.1026	22.0113	22.0094	22.2631	21.589	21.9584	18.0539	22.2562	22.5793	17.97	22.0983	21.505	21.7276	19.408	22.1638	17.0735
O75923	20.8738	20.2296	20.8948	20.7816	20.3693	19.6728	20.1441	21.3047	20.6126	20.0074	20.5002	20.0532	20.7436	19.5007	20.5575	20.6912	21.2796	19.9603	20.2686	20.38	21.3374	20.4104	20.1444	20.0772	20.212	20.0253	21.0502	20.7016	20.0162	18.2102	20.2807	20.8611	20.2446	19.8143	20.1054	20.4815	20.5236	20.2687	19.9986	20.5864	20.4115	20.8988	19.9551	20.5607	19.5331	20.7562	20.058	20.259	20.7295
O75935	17.1296	20.7187	21.2887	21.0272	20.9735	20.3827	20.4431	20.8298	21.081	21.0447	20.615	20.8719	21.1944	20.7274	17.5621	20.8246	21.2489	21.334	20.8135	20.6073	21.2919	21.0071	21.3938	20.5497	21.3992	21.1022	21.3019	20.6145	21.0848	21.08	20.9773	21.5193	20.6506	20.8326	21.3132	21.0169	20.6045	21.2052	20.2855	21.1967	20.6939	20.7146	20.9084	21.1692	20.68	21.1729	18.5224	18.5002	17.5419
O75937	21.7323	21.6469	16.952	18.696	20.8244	21.0124	21.5579	21.4391	19.4539	21.4946	21.1509	21.54	18.8496	21.3299	21.6132	21.1259	17.8697	21.4637	21.2108	21.4005	19.1044	21.9289	20.8737	21.4046	17.7098	21.3681	17.482	21.2448	21.1423	17.7949	20.4911	17.8537	18.9824	21.4116	21.0043	19.0665	21.7414	21.1537	21.5031	19.0715	21.2108	21.0245	21.4187	21.1721	21.7538	21.0258	21.6496	22.081	21.7971
O75947	18.4927	21.9253	23.124	17.9668	17.4779	22.2077	17.9173	22.6907	23.3617	23.2763	22.3903	23.2534	23.0219	22.8262	17.9512	18.4325	23.1466	23.4999	22.6663	22.7289	23.0815	22.7053	22.7552	22.2339	23.2449	22.8227	23.1563	22.9964	22.5849	23.0038	18.4143	23.042	18.6167	22.881	22.7972	23.4623	22.8414	23.3679	22.3237	17.3631	22.7968	23.2245	22.3758	18.0025	17.7798	18.1729	22.3059	21.9539	22.1105
O75955	21.7802	21.151	22.4168	22.4178	21.8751	21.991	22.461	22.2315	21.9184	22.1461	22.1452	22.0436	22.217	21.7041	22.1136	22.3408	21.9774	21.9125	21.5708	21.7589	22.354	22.114	22.2919	22.3241	21.7249	22.0788	21.8416	22.5733	21.9391	21.5316	21.6348	22.1403	21.835	22.0638	22.111	22.0883	22.2867	21.937	21.2497	21.7409	22.272	22.1901	21.8346	22.3781	21.9052	22.0479	21.8435	21.965	22.2375
O75962	18.1687	17.3488	17.7951	17.974	17.7321	17.6125	17.7127	17.6701	18.4913	17.8567	18.6893	17.4771	18.7084	17.6429	18.6994	18.7198	18.4761	17.3607	18.2215	17.5298	18.0073	17.8615	18.106	18.5252	18.1131	17.4622	19.2765	17.9236	18.6524	17.8416	18.7531	18.2236	18.6524	18.0321	18.5996	17.5073	18.695	17.4325	17.2982	18.2991	17.3533	17.0764	17.8562	18.2722	18.1088	18.1637	18.6585	18.5927	18.1123
O75976	18.8532	18.7462	19.0127	18.2576	20.4255	19.757	19.5289	18.9147	19.1694	20.2779	19.5831	20.1419	18.1811	20.7571	19.7233	18.9628	17.9878	20.5285	19.5119	20.2394	19.2785	18.582	19.705	19.8304	19.6285	19.3759	18.6407	19.8622	20.6602	21.2937	17.8409	17.9097	20.295	19.5939	20.1026	20.5752	19.9959	19.874	20.1735	18.3975	20.2191	19.7041	19.9957	18.925	18.7858	19.7927	18.8271	19.9806	19.9035
O75995	18.5941	19.0946	18.2761	18.2139	20.3609	17.4075	19.0443	20.8606	20.2164	19.627	18.5963	19.3118	18.945	19.0415	19.5757	20.1772	17.1888	19.2117	19.4918	19.7643	17.9557	19.8401	19.4649	19.4018	18.1005	18.1925	18.9609	19.2106	18.8834	18.5623	20.0969	18.2274	18.4854	19.4406	19.1743	19.9801	17.7573	19.9448	19.8709	18.9044	19.4096	20.5369	19.0886	16.9624	19.6461	19.7086	19.9121	20.3289	19.5693
O76003	20.7655	20.951	20.7905	19.6164	19.966	20.4132	21.3875	20.3467	20.3767	20.4137	21.0775	20.4265	20.8659	20.1027	22.0286	20.089	19.9659	20.3547	20.5108	20.6241	19.9973	20.5648	19.7087	20.3149	19.6913	19.6963	19.6575	20.0286	20.8542	20.4725	20.1234	19.5514	19.5466	20.2306	19.6347	20.275	20.6936	19.6793	20.7326	20.1413	20.4734	19.7657	19.8784	19.8038	20.9508	20.5811	18.7741	20.0641	19.8229
O76021	22.423	22.7324	22.4451	22.8042	22.186	22.8227	23.299	22.5774	21.8305	22.2496	22.8209	22.5183	22.4068	23.0199	22.8829	22.5214	17.6772	21.6647	22.427	22.7743	22.1357	23.5114	18.3482	23.2815	22.4967	22.4249	22.1727	22.6227	22.9813	22.9823	22.634	22.2563	23.2003	22.7647	22.3033	22.1092	22.2358	22.1496	22.9102	22.6062	22.5411	22.6215	22.9425	18.5166	23.185	22.322	19.1094	23.0686	22.2215
O76024	20.535	19.4884	20.5951	19.3517	20.6087	19.1419	18.5417	19.8972	20.8212	20.5276	20.3669	19.6062	20.9915	19.3507	19.8023	19.2912	21.313	20.5826	19.5629	20.1342	21.2673	21.2903	21.0182	19.5856	21.1227	19.046	20.9644	20.4049	20.2315	17.8707	20.0405	21.0014	21.2332	19.3956	20.8384	19.934	20.9724	20.2031	18.9436	20.0296	20.5845	19.5808	20.6035	20.8824	19.7675	21.3681	20.1137	20.6841	21.0367
O76074	19.0954	18.2827	20.4421	18.4547	20.3134	18.1232	18.0972	19.4604	19.7094	19.3199	19.8211	19.2901	20.7014	19.1319	19.0386	18.4134	21.1464	19.6198	19.1714	19.1745	20.8928	20.6924	20.0058	17.7724	19.4058	16.9111	20.6715	19.4588	19.0207	18.8735	17.5783	20.6199	19.619	18.3305	20.2121	19.3266	20.2596	18.2987	17.5603	20.2521	20.2228	17.7383	19.4479	20.2931	19.1156	20.6185	18.4717	18.5566	20.0992
O76076	18.4403	18.2239	18.5245	21.6846	22.0083	18.2178	17.8299	18.4679	18.6612	21.1017	17.8675	18.1861	22.2274	18.6187	17.876	17.1642	18.4625	19.0963	17.5731	19.1032	19.2783	18.6246	18.5625	18.1266	18.8141	18.5187	17.9375	17.9844	19.4177	18.2455	18.305	18.7961	17.8335	18.3115	18.6458	18.4471	18.5097	18.8106	17.741	19.1077	16.7384	18.1941	18.4368	18.7798	18.5946	18.6787	17.4778	18.06	18.6096
O76094	20.6319	21.3197	21.3297	21.2879	21.0773	21.2157	21.6528	21.6528	20.9664	21.5211	21.1944	21.0909	20.9861	21.3425	21.0719	21.0768	19.1996	21.4375	20.7641	21.7	20.634	21.5349	21.0818	21.5415	21.5159	21.7824	21.3322	21.5999	21.3206	21.0015	21.3851	21.4033	21.2909	21.4949	20.7967	21.484	20.9796	21.7443	21.429	21.2962	21.2326	21.0873	21.0007	20.5388	21.265	21.263	21.1058	21.4348	21.6299
O94760	20.7585	20.7744	19.9673	20.0291	21.0967	21.1137	20.3496	20.1444	21.0541	21.1558	20.4453	21.7121	20.6513	22.0761	20.3521	19.1206	19.7569	21.5161	21.0062	21.1247	20.6438	20.7677	20.9496	20.6793	20.5375	22.4996	20.8689	21.3805	20.7695	20.3667	19.8952	20.5963	20.5564	21.7792	21.4487	21.3279	21.3571	21.4231	21.673	20.375	20.1669	20.8672	21.4979	20.8174	20.455	21.3417	19.6221	22.1137	21.2144
O94763	19.5189	22.6325	17.1276	18.5473	18.8456	19.9828	20.8394	18.9552	18.1514	19.4978	19.6178	18.9473	18.5605	19.2761	18.9381	18.2049	18.7056	18.6061	18.3819	19.0541	17.4983	17.8401	19.4415	19.7916	18.1647	18.2911	16.9501	19.684	20.9018	20.1641	17.9543	18.0893	18.386	17.8767	18.2371	19.216	17.7762	18.439	19.4299	19.0613	19.4562	17.4801	20.214	19.0011	18.939	19.0124	18.5072	16.6917	16.9083
O94776	20.9476	20.8717	19.9963	20.6122	20.573	20.7411	20.8725	20.8911	20.5011	20.5146	20.768	20.6442	20.2348	20.8221	20.9674	20.5742	19.4402	20.4882	20.8336	20.7906	20.6629	20.6974	19.8552	20.9182	20.4166	20.1893	19.9393	20.9716	21.189	20.5809	20.3004	20.2089	20.262	20.4335	20.0142	20.6385	20.337	20.4198	20.902	20.237	20.6045	20.5886	20.3243	19.861	21.1835	20.6489	20.4934	21.3617	20.3792
O94804	19.295	18.9151	17.9745	18.7217	19.2987	18.453	18.9932	19.9081	19.3168	19.2639	19.3133	18.9948	18.8087	18.9662	18.9011	19.5361	18.6892	19.0496	19.1518	19.306	18.9782	19.266	18.8637	18.7937	18.8881	18.7766	19.4857	18.8494	19.0555	18.555	19.2001	18.5201	18.7468	19.1617	18.7091	19.1979	18.6361	19.036	19.1169	19.1493	19.3618	19.9559	19.185	18.4398	18.8765	19.1399	20.7807	19.6187	19.4465
O94811	21.7749	18.7713	21.3428	17.6634	18.9028	17.8115	18.3832	18.8166	17.992	21.1363	22.5786	17.8087	22.828	18.0674	21.8434	18.2581	23.6087	22.0955	19.953	18.697	23.6942	22.0824	21.5359	21.5764	18.1307	17.4573	22.4427	21.1888	20.6489	19.4317	18.0333	22.7288	20.8421	17.7008	22.1396	21.3054	22.5994	17.7585	17.621	21.4182	22.5392	18.5881	21.6852	22.4659	21.0611	23.3256	18.5737	18.5031	18.3058
O94826	19.8976	21.514	20.8238	20.9676	19.0495	21.3886	20.6913	20.4895	20.7659	20.8608	20.9637	21.2448	20.8312	21.519	21.2757	20.5584	20.2824	20.9679	20.9947	20.8616	20.8116	20.984	20.6419	20.7436	20.5748	21.1933	20.8355	21.3552	21.1128	21.219	20.3411	20.989	20.5371	20.8451	20.9182	21.2923	19.5191	21.1533	20.9001	19.2059	21.0687	20.9478	20.1389	20.6256	20.6434	20.7208	20.1873	20.7597	17.6693
O94832	22.1215	20.5086	22.299	22.1453	22.6409	22.7901	20.4011	21.6145	22.2144	22.6204	21.9477	22.2744	21.8435	22.3883	21.2801	21.7166	21.0174	22.2405	21.7373	22.0032	21.5292	22.9115	22.3898	21.7031	22.2599	22.2771	21.8684	22.3159	22.5054	22.4441	22.122	22.6243	22.1359	22.1007	22.4726	22.3276	22.2618	22.2438	21.9016	22.5145	21.4787	22.3964	22.5642	23.0025	22.9535	22.2624	21.6289	21.7814	22.2621
O94855	20.4316	20.0826	21.1988	21.2756	21.1939	20.4834	20.2616	20.7894	21.0616	21.1039	20.5748	20.9693	20.9361	20.4494	20.0793	21.6373	20.7357	21.2489	20.8009	21.0345	20.6487	20.4512	21.0832	20.3725	20.2694	21.2535	20.8466	20.9457	20.9134	20.8841	21.0044	21.3254	21.3094	20.9281	21.7699	21.0754	20.8638	21.0109	20.7542	21.3405	21.2304	20.7106	20.7125	21.277	20.5577	20.6759	21.4346	22.0814	22.0861
O94874	22.1504	22.3042	22.0319	21.9845	22.1504	22.0127	21.1694	22.3289	22.1247	22.3569	21.9738	22.3661	22.037	21.9364	22.079	21.9403	22.0377	22.4259	22.2066	22.4918	21.8676	21.9849	22.4438	22.0895	22.6325	22.5905	22.194	22.7886	22.1998	22.0331	22.0297	22.3877	21.9469	22.3654	22.1497	22.5119	22.5227	22.5967	22.1983	22.1083	22.1168	22.2801	22.3634	22.0099	22.3096	22.3624	22.3862	22.6432	22.4628
O94875	21.1329	19.2057	20.9292	20.1718	19.3522	19.0981	17.9996	20.0979	20.3549	20.8477	20.2666	20.5622	21.1547	19.3337	19.6526	19.117	21.3997	20.6852	19.7213	20.3483	21.5608	21.1341	21.5624	19.2824	20.9348	20.6053	20.7607	20.1955	19.9152	19.3739	18.9988	21.2132	19.6314	20.029	20.7612	20.7334	21.8187	20.4325	18.0206	20.9291	20.7448	19.5975	21.2842	21.4533	20.401	21.3137	18.34	19.8421	19.4963
O94901	20.157	19.3509	19.9592	19.8978	20.4706	19.8782	20.2719	19.8801	20.0158	19.9062	20.2727	18.2936	20.2283	19.2938	19.8691	19.3423	19.286	20.135	19.7157	19.3506	19.6525	20.6175	19.7433	19.2721	20.2054	19.6004	20.1673	19.716	19.7509	19.6444	19.9762	20.2898	20.9307	19.4021	20.0006	19.8407	20.3616	19.2832	18.7853	20.8223	20.7322	19.3398	20.1807	20.3859	20.169	19.765	19.6227	19.508	19.747
O94903	22.2919	21.9262	17.263	21.4262	21.7428	21.0631	21.1682	21.6166	22.0585	22.1153	21.3884	22.4781	16.6749	22.4545	21.2248	21.3003	18.715	21.8951	17.6866	21.9521	18.8945	17.9745	18.2853	21.9338	21.8796	22.0825	18.7903	21.7013	21.732	20.4	21.3543	19.2829	21.4354	22.0783	21.9652	22.2052	22.0102	22.0348	22.0901	21.828	17.478	21.6315	22.6806	21.7484	21.9544	21.5927	22.3685	21.4807	17.1089
O94905	19.7133	18.2634	20.0833	20.0776	18.7089	17.8874	17.4236	18.7428	17.6553	18.0538	17.6263	20.3834	17.6509	18.1803	17.8005	17.7654	18.1643	18.2109	18.0539	18.0629	20.2586	20.2482	20.305	17.6878	18.2517	20.949	19.0165	18.2858	18.9688	18.3089	19.5385	19.6037	19.396	20.591	17.0139	20.0978	18.4995	18.2732	20.1188	18.1274	20.3774	19.694	20.2958	19.3047	17.7753	17.9798	20.2576	19.1803	20.7126
O94906	21.5453	22.1895	21.3269	22.0475	22.0507	22.0405	22.0413	21.7774	21.3873	21.3578	21.4774	21.8125	21.9544	22.2181	22.1268	21.8	21.289	21.4514	21.5454	21.7657	22.1024	22.0939	21.2627	22.2803	21.7537	21.9122	21.512	21.6307	21.8835	21.9859	21.5258	21.5528	22.1941	21.9598	21.6949	21.4922	21.5386	21.478	21.7057	21.8528	21.6	21.6908	21.6097	21.3986	21.6482	19.2335	21.9268	22.0764	21.6021
O94919	21.1319	20.4476	21.618	21.3843	21.4088	21.3419	21.4681	21.1344	21.394	21.8588	21.432	21.0532	21.7249	20.2557	21.0176	20.8836	21.8159	21.3537	21.2919	20.9766	21.654	21.3235	21.2896	19.864	21.511	21.2793	21.5698	21.0231	21.1097	20.8238	20.8258	21.8187	21.9045	20.8402	21.4606	21.5546	21.7554	21.0573	20.8414	21.4386	21.1705	20.5373	21.4291	21.9035	20.6424	21.1259	21.3959	20.8246	21.5309
O94925	18.4657	20.2022	20.6591	20.3808	20.7021	20.6566	20.8375	20.6397	18.2856	20.528	21.0986	22.7476	18.698	19.8969	20.8307	21.0354	18.4988	17.0819	20.9707	19.9409	17.7234	21.0837	19.579	20.2903	19.9961	19.8136	19.9453	20.2987	20.1688	20.108	20.4983	20.3952	20.2779	20.4971	20.2239	20.3138	20.3733	20.0786	21.038	20.1165	20.2452	20.0725	20.0595	19.0703	18.0689	19.1575	18.726	21.5307	20.0253
O94973	19.3113	20.6328	21.0918	20.9649	20.3824	20.1522	20.6452	20.8276	20.484	20.97	20.3321	20.7066	20.6347	20.1613	20.1551	20.7683	21.0739	21.0623	20.6586	20.6956	20.7821	20.8871	20.9468	20.2617	20.6661	20.7126	21.148	20.6202	20.6862	20.1162	20.8774	21.054	20.7337	20.3418	20.923	20.6732	20.8173	20.6792	20.6243	20.9058	20.6629	20.6065	20.6544	20.9913	19.7653	20.65	17.7781	18.4588	18.3284
O94979	22.6288	22.7339	22.892	23.1572	22.5944	22.3888	22.2169	22.9502	23.0034	23.1594	22.629	22.5791	23.0248	22.7645	22.4866	23.2061	22.7651	23.3129	22.7085	22.9819	22.8891	22.5389	23.2011	22.5357	23.1044	23.3088	23.0489	23.0858	22.878	22.7833	23.0543	23.2908	22.977	23.284	23.2373	23.212	22.4519	23.0902	22.6271	23.0057	23.0455	22.721	22.6846	22.8546	22.416	22.8649	23.3754	23.4234	23.356
O95049	18.0289	19.3495	19.2274	18.2762	18.1451	20.674	18.353	19.6263	18.8249	19.6517	18.7697	20.8158	18.2428	21.2611	18.7271	18.3806	18.8977	19.9039	19.5376	20.4937	18.8485	19.0817	19.6571	20.4001	19.4636	20.0595	18.0383	20.2799	19.5781	20.0791	18.6761	18.7508	17.6271	20.7412	17.6461	20.4319	17.8854	19.8417	19.626	17.4965	19.7125	20.2146	18.6969	18.4126	18.2353	18.2592	18.5128	19.5372	19.2594
O95071	18.0899	18.7587	18.5947	17.4871	18.3259	18.7028	19.4186	18.5426	18.8489	17.9015	17.8891	18.4776	18.2515	18.7994	17.9849	18.4963	18.091	17.1175	18.225	18.2792	18.487	18.5527	17.5756	19.0369	18.1216	18.4532	18.644	18.8037	19.0185	18.5264	17.6347	18.4475	19.2525	18.4511	18.5494	17.6711	17.5553	18.7012	18.6192	19.4241	18.2388	18.674	17.9477	18.1446	18.1876	18.5351	18.4136	18.6382	17.4259
O95104	19.2374	20.159	18.07	20.1332	19.2797	19.8563	20.1763	16.6624	20.2228	20.2285	19.9195	19.897	18.3772	20.553	17.477	20.4007	18.5321	20.15	20.3125	17.9811	20.4272	17.4722	17.3352	17.3693	19.167	18.6389	17.8321	20.6631	19.991	19.2251	18.0516	17.7042	17.8821	17.804	18.0536	20.1266	20.2944	18.8947	20.1453	18.6537	17.19	17.66	18.858	17.9332	18.5726	19.0706	18.4495	21.1795	19.9829
O95140	18.1102	20.5845	20.7636	20.559	20.5453	20.3182	19.6807	20.4389	20.5606	20.5122	20.6697	20.4004	20.797	20.3013	17.1665	20.294	21.1476	20.8154	20.5267	20.6709	21.0095	20.803	20.8866	20.4928	20.7911	20.6549	20.9188	20.7265	21.185	20.2384	20.1364	20.9042	20.2563	20.1551	20.4113	20.6965	20.7396	20.5851	20.1867	20.5054	20.6179	20.6054	20.777	20.8463	20.551	20.115	18.3008	18.0279	18.1222
O95154	18.8038	22.3266	19.0161	18.3435	18.3312	21.9437	19.2173	20.2639	20.7772	22.2046	19.7465	21.963	20.221800000000002	22.2354	17.8929	17.0477	18.2095	22.1197	16.576	21.1452	20.4545	20.45	22.5375	19.6114	21.3929	20.7983	20.9871	21.5669	21.6745	20.7901	18.5747	19.5482	22.0282	22.6944	21.7097	21.5698	22.2876	23.6137	21.2323	17.8523	21.6443	22.3999	21.1728	19.0913	21.3301	21.2415	19.0656	21.6405	20.7411
O95159	17.9157	20.9894	20.7586	18.3297	18.8354	18.0828	21.6691	20.4453	19.0264	20.6447	18.894	20.1294	18.5308	18.623	21.678	20.517	17.7526	20.7283	19.4234	19.8285	17.6046	20.1138	19.547	17.2466	19.111	20.4772	18.9724	19.5855	20.4268	20.9092	18.1951	19.0918	17.87	18.0913	19.9127	20.2234	18.5424	20.1859	19.8729	19.8961	19.0067	19.5271	19.7226	18.4247	18.6457	18.7243	18.7325	18.9259	19.0631
O95163	18.7179	19.7299	19.0577	19.6841	19.8987	19.3602	19.27	19.2585	18.5634	19.2086	19.1667	19.3171	19.1601	19.6496	18.9776	19.5986	18.0557	19.0009	19.6224	19.2412	19.359	19.3667	19.0713	19.3668	19.8585	19.6197	19.4287	18.8317	19.6984	20.058	19.2507	18.5614	19.2484	19.9209	19.176	19.0376	19.2491	19.1523	19.683	19.498	19.5099	19.106	19.6728	19.0924	19.4793	18.1102	18.5464	19.9467	19.0351
O95168	21.3868	20.2398	21.0342	21.3599	17.6045	20.9542	20.7538	20.8044	21.8511	21.6302	20.9357	21.0456	21.3484	21.1401	20.9672	20.6626	18.3272	21.7602	20.4837	21.2433	21.4009	20.5236	21.3683	20.8561	22.0959	21.5213	21.7792	21.0491	20.8711	18.287	21.0556	21.7635	20.9433	21.1528	21.0138	20.9586	21.9887	21.9149	20.6464	21.151	20.7636	21.6169	21.644	18.9227	21.2481	21.6837	18.6731	18.5773	19.5705
O95171	20.8389	18.5158	20.0426	17.9337	20.007	20.1108	18.5931	17.1439	18.646	16.8932	20.0725	18.0095	18.2396	18.3392	18.4042	17.6571	18.7051	17.843	21.4882	18.2225	18.0557	17.2492	18.2452	18.784300000000002	18.6956	18.3264	17.8074	18.5068	16.7117	18.3997	20.3508	18.3252	18.1729	17.9772	17.7488	21.8676	19.9128	17.1824	17.7934	20.5537	18.5739	17.756	17.6027	18.4755	20.3038	18.6	18.4192	18.2948	18.3814
O95182	18.9795	17.3951	18.5858	18.2815	19.7635	20.1922	18.4107	17.9834	20.5356	21.0023	18.5036	18.1496	17.7982	18.1023	18.5093	17.9995	18.7733	21.5984	18.3852	18.5925	17.9002	18.6214	18.165	18.4428	21.0439	21.0586	21.2505	18.5081	20.608	18.2936	19.3252	21.0321	17.5083	20.5352	18.4922	20.5158	17.9701	21.5556	20.3759	19.3956	20.7275	18.4361	18.2563	18.376	18.4922	16.9527	17.9445	18.3681	18.2055
O95197	21.8904	21.7089	22.1268	21.8173	21.5378	21.6595	22.0159	22.8278	21.7719	22.4281	21.8728	22.1976	22.2234	22.3793	22.2763	22.3243	22.0853	21.7881	22.2113	21.7219	22.4729	22.4066	22.3248	21.6587	18.1957	21.4998	22.531	21.8361	22.387	22.0335	21.5591	22.406	22.3961	22.1501	21.9398	22.3513	21.6927	22.1147	22.0442	22.0737	22.8793	22.8675	22.0191	21.4888	21.4549	21.741	18.1514	20.0969	21.2958
O95202	18.9157	21.4588	20.6366	20.4432	21.1989	20.9716	18.2453	20.4654	20.7748	21.341	21.0688	21.672	17.8842	20.4237	20.3448	20.3738	19.1317	21.6784	21.2994	20.8584	18.3473	20.9528	20.6945	20.7394	20.6698	21.2276	18.8513	20.9377	17.8619	21.3886	20.7391	20.6365	21.1553	21.3953	18.4254	20.8714	21.4239	21.4674	21.0785	18.4327	21.0824	20.4548	21.8317	18.1336	21.9012	20.9881	20.8014	21.5603	21.228
O95219	18.5865	20.1997	20.0469	20.4831	19.351	18.4477	20.0006	19.9292	19.5015	19.9705	18.484	20.919	17.7434	19.9295	18.4342	19.702	17.9951	18.2316	20.3037	19.5446	18.483	19.7847	17.7709	20.3543	20.4247	20.5876	18.4577	18.8909	19.6891	19.6485	20.1727	17.5523	20.4837	18.5004	17.0576	18.5799	19.4115	19.8708	19.9342	18.5095	19.4659	20.6262	19.9292	18.6978	19.8697	18.163	17.657	18.5821	18.5331
O95232	19.0917	22.0016	18.5333	18.4024	18.9155	21.7517	22.2165	21.3622	18.1262	20.9268	21.1275	22.0387	21.1386	21.5756	21.2072	20.9123	18.008	20.5664	21.1534	21.424	18.8939	21.4259	17.8484	21.5323	18.5242	17.5589	18.8934	20.9048	21.6263	20.9344	17.722	17.9563	19.0871	18.5508	17.7806	21.0993	18.7577	18.3542	21.2598	17.9768	20.9738	21.4564	18.1871	19.1522	21.1023	19.0197	17.9179	21.5739	19.5074
O95249	18.3624	19.4001	19.6074	19.4334	18.9966	20.1627	19.5093	19.4001	19.2172	19.9928	18.4453	20.3483	17.6009	20.6163	18.0055	20.0093	18.2415	20.3559	18.2956	18.5975	18.2491	19.7184	19.5015	19.64	19.1126	20.9659	19.8147	20.2073	19.4406	20.4872	18.0148	19.746	18.4522	20.4066	19.3354	17.7088	18.0022	20.2749	19.0701	18.7727	19.8326	19.1983	17.6196	17.9965	18.2473	18.5885	17.8271	18.5536	18.6488
O95274	22.3553	17.9739	20.6202	17.8935	19.5432	21.1695	18.3661	18.2106	21.3648	17.564	21.5112	18.3414	17.7153	17.9318	17.7749	18.6999	18.0362	20.1469	22.8118	18.5804	18.5798	17.6906	17.1679	17.7644	18.847	17.3279	17.9478	18.4708	18.8883	17.7692	17.6909	18.0304	17.3159	17.2704	18.4216	22.4222	17.1981	17.8493	17.6776	19.1301	17.6044	17.8377	16.621	17.3574	21.8413	18.8568	17.9894	17.772	17.2411
O95292	22.3745	23.1783	22.3307	22.3057	18.4059	22.4999	21.9037	22.1652	22.0649	22.3332	22.2266	22.5668	22.4439	22.7481	22.19	21.7728	22.2377	22.3175	22.2436	22.1672	22.5552	22.6404	21.9484	22.2106	22.3776	22.2067	22.2472	22.2799	22.7258	21.8175	21.8269	22.169	22.5164	22.2571	22.205	22.0847	22.6096	22.3342	22.0079	21.4196	22.3407	21.8697	22.608	21.9928	22.2392	22.1302	19.346800000000002	22.9697	22.2228
O95294	18.8156	16.6583	18.1004	18.7778	18.0261	18.2826	18.9322	17.2554	19.4088	18.2903	18.4292	19.2158	17.7698	19.6439	17.9771	17.4224	18.5665	17.9197	19.5729	17.7293	18.3421	17.7383	18.8349	17.8854	17.59	18.6896	18.3701	17.82	18.098	19.5879	17.8088	17.345	19.1559	18.5171	17.5203	18.9002	18.1082	19.1685	18.1341	19.0435	17.6843	19.2991	18.4333	18.9045	18.0723	18.2391	17.7459	18.5848	18.6522
O95299	18.8367	21.0337	21.2699	20.6893	17.6138	21.2935	20.7342	21.3978	21.4864	21.7178	21.1457	21.3593	21.3549	21.2642	20.8297	20.7188	21.4797	21.8893	21.2128	21.3114	21.6157	21.0671	21.2428	20.9183	21.3501	21.349	21.3444	21.1597	20.7959	17.5324	18.9421	21.5496	17.7366	21.2066	20.6363	21.2139	21.7903	21.8997	21.4622	18.4426	21.227	21.4656	21.2054	21.104	21.3383	21.5529	21.1945	21.2766	21.1723
O95302	22.1797	21.294	22.007	22.8388	22.2653	22.891	21.8509	21.9559	22.1788	21.6896	22.3445	22.0455	22.3936	21.5956	21.832	22.7461	21.7445	22.0365	22.1108	21.9837	21.6188	21.8759	21.8989	21.6518	22.2369	21.946	22.1259	21.8242	22.8781	22.6908	22.8138	21.7862	22.5766	22.098	22.5713	21.2058	21.6036	21.5714	22.1967	23.0227	22.0384	22.242	22.1963	22.9411	21.9763	21.9968	20.4894	19.998	20.9329
O95336	22.0168	21.6001	21.9847	22.0119	22.219	21.7569	21.7882	22.011	22.2921	22.3998	21.6828	21.4141	21.5734	21.5835	17.4971	21.789	17.7578	22.2424	21.9918	21.2963	21.6872	21.0219	21.6574	21.434	22.1762	21.7821	22.1319	21.4643	21.8057	21.8002	21.7746	22.177	21.5188	21.2528	22.1379	21.7078	21.6984	21.5133	21.0973	21.8647	20.9621	21.3435	21.9541	21.5793	21.8155	21.9813	19.2549	18.9053	19.1341
O95340	18.2661	20.3625	19.9589	19.9367	18.8697	19.4886	19.2853	19.4508	19.6489	20.034300000000002	19.754	18.4269	17.4149	19.0089	18.7028	20.134	17.3415	20.0576	20.6744	19.833	18.3796	19.5655	19.5565	18.6096	18.7188	19.276	18.2893	17.3181	19.348	17.8028	19.7452	19.9878	18.5863	18.6334	20.0207	20.2573	19.4049	19.6196	20.0052	20.0354	19.1436	18.0258	18.7542	19.8941	18.4229	17.9333	18.7493	19.8704	20.0848
O95352	20.2595	20.5167	20.1462	20.6907	20.7978	20.4248	20.2924	21.1422	20.0717	20.4083	20.6903	20.9815	20.4731	20.5017	20.9023	20.7463	19.8895	19.9235	20.2261	20.7728	20.9419	20.3258	20.7063	20.5957	18.519	20.5367	20.4423	20.7282	20.5554	20.7953	20.8389	19.6719	20.6075	20.3723	21.085	20.6844	20.0286	20.5348	20.1009	20.9517	20.7089	21.2845	20.4517	20.6181	20.4298	20.3548	20.6338	21.1175	20.0344
O95359	20.091	19.6546	19.7795	18.4697	19.3834	18.7158	19.3842	18.1145	18.2836	18.4316	19.517	18.8199	19.3114	19.4369	18.3869	18.4318	19.6173	18.7128	19.5534	18.852	19.5133	18.955	18.7734	19.2551	18.2991	18.6566	18.3977	18.2935	19.1271	19.9687	18.4068	18.962	18.9768	18.0416	18.4284	19.6103	19.4676	18.0777	18.7959	18.6763	18.3962	18.5702	18.7808	18.9021	19.5931	19.2345	19.9435	18.5404	18.598
O95372	18.3887	22.2818	21.2616	21.9299	21.4624	21.6801	21.0497	21.395	20.955	21.4738	21.191	21.6754	21.375	21.4158	21.5947	21.259	20.6241	21.2941	20.9236	21.4724	20.6896	17.8785	20.9399	21.0726	20.4447	21.427	20.7121	21.0261	21.0737	21.0013	21.2241	21.3142	21.1182	20.8698	21.2989	21.1786	20.8625	21.3716	21.454	21.3964	20.7058	21.4177	17.6314	21.1025	21.7502	21.2403	18.1586	18.7246	18.4977
O95373	21.0256	21.2437	21.5375	20.8525	18.7918	21.3511	21.6054	21.2735	21.1596	21.2273	21.7734	21.2978	21.327	21.2182	22.0297	21.1644	21.5748	20.8206	21.4568	21.4955	21.5643	21.3588	20.3272	21.34	20.6428	20.4947	20.8624	20.5473	21.268	20.8056	21.0244	20.9739	21.0921	20.9226	20.916	20.8766	20.7263	20.6849	21.0948	21.2785	20.9765	20.8415	20.3919	21.2743	21.4014	21.3829	20.8462	21.8372	21.6031
O95394	21.3692	22.4001	21.6739	21.9911	21.5931	22.4033	21.0882	22.13	21.6358	21.8871	21.1203	22.068	21.3261	22.1362	21.8142	22.2557	18.5358	21.9829	21.7548	22.0833	21.1206	21.8011	22.1421	22.5745	22.0071	23.066	21.6491	21.9959	22.3909	22.254	22.0067	21.8513	21.5311	22.0312	21.5722	22.2709	21.3966	22.2138	22.1857	22.0911	22.5677	21.9942	21.4848	21.4848	21.7708	21.912	18.4642	21.3429	21.9704
O95425	21.6447	20.2768	22.548	20.6281	21.3508	20.5826	19.5795	21.1954	21.1306	21.3891	22.0266	20.8206	22.77	20.4576	21.5743	21.0607	23.2206	21.1697	21.5618	20.8454	23.0909	21.9104	22.4512	20.3635	21.8553	20.6276	22.0409	21.1872	21.2534	20.0965	20.6953	22.4207	21.9377	20.8425	21.7437	21.4512	21.8796	20.9567	20.225	21.2841	21.8358	20.7208	21.1425	22.1326	21.2865	21.8743	20.8746	20.5385	21.4554
O95428	18.2107	18.3576	17.5297	17.8231	19.8851	18.9977	18.692	18.0903	18.3987	17.4438	17.7958	17.6218	19.5255	18.1726	18.8993	17.8427	18.5016	18.1348	17.9865	17.9377	17.2938	18.5305	19.0227	18.9119	18.0158	18.0586	18.3017	18.7955	18.5196	18.1747	18.1196	16.9273	18.7325	17.5969	17.5679	18.7513	19.098	17.6927	17.5919	18.5865	17.7395	17.9054	17.8385	18.9347	18.7591	18.1486	18.3445	18.0706	17.6246
O95433	22.0072	22.8859	22.4678	22.071	21.8517	22.3521	22.9685	22.3857	22.1892	22.1865	22.5535	22.4119	22.2724	22.2922	22.4259	22.4387	21.9862	22.4108	22.8188	22.1494	22.1777	22.8078	22.0657	22.2896	22.1594	22.1075	21.9691	22.2496	22.1383	22.3589	21.5606	21.9527	21.9994	22.2771	21.4057	21.9309	21.5924	21.9308	22.3948	21.8666	22.4837	21.4985	21.7971	21.6571	21.7013	22.0359	22.4956	22.3118	21.9873
O95445	19.3276	18.9391	20.2753	20.4994	21.3025	17.9006	18.411	19.1011	21.9476	20.358	18.6955	18.659300000000002	17.1068	18.4776	18.2297	20.4293	18.9311	20.5286	20.3725	20.7626	19.8641	17.7094	20.4075	17.7581	18.3102	18.2281	20.6535	20.1955	19.5565	20.1116	20.1569	20.7418	18.296	20.8387	18.7384	20.91	17.6442	20.5328	19.3136	21.6667	20.3603	18.345	18.7205	17.7853	19.4655	20.7891	19.1687	17.1599	18.0656
O95453	18.6576	18.2595	19.935	19.1493	18.1624	19.8642	19.6409	19.3249	17.9281	19.5323	19.6181	19.4922	17.4018	19.0629	19.4478	18.1356	17.9377	19.1145	17.8379	18.5715	18.8609	19.8081	18.9865	19.8607	18.1777	18.0868	18.4361	19.1972	19.6615	18.4561	18.6488	19.5727	19.2887	19.6449	19.8704	18.7065	19.3551	18.0642	19.1599	18.7052	18.7899	19.4613	20.1791	18.8787	19.3943	19.7807	19.7398	19.0503	19.0126
O95456	18.7198	19.7409	17.8126	17.7005	19.3222	19.3239	19.6231	18.9618	18.9318	18.809	18.6694	19.4375	18.5015	18.7156	17.9258	18.6891	18.3303	17.8067	19.1483	18.8218	18.3143	19.2736	18.2407	18.2682	19.2142	18.3574	18.7439	18.6721	17.8065	19.1634	18.1964	17.3955	19.1461	18.3587	17.1235	17.3071	18.5625	17.3333	19.1502	18.0193	18.1435	18.0096	18.6671	17.8705	18.1392	18.6718	18.259	19.1568	18.92
O95466	18.0148	18.8199	19.309	20.3669	20.1799	18.4491	19.6872	21.1439	20.4027	20.0065	19.512	19.3507	18.3895	18.9117	19.4319	20.3927	18.557	19.8633	19.6929	20.2052	20.3086	19.7363	19.6794	19.6759	19.8524	19.153	19.4283	20.0573	17.9627	18.43	20.5871	19.5539	18.6759	19.4439	19.496	20.1549	18.805	19.9728	19.7899	20.389	19.6577	20.5206	19.8447	18.4181	19.6426	20.3035	21.0127	20.3382	17.7725
O95470	18.6444	21.068	20.7484	20.6385	18.6491	21.0776	20.4606	21.1826	19.98	20.3636	20.8298	20.9833	21.3259	20.5694	20.9892	20.9389	18.6446	20.3383	20.1996	20.364	19.8417	20.7292	20.3352	20.4904	20.1898	20.5934	20.5106	20.3886	20.7039	21.2046	20.9337	19.961	20.7803	20.8495	19.9775	20.3376	17.5635	20.5531	21.1883	21.0896	20.544	21.1608	17.9087	21.0573	20.7873	20.8864	18.0508	19.9582	17.643
O95479	20.7324	20.3681	20.7553	21.4842	21.321	20.3035	19.9128	20.9451	20.7891	21.0738	21.1395	20.2298	20.833	20.6428	21.0151	21.4015	20.8675	20.9626	20.8107	20.592	21.0094	20.9518	21.6085	20.445	20.9191	21.1707	20.6413	21.1196	20.9256	20.9516	21.1707	21.531	21.1283	20.6407	21.6043	20.891	21.0094	20.9753	20.5947	21.4966	20.5414	20.9383	21.66	21.5903	21.1509	21.1497	21.5119	20.762	21.1629
O95487	19.0807	19.2534	18.5298	19.0901	18.1825	18.3353	17.5323	19.1603	19.3499	19.2994	19.9564	19.0376	19.8211	19.5058	19.1583	17.887	17.9494	19.2251	19.1361	19.9814	19.4715	19.1502	19.0144	17.3002	19.5007	19.066	19.2692	19.0733	19.0948	18.4178	19.0072	19.3911	18.8476	19.093	18.503	19.1077	18.3649	19.2959	18.878	18.4169	19.0297	19.5952	18.6617	17.6721	19.9143	19.7254	19.1162	17.6188	18.5963
O95563	17.4036	18.5758	18.9219	18.008	18.8554	17.8452	17.7998	18.1669	18.3198	18.5697	18.3792	18.5481	18.0572	18.7219	17.3465	18.094	18.8047	18.5017	18.238	18.942	17.7777	18.0668	19.3892	18.256	17.5456	18.3644	17.3149	18.134	19.352	18.5031	18.0089	19.6506	18.0356	19.1515	18.7742	18.9957	18.6673	20.2989	17.9991	17.7748	18.8732	18.185	19.2137	18.2771	18.1452	18.926	18.7966	17.1381	18.1602
O95571	21.8056	20.8378	21.9113	20.6065	22.1914	23.6828	22.547	21.1826	21.6963	21.5463	21.2957	22.2629	21.4924	22.031	21.738	21.3123	21.4648	21.6186	20.7311	21.5709	17.1036	21.2993	20.8596	21.0874	17.9406	21.1669	21.9698	21.8775	23.6158	21.471	17.8554	21.0996	21.4678	22.6159	21.2886	21.6582	21.2884	21.6193	22.9525	21.3765	21.4983	22.364	21.3684	21.378	22.7819	22.3339	20.2568	21.0107	22.4539
O95573	18.655	20.7469	21.5469	20.7507	17.5631	21.5775	20.6286	20.8689	20.687	21.1367	21.5725	21.9321	20.9695	20.7629	21.4232	20.9954	17.8776	20.7728	21.9241	20.9247	20.7265	20.8402	20.8362	20.3658	21.042	20.6077	20.6318	20.2328	20.8355	21.5177	21.5815	20.7776	21.7574	21.2622	21.3436	20.8438	20.6631	21.8537	20.9175	18.8735	21.4377	20.524	18.0698	17.1263	21.773	19.3208	19.4753	20.2889	20.7415
O95602	18.8083	20.1334	17.7559	19.4279	17.6301	19.4641	17.7079	20.1461	18.3984	19.8272	18.4958	17.7886	20.3481	20.3375	17.8165	19.8585	17.9122	18.1298	19.7006	20.2231	20.5057	20.2439	17.9618	20.727	19.1159	19.8645	17.5546	19.8722	17.8451	17.9531	18.7641	17.9092	18.2782	17.6969	18.9432	17.9907	18.1019	19.2329	20.4226	19.2039	20.2838	19.9154	18.4131	18.0262	17.8111	18.8473	18.3905	18.1906	18.3541
O95630	18.4694	20.6872	20.5244	19.0615	18.3216	20.5824	17.6819	17.3698	20.26	20.6964	18.6995	21.2719	18.8848	18.099	17.9315	17.5372	20.0626	20.7982	20.8019	20.5786	18.475	20.8385	17.8206	20.4285	20.7659	20.5531	19.3149	17.8127	20.6764	20.5378	17.8133	18.468	18.2875	18.3466	20.6766	20.8191	18.4473	20.5672	17.9259	20.709	17.8224	17.6301	20.743	18.1093	20.9578	18.5854	17.617	17.6413	18.4944
O95671	20.5363	17.7323	18.3521	21.1837	21.7328	20.878	21.322	20.9483	20.8657	20.5626	20.8782	20.8862	21.0601	20.6489	17.2385	18.1248	17.1917	20.8378	20.6726	20.6999	18.5291	18.3534	18.4152	20.9942	21.8843	20.6609	21.0397	17.8542	21.0974	22.1339	21.006	21.4398	20.8629	18.2055	21.3942	20.894	21.5375	20.9266	20.7206	21.4151	20.1886	21.0291	22.0132	21.5058	18.165	18.9344	19.3989	18.7418	17.5997
O95674	21.3916	20.3777	21.0942	20.4798	21.302	20.4218	20.6892	21.13	20.8536	20.6457	21.2151	21.1253	21.2326	20.011	21.1971	20.2296	21.8539	21.0951	20.9159	20.88	21.4941	21.2108	20.6495	20.0278	20.4378	19.5402	20.9679	20.6894	20.5071	19.9716	18.8207	20.4636	20.5027	21.2727	19.4538	20.1776	21.1423	20.1881	20.3157	18.5661	20.4468	19.2933	19.8889	20.8857	19.0169	21.2699	20.7472	17.905	21.5596
O95721	20.579	20.6924	20.5915	20.2755	18.5393	18.3606	19.8273	20.4674	20.5156	20.5877	20.5726	21.4013	20.7216	20.7336	20.4395	20.2282	17.884	20.7036	20.1403	20.7228	20.6261	20.2686	20.5144	20.1459	20.3722	19.6518	20.3204	20.1176	20.7022	20.1286	18.601	20.2535	20.9233	20.1796	20.1998	20.3836	20.3225	20.1734	20.4047	18.4025	20.0532	20.3067	21.1229	18.037	20.3383	18.9309	20.3686	20.8523	20.5256
O95747	18.3516	20.4034	20.7863	18.5633	18.2479	17.7202	20.5728	17.4284	18.8236	20.5622	18.6138	18.3062	17.8692	17.5016	18.606	20.5349	18.0501	20.2173	17.0492	19.5193	17.8494	20.3509	18.0994	20.0831	18.4243	18.1601	17.0562	17.9505	17.7056	18.7338	17.5447	18.2441	18.4773	18.4262	18.6594	18.3105	18.9721	20.6214	17.2321	18.6976	20.717	17.359	18.1749	17.8615	18.1049	18.4864	18.7073	17.9327	17.2738
O95749	19.3162	18.4912	19.9927	17.5954	19.1042	17.9838	17.6517	19.6545	17.1757	19.4317	19.816	18.9411	20.1572	19.2128	19.6238	17.9892	18.6469	19.7577	19.5273	18.6311	19.3604	19.527	18.5954	18.9798	18.4211	17.8138	19.7634	17.911	19.4128	19.1917	19.5918	17.8696	20.3474	20.1551	19.9464	19.1115	19.6473	17.8552	19.5275	19.3617	19.3923	18.9556	19.7781	19.693	18.8964	19.9627	19.7825	18.237	19.8596
O95757	19.2161	20.4253	20.1251	18.7423	17.9397	19.1885	19.827	19.0989	19.8507	19.7761	20.6478	18.8375	20.3596	19.0308	20.6425	16.5499	20.3438	19.3705	20.1546	20.0291	20.6074	19.6938	19.8327	18.1354	18.6111	18.4149	18.7233	19.2888	19.2657	17.4135	18.4446	20.4571	17.7123	18.6674	19.8239	20.2382	19.7871	18.7471	20.2764	20.2889	20.8743	20.1722	17.5547	20.0631	19.7669	18.9261	18.4263	18.6662	19.6237
O95777	21.2251	22.5439	20.9828	21.6735	21.636	20.8802	21.295	21.6716	21.3324	21.2251	21.4117	21.7341	20.5911	21.3127	21.086	20.9871	18.6173	21.312	20.9042	21.5799	18.6517	21.2366	20.6966	20.9202	21.4431	21.6569	21.5854	20.7931	20.7336	21.0921	21.0482	20.2721	21.1671	20.7859	21.0473	20.8941	20.5402	20.8895	20.8841	18.331	20.9213	21.49	21.6114	20.6067	22.2306	21.6491	21.2316	21.5868	20.7129
O95782	20.9352	20.015	21.0108	20.9733	20.7382	20.0169	20.31	20.9653	20.9292	20.9275	20.8299	20.8247	21.2099	21.0299	20.2201	21.1151	21.2312	20.7616	20.8272	20.7196	21.1904	20.8118	21.0465	20.4534	20.5128	20.2808	20.9767	20.5334	20.4972	20.7045	20.8358	21.1148	20.9453	20.8828	21.1278	20.637	20.7391	20.6453	20.6973	20.9401	20.6286	20.4758	21.0018	21.0854	20.6531	21.0254	21.107	20.6088	21.074
O95786	19.9476	19.5622	20.033	19.9714	20.0786	20.2591	17.3178	20.6256	18.9633	20.5494	19.8887	19.8665	19.9349	18.8498	20.1247	20.6192	19.7557	19.4067	20.7482	20.2551	20.0888	19.934	18.9151	19.755	20.8819	19.6346	19.285	19.346800000000002	18.731	16.977	20.9432	19.457	18.8733	20.8193	18.8869	19.7628	18.6629	19.7404	19.6754	21.0361	20.5266	20.368	18.3969	20.3915	20.1302	19.0235	17.7521	18.4498	19.3416
O95793	20.7298	21.2371	21.1422	21.2323	20.8333	20.6706	20.7788	20.6365	20.8742	20.9953	20.5572	21.0192	17.8539	21.07	20.4688	20.9571	18.5918	20.4375	21.4208	20.4599	20.0314	20.9887	20.6126	21.5453	21.7862	20.9142	20.8165	21.1105	21.1379	20.6087	20.9651	20.8633	18.5708	21.3038	19.2236	20.7511	20.3627	20.7837	20.9979	20.0068	21.5517	19.9394	20.9529	18.9672	21.6185	18.0613	17.9649	21.123	19.5282
O95810	23.045	20.7377	22.9457	20.7934	22.6191	20.7438	17.7552	21.6014	22.3466	21.7849	22.8234	21.733	23.0861	20.1331	22.1449	20.4626	24.071	22.299	20.8379	21.7707	23.7319	22.9046	23.1134	20.7268	22.0115	21.3021	22.4266	22.1709	21.4372	17.4637	18.7148	22.8079	22.7253	21.5536	22.8986	21.7547	22.5977	21.782	17.8953	22.3384	22.645	22.0517	22.0419	22.5449	21.7902	23.2118	21.0696	21.8659	23.1039
O95816	17.4148	21.6285	22.6047	21.431	19.439	21.0677	20.7979	21.1599	21.6318	21.5486	22.1262	21.0934	22.6347	20.5649	21.9675	20.8749	22.9729	21.824	20.8782	21.6535	22.9061	22.1478	22.3197	21.4971	20.8383	19.1714	22.1387	21.0892	20.3018	20.084	19.5861	22.2075	20.2686	19.8068	20.6239	20.7081	21.8872	20.1764	17.8042	20.6224	21.8464	19.641	20.4547	21.3638	20.6979	22.084	20.9824	21.1272	22.4034
O95817	22.0153	20.4466	22.2759	21.0794	21.996	20.692	20.7036	20.7456	21.5698	21.6782	21.9706	20.5143	22.3507	20.3926	21.5783	20.9324	22.6281	21.5464	21.3767	21.1542	22.4617	21.4969	21.9597	20.3187	21.8277	20.3383	22.0694	21.2159	21.184	20.7175	21.1992	21.9698	21.6373	20.3574	21.8343	21.7796	22.3357	20.3958	20.1556	21.9137	21.6027	19.9836	21.3915	22.374	21.4596	21.6686	20.6877	21.0487	21.4239
O95819	17.7656	18.6706	19.5268	19.4661	18.2116	19.5375	19.4249	19.9383	17.848	19.5195	20.0223	19.6395	19.5079	19.1017	19.738	20.1011	18.2336	19.0145	19.7442	19.8655	19.6594	18.8755	19.2378	18.2692	19.1528	18.7658	18.0096	18.6193	19.3235	18.0664	21.1714	19.302	19.9413	19.2318	19.8178	19.0631	19.0717	18.1808	18.8523	20.5325	19.201	19.7691	19.8355	20.0391	17.9436	18.7537	18.5031	18.691	19.5152
O95831	22.4737	22.8647	22.9267	22.6751	22.889	22.5462	22.2024	22.7404	23.0848	23.0072	22.7173	23.3209	22.6541	23.293	22.5559	22.159	22.6985	23.4835	22.5279	23.0077	22.772	22.8592	22.8179	22.9876	23.1144	23.0905	23.2583	23.3376	23.5362	23.9739	22.5523	22.8804	22.9107	22.9524	23.3058	23.4594	23.5329	23.9273	23.3552	22.5398	22.6923	23.2674	23.4237	22.9482	22.9388	23.3709	22.2083	24.051	23.245
O95834	17.6317	18.578	20.6878	19.5879	20.7296	18.7257	18.2253	19.9659	20.6246	20.6842	19.6789	20.3701	19.9651	19.7253	17.5721	19.2719	17.5947	20.531	20.1408	17.4694	18.719	20.031	20.6084	19.6446	20.4262	20.0358	20.1204	20.0318	19.1478	20.5588	18.7457	20.8909	18.8643	19.9241	18.253	20.9051	20.5149	20.2997	20.2119	18.3637	21.2655	20.0666	21.0985	20.5453	20.3926	19.8581	18.4423	19.2005	20.3109
O95861	19.7235	21.1267	20.2563	18.4691	19.0022	20.5541	18.66	20.4519	20.1306	20.6536	20.1544	21.1398	20.2309	21.0357	20.1562	19.9563	17.3474	20.7912	20.0882	20.5857	18.281	20.1005	20.3158	20.5327	20.3067	20.8601	20.6001	20.6723	20.1779	20.8321	17.747	20.43	20.9333	21.141	20.6641	20.534300000000002	20.4509	20.636	21.3149	20.0536	20.3236	20.9379	20.9337	20.4865	20.0629	20.7959	19.0281	18.4215	19.0267
O95865	23.0108	21.2387	22.4358	22.5233	23.1951	22.0775	22.1772	21.9836	22.9931	23.0803	21.8787	21.8911	22.3108	21.7744	21.0793	21.439	22.7061	23.0402	21.41	22.1983	22.3339	22.0722	22.4041	23.1896	23.0976	22.4353	23.8176	22.2514	22.5185	22.7054	22.2357	22.905	22.4097	22.66	22.724	22.3335	22.8853	22.4283	21.3229	22.7071	21.9471	22.4611	23.3151	22.9779	22.9464	23.3395	22.5908	21.9282	22.3636
O95870	21.3829	21.5241	20.6076	21.5941	21.8672	21.1068	20.5659	21.6511	20.7033	20.5705	20.8705	21.6615	20.9581	21.6001	20.376	21.062	20.9311	21.2977	20.7592	21.543	20.7129	21.1304	20.7671	21.979	21.3723	20.7603	21.6806	21.6603	21.7523	21.7559	21.7581	20.9943	22.0539	21.6281	21.6087	20.972	18.0101	20.5092	21.3669	21.5219	20.9245	21.5642	21.8655	21.4883	20.6306	21.4497	18.7512	18.6097	17.6176
O95967	19.165	18.9474	22.6662	23.0572	22.5879	20.8651	20.8148	21.4978	22.8498	22.131	21.2967	17.1139	22.4546	19.792	18.0604	22.224	18.0215	22.1633	20.9968	21.2209	21.7689	21.9616	23.3738	21.225	22.6671	22.0926	22.2651	22.8362	22.1639	22.6527	21.5805	22.9576	22.2718	22.0513	23.6729	21.5132	18.5602	22.6153	20.7442	22.6647	21.417	21.6847	19.0097	23.5166	21.7123	22.0334	22.0526	21.3888	23.3203
O95994	23.1654	26.7367	25.8112	23.0142	25.3194	18.178	23.7678	25.8243	26.2158	26.9457	23.1557	25.846800000000002	24.234	25.4506	21.8733	24.1326	18.4243	28.0982	26.1678	26.7902	25.0488	18.2096	26.9363	17.5205	25.7615	26.7276	26.2828	25.441	23.4108	26.7679	23.0864	25.8859	26.9251	27.9307	26.5716	27.4308	25.5351	27.405	25.1875	24.4421	26.7354	27.1789	25.8848	26.1644	24.4334	26.2288	19.215	22.4269	22.1871
O96000	22.1047	21.184	21.4278	21.5275	18.4294	22.1236	21.631	21.4531	21.9012	21.8873	21.5289	22.1033	21.7664	22.0643	21.5876	21.2635	22.1842	22.6245	21.3174	21.5559	21.9426	21.6026	21.9414	21.3219	21.56	21.5596	22.1365	21.4055	21.7341	21.0908	18.5106	21.6894	21.5668	22.0067	21.8714	21.9284	22.7098	22.1683	21.3991	21.379	21.9649	22.3395	22.043	21.6875	21.8787	21.5868	22.4776	22.7634	22.4174
O96005	19.1759	17.2914	17.443	18.3896	18.2568	17.8597	19.6474	19.2215	19.3401	19.1751	18.2053	17.8836	18.4177	19.5356	17.8545	19.4575	18.7297	19.2041	19.1297	18.2072	16.8497	19.1526	17.7491	19.7319	18.5561	18.2032	18.8082	19.3824	21.2694	19.723	18.5855	17.4805	17.785	19.948	19.0029	19.6444	17.6652	19.1771	20.1578	17.8497	20.6779	18.1494	18.5264	18.3739	19.7136	18.806	18.415	20.1247	19.5238
O96008	17.9146	19.7316	19.2185	19.6294	19.2253	20.826	18.0456	17.5032	18.4794	19.7759	20.4347	20.4144	19.8644	20.5037	20.6242	20.1331	18.1131	18.4226	19.6346	20.5366	20.008	19.8936	20.076	20.9117	18.66	19.6583	17.788	20.9606	20.2689	20.9662	17.8143	19.8421	20.4529	20.0202	20.6337	20.449	18.2475	19.9296	21.0511	18.8405	21.2483	21.3829	18.1154	17.7959	21.165	18.8379	18.66	19.9597	18.561
O96011	21.6507	21.551	18.7186	21.0392	21.0445	20.6635	20.3845	20.9568	18.0811	20.6524	17.8983	22.2698	19.7666	21.4844	21.5445	20.6891	17.8338	20.8709	20.4652	20.8603	17.9455	20.7573	20.6728	20.9096	18.8969	21.5178	20.6905	20.9715	21.6055	21.4616	21.2601	20.5371	22.2143	21.7784	21.9463	20.8384	20.5704	21.2695	20.9414	20.4532	20.6062	21.3102	21.1754	20.5408	21.4464	20.6475	19.1598	18.7313	17.1317
O96013	18.5936	17.3299	16.951	19.2309	18.6115	17.9198	18.0177	17.0752	18.4579	17.584	18.0685	17.3395	18.4337	18.0912	17.7645	17.84	18.6826	16.9041	17.6777	17.921	18.2977	17.5639	18.1311	16.6693	18.169	18.9226	17.8588	17.1542	18.4277	18.0873	18.0818	18.4257	18.6911	17.6019	19.0559	17.1435	18.1887	18.6258	16.9826	19.6057	16.994	18.3419	18.5905	19.1345	18.7552	18.3074	18.3689	18.0396	18.99
O96019	18.3867	22.2208	21.5286	21.8905	18.4748	21.7012	22.0075	21.971800000000002	21.7325	22.1057	22.301	22.2086	21.1795	22.2673	22.3632	21.8343	18.5737	21.7848	21.8068	21.6348	21.6199	22.1398	21.3524	21.6692	19.0393	21.715	21.6202	21.9008	21.9759	21.5748	21.2786	21.4856	21.4331	21.6929	21.525	21.8424	21.0658	21.6369	21.5099	21.1965	21.7086	21.6367	18.506	21.1793	21.7882	18.38	21.7677	22.2795	21.7664
P00167	18.2374	19.629	20.023	19.5262	18.7787	19.9609	18.5842	18.518	20.1243	20.1186	18.5288	20.2128	18.3211	20.6499	20.119	18.3561	18.5822	20.3821	19.9344	19.6404	20.2276	17.8871	20.4237	18.5638	19.8156	19.1863	19.9176	19.7678	19.7714	17.8969	18.7605	18.7798	18.1362	17.6882	18.1478	20.0412	20.6155	19.9431	19.6028	20.083	17.0473	19.6656	20.3905	18.4624	17.2906	20.8278	19.6022	18.884	19.9648
P00325	18.396	20.417	21.7013	18.0573	21.9867	20.4763	18.3705	20.963	23.6879	21.8482	18.2603	21.1805	21.2684	18.5392	19.0363	20.5687	21.8979	22.6731	21.9223	21.506	18.3938	21.7666	21.9512	20.8722	21.8586	22.3017	22.7464	21.5561	18.1081	19.8179	18.0237	21.4939	18.8434	18.2693	20.855	22.8414	22.1672	22.4335	19.4814	18.8643	21.2668	21.1309	23.0511	21.7541	21.1929	22.8139	21.7945	19.7107	21.2512
P00338	25.9055	25.6124	26.5333	25.8238	25.6504	26.0154	26.6236	26.5673	26.1125	26.122	27.2159	25.5909	26.4005	26.1424	27.249	26.3471	26.586	26.1921	26.5814	26.1692	26.5688	26.22	26.5071	26.0836	25.2335	24.9673	26.238	25.6284	25.9562	26.1696	26.2392	26.2446	26.311	26.4331	26.6287	26.3794	25.7101	25.4278	26.3598	26.5512	26.7474	26.4243	25.6297	26.251	25.9537	26.2096	25.1549	25.4699	25.6878
P00352	22.3508	21.9522	21.9428	21.6749	22.5983	23.3621	21.069	22.322	24.2574	24.2704	21.425	25.4745	22.0142	25.3459	21.9081	21.4632	21.9628	24.864	22.9664	23.1131	22.9457	22.6344	24.5373	23.0489	23.579	25.4371	25.8647	21.753	23.0266	23.5821	22.6189	23.0051	23.1646	23.8325	23.6665	23.4341	24.2153	25.4209	23.0058	23.0463	21.6355	23.2081	24.4536	23.5421	25.3665	23.6074	23.2931	23.6777	23.6713
P00367	20.9127	21.5746	22.7524	21.8884	21.2094	21.7937	21.9342	21.9882	23.2583	22.7681	22.2236	20.8089	22.5072	21.502	22.2799	22.1562	22.342	23.2077	22.5442	21.8406	22.5	22.9626	22.2452	21.8015	22.3524	22.49	22.6675	22.5836	21.8086	21.6217	21.4549	22.6693	21.8873	21.7596	21.9371	23.1272	22.5271	22.8223	21.9932	21.9315	22.2163	22.1464	22.0022	22.1985	21.8406	22.0864	22.1035	21.4831	22.2321
P00387	24.9411	23.8688	25.4504	24.8597	25.0771	24.1147	24.7112	25.1485	25.5776	25.2234	24.909	24.3607	25.546	24.2907	24.6943	24.771	25.654	25.5433	24.5625	24.9596	25.2051	25.4668	25.4351	24.5195	25.4023	24.3757	25.315	24.7426	25.0929	24.5239	24.9792	25.5016	25.1894	24.6822	25.2069	24.8759	25.1022	25.0203	24.3517	25.2125	25.2186	24.5169	25.4787	25.8859	24.6494	25.4012	24.9328	24.6273	25.141
P00390	22.6839	22.9811	23.4485	22.5446	23.2299	22.5303	22.3546	23.2417	23.7252	23.7379	22.8277	23.622	22.8519	23.6682	22.5604	22.9232	23.0507	23.8648	23.065	23.3526	23.0865	23.0639	23.3687	22.6874	23.1557	23.2535	23.6338	23.4195	23.2454	23.0867	22.5869	23.1967	22.7581	23.8276	23.1723	23.4859	23.605	24.1087	23.9087	23.0643	23.1903	23.8851	24.3337	23.2078	22.8351	23.0799	23.5826	23.0197	23.3431
P00403	24.1868	22.4225	24.0769	24.0617	24.3317	24.4578	23.6235	24.0276	24.3027	24.5837	23.662	24.3166	23.7591	23.8713	23.2995	23.4488	24.2792	24.7966	23.3882	24.077	23.7212	23.408	24.1168	23.863	24.5613	24.4783	24.5009	24.6304	24.5392	24.1025	23.5983	24.248	23.8373	24.3791	24.1788	24.8951	25.1202	24.82	23.7708	23.7826	23.6128	24.1332	24.6723	23.6102	24.623	24.0112	18.3629	22.366	22.5207
P00450	21.6214	20.6036	22.434	22.3154	22.9753	21.6532	21.2087	21.5192	23.3368	21.5312	21.7757	21.0196	21.6232	20.2123	21.2943	22.3822	22.0483	22.173	21.5679	21.8255	22.0305	21.648	22.2265	21.2556	21.9562	21.4846	22.8601	22.4568	20.8644	21.3678	21.9624	22.0957	21.775	22.451	22.2723	22.1686	21.5609	21.7779	21.0731	22.5138	22.3194	20.9178	21.9579	21.9031	21.993	22.9122	23.0337	21.5871	22.3111
P00488	21.9106	22.143	24.1433	23.5561	21.1585	21.2302	23.5224	21.597	23.474	21.7669	22.8643	22.2799	23.1804	21.767	22.4176	23.6785	23.4708	22.9417	23.0717	22.9039	23.2272	23.2117	23.7931	22.2744	20.8725	22.1283	23.5557	22.0848	20.6842	20.554	22.9768	23.0316	21.9103	21.3999	22.9542	22.3675	22.5061	22.5458	19.8639	23.8127	24.1506	21.035	21.7348	22.7011	22.3513	22.4353	23.5924	21.661	23.1842
P00491	21.6856	22.7705	22.9129	22.8039	22.2611	21.8688	22.2135	22.8479	22.4382	21.961	22.2252	22.1176	21.7865	23.0667	21.8156	22.8351	19.9458	22.3039	22.7731	22.305	22.246	22.2733	22.4123	22.9459	21.658	22.2935	23.0724	22.5138	21.6305	23.0482	22.4881	22.2354	22.8882	22.6876	21.8304	22.616	21.3356	22.645	22.6879	21.9311	22.503	23.2639	21.3733	21.3855	22.0917	22.0444	20.7718	21.997	22.3816
P00492	21.438	21.8253	21.9901	21.6041	21.1519	21.1357	21.8911	22.2657	21.5062	21.5841	21.9732	21.2357	21.664	21.8831	22.1166	21.7099	21.1156	21.7045	21.8469	21.6063	21.6001	21.7391	21.3765	21.8407	20.8275	21.3908	21.3763	21.4582	21.5078	23.1913	21.4134	21.5268	21.415	21.9614	21.238	21.5073	21.6099	22.1565	22.0197	21.573	21.6145	21.7464	21.1901	21.3703	21.4756	21.4749	17.6579	20.868	20.1898
P00505	23.2999	23.1802	23.953	23.3488	23.3933	23.1992	23.2889	23.637	23.8078	23.7752	23.9389	23.9246	24.052	23.536	24.0268	23.9359	24.0107	24.563	23.4515	23.4579	23.9623	24.0202	23.952	23.8192	24.1202	24.2626	24.0077	24.2321	23.6159	23.7035	23.8712	24.3577	23.7296	23.9677	24.4617	24.2292	23.9852	24.4331	23.7282	23.3827	23.8806	24.0023	24.3248	23.8137	23.8198	24.0681	18.2643	23.8165	23.1144
P00533	21.7986	21.3771	22.1637	21.8847	22.3439	21.8493	21.4262	21.5609	21.9408	21.5484	22.226	20.9019	22.5508	20.6753	22.3287	21.8901	22.0013	21.6394	22.1014	21.4816	21.9178	22.1037	21.6364	22.5949	21.3808	22.016	21.9323	21.4175	20.993	21.0768	23.8211	21.7275	22.2291	21.4282	21.9476	21.9261	22.108	21.3262	26.5262	21.7931	22.0628	21.1975	21.8316	22.1525	23.2182	21.725	19.0303	21.4346	21.1565
P00558	25.4495	25.37	26.1447	25.2718	25.2862	24.9674	25.611	25.9425	25.5838	25.7827	25.887	25.2094	26.0208	25.9422	25.5582	25.6261	25.984	25.9978	25.5457	25.5711	26.0455	25.4386	25.6276	25.3467	24.7883	25.065	25.5628	25.3733	25.7917	25.6014	25.6752	25.7601	25.3157	25.6889	26.2151	25.6945	25.8193	25.5906	25.8107	25.6797	26.0872	25.3559	25.6159	25.2036	25.4153	26.061	25.2087	26.2082	25.585
P00568	20.7708	20.9793	22.2436	21.5165	21.5655	21.2884	20.6698	21.1452	21.4715	21.6343	21.8153	21.6333	22.1544	21.6556	21.5792	21.7231	22.3789	22.0117	21.4067	22.0392	22.4859	22.2497	22.0035	20.5739	21.2183	21.0372	22.2131	21.6662	21.437	21.4344	21.3111	22.3326	21.3104	20.9865	21.3079	22.0606	21.2641	21.7102	20.4435	22.0422	22.2344	21.5653	21.1734	21.8832	21.1278	22.1007	17.732	21.9128	22.2555
P00734	21.8867	20.2187	22.2318	22.3235	22.7086	21.5135	21.7065	20.6138	22.6377	20.9017	21.3819	21.2163	21.1135	20.5055	21.7541	22.3793	21.8209	21.3145	21.1404	21.7217	21.2713	21.0265	21.6403	20.6247	21.4183	20.5132	22.2629	21.5885	20.9808	20.9498	21.3092	21.6729	21.613	21.6663	22.2169	21.4132	20.4122	21.444	20.6536	22.5145	21.5147	17.9144	21.8465	22.188	21.6463	21.9501	22.1691	21.6848	22.1539
P00736	20.0549	19.4801	22.4443	22.4776	21.9709	21.3029	20.9238	21.1295	22.0892	21.4089	21.9585	20.998	21.9442	20.6185	22.0686	22.7231	22.0856	21.2909	21.5312	21.9384	22.0488	21.8061	22.4228	21.0582	21.5081	20.8343	22.2431	22.0811	21.6718	22.1042	22.4825	22.2364	21.8376	21.9736	23.115	21.3857	21.2322	21.996	20.9126	23.0726	21.8892	21.4611	21.5674	22.8476	21.145	20.7352	22.6948	21.6017	22.4863
P00738	25.4636	25.6795	27.5051	27.1171	26.5634	26.3822	25.9418	25.7284	26.9086	24.3682	26.591	26.7067	25.6349	25.3835	25.3978	27.2326	24.486	26.3686	26.055	26.7232	26.3423	25.9407	26.9324	25.3858	24.3549	23.3566	27.7651	26.8964	24.3886	25.4702	26.4662	26.1043	27.6686	27.8781	27.3162	26.0911	25.9491	26.2752	25.0895	27.4549	26.9399	24.1886	25.5523	26.7923	26.0101	27.1855	28.1303	27.053	27.0017
P00740	19.6278	18.5167	20.9656	20.7337	19.5364	17.8487	21.0934	17.8334	20.4184	20.9613	19.8937	18.6733	20.8544	20.1502	19.9794	20.739	18.6539	20.5034	20.3888	21.3177	21.0945	17.5747	21.3126	18.2497	17.5425	20.38	21.1422	21.931	20.2991	20.8443	19.2395	21.3513	20.5711	19.0949	21.8147	21.1048	18.6688	21.3694	17.0952	21.2556	22.0035	17.6411	20.7462	20.9804	20.2177	20.7084	18.6779	17.9591	18.151
P00742	18.4864	17.1337	19.8987	20.2476	21.0139	19.3959	19.9018	18.2039	17.6226	18.3137	17.1312	18.4745	18.152	18.7071	18.3562	20.6651	20.0013	18.1782	19.826	20.2492	18.3244	17.7064	20.5746	18.6899	17.9944	18.1937	20.7035	20.4594	20.4063	18.3604	18.6237	20.3158	18.5925	18.4541	18.0898	19.8859	17.3045	17.7238	17.2493	21.1153	20.5248	18.6654	20.1025	20.9541	17.4252	18.8355	20.8704	18.2419	20.946
P00746	18.1118	18.3365	20.1598	20.1902	19.1582	20.394	18.3292	19.4278	21.7532	19.6973	19.1469	18.0178	20.3045	18.1402	19.8883	19.8038	17.8943	20.3283	19.5954	19.6944	19.69	20.1308	20.1425	17.959	17.1392	20.1889	19.8646	20.0864	19.1297	20.2472	18.7706	20.3551	17.8187	19.5294	19.5572	20.177	19.9291	19.5403	17.7668	19.8511	19.6832	18.3714	20.1907	19.5058	20.2133	21.8013	21.5741	20.0407	21.0368
P00747	23.6117	22.0931	24.0142	24.7773	25.1791	23.3328	24.0696	21.9958	24.8145	23.4794	22.8886	23.3487	23.2499	22.9892	23.6005	24.4179	23.862	23.8093	23.5236	24.2556	24.0451	23.1314	24.1995	23.664	23.8944	22.9472	24.6757	24.6467	23.1233	23.9215	23.4944	23.9513	23.5821	23.7563	24.7185	23.9433	23.6497	23.7351	22.9432	24.9059	24.2058	22.3376	24.3214	24.4995	23.3444	24.3825	24.3732	23.1489	23.5951
P00748	22.7486	20.7825	22.4954	22.9483	23.9525	21.5966	21.3469	20.6107	23.3967	21.886	22.1038	21.7394	22.2167	21.1769	21.3007	22.4659	22.2653	22.0003	21.6626	23.0528	22.509	21.9884	23.2508	17.7799	21.7719	21.3496	21.9523	22.4188	22.4706	21.9625	22.1402	22.1999	21.6204	22.4345	23.9445	21.9877	21.8582	21.5684	21.275	23.1777	21.5606	20.9115	22.2508	23.5324	22.6477	23.2211	18.6606	17.9912	17.1546
P00751	22.3265	21.5423	23.447	23.2799	23.1371	22.5087	22.1209	21.873	23.5846	22.3002	21.911	21.4532	21.8034	21.3169	21.4699	23.358	22.805	22.583	22.4998	22.585	22.4564	22.0326	23.0963	21.0533	22.1656	22.1361	23.8053	23.4026	21.5839	22.0339	22.2029	22.8481	22.5676	22.335	23.1048	22.5359	21.6506	21.9662	21.2254	23.3006	22.6177	20.7758	22.5586	22.8585	22.3405	22.5811	23.4618	22.5222	23.2282
P00813	19.5136	19.2342	18.6359	18.8701	18.9652	18.2863	18.143	18.8229	19.3076	19.4553	18.2381	18.8566	18.2961	17.2693	17.8727	19.146	18.1256	20.6513	18.4229	18.8902	18.1516	19.0334	18.7903	19.4521	19.4389	18.3128	19.2494	18.6032	18.1463	17.9663	19.8995	18.7171	18.0547	19.2246	18.7978	18.5862	19.8702	19.9297	18.2854	19.3379	18.8183	19.669	19.4915	18.4706	18.7011	18.6533	19.1745	20.2549	19.2543
P00915	22.4308	24.3018	23.7383	25.0775	24.3762	22.2669	23.3748	22.8608	22.7431	23.5509	22.5008	25.2715	24.5359	23.4022	23.3834	25.6432	22.8281	24.5944	24.8766	25.7746	25.7708	23.9581	24.2646	22.7122	23.255	22.6327	25.0636	25.1575	23.1683	22.0948	23.2695	23.6828	25.4928	26.254	24.4388	24.5678	24.5	24.6034	24.2568	23.0937	23.2445	26.0905	23.6752	24.1303	23.2598	24.7107	24.1262	24.73	24.2219
P00918	22.1228	21.9359	21.6538	22.5982	23.2411	24.6673	21.2299	22.2695	24.3253	24.1956	20.9796	25.5559	21.9746	24.2041	20.9491	23.3794	18.0432	25.3351	22.4699	24.3237	23.5153	21.904	25.276	23.0667	23.4203	25.5714	25.1379	23.7726	20.6826	23.3237	21.8294	22.2535	23.7243	25.2622	24.0518	23.6952	25.5263	26.4747	23.4226	23.352	23.4499	24.92	24.1393	23.2416	24.2817	23.8374	22.3919	24.3959	25.2086
P00966	22.6382	24.6538	22.7315	22.9625	22.4924	25.0447	22.9556	22.0232	22.3193	22.2405	23.1408	24.8329	21.9785	24.0294	21.6135	23.5607	22.1417	23.4228	25.5656	23.2666	22.4018	23.1407	22.5356	21.6276	22.4195	23.9831	23.1954	23.1759	23.9559	24.8637	21.7403	22.9851	21.8705	22.6347	22.6073	24.5024	22.9824	23.1866	21.6372	22.0295	23.3126	23.0183	24.4924	22.4254	21.8876	24.0516	21.7245	23.6831	23.5374
P00973	18.9241	21.8813	18.8712	18.0568	18.5246	21.4487	18.2477	22.2204	21.1398	17.1717	21.3638	18.0048	21.486	18.2186	20.4555	20.8311	18.8304	17.808	22.2821	21.9579	18.2844	17.6558	21.2323	21.1139	19.0248	17.9193	22.021	20.9343	21.0885	19.1392	21.4033	18.2005	21.1154	21.3405	18.1283	19.7678	18.4287	17.731	21.9839	22.9995	20.0931	20.0361	18.0658	21.3356	20.8431	17.9973	18.2534	18.3334	17.7426
P01008	24.6786	23.5672	24.4309	24.4964	25.4525	23.9096	24.5627	23.5754	25.2926	24.2717	23.7054	23.7834	23.8809	23.4148	23.5828	24.7461	24.2094	24.7382	24.4982	24.4098	24.1223	23.8919	24.9724	23.8913	23.9409	23.8968	25.2523	24.8191	23.907	24.0052	23.9434	24.837	23.8483	25.0014	24.9064	24.6328	24.6448	25.008	23.9242	25.1655	25.0918	23.1871	24.468	24.8243	24.76	24.6535	25.0411	24.3278	25.4445
P01009	24.4123	25.0053	26.4902	25.9524	25.8169	25.1615	24.7493	25.6067	26.5817	24.8422	25.3272	24.9969	25.4813	24.4945	24.8243	25.6149	24.849	25.5198	24.6848	24.8188	25.4584	24.9636	26.0235	23.5208	24.4595	24.284300000000002	27.1366	26.1413	25.5214	25.1447	24.7857	25.4131	25.7749	25.9539	25.7471	25.1116	24.3701	25.2684	23.9564	26.2623	25.8445	23.5287	24.5511	25.4469	25.3553	25.9239	26.7898	25.4856	25.8616
P01011	24.3509	25.0225	26.4627	26.7651	25.0508	24.5091	25.2142	25.3508	25.7987	23.9844	24.963	25.4713	24.1704	23.3853	25.0127	25.2291	24.5927	25.3426	24.2952	24.8227	25.3246	24.0959	25.093	24.2423	24.4259	24.2933	26.7095	25.7646	24.2472	24.349	24.8132	24.6159	26.7998	25.3577	25.3146	24.5532	24.3212	24.1749	23.9244	25.802	25.0609	23.6753	24.7893	25.2801	24.7492	24.9826	26.2559	25.2829	25.1738
P01019	18.0796	20.0263	21.0746	21.0234	18.4163	19.8176	18.5402	17.1868	20.7404	20.3869	20.4426	20.4849	21.0547	20.5038	20.0627	20.8262	20.2909	20.5811	20.0144	21.36	21.1141	20.0385	20.3886	17.2807	18.995	20.2062	21.084	21.6525	21.2322	20.868	20.3341	21.076	20.8432	21.5693	21.468	20.3406	18.6083	20.6708	19.7711	21.6057	20.6254	19.6435	18.4412	18.7243	19.6781	21.0357	18.3012	17.9936	18.4464
P01023	24.4965	23.7751	26.4414	24.9095	26.2478	24.6258	23.3131	23.8947	26.6883	24.8606	23.8063	24.55	25.1739	23.6936	23.6647	26.1109	25.0309	25.3862	24.4881	24.5159	25.3518	25.7362	25.9666	22.8239	24.0852	23.672	25.907	26.2059	24.196	23.2567	24.6346	25.2614	24.3077	25.971800000000002	25.0502	25.0141	24.2215	24.7882	23.4995	26.2736	25.4582	24.7943	25.0024	25.6708	24.718	26.0468	25.8316	25.8806	25.8178
P01024	25.125	24.033	26.2919	25.9813	26.7073	25.2213	24.8301	24.1257	26.1477	24.9954	25.0395	25.0888	25.2559	24.52	24.8538	26.1912	25.9534	25.2106	25.4659	26.1819	25.8899	25.4139	25.6592	24.2495	24.9221	24.3824	26.7057	26.521	24.7988	24.6611	25.1778	25.8729	25.2362	25.7428	26.3835	25.4609	24.9309	25.8002	24.2566	26.5353	25.6795	24.4625	25.8055	26.2472	25.4927	25.7374	26.4948	25.4641	26.5724
P01031	21.7806	20.142	22.4628	22.2817	22.4319	21.2892	20.8818	20.4696	22.0783	20.8224	21.542	20.9999	21.778	20.4873	21.5286	22.3186	22.4481	21.0358	21.5642	22.0062	22.2011	21.2717	22.2021	20.8075	21.3334	19.9442	22.6283	22.2557	20.8549	22.0326	21.1232	21.9597	21.5432	22.1489	22.4693	21.7321	21.4415	21.5822	20.7227	22.1594	22.0877	20.6592	22.0196	22.4212	21.5544	21.9206	22.4708	21.2756	22.3944
P01040	24.0449	20.2105	22.3957	17.7804	22.7556	22.2007	18.7373	20.6949	22.8961	20.806	21.9261	18.929	17.8013	19.0852	18.7378	19.0463	18.2374	22.2368	23.8765	18.5033	17.8304	18.3077	18.0447	19.7284	17.7087	18.3801	17.9206	20.7443	18.507	18.762	22.2811	18.0719	19.3263	19.8142	17.508	24.7974	23.1032	19.0371	18.966	23.0675	17.3389	20.1544	21.5782	18.7122	23.6555	17.975	23.1475	19.256	18.4825
P01042	23.5605	21.7975	23.2343	23.6932	24.6269	22.9864	22.4937	22.1661	24.3264	22.7967	22.4907	22.2413	22.9111	22.073	22.2976	23.3415	23.4336	23.4135	22.9217	23.5429	22.8601	22.8958	24.1556	21.7604	22.5178	22.7463	24.39	24.2356	22.8852	23.1667	23.1424	23.6207	22.5369	23.8242	24.1615	23.2913	22.5259	23.528	22.4478	24.515	23.5622	22.0472	23.4316	23.9421	23.359	24.2103	23.1479	22.5373	23.1388
P01116	17.9825	18.1553	18.5171	18.9786	18.3669	17.473	18.1091	17.7677	21.2471	18.7974	18.6196	17.2551	23.0397	17.1722	17.6976	17.973	17.6477	21.335	22.7589	17.993	17.9533	18.5791	18.1661	18.3771	18.8818	20.4789	18.9722	17.7076	18.4334	20.8024	17.8752	23.7967	20.8611	18.0479	18.2102	17.0807	18.2372	20.6282	17.2378	18.6959	24.5919	17.8032	18.9553	17.2133	17.6991	17.3944	18.6747	19.9011	17.435
P01714	18.2071	20.8631	18.5454	23.0905	22.684	21.7366	20.1825	18.1095	22.5688	20.5732	21.2883	21.207	18.2548	18.0258	21.8174	20.9727	20.5888	21.3287	20.2077	21.2579	20.2333	20.2184	22.3376	19.9158	20.8252	21.108	21.2613	20.7041	20.556	20.4862	21.5993	21.4038	20.4894	21.7576	22.4134	21.1167	20.8121	22.1113	17.8188	21.869	20.6863	18.7568	21.202	21.1029	22.4001	22.024	19.1498	20.9966	22.0319
P01780	21.6632	17.6997	17.5886	22.0995	22.3099	21.3391	18.8375	18.4149	22.8886	17.9015	20.7416	21.0016	18.1751	18.1291	17.136	21.9029	21.2404	22.351	18.2159	21.5794	17.5218	18.9948	24.0514	18.503	17.4146	18.2368	21.8778	18.0607	17.8467	22.186	22.774	22.8881	21.0933	22.2952	22.1184	18.6442	18.3897	17.555	20.7963	22.211	22.7669	21.067	18.3579	21.4819	22.1053	22.9466	21.3309	20.1856	21.9784
P01833	22.2298	21.6942	18.6138	18.6129	19.9167	21.3013	17.2966	19.1176	21.8469	21.7761	18.0567	24.1329	18.218	22.6472	17.4508	17.3146	17.8356	22.4353	17.7514	22.0238	18.1277	17.6058	22.4948	19.419	18.23	21.7092	17.9722	23.4616	19.2742	24.8674	18.025	19.9428	20.3712	22.8917	21.7876	21.7658	20.8988	20.034300000000002	18.7236	19.3406	18.4759	20.3357	23.1164	21.68	20.3315	22.7401	18.9301	22.8137	24.36
P01834	18.4916	18.8435	17.6513	19.2489	18.7016	17.8383	18.2103	19.0272	17.8304	17.6128	19.0293	18.0377	17.4303	18.9916	18.4063	20.8336	18.096800000000002	21.5076	17.3138	18.4501	20.1847	18.6792	18.4405	18.3508	20.7369	20.5834	22.8491	22.5777	18.4342	18.5785	18.3568	21.4799	18.0054	23.158	18.0221	22.3866	19.3229	22.9724	20.8743	17.7169	22.7516	18.6361	17.962	18.4917	19.1294	18.0854	18.658	17.5028	18.4399
P01857	23.0541	21.9223	22.5356	22.2934	22.02	22.2252	21.2013	22.314	23.6917	21.9775	21.7583	21.9668	22.5413	20.9493	22.0057	23.0065	22.5273	23.2507	22.3793	22.6686	22.3021	22.698	24.635	20.9828	23.7812	22.7199	23.7471	23.8007	21.269	21.8917	22.4288	22.9801	20.9195	22.8985	22.045	23.0006	21.3009	22.4076	21.0193	22.0231	23.0736	21.7566	21.6869	22.6689	23.0397	23.5853	24.2349	22.841	23.8312
P01859	18.3956	18.6757	21.8694	22.1886	22.4054	19.5551	18.8457	21.2628	23.2908	17.1041	17.9817	17.6167	17.6386	17.9761	18.1575	21.8714	21.6184	22.2962	17.3979	22.246	17.7446	21.4051	22.9198	18.1754	20.9638	22.1337	22.3423	22.1796	21.7606	18.2695	18.3059	22.9946	22.3569	22.9259	18.9997	22.2433	18.0776	22.7272	17.521	18.1427	21.9961	17.5638	21.7561	17.1092	18.126	22.771	21.9099	20.717	21.0962
P01860	23.3839	21.131	22.9419	22.128	24.1855	23.2283	21.6987	21.7926	23.4435	20.744	21.08	21.7634	21.7336	19.4424	22.5614	21.4717	21.8696	22.327	20.5611	20.8154	21.1884	21.6555	23.5331	20.1228	20.5677	20.2376	23.17	22.1772	21.2078	19.8335	21.0439	22.8788	20.079	22.3932	21.4361	21.3948	21.2346	22.4098	21.5822	21.8687	23.4175	21.9366	21.7863	21.4679	22.4677	22.2162	26.417	23.4096	22.9539
P01861	24.092	22.0934	23.8851	21.9806	22.9215	23.4822	21.9275	21.0509	23.5393	21.6599	22.7209	22.3743	23.4371	21.7822	18.2664	22.0715	22.5376	23.6858	21.2159	23.7037	22.4344	22.9643	17.591	21.3618	22.4135	23.3871	23.4055	22.6795	22.5718	21.3288	22.2417	23.9666	21.7652	24.0543	23.3694	23.1077	23.156	22.7056	20.4657	23.7754	22.7588	22.4047	23.5521	23.2468	21.7114	26.7327	18.1868	20.9238	23.9256
P01871	23.9953	21.9522	23.0668	24.7343	25.1849	24.2702	22.3708	23.528	25.1478	22.4099	21.9425	23.6644	23.5303	21.7951	22.9982	23.8003	21.5974	23.9392	22.1473	23.6763	23.3577	23.3185	25.3756	23.3278	22.8599	22.3908	23.8766	23.8993	23.5585	22.5067	24.7724	23.0095	23.7337	24.4565	22.9903	24.5719	24.725	23.6455	22.8188	26.0439	23.4042	22.7196	24.4434	22.9066	22.3466	25.1633	25.5187	24.5043	18.3013
P01876	23.4359	21.9747	24.0203	21.9623	23.046	21.4903	21.6459	20.8231	24.7608	24.2568	23.2257	22.6587	22.4333	21.6106	24.3051	21.7606	23.5044	22.9299	20.7711	23.3988	21.6011	21.8365	17.6234	21.4401	21.2573	17.4057	22.954	23.7288	21.1478	21.5904	23.3925	23.5792	22.366	22.7085	24.1817	23.2491	23.463	23.3286	21.1377	23.5054	22.0527	21.2996	22.1575	23.4858	23.5365	26.0995	19.5031	18.2665	18.7742
P01889	18.5711	17.9656	22.2241	23.4954	18.9578	18.6702	21.6272	23.171	17.9262	22.4368	23.0596	18.0979	18.2504	21.1387	22.3619	23.9136	18.8149	22.7597	18.2491	22.7089	18.7653	23.2633	19.0308	18.0457	17.9071	18.2769	22.4267	22.67	21.4899	22.0561	23.7859	22.5569	17.3654	17.6997	19.0447	17.8485	17.8217	22.884	23.1562	23.1655	22.6484	23.1969	22.3409	18.2986	18.0196	22.8375	18.5605	23.0921	18.8176
P01903	21.9201	21.2967	21.7301	23.0181	22.5957	21.9366	21.4053	21.9982	22.6327	21.8401	21.1145	21.3358	20.7798	20.3085	22.4692	21.6207	21.344	22.0399	21.0701	21.2026	20.0482	21.3053	21.4984	22.4109	21.2864	20.5576	21.5524	21.4935	20.3279	20.6622	21.4723	21.3137	20.3731	20.7057	20.9286	21.4053	21.0088	21.9778	22.0502	21.2413	20.3663	21.491	21.9986	21.4054	21.8482	21.74	21.7436	22.2634	21.2768
P01920	20.2388	19.7208	17.5889	21.9664	20.6699	20.3884	20.1056	20.9358	20.8491	19.4522	19.6933	19.284300000000002	19.6093	19.1198	20.3841	20.8487	19.1465	20.2473	19.8379	20.7476	18.0755	20.1668	20.1487	20.9617	20.8264	19.8779	20.4161	20.2354	19.4342	20.1212	21.4691	19.8437	18.9346	19.3604	19.8502	20.7879	20.2701	20.5339	19.6468	19.6534	18.9038	21.4101	20.4312	20.8814	21.0105	20.2869	19.0823	18.7957	18.3467
P02042	18.4575	23.44	23.8634	24.7711	23.2564	21.3077	22.1938	23.0765	17.7574	23.2672	21.9012	24.065	23.5716	22.8332	22.9221	25.1907	22.7066	23.3499	24.2879	24.439	24.3926	18.0911	23.3499	22.4422	18.5861	22.6787	23.8348	24.824	22.6174	19.0309	22.5084	22.8962	24.6706	25.1293	23.7941	23.9827	23.0389	23.6667	22.9683	22.7691	22.4806	24.5773	21.6372	22.6427	22.298	23.7895	18.1671	22.8075	22.8602
P02144	18.0949	19.5887	19.3607	18.7304	18.56	18.146	18.8943	18.0266	17.378	18.3753	17.5815	18.4707	20.6585	19.8165	17.7687	17.6281	21.5362	19.1868	21.0029	18.355	20.5039	17.445	17.8133	17.9025	19.005	17.334	22.0939	17.5357	20.9774	18.6649	18.4145	21.3362	18.7232	17.5222	21.5423	20.7676	17.6579	17.9318	18.1592	18.9709	17.2345	17.9506	17.8412	19.0519	20.4198	20.9959	18.4983	17.9543	17.2066
P02452	31.626	28.9296	32.5751	32.2655	31.8832	30.0531	29.8243	31.0149	32.7226	31.6508	31.482	29.8947	31.5201	30.6045	30.2455	32.0991	31.6473	29.9798	31.9038	31.3026	31.7957	31.8147	32.0324	29.5184	31.4271	31.4031	32.393	30.1883	30.7877	31.3176	31.9223	31.6932	30.9504	30.874	31.4248	30.8342	31.7147	32.0509	29.1158	32.0753	30.5329	29.0519	31.8164	32.4239	31.1756	32.2334	33.9424	30.1	32.1526
P02461	29.5151	26.545	29.7242	29.2469	29.8013	27.0505	27.1504	28.5018	30.3901	29.3586	28.4171	27.8398	28.4623	27.3599	27.5338	29.3976	28.7987	27.4597	29.0081	27.9974	28.6193	29.4662	30.0249	27.481	28.4086	29.1258	29.5476	27.6023	27.7691	29.0177	29.7234	28.9102	28.2768	28.1046	29.1376	28.2729	28.9001	29.9748	27.2726	29.4089	27.5496	27.4611	29.4997	30.3159	28.4824	29.2776	31.7182	26.7412	29.5166
P02462	22.0032	20.2273	22.1758	21.302	21.5047	20.2977	20.9602	21.5023	22.8858	21.9907	21.1994	20.4755	21.9703	19.987	21.1071	21.3631	22.7127	21.9597	21.6079	21.4279	22.6721	21.7802	22.608	20.7029	21.8703	22.437	23.1952	21.2445	21.2831	20.8539	18.2997	22.6037	20.782	21.1053	22.2805	22.3358	22.0027	22.6219	20.3389	21.4783	21.8101	20.4391	21.8286	22.3219	21.3892	22.434	22.3846	21.9736	22.6828
P02511	18.3365	17.8207	21.9392	18.5547	19.3851	18.0492	18.3472	18.19	18.3938	21.4415	17.4216	18.0258	22.1192	17.5544	21.1782	17.7538	22.8449	17.649	17.5755	18.3612	22.653	19.9181	21.9522	17.7725	17.7831	17.4554	18.7252	18.1906	17.8451	17.8832	17.7021	22.5192	18.1358	17.461	21.1031	21.4084	21.0827	17.8003	17.9661	21.3151	21.6493	18.1508	17.5206	21.059	21.227	18.1978	17.577	19.0174	20.0106
P02533	26.1009	21.8414	25.0504	21.3083	25.3947	26.7501	20.4212	21.0684	25.7851	23.365	25.8224	17.9884	21.0464	23.6913	18.0779	20.9395	18.8132	23.9892	27.5683	21.456	17.9856	20.6637	17.6936	23.4604	21.8732	23.87	21.0504	21.3903	20.8994	18.5638	26.755	18.1624	24.7781	24.4503	21.2099	26.3001	24.5853	22.4436	21.8889	24.6879	21.2734	20.3247	24.4818	21.7187	26.14	21.0935	23.9085	23.3716	25.2886
P02538	22.9058	24.2072	22.6224	18.4592	23.8193	23.8164	17.8094	16.9778	22.53	20.8925	22.8094	17.8735	18.8985	23.5123	18.1531	17.1713	17.8502	23.9162	23.7301	18.0696	17.1455	17.9665	18.4232	23.7544	19.1968	18.1326	18.1975	19.1097	18.2874	17.7624	23.5392	18.0725	18.6322	18.6033	19.1476	23.6577	23.2871	19.0504	17.6954	22.9025	18.1721	18.3146	24.0573	19.3341	22.7499	18.2983	18.7586	17.4995	17.4515
P02545	26.9463	26.1575	27.0093	27.219	27.2385	26.3233	26.5822	26.8304	27.3544	27.1752	26.5998	26.5543	27.1116	26.1105	26.5826	26.5321	26.7193	27.0746	26.887	26.6109	26.8733	26.9777	26.9291	25.567	26.9439	26.9358	26.7822	26.9478	26.0763	26.3338	26.4082	27.3627	26.8748	26.5372	26.5888	26.7095	27.1303	26.7885	26.321	26.6638	27.0486	26.2756	26.9678	27.3082	26.7283	26.81	27.5237	26.7054	27.0415
P02549	17.7805	19.7501	19.416	21.1452	20.5168	18.629	18.8857	17.5302	17.8077	18.8655	18.889	20.8206	20.0945	19.4774	19.3006	21.5286	18.7428	19.1414	20.0902	21.0103	21.5975	17.4865	19.8526	18.4574	18.5529	18.4709	19.9519	20.7544	19.0196	17.5181	18.8818	19.1645	21.8814	21.1325	19.7466	19.5452	20.0746	19.8766	19.2786	17.4585	18.5677	20.8361	19.8074	19.684	19.0568	19.8107	19.7974	20.8756	20.2605
P02647	26.889	25.2442	26.9194	27.0933	28.245	26.8717	24.6431	25.3161	28.3457	27.0755	26.184	25.7774	26.7082	26.348	26.3741	27.3971	26.688	26.9529	26.7709	27.1808	26.7935	26.6603	27.9271	24.8824	26.1334	25.9875	27.563	27.785	26.642	25.9529	26.3503	27.5043	24.5969	27.3741	27.6432	27.7566	25.849	27.0951	25.8185	27.9832	27.9389	25.2518	26.5399	27.1007	27.2879	27.3928	28.665	27.27	28.4438
P02649	22.7445	23.6235	24.1761	24.439	24.7891	22.9714	21.5847	23.8269	24.0575	23.7602	23.1517	23.1048	23.6459	23.0112	23.6289	24.0778	23.2259	23.7925	23.8738	24.3547	23.0336	23.3978	23.7768	22.3993	24.5922	23.0127	23.857	24.3298	24.0375	26.0789	23.5421	23.4185	24.2246	24.2465	25.2831	23.0765	23.1086	24.3093	23.2212	24.3789	24.1691	23.1752	23.4114	23.7841	23.8349	23.521	24.9118	23.9655	24.3991
P02671	24.8941	24.2198	26.5509	27.2173	25.8988	24.854	26.0559	24.1384	26.3113	24.568	25.3594	25.5368	25.5585	25.3207	24.6077	27.3488	25.9719	25.1019	25.1531	26.4627	27.0842	24.6606	26.0542	25.3886	25.8222	23.9848	27.0857	26.9667	24.6467	24.2946	25.714	26.1655	27.2791	25.6806	26.1009	25.5287	24.8026	24.8784	24.0315	26.5142	26.1051	24.1483	25.4004	25.6948	24.7526	25.3733	26.1436	25.9244	25.6982
P02675	25.1249	24.4135	26.9881	28.0952	26.9552	25.2164	27.1794	24.6531	26.6447	24.8462	25.4365	26.5682	25.7057	25.6283	24.4983	28.1242	25.9503	25.1283	25.7481	27.0923	27.1368	24.8342	26.5006	26.394	25.8972	24.0871	27.4838	27.7756	24.9396	24.8147	26.2006	26.8223	27.634	26.5747	26.3919	26.0077	24.8607	25.4777	24.3108	26.9293	26.5593	24.3123	26.0004	25.673	24.4689	25.5514	25.4742	24.7445	25.7409
P02679	23.2424	23.4147	25.5812	26.5938	25.1384	23.9971	25.7305	23.4232	25.2297	23.5222	24.1538	25.3071	24.3379	24.5306	23.8391	26.7563	24.7544	24.0807	24.6876	26.0168	26.0808	23.754	25.2523	24.7954	24.3582	22.7562	25.6806	26.0362	23.369	23.6451	25.1345	25.0762	26.2388	25.1535	25.1287	24.6072	23.1982	24.0621	23.1977	25.7221	25.251	23.5008	23.9273	24.5684	23.3535	24.4032	26.0712	24.6679	24.9563
P02730	19.3794	21.3775	21.3356	22.9593	21.6701	18.3734	20.4122	20.0998	20.7986	20.741	19.8987	22.2039	21.6925	20.8373	20.7999	23.381	19.8305	21.5127	21.9389	22.5193	23.0659	20.5101	21.4094	20.2742	21.0015	20.0556	21.2164	22.6003	20.2309	18.0113	20.307	21.1961	23.3554	22.6647	21.1374	21.4123	20.6539	21.7975	20.8969	17.8637	20.2878	22.7021	20.4268	20.8356	20.4699	21.2471	20.7283	21.4858	21.0988
P02741	19.1438	19.7623	22.1109	21.0845	18.2695	17.6329	17.9117	20.7292	19.3876	18.8825	21.3948	19.0263	17.6339	17.5763	17.6147	18.4603	18.6993	19.6818	18.4223	17.8908	21.7798	18.0378	18.204	18.5076	18.8863	18.2876	22.1331	20.5446	18.1083	17.6455	17.6482	18.6523	22.4928	17.6375	18.3499	18.4889	18.7545	17.4861	18.5301	17.9862	18.3834	18.7449	19.1751	17.6024	17.4657	18.1587	23.284	20.5537	16.74
P02743	23.9498	22.2028	25.1758	24.4408	25.6966	22.3808	21.8676	23.938	25.9046	26.5904	24.243	22.8431	25.4673	23.0561	22.6563	23.93	25.3862	24.9742	24.5803	24.7877	24.5146	25.2344	26.0584	22.7675	25.6458	22.7685	26.1305	23.9713	23.6344	22.1668	22.6848	25.3944	24.6414	24.4017	24.4645	24.5835	25.8586	25.848	22.5394	23.8731	24.7732	22.6147	25.1894	26.1295	23.404	24.8123	24.775	23.9614	25.3414
P02746	18.471800000000002	20.7158	21.5837	21.4827	18.3165	20.0352	20.7173	20.8809	20.5939	20.0253	20.5218	20.4176	18.6392	19.673	21.602	21.694	21.1162	20.6953	20.3775	21.1656	20.5593	20.6053	21.1762	19.7733	19.7548	19.3208	20.3136	20.621	19.4911	21.6546	21.1565	21.0132	20.8666	21.1898	21.9738	19.9692	18.3123	20.9398	20.4708	21.7839	20.8288	20.3913	19.2208	17.6211	20.0665	18.8942	18.4925	17.7149	18.4449
P02748	23.2516	22.6767	24.6885	24.6224	24.3979	23.4075	23.6198	22.9557	24.1256	23.1949	23.8169	23.5189	23.3846	22.428	24.0242	24.2032	23.9636	23.1312	23.2363	23.6036	24.0083	22.9415	24.0049	23.2221	23.6008	22.9249	25.0972	24.1129	23.0578	24.7246	23.3032	23.7724	24.2274	24.0735	24.54	23.2207	24.1211	23.7413	22.2026	24.66	23.9782	22.0054	23.8067	24.3031	23.1739	23.8108	25.0801	23.8536	24.1939
P02749	21.5017	19.3178	21.5323	20.5386	22.3332	21.7772	18.7567	18.0344	21.8905	17.8848	18.5606	20.2152	18.3543	17.7619	18.4278	21.3653	18.4837	18.6116	18.3146	20.7715	17.6981	17.5162	17.743	17.831	17.6331	18.5652	16.6494	20.4218	19.2087	18.0573	19.2646	18.2662	18.1616	17.4689	18.01	17.9227	17.8523	20.9386	19.1463	17.871	18.3611	19.2482	21.2449	17.7324	20.4487	17.9314	18.5404	19.0066	18.447
P02750	22.1779	22.3048	23.2511	23.9064	23.161	22.7884	22.5255	22.7805	23.1464	21.68	23.0521	22.0255	21.7939	21.6995	21.7607	22.3731	21.8877	22.7367	21.7848	21.536	22.6191	21.0136	22.135	21.269	22.2332	22.3372	24.3745	22.82	22.2935	22.2705	22.1674	21.9958	23.6527	23.6089	22.0509	21.9256	21.8989	21.9267	21.2711	23.1067	22.047	21.8159	21.4059	22.3453	22.7426	23.1562	23.8861	22.7948	22.1023
P02751	23.8417	22.9721	26.4644	26.7346	25.0028	23.6681	24.4159	24.532	25.1729	24.573	24.9888	23.8179	26.3272	24.298	25.4342	26.7874	26.1767	24.8141	24.3313	24.902	26.0022	25.022	26.1279	24.4315	25.4031	23.3165	25.8073	25.3375	24.7954	26.497	25.3393	25.9448	25.5784	24.5138	26.8332	24.2969	24.5399	24.4768	23.7267	26.7987	25.4676	23.8808	24.5702	26.0478	24.7887	24.72	24.1975	23.137	25.1947
P02753	20.7695	19.2308	20.4533	20.4207	21.0026	20.2878	19.3276	18.0531	21.0754	20.1036	18.6019	17.6327	20.8784	19.6728	18.5826	20.7336	20.6769	21.2965	20.7271	21.7568	20.2451	20.2738	20.9486	19.6026	19.2964	20.6033	20.9109	21.1626	20.4143	20.6031	20.1819	21.1675	18.8068	21.6827	21.1494	20.3351	20.2419	20.9056	20.1562	21.7426	20.8276	17.5102	20.2861	20.9443	20.1806	21.7569	21.8614	20.6881	21.4149
P02760	22.9957	21.3568	23.4271	23.1403	24.4642	22.9175	21.7209	21.8183	23.8343	22.9493	22.5032	21.6732	23.3949	20.7431	23.2885	22.5458	23.1651	22.7523	22.2427	22.9721	22.8778	22.4409	23.2439	20.9898	22.6761	22.1285	23.8888	23.4471	22.0321	22.8719	22.1817	23.1128	21.4668	23.0762	23.7807	22.2062	22.7446	23.4334	21.4604	23.3603	22.4706	21.4198	23.2241	23.8877	23.2767	24.2908	24.2029	23.1592	24.9788
P02763	18.3086	20.0972	21.906	21.9848	18.628	18.1994	21.0771	21.9468	22.3006	19.5836	20.5745	19.6539	16.9734	19.1898	20.8297	20.2803	17.7476	21.8677	20.3043	20.1819	17.7511	17.1762	20.8417	18.647	17.6588	17.9631	22.549	22.2546	17.9954	17.8729	18.1422	17.5385	18.804	21.3517	18.9043	20.8983	17.8532	20.31	19.7276	17.6358	20.8606	17.7826	18.3657	18.7248	19.7316	21.4572	23.4216	19.1056	19.0203
P02765	21.1235	18.1089	21.7876	21.2874	23.2378	18.7282	18.2144	20.1969	23.298	21.5965	20.7813	20.352	21.9305	20.7985	20.9085	21.7838	21.7914	21.9847	21.4537	21.9288	21.6933	21.9663	23.3529	18.2383	18.4005	18.1773	22.7807	22.3311	21.0949	19.3042	21.1406	21.7767	18.7698	17.1144	22.1862	22.2309	17.8762	18.7806	17.0478	22.8629	21.7031	18.0433	17.1873	21.8096	20.8018	22.352	18.6229	18.2838	18.2372
P02766	22.0385	20.375	22.4646	22.019	23.2486	21.5263	21.4189	21.8036	23.7471	22.5912	21.1325	21.3904	22.7753	21.6423	21.4886	22.2174	22.5624	23.2566	22.3887	22.6324	22.4323	22.2334	22.8986	21.0898	22.7212	21.8691	23.5647	22.0826	22.239	22.628	21.8907	22.8946	20.839	22.7325	22.4635	22.7662	22.249	23.0861	21.5096	23.2693	22.1831	20.8915	22.2925	22.6472	21.5704	23.4745	22.686	19.8551	21.2947
P02768	30.4256	28.4631	30.6861	29.9392	31.2484	29.9569	29.0437	29.6485	31.4018	29.8807	29.4227	29.5114	30.0941	28.9942	29.6473	30.3389	30.1526	30.2522	29.5524	30.146	29.7582	30.0017	30.7115	28.3203	29.2654	29.6587	30.8807	29.9176	29.6166	29.6237	29.8724	30.2297	28.7805	30.5295	30.518	30.0969	30.1992	30.4539	29.2783	31.0119	30.0498	28.633	30.2767	30.6397	30.4847	31.4397	29.7554	28.7914	29.8458
P02774	23.1402	21.6963	23.5874	23.4365	23.6441	23.3568	22.3511	22.6768	24.2907	22.6543	22.5494	22.2122	22.7559	21.4304	22.7662	22.9609	23.2697	22.9598	22.1358	22.9467	22.553	22.164	23.0859	21.4538	22.2051	22.124	24.2862	22.9917	22.7723	22.6036	21.8054	23.0286	21.7004	23.5083	23.1279	22.4406	22.7715	22.9898	22.1101	23.9628	22.938	21.313	22.8652	23.3095	23.0042	23.9676	24.2507	23.421	23.7659
P02786	17.8316	21.9688	19.3404	19.9412	19.5198	21.3615	21.4597	20.3981	17.2089	19.6057	21.1317	20.8054	20.1746	21.5381	20.8832	20.6983	18.5032	19.9817	19.7041	21.0016	20.1163	20.5219	19.3997	20.9282	19.409300000000002	20.7573	17.7144	19.9998	19.9774	19.8232	20.1572	18.0839	20.5914	20.108	20.7823	20.0758	19.157	19.2016	21.1954	20.9128	20.5098	20.1099	18.1206	19.5683	20.4271	20.1495	18.3739	18.2644	20.6155
P02787	25.3973	23.8103	25.9649	25.639	27.1411	25.3896	24.2311	24.9134	26.5522	25.8268	24.9395	25.1452	25.4297	24.5926	24.6711	26.184	25.7184	26.1968	25.1531	26.0315	25.3738	25.615	26.6175	24.2328	24.9444	25.7651	26.5918	26.1968	25.379	25.1631	25.0263	25.9839	24.0293	25.9861	26.5291	26.0453	25.8334	26.4167	24.9816	26.6673	26.2526	24.5218	25.9457	26.5597	26.2334	26.5321	27.2787	25.0825	27.0305
P02788	23.7248	21.5568	23.2182	25.7513	25.4623	23.804	25.2931	27.9389	23.8565	23.8623	24.2467	24.197	22.9577	24.5235	24.9435	26.1197	22.2007	24.3746	23.5619	25.0193	25.0053	22.9301	24.8662	24.9289	23.8024	22.2132	22.7809	26.3627	23.5146	20.3969	24.1892	23.9684	22.1121	23.1597	24.4311	24.4785	22.2087	22.3844	25.1114	24.851	24.751	27.1469	23.1799	22.4155	21.8245	26.0728	24.346	23.0481	23.5956
P02790	25.8087	25.0881	26.8732	26.1067	26.9864	25.8631	25.3613	24.9855	27.5867	25.9193	25.7198	25.7963	26.068	24.9784	25.6035	26.5	26.4347	26.7133	25.55	26.1023	25.9803	25.7802	26.9147	24.4449	25.4846	25.4399	27.0461	26.5802	25.3263	26.0612	26.1595	26.4969	25.3605	26.8213	26.8741	26.184	26.1473	26.488	24.8985	27.001	26.4258	24.7675	25.9938	26.6545	26.5405	27.2264	24.2425	23.62	25.1084
P02792	24.1914	22.7267	25.3109	25.6518	24.2691	23.2914	25.139	24.3635	24.3624	23.4734	23.9855	23.2292	24.1429	24.2359	25.2004	24.3995	24.1893	24.5857	22.2149	23.8299	22.9849	23.1449	24.0999	23.5677	24.382	22.6734	25.4588	23.8306	24.5808	25.2722	27.1154	24.3619	24.2521	24.9719	24.997	23.2254	23.0959	22.8363	23.3357	25.1311	23.3334	24.204	23.4569	23.2739	24.0399	24.3131	23.9567	25.0638	24.2994
P02794	23.9661	20.8276	24.0731	23.9125	23.6936	22.406	23.4035	23.8235	24.0079	23.4274	23.8474	22.8279	23.6281	22.2595	24.3188	23.6007	23.5795	23.9882	22.2225	23.442	23.1435	23.5709	23.9765	22.9386	22.7662	22.6701	24.2826	23.5181	23.7697	23.8344	24.8962	24.0925	23.4662	23.4342	24.5918	23.1629	22.8914	22.6306	22.2659	24.6655	22.639	23.5984	23.1188	23.3714	23.7938	23.8505	22.797	22.8143	23.665
P03952	21.8396	20.0357	20.9379	21.3058	22.6837	21.307	19.9373	19.4326	21.7208	20.4165	20.7999	20.5178	21.0006	20.4211	20.9995	21.3461	18.5491	20.7113	20.8923	21.621	20.5606	20.5013	21.6749	20.6345	20.461	20.1461	21.797	21.6971	20.5332	21.2237	18.4409	21.4548	17.316	21.1437	21.8366	21.5112	21.9144	21.5263	20.7837	22.076	21.1618	20.7148	21.967	22.0879	22.1181	21.5413	19.6078	18.603	21.2922
P03956	18.4024	17.8484	17.5305	18.3165	18.1939	20.867	17.9756	17.946	18.208	18.0491	18.3931	18.1571	19.0583	18.8812	17.7279	21.6392	18.4338	17.668	18.1088	18.6342	17.0401	19.3647	20.1745	17.9807	18.3462	18.3618	18.5576	18.8797	18.0623	17.3632	18.3184	20.061	17.7894	17.4516	17.8143	18.2571	18.3348	17.4337	17.9189	19.1682	24.1368	20.6209	18.5983	18.285	22.9391	18.5577	17.8643	18.3883	17.6031
P04003	18.9674	20.0998	22.7774	22.6309	22.0252	21.5341	21.2766	20.8753	22.5515	20.6848	21.7317	21.6069	21.1373	20.7157	22.2622	23.31	21.5482	21.2689	21.1858	22.4016	21.7482	20.6897	21.6123	20.7082	20.6559	18.091	22.6077	22.668	23.2183	21.7132	21.1152	21.8608	22.3167	22.4137	22.4627	21.6965	20.2029	22.2133	20.8049	22.3912	22.111	21.1078	21.6805	21.8942	20.7213	21.7013	23.6737	21.5032	22.3339
P04004	18.0705	22.8762	25.6522	25.479	25.8098	22.9733	24.2473	24.0543	25.2527	25.1656	24.7147	23.7186	24.9753	24.0461	25.2308	24.6913	24.4983	24.3832	24.2191	25.147	25.0541	24.4897	25.3877	24.5239	25.5946	23.7885	25.9243	25.371	24.2619	26.0324	23.7823	25.3366	25.4948	24.5501	25.7709	24.5188	24.974	24.9478	23.5778	25.623	25.2581	23.2866	25.2603	25.6623	23.8349	24.8461	24.9413	23.7544	25.0725
P04040	22.9633	23.0761	23.5694	24.3815	24.014	22.9843	23.4216	24.7315	24.6188	23.6963	23.5127	24.1591	23.5171	23.6468	23.3944	24.9225	23.4364	24.1945	23.9002	24.3455	24.5881	23.4443	24.0884	23.2989	23.6409	23.4854	24.0958	24.5893	23.4899	23.8519	23.5476	24.0305	24.8327	24.6909	23.9341	24.0637	24.0105	24.0395	23.5465	23.862	23.8543	25.4209	24.0451	23.3692	23.843	24.364	22.7781	23.6902	24.3948
P04062	21.3145	20.8936	17.8343	21.4857	19.032	21.0835	21.0829	21.1416	18.7665	20.8806	21.4204	21.3072	20.9248	21.1078	21.177	21.238	18.1646	21.4657	20.822	21.086	17.7172	17.2626	18.5518	20.9573	18.3894	21.1426	17.6612	20.8735	23.0198	22.0144	18.4707	20.1088	21.8322	21.524	22.1962	20.2388	18.7866	20.6759	21.3247	18.1816	20.0699	21.0659	21.1282	18.2559	21.1548	18.6659	18.8135	21.8589	18.9471
P04066	20.2971	21.3314	20.3122	20.4879	19.4438	18.3202	17.8927	21.1761	21.5075	21.031	21.1025	21.3058	20.6382	21.8892	17.8622	17.3703	19.2066	21.5974	20.9884	21.1987	20.4891	20.8422	21.3097	20.4593	20.9044	21.847	18.6104	20.6749	17.8926	18.7566	19.4938	21.0697	20.6727	17.7798	17.8865	21.1703	17.6574	21.47	21.4627	18.2716	20.3753	22.048	22.2309	17.8195	21.1692	20.9621	18.3838	18.3206	17.469
P04075	25.4601	24.9804	26.3791	26.0333	25.5552	25.5866	26.4876	26.507	26.3689	26.3393	26.4338	25.0931	26.6299	26.2371	26.6804	25.9838	26.6832	26.4699	26.1005	26.1516	26.7976	26.2327	26.3935	25.7682	25.349	24.6231	26.2235	25.6753	25.612	26.3323	25.639	26.268	26.5526	25.9651	26.6224	26.2252	26.0276	25.5598	25.756	26.1919	27.1166	25.7348	25.7755	25.9057	25.6992	26.1319	25.6019	24.1878	25.2195
P04080	26.1649	23.4786	25.0544	22.7149	24.671	25.0393	22.8714	23.7724	25.1752	24.2929	24.5037	22.1854	22.9804	23.7842	22.8792	22.717	24.3205	24.86	25.9811	22.4674	22.8922	23.0949	22.6519	23.291	23.8718	23.7419	23.8041	22.8797	22.623	23.7757	24.5388	23.6133	22.6843	23.9833	22.9446	26.1199	24.3267	22.6379	23.3095	24.878	23.6213	23.0285	23.4468	22.9263	24.8804	23.2369	23.2712	22.7762	22.6525
P04083	27.7582	25.374	26.7101	26.3014	27.1271	27.3103	25.6444	26.8226	27.3225	26.7418	27.308	25.154	26.3529	25.0966	26.8211	26.8113	25.4656	26.6575	28.5279	25.7246	26.3648	25.6996	25.4415	24.9948	24.7301	25.1181	25.8383	25.2385	24.5556	24.6261	27.5124	25.9187	26.0033	24.6584	25.8334	28.398	27.3771	25.223	25.3744	27.8793	25.394	25.8614	26.6314	26.057	27.2394	25.5612	26.9588	25.8182	25.5281
P04114	23.3838	21.7146	24.1577	23.5434	24.019	23.1687	21.3171	22.1202	24.6201	22.1214	23.0878	22.6486	22.6555	22.6336	22.2146	24.0191	23.3081	22.4604	24.4569	23.9187	23.1638	22.7484	24.0022	22.0768	22.6111	20.8217	24.082	24.0286	23.5567	23.5902	22.7914	23.5828	22.8147	24.1308	24.8022	23.2266	22.9559	23.5011	22.4762	24.5757	23.8604	21.5474	23.3892	23.9172	22.9367	24.2249	24.1468	22.99	23.6466
P04156	18.4501	18.7492	20.2999	18.0606	20.6695	18.8599	17.8865	19.3628	20.3823	20.0895	20.3269	18.6598	20.9751	18.8326	19.7546	19.4648	20.742	20.3935	19.8859	19.559	20.6015	20.5737	21.5877	18.8953	20.7991	19.1874	20.7099	20.0776	19.7964	18.2157	19.236	20.9483	20.4423	18.1481	20.3273	20.1387	17.9165	17.8385	17.9426	19.6613	20.4608	19.5487	20.2719	21.2133	19.8643	20.9008	18.4978	18.1264	20.0229
P04179	23.6115	22.4193	23.8482	24.105	22.791	22.3166	23.392	23.7646	23.5584	23.7705	23.2594	22.8195	23.3482	22.6428	23.6931	24.3232	23.2435	24.2363	22.6211	23.3178	22.3732	23.4103	23.8629	23.4664	23.5707	22.8013	22.7116	24.1815	23.3912	22.5872	23.6912	23.9934	23.0266	23.2051	24.1686	24.2849	23.0653	23.2833	23.5295	23.9969	23.4377	23.5534	22.8177	22.9759	22.5371	23.3851	23.2722	23.3921	23.1908
P04181	18.7212	19.5063	20.6968	19.7103	20.1956	20.3184	20.4816	19.52	19.8924	20.0344	20.2178	22.0285	20.2711	20.1061	19.2553	20.4914	20.0551	21.0978	21.2849	20.5578	19.7886	20.6878	20.1497	21.1126	20.3501	21.4789	19.6945	21.5545	24.3904	22.4296	19.9897	20.8917	21.3222	20.3724	20.6445	21.3813	20.4727	21.2638	21.135	20.169	20.6111	21.4691	20.7973	20.7897	17.6184	20.5267	18.7039	18.1666	18.9735
P04196	21.4135	19.6373	21.7069	21.9503	22.6026	20.6518	19.8986	19.8869	22.2234	21.2024	20.5429	20.0898	21.3153	20.2721	20.7357	21.801	21.4039	21.3818	20.5268	21.8315	20.992	20.9901	21.7289	20.6512	21.0036	20.5492	21.9414	22.3957	20.656	20.7831	19.4211	21.3889	18.0645	20.9759	21.4411	21.3604	21.3144	21.5402	20.9088	21.5835	21.3397	20.4747	21.0997	21.3807	21.2779	21.9289	22.5638	21.5539	22.5651
P04216	18.1115	21.696	23.1454	23.2963	18.0106	22.2025	22.1812	22.8718	23.01	22.3002	22.6667	17.8313	22.996	18.2666	22.5581	23.1199	24.1892	23.0539	17.6482	22.3048	22.6914	22.4598	23.2024	18.2915	22.4149	17.5682	23.3362	22.3417	23.1617	22.6304	22.7012	23.5546	22.8014	22.5906	23.5638	18.1046	18.5921	22.6733	22.8163	23.8196	22.3816	22.0463	23.2991	23.8222	22.1171	22.9404	18.7663	18.217	18.5598
P04217	23.0916	21.955	23.424	23.5643	24.736	22.8104	22.4421	22.3964	24.1519	22.6707	22.5742	22.6829	22.9963	22.2822	22.693	23.391	23.1	23.4381	22.6847	23.2522	22.9065	22.8103	23.9501	21.6629	23.0761	22.1746	24.1796	24.1284	23.0566	23.4623	23.3562	23.3901	22.3741	23.7576	24.2093	23.1336	22.8785	23.1976	22.1463	24.2921	23.3255	22.1624	23.1538	24.0177	22.9489	23.9238	22.4025	21.8913	22.5777
P04233	18.773	21.573	18.5502	22.0759	18.317	21.3524	21.472	22.899	18.3283	21.6587	22.3743	22.1281	17.2453	21.3197	23.1374	21.3888	21.9928	17.4459	21.8346	22.3167	18.0597	21.4306	21.2111	22.662	22.0888	21.14	18.2977	22.1446	21.6768	18.4391	21.9591	21.5974	21.6554	17.8237	21.9583	22.06	18.8496	21.5395	22.7011	19.5334	20.9601	22.3219	21.7227	18.6304	21.4408	22.5653	17.7331	22.6594	16.8987
P04259	22.3889	17.8712	24.3315	18.5006	24.8786	25.1053	18.1297	18.5825	18.2567	17.9975	23.8129	17.4201	19.0048	18.4666	17.8705	18.8213	18.7107	18.3775	26.1081	17.3353	18.5391	17.8562	17.2146	18.5957	18.242	18.7584	18.4554	18.5443	18.3964	17.8181	24.4938	17.9827	17.4889	18.5014	17.8602	24.5121	24.2748	18.6	17.78	24.0592	17.6374	18.0014	17.8667	18.0523	24.4818	18.186	18.6276	17.5404	18.251
P04264	24.6051	22.4582	25.205	24.4318	24.6754	24.1908	23.2705	24.5392	25.3336	25.084	23.0235	22.9815	24.1568	22.507	22.7098	23.9462	23.7549	24.8969	25.1864	23.5174	24.5208	24.2448	24.4274	23.7192	25.5674	24.7979	24.5699	24.971	24.3886	24.1483	23.8441	24.6068	25.0253	25.3531	24.2017	26.4793	25.9084	26.0304	24.7705	24.8481	24.9378	24.5245	27.0429	25.3653	24.9483	25.3785	26.7517	25.3482	27.1161
P04275	21.2853	19.939	20.6429	21.0014	21.4987	19.6671	19.7945	20.4749	21.6676	20.3712	20.7791	21.1616	21.4696	19.6403	19.5015	20.7569	21.1737	20.9945	21.12	21.3195	21.2737	20.4842	20.8144	20.3622	20.3702	21.157	21.1584	21.4859	20.59	18.6312	20.3077	20.6491	21.1875	21.178	21.2344	21.1346	21.2585	20.753	19.4726	21.0449	21.0077	19.606	21.2322	21.0298	20.2933	21.5484	22.5698	21.9518	21.1015
P04278	17.6796	18.5658	19.5443	18.5037	20.2883	18.2178	17.1085	18.1797	20.4584	18.443	18.6824	17.6458	18.4562	17.4391	18.3355	19.7216	18.8213	17.5811	18.4445	18.9837	18.4182	18.6999	18.0333	17.3878	18.2747	18.6938	18.8896	18.4112	17.7038	18.8572	18.5109	18.3628	17.3832	18.9058	18.4201	18.2304	18.6143	19.0292	17.5416	19.307	16.6095	17.9684	17.8169	19.0977	18.3823	19.836	17.3512	17.5724	17.7121
P04406	26.3249	25.0382	26.5187	26.1889	26.2187	26.0333	26.176	26.761	26.7287	26.4458	26.5354	25.8126	26.608	25.9321	26.8937	26.1927	26.8018	26.5984	26.2232	26.3086	26.843	26.4658	26.2439	25.4338	26.1555	25.2391	26.207	26.4025	25.8148	26.0067	25.4295	26.3182	25.6983	25.6563	26.4595	26.5178	26.0029	26.0983	25.6938	26.3408	26.8192	26.0001	25.6767	26.2561	25.8087	26.3503	24.4387	23.5765	23.3285
P04424	20.924	22.0004	20.9074	21.3536	20.6651	21.6971	21.5061	21.0988	21.2747	21.6965	21.4411	22.5998	21.2083	22.8681	20.7536	20.4042	20.723	21.4223	21.7929	21.6083	21.5818	21.2957	21.7394	20.3777	20.9512	21.9936	21.7339	21.5471	21.099	21.317	20.5492	21.1826	21.2453	22.4554	21.0232	21.6654	21.4582	21.8187	21.4566	21.2021	21.7396	21.7418	20.9586	20.9517	20.2079	21.5031	20.0199	21.5647	21.7745
P04439	23.9384	23.3109	23.1071	24.2521	18.4298	18.4084	22.5754	25.132	23.3167	23.4129	23.4524	23.8085	23.8894	22.9937	25.0415	23.8584	18.3302	23.1131	23.6189	24.2046	22.8903	24.2473	23.0998	25.9625	21.8009	23.3032	23.5943	24.4429	22.7858	23.4622	23.9966	23.6203	23.7515	22.9356	19.2585	23.4107	22.4715	22.3055	25.4375	23.4701	23.3378	24.4764	18.6336	22.4745	22.956	23.5974	18.7136	18.1576	23.8798
P04440	19.0535	20.1019	17.5333	20.36	20.866	20.3675	18.8862	21.0383	19.0261	20.0668	18.6705	18.2414	19.8255	17.9635	20.6605	20.376	18.1434	19.9667	20.0364	20.4662	17.906	20.5071	19.9519	20.3492	18.8941	19.8097	19.7523	19.747	19.3893	19.6335	20.5258	19.692	18.7764	19.3629	20.4366	17.9495	19.0482	17.6044	21.7443	18.5755	17.9097	20.4808	19.6299	20.4092	19.1487	19.0031	18.4054	18.1139	17.4574
P04626	19.1193	22.2667	18.9385	20.3042	18.1407	19.5004	20.0394	18.9661	18.639	19.6219	19.5989	20.1886	18.0523	20.5796	19.6674	19.3128	20.0197	17.5328	18.6047	19.4192	19.2904	19.0354	19.2486	18.9284	18.6841	19.369	18.9681	19.5805	17.7167	18.1374	19.0641	19.0288	19.2099	18.806	17.3966	20.1307	18.5909	18.825	18.927	18.1558	18.5042	18.7172	19.3862	19.2328	20.1844	20.7089	18.4576	18.3593	19.7592
P04632	20.5977	20.0762	21.5098	20.8378	21.3359	20.7038	20.596800000000002	20.797	21.7887	21.3971	20.425	20.8528	20.8392	20.202	20.6384	21.461	21.005	21.5691	20.6273	20.294	20.7557	20.8276	20.6732	17.936	20.4497	20.1796	21.1692	20.0768	20.4024	20.3027	20.8831	21.1439	20.6584	20.8076	21.2221	21.0955	20.8086	21.1055	20.6162	20.4902	20.58	20.9487	20.776	20.7743	17.5267	21.0879	21.3843	20.7034	20.2732
P04792	27.9998	26.2231	27.5507	26.0694	26.9163	26.7546	25.5478	25.9664	27.3205	26.9554	27.6107	26.7041	27.708	26.8235	26.6975	25.2545	27.9687	27.2095	26.8765	26.1216	27.8888	26.5836	26.9294	25.8411	26.9519	25.7495	27.4056	25.833	25.7673	25.3478	26.6523	27.7342	26.7826	26.2881	26.8523	27.9491	27.6347	25.9281	25.4944	27.1865	26.5767	26.0688	26.2025	26.7719	27.2114	27.3173	25.7519	25.8759	26.5248
P04839	21.6036	21.104	21.3762	22.7872	22.5332	21.3335	21.2477	23.1363	22.1657	21.4529	21.7788	21.514	21.2639	20.5296	22.2782	23.0924	21.4568	21.7498	21.6106	22.4668	21.8639	21.8658	21.8141	22.3295	21.9857	21.2856	21.8625	22.6133	21.8267	21.0191	22.0449	21.8231	21.6004	21.8095	21.2068	21.872	18.035	21.7853	22.5067	23.0261	22.3547	23.7344	21.7453	19.1313	21.8122	21.8058	18.6709	17.9269	17.0225
P04843	22.9908	23.2116	23.4746	23.7303	23.4621	23.8226	23.0369	23.5253	23.4463	23.4088	23.2194	23.7648	22.9654	23.5671	23.4991	23.833	22.7626	23.5197	23.5486	23.7434	23.0246	23.3006	23.7901	23.3282	23.5737	23.3512	23.7358	23.77	23.7476	23.9349	23.772	23.7384	23.7741	23.8311	23.7002	23.7198	23.6797	24.2083	23.4253	23.7651	23.7902	23.6146	23.5314	23.5705	23.2914	23.4931	23.9121	23.9006	24.048
P04844	23.0421	22.4988	22.9249	23.0279	23.368	23.2784	22.5824	23.3584	22.9363	23.0235	23.0334	23.3046	22.7438	22.8571	22.9805	23.2075	22.1243	23.2106	22.8006	23.6231	22.5073	22.893	23.2298	22.8341	23.1359	22.7033	23.1248	23.3581	23.2136	23.427	23.2674	22.8458	22.9292	23.2443	23.1823	23.1913	23.261	23.4059	22.9781	23.2196	23.0476	22.8276	23.2256	23.031	23.0237	23.2669	22.6199	23.6222	24.0554
P04899	21.093	19.3914	20.6499	20.3712	20.9138	20.145	20.1865	20.6015	20.6612	20.1287	19.7269	19.2006	19.6329	18.5725	20.4725	20.6849	20.2544	20.071	19.2234	19.2387	18.5914	19.3808	19.5561	17.8222	19.1748	18.7919	20.3724	19.4663	19.2685	19.038	19.3105	19.7376	18.4907	19.3543	19.8673	19.5079	19.4112	19.6878	19.3298	19.8927	19.3642	19.4557	20.1531	19.8534	19.5672	20.424	19.274	19.2314	18.7007
P04920	17.8664	18.0958	18.0424	18.3294	19.8377	19.2666	20.7514	19.5322	19.4468	20.7887	18.5842	17.9206	18.3325	20.9068	18.8187	16.7877	18.3884	20.0663	18.6782	20.0887	20.0181	18.7545	19.5882	20.0335	21.2156	20.4692	20.5425	20.2414	19.5461	20.6977	19.811	18.7569	19.9658	19.3208	18.3291	18.5008	20.1848	21.0136	20.0349	19.8731	20.2841	20.6499	19.8477	18.9945	20.1118	19.8946	18.4185	20.166	19.4984
P05023	22.9867	22.8775	22.859	22.5824	23.3198	23.0765	23.1676	22.6606	23.1241	23.2849	22.9365	24.2812	22.7115	24.0171	22.8796	22.4379	22.0588	23.3607	23.3797	23.8109	22.8212	22.8144	23.4154	23.2621	22.5737	23.6863	22.9759	23.6751	23.1958	23.704	22.6609	23.2962	23.8648	23.1614	23.8392	23.6801	23.248	23.4401	23.6877	22.9325	23.2825	23.8595	23.2689	22.9549	22.5063	23.1735	22.6852	24.1231	23.7358
P05026	17.5806	20.7905	20.0447	19.2934	18.2799	17.6751	19.5139	20.0262	19.8778	20.6103	19.7936	21.4289	20.3167	21.4076	18.0193	18.085	18.6691	21.1444	20.2244	21.1437	20.3216	19.9432	20.8263	19.255	18.2161	20.6262	18.6762	20.968	20.8832	21.3074	19.0985	20.5632	20.8678	20.5658	21.0589	20.9478	18.6026	20.6325	21.1443	20.4258	20.9665	21.0698	20.4182	19.9059	18.7765	20.4444	18.1647	17.9499	18.4119
P05091	21.8537	21.3765	22.4525	22.1368	22.2284	22.187	21.9878	22.2557	22.6672	23.1817	22.3884	22.969	22.7586	22.5131	22.3892	21.2592	22.9156	23.2305	22.3469	22.8421	22.9754	22.1434	23.0349	22.1563	22.7314	23.8683	23.2325	23.065	22.729	22.7814	22.0584	22.5996	22.5482	23.3429	22.6149	22.9765	22.814	23.2441	22.3999	22.6952	21.9328	22.7788	22.8043	22.7933	22.5484	22.992	22.5453	23.352	22.3819
P05106	17.2017	17.5829	19.5762	18.0815	18.2642	18.7337	17.6686	17.8563	18.1732	17.8391	19.5048	18.7236	19.5624	18.1324	19.4833	19.3618	18.7236	17.5307	17.5575	19.2405	20.2653	18.6007	17.7955	18.0554	18.4166	18.3025	18.9194	17.3391	18.9203	18.7514	18.1107	18.8133	19.0681	18.3265	18.3916	18.4133	19.2212	17.8781	17.431	16.8051	17.8329	18.025	16.5786	18.2727	18.0176	19.3137	17.8047	18.8104	17.3283
P05107	21.6054	20.4868	21.1816	22.0689	22.0943	21.1064	22.1979	23.2519	21.4929	20.9475	21.5589	21.3261	20.4897	21.1903	22.5228	22.3499	20.0345	21.6931	20.6272	21.9812	21.6327	21.0773	21.2855	21.4268	21.1969	20.916	21.0097	21.5442	21.3955	21.3985	22.3274	21.0217	21.2323	21.0713	21.8019	21.1963	20.3284	21.1655	21.6457	21.9844	21.1324	23.2099	21.4391	21.1115	21.1907	21.9842	21.8805	22.1854	21.7431
P05109	25.8789	23.9669	25.4108	25.6407	24.5911	25.4523	26.0129	28.634	25.4575	24.8747	26.3907	22.8061	23.305	24.9174	25.1985	26.0823	22.679	25.7474	26.4341	24.4541	24.3056	23.0468	24.3486	25.6412	24.0663	22.9948	23.8362	26.9599	24.1319	20.0523	25.0193	24.4432	22.6845	24.0574	24.796	27.3285	24.7673	21.9364	26.0788	26.5906	25.5331	28.1285	23.2532	21.8115	25.1058	26.6365	23.8233	21.4604	23.2274
P05114	22.6294	20.1006	21.7403	21.3483	22.178	21.7298	21.0692	21.2796	22.3647	22.3048	21.8476	21.3352	21.9562	19.9927	20.6699	21.8187	21.1119	21.6441	22.0243	22.0115	21.8795	22.5236	19.1908	20.8319	20.6365	21.451	21.4438	21.9449	21.4002	19.771	18.362	20.8709	20.0534	21.3524	20.4573	21.7753	22.6804	21.8375	21.9536	20.4452	20.7761	20.495	21.529	21.0453	21.0477	22.3036	23.0929	22.3246	22.7442
P05120	18.3264	17.1368	17.5531	17.9567	18.7206	17.9892	17.5889	17.2826	17.9634	17.7505	17.9807	18.378	18.2728	17.9581	18.4263	18.3307	19.4306	18.3107	20.6667	18.6348	20.4972	17.8501	17.2939	17.9628	18.4897	19.2869	18.9773	17.8714	18.5616	17.9261	18.6958	17.7372	18.5439	18.2086	18.8887	20.5711	17.6501	17.5653	17.2065	22.0919	18.914	17.6105	18.5765	18.9117	19.8293	18.277	18.9594	17.3378	18.1222
P05154	18.8207	17.6008	18.084	19.1108	20.3164	18.3859	17.8477	17.4354	20.1417	19.6904	17.865	18.9984	19.3488	17.9335	18.1565	19.5736	18.7418	20.5716	19.5011	19.9333	18.7745	19.5579	18.3406	18.0974	18.5561	18.1584	18.9163	20.3792	20.3039	18.5088	18.0511	20.2515	16.9606	18.91	20.447	19.4566	18.4576	19.9901	19.739	20.4776	19.5207	17.4226	19.9787	18.6814	18.0737	19.7119	18.1954	17.4846	18.1129
P05155	23.5904	22.9799	24.6012	24.9456	24.9056	23.9848	22.8996	23.5192	25.3052	23.7959	23.2244	23.0789	23.2646	22.7171	23.7956	24.7299	23.5765	24.1135	23.8214	23.7122	23.4325	23.8095	24.4636	23.2521	23.5831	23.1656	25.0757	24.9748	23.3688	23.8461	24.0995	24.3337	23.3526	24.9297	24.6429	24.2225	23.2813	23.8953	23.3585	25.1802	24.3475	22.9848	23.6461	24.5366	23.7868	23.9584	18.5285	18.4427	18.7153
P05156	20.864	18.291	21.6844	22.1098	22.0565	21.0736	20.4596	20.5033	22.1581	20.7264	20.732	20.9254	20.6193	18.0785	20.4224	21.8831	21.3289	21.0639	20.959	21.1679	21.0957	20.8928	22.244	20.1863	20.8287	20.6119	21.9713	21.9829	20.9474	18.5933	21.055	21.5012	21.228	21.5605	18.2989	21.203	20.8275	21.2352	20.4729	21.999	21.5513	18.0553	20.6059	21.6934	20.8882	21.5084	19.3334	20.9609	22.1958
P05161	21.807	23.3675	22.3518	22.2492	22.1026	22.2374	19.654	22.7415	21.0687	22.6289	22.3898	21.6254	22.2518	20.7999	22.145	24.0225	21.0627	21.8082	23.7023	22.644	21.8852	22.1305	21.0537	21.3746	23.8173	21.6695	20.8929	21.7319	21.2502	21.8074	23.7159	22.0455	21.0754	23.1495	21.3314	22.174	20.119	20.9983	22.344	23.9736	22.9275	22.7327	20.9498	22.1201	22.1948	20.393	18.0366	19.0626	18.2421
P05164	22.0536	19.3257	20.8896	24.7582	23.5505	21.0973	23.9863	25.7209	21.1206	22.2313	22.9082	23.4959	21.6551	23.5823	23.7068	24.9779	20.805	22.8066	22.2237	24.149	23.8801	21.3391	23.3926	24.076	22.1192	20.095	21.4166	24.9821	22.6666	19.4851	23.6888	23.0454	22.5662	21.4113	23.009	22.5421	20.3342	19.3807	22.0836	22.8495	23.4553	26.7624	21.7127	20.4474	20.62	24.8016	23.35	22.1661	23.2931
P05165	18.5521	19.2789	20.3413	20.07	18.2857	19.7137	19.2088	19.6301	20.3537	20.5424	20.5107	21.2151	20.4156	19.4127	19.9797	19.0963	20.8323	21.3148	19.4483	19.9736	20.6778	20.3103	20.4863	19.8653	20.4269	20.4701	20.601	20.397	19.917	19.1576	19.2323	20.694	20.3916	20.0574	20.5949	20.6173	21.4949	21.4706	18.387	19.1697	20.2999	20.4781	21.2893	20.9004	20.1582	20.8496	18.9848	19.8203	20.8205
P05166	18.7483	20.7134	21.3049	21.1665	18.2864	20.3699	17.2027	21.0731	21.3972	21.5589	21.568	21.0247	21.393	20.7304	20.9294	20.1094	21.7823	22.0725	20.7367	21.13	21.7572	21.5861	21.8826	21.4212	21.5903	21.537	22.3561	21.5819	20.7551	17.8119	18.1062	21.7237	19.9792	21.4284	20.64	21.6982	22.4128	22.4089	20.3418	17.8158	21.4122	21.1527	21.6208	21.085	21.1684	21.856	19.1511	19.9081	21.5655
P05198	22.9894	23.5749	23.018	22.909	22.8695	23.4457	23.2842	23.0129	22.8392	22.7256	23.0732	23.2904	23.0641	23.0975	23.0559	22.9814	22.631	22.8647	23.2083	23.2376	23.0016	23.2175	22.6794	23.99	23.0306	23.1534	22.6717	22.9394	22.9114	22.8037	23.3776	22.6533	23.0671	23.3135	23.0642	23.0013	22.8696	22.9004	23.3833	23.1689	23.0845	22.9795	23.0768	22.9105	23.2378	23.1141	22.2003	22.8277	22.4399
P05362	18.9687	20.3718	17.1055	20.9654	18.4848	18.5824	18.0824	21.4321	20.3506	18.0129	19.0701	17.8084	19.9086	19.2656	20.0493	21.2625	18.6327	18.4318	20.0394	20.6706	19.8348	20.1555	17.2624	20.3734	19.795	18.5225	18.1104	18.3252	18.2602	18.054	18.68	19.7952	18.4522	18.0521	17.4182	19.7466	18.7163	20.1222	20.5066	20.6322	19.6323	17.8699	18.206	18.3108	17.9326	17.716	18.0178	18.4524	18.9568
P05413	18.0518	21.6618	21.7475	20.0719	17.9697	17.7787	22.4038	21.9353	18.2259	21.2489	18.0808	18.713	22.441	20.9326	17.6183	17.9511	22.6781	22.2505	17.5616	18.7496	22.9063	21.8106	21.7226	17.9647	22.7778	20.9953	22.0241	18.3653	18.9239	21.6975	17.6399	22.3857	18.3109	18.3242	21.9694	18.0952	21.3671	21.509	18.0578	17.936	22.0672	18.0823	18.7051	22.0507	17.9274	19.1182	18.4549	21.0992	18.5578
P05455	22.3814	22.3361	22.3108	21.9719	22.6138	23.0573	22.5571	22.482	22.462	22.5558	22.2965	22.7598	21.8533	22.1701	22.4693	22.4901	21.5437	22.4827	22.4367	21.8776	21.2873	22.8291	21.8102	22.2063	21.9888	22.3859	22.1587	22.1474	22.1989	21.5737	22.2669	22.0131	22.0189	22.6122	21.8329	22.0406	21.8339	22.2486	22.6915	22.0555	22.2595	22.2937	22.2253	22.0692	22.4263	22.1304	21.1008	21.6392	22.1042
P05546	21.2355	19.8514	21.629	21.6883	22.4864	20.9249	20.4725	20.2277	22.4684	20.7104	20.4883	20.4336	21.2228	20.8843	20.9381	22.5046	21.5689	21.4001	21.6419	21.8782	21.5361	21.353	22.2861	20.799	20.9902	20.6956	22.3049	22.0982	20.5394	21.0473	21.1038	21.8001	20.4259	21.7816	22.6435	21.7119	21.2278	21.8013	20.8029	22.668	21.9295	20.1279	21.388	22.1386	20.891	21.916	22.5733	21.1141	22.4426
P05556	23.5749	22.0036	24.4206	23.1702	23.5062	22.5684	23.0188	24.1446	24.1814	24.2245	24.3671	22.7007	24.8428	23.1692	24.3642	23.3081	24.8901	24.0724	23.269	23.6127	25.3084	24.3673	24.6378	22.6772	23.6178	22.3888	24.3244	23.3598	23.5384	22.6941	23.337	24.3516	24.217	23.0482	24.1693	23.5678	24.1954	23.3822	22.4437	24.0403	24.169	22.7811	23.3676	24.6825	23.261	24.3848	23.8498	23.1231	23.781
P05783	26.3677	27.3401	27.7869	28.3621	26.9387	27.4339	27.2508	28.83	26.8472	26.9376	27.5188	27.0784	28.4238	27.5101	27.4117	27.516	23.1526	27.021	27.897	28.3238	26.8583	27.5715	27.0625	27.9325	25.6565	25.7579	26.8176	27.2531	26.9656	25.8883	26.9618	25.6767	26.7407	27.3159	25.4271	26.774	26.1765	26.9966	27.3911	27.394	28.2667	28.1182	25.5692	26.5443	26.1441	25.4866	22.7585	26.6108	25.4688
P05787	26.8947	27.5796	27.8512	28.5134	27.4021	28.049	27.9472	29.0763	27.6495	27.787	27.6721	28.2781	28.8137	28.3284	27.6933	28.1774	23.5419	27.6768	28.071	29.0988	27.492	28.1985	27.7474	27.9689	26.2877	26.3346	27.8605	27.9861	26.6068	27.061	27.7833	26.4657	27.8163	27.866	25.8732	28.1156	26.6266	27.5869	28.2991	27.7064	28.494	28.3	25.8937	26.857	27.2444	27.6	24.2735	26.826	26.8577
P05976	19.3215	18.2594	18.56	17.9956	17.394	18.527	17.4725	18.4555	17.9487	17.5788	18.1859	19.3181	18.2722	18.0542	18.4344	17.4144	18.5358	17.3714	18.1512	18.3738	19.6259	18.97	16.4962	17.4688	19.2571	18.7669	19.2697	18.2672	17.8058	18.7267	18.6486	18.6678	17.5908	17.8039	17.7557	19.0546	17.8425	17.8209	18.0797	18.4904	18.236	17.6297	18.7046	18.8119	18.0662	18.4765	18.7516	17.9513	17.1118
P05997	24.4981	21.9869	25.5206	25.1938	24.7172	23.4631	23.3173	24.5485	25.6736	24.7945	24.4472	22.9939	25.2375	23.4712	24.0054	25.34	25.359	23.2923	24.4592	24.4602	25.5574	24.8829	25.4894	23.1292	24.8792	24.7878	25.379	24.3538	24.5437	25.479	24.3061	25.2661	24.7478	24.2224	25.499	24.4382	25.4383	25.4492	22.9752	25.3051	24.0095	23.283	25.6503	25.6112	24.7913	25.5811	26.6063	24.1972	25.7132
P06132	17.749	20.4303	20.6802	20.3963	20.4632	20.2459	20.2706	19.8994	17.0992	20.4467	20.4987	20.7007	20.3793	20.2718	20.947	20.8191	20.816	20.4046	20.8324	20.3417	18.3453	20.5018	20.661	19.7784	20.1231	20.8598	20.7594	20.1741	20.1417	17.5117	20.8155	20.7827	20.4678	20.1943	20.6097	18.3366	20.3276	20.4483	20.0219	20.6427	20.5097	20.5513	20.7375	19.248	20.9433	20.0878	18.3321	20.8316	18.1609
P06396	25.6983	24.5717	26.3409	25.741	26.0883	25.051	24.7549	26.0443	26.4757	25.9805	26.2395	25.2516	26.6127	25.413	25.9445	26.1079	26.911	26.3336	25.8273	25.6071	26.9802	26.2487	26.8137	25.1317	25.567	25.5075	26.4329	25.8423	25.4147	25.7266	25.6872	26.6024	25.7835	25.352	26.2337	25.9853	26.1177	26.1578	25.192	26.111	26.1258	25.7601	25.6767	26.8122	25.6649	26.6238	26.1967	25.412	26.4227
P06454	21.681	20.4291	21.5675	22.199	21.7462	21.1145	22.0144	21.7188	22.2565	22.3797	21.625	19.9871	20.7098	20.4192	21.0237	21.3036	18.6889	20.9371	21.2426	21.0172	20.6925	22.2259	17.9059	18.5883	18.36	18.2579	20.9402	21.0176	17.7786	18.2243	18.1737	17.6152	18.1153	19.2813	18.2652	20.1627	20.8044	20.853	20.6472	18.3255	18.5038	17.5462	17.6104	18.9882	17.0193	21.694	17.8039	21.1227	21.447
P06493	19.7158	23.7888	21.565	21.1133	19.131	22.4788	22.9948	21.2084	18.4721	20.184	21.693	21.6201	21.0999	21.1792	22.2769	22.1198	18.3694	18.7639	22.0728	21.3747	21.2243	21.9745	18.9646	21.821	17.3815	20.1726	20.7022	21.1835	22.9208	21.9908	21.0539	18.2569	18.3666	20.5155	18.6744	17.9423	18.5895	20.9802	21.6424	21.0918	22.5493	20.9378	18.2611	18.9602	21.8715	18.9847	18.3971	20.6686	18.3261
P06576	26.3022	26.0344	26.4848	26.1976	26.351	26.4441	25.5743	25.9893	26.7667	26.6731	26.1819	26.8007	26.3621	26.4741	26.5279	26.1098	26.8956	27.3909	26.3681	26.3217	26.4349	26.0826	26.5501	25.999	26.2715	26.471	26.5621	26.8253	26.5887	26.2851	26.1229	26.6175	26.385	26.0438	26.0692	26.8995	27.1556	27.2785	26.0835	26.3311	26.2555	27.0135	26.4979	26.6178	26.6401	26.4911	24.9647	25.4432	25.4297
P06681	21.1851	20.3228	21.5514	21.3966	22.1857	21.0543	19.7467	19.9158	21.8336	20.8667	21.0907	20.162	20.8193	20.7586	20.5903	21.592	21.3748	21.3072	21.183	21.4551	20.9005	21.2064	21.664	20.4662	20.7246	20.7184	21.6505	21.5696	21.2422	21.6219	21.5462	21.3221	21.1133	21.6454	21.9441	20.8447	18.2881	21.232	20.1774	21.738	21.2203	20.3387	21.3068	21.571	21.5852	20.986	22.0682	21.1991	22.1663
P06702	24.1903	22.2191	23.9004	23.6994	23.9457	24.5527	23.7725	25.6811	23.8467	23.3475	24.3807	23.2831	22.105	24.0837	22.6886	24.5526	18.7897	23.8801	24.3472	23.6046	23.6672	21.9672	23.2643	23.7529	22.5943	22.1555	22.8313	24.4274	22.4442	18.795	24.4443	23.0268	23.4503	22.7551	23.6942	25.0384	23.9597	18.6033	23.9538	24.2318	23.7939	26.4142	22.2105	18.3107	23.9869	24.0537	23.2883	22.2321	22.7199
P06727	23.5437	20.4544	21.5493	21.4973	23.9829	22.5711	21.898	17.9421	24.328	23.6415	21.4186	20.9214	22.5882	22.2737	22.4113	22.5492	22.6148	23.2001	22.7616	22.8554	18.1425	22.401	23.4847	20.9899	23.1421	22.9764	21.1804	24.2558	22.7434	22.8241	22.8817	23.7376	22.5198	22.5923	23.7091	23.3281	22.8589	23.596800000000002	21.9416	24.0172	23.4127	21.7101	23.6575	24.031	24.3435	24.7924	23.5702	21.135	24.2795
P06730	22.2022	22.4956	22.5718	22.3536	22.2405	22.6989	22.3371	22.3096	22.343	22.7784	22.6966	22.4271	22.6019	22.8821	22.2606	22.5538	21.9425	22.7255	22.8896	22.7283	22.3986	22.4861	22.5893	22.7204	22.9139	22.6568	22.7341	22.9227	22.6745	22.5384	22.749	22.7328	22.7084	22.8419	22.7673	22.9595	21.9641	22.7847	22.8103	22.0778	22.5891	22.6269	22.0329	22.4257	22.5174	22.4792	19.0149	18.2494	18.2912
P06731	18.6229	22.4799	23.8216	18.1839	22.2154	23.7292	18.4247	17.485	21.393	20.1501	20.1256	19.5973	21.855	23.3702	18.4336	22.8864	18.5185	20.2646	22.555	19.9728	17.952	22.1953	17.3634	23.6809	17.8464	16.8439	22.0579	21.406	24.6674	24.0584	18.0465	21.1386	21.8286	23.6249	20.1235	22.0492	21.1137	20.543	24.4389	20.3951	22.7202	18.1543	20.5641	18.5266	18.2356	22.4158	19.0748	18.3675	23.6707
P06732	18.4255	17.5613	18.3841	17.3714	17.5458	17.8236	17.7789	17.8233	18.9324	21.1539	19.5255	17.5245	21.3049	16.9634	17.8421	17.9895	22.6007	20.8666	23.1795	17.8291	21.0269	20.9087	17.9623	17.5204	19.1928	17.9069	22.2771	21.4465	18.2461	18.3505	18.1021	22.1688	21.2931	20.9403	21.9255	18.8083	18.6669	21.3382	17.8239	18.5099	17.2261	19.7505	17.8508	19.0333	23.2807	18.1973	21.9281	18.658	21.2214
P06733	24.5801	25.4122	24.7841	24.7312	24.268	24.6987	24.5383	25.0454	24.6976	24.6069	25.2496	24.0911	25.2863	24.7688	25.4497	24.8837	24.8999	25.0745	24.8706	24.7586	25.2872	24.8435	24.4129	24.0573	24.305	24.5039	24.6949	24.2373	24.6788	24.904	24.4518	24.8225	24.5184	24.7709	24.5239	24.7133	24.6839	24.134	24.9376	24.8116	25.0439	24.4138	24.422	24.2052	24.6747	24.6974	24.8898	24.5302	24.4119
P06737	21.6961	20.7354	21.6726	22.3678	21.9175	21.9451	21.792	22.9635	22.1557	21.4064	21.814	20.3948	21.019	21.1863	21.9277	23.0683	21.2238	21.7297	21.8456	21.5807	21.6241	21.9717	22.1475	22.1061	21.5883	21.7484	21.402	22.0493	21.0101	20.4347	22.4287	21.6295	21.1359	21.1756	21.8471	21.5215	21.6881	21.106	21.3384	22.6432	21.9572	23.1398	21.7235	21.9142	21.8158	21.4599	21.4632	21.1286	22.0101
P06744	23.5983	23.1137	24.5841	24.079	23.7501	24.3196	24.0363	24.4508	24.4941	24.2112	24.7084	24.1181	24.7239	24.6297	24.5751	24.6503	25.3665	24.5972	24.0943	24.1769	24.9576	24.3665	24.4405	24.1812	24.1941	23.5635	24.4912	24.3675	24.0513	24.778	23.9419	24.6346	23.6658	24.9571	24.3285	24.393	23.8541	24.235	24.8659	24.2266	25.5737	24.5978	23.3405	24.1937	23.873	24.3082	23.7037	24.3994	24.1466
P06748	25.5052	26.0516	26.3209	25.7823	25.5878	26.4025	26.5286	26.179	26.0147	25.8261	25.9647	25.656	25.785	25.8231	25.9178	25.2079	24.5496	25.7051	25.9768	26.434	25.8659	26.2068	25.2637	26.0092	25.7864	26.3511	25.2622	26.3448	26.0347	24.7782	24.8805	25.6425	25.5811	25.9462	25.4543	26.1082	25.5757	25.2594	25.6287	25.5422	25.9164	25.7247	26.204	25.0416	26.5656	25.694	24.7019	25.3052	25.6182
P06753	18.6423	17.8055	18.2896	18.2431	19.7255	17.8538	17.8107	18.2744	19.6227	18.4771	17.6957	18.5725	18.0711	17.5107	17.8983	18.6672	17.7483	17.8144	17.4374	18.4075	17.8495	18.7875	18.8829	18.2548	18.0463	17.8239	18.9685	18.7729	17.9943	18.6653	17.9368	18.7045	18.7883	17.9281	17.7171	18.2098	17.5568	17.7937	18.099	18.7828	18.437	18.5999	18.9278	18.6901	17.7324	17.4893	18.3077	18.7448	17.582
P06756	20.9134	19.726	21.6127	21.6823	20.7897	20.5193	20.0257	20.5217	20.9007	21.4139	21.5685	20.0231	21.8217	20.9261	21.1302	21.6282	22.0378	21.3887	20.8952	20.7522	21.6925	20.8236	21.1393	20.37	21.0634	20.655	20.997	20.9182	20.6592	20.5574	21.1912	21.5675	21.4951	21.1019	21.6419	20.7372	20.7549	20.7724	20.6443	21.548	21.0109	20.5754	20.9978	21.4389	20.8742	21.3636	21.3563	20.8267	21.2359
P06865	18.5796	21.2896	22.1868	21.5861	18.9332	18.2419	21.5181	22.3704	22.4425	21.8103	21.6445	18.4993	21.8737	21.8569	18.1482	21.8819	18.5681	23.0868	21.7899	21.8127	18.6635	21.5761	21.8382	21.4773	17.5125	23.5789	18.4427	22.0242	21.1432	21.319	21.0328	21.8143	22.0592	22.2354	18.0007	22.1458	21.2615	22.0147	21.9491	17.4521	21.9457	21.9013	17.6307	18.7123	22.1931	18.3485	22.411	21.9027	18.7738
P07098	17.9166	17.5122	18.3491	17.1162	18.2018	23.6289	17.8701	18.3991	24.6625	25.4474	17.9089	18.7997	17.5923	17.3532	18.3321	16.7355	18.3495	27.0636	18.9492	17.928	23.376	18.0125	23.5625	22.1042	24.0345	24.3112	26.0662	18.6121	18.8297	18.9435	18.6449	17.9445	19.3284	17.6486	22.7162	19.1933	27.5602	28.8677	21.572	18.6804	18.7548	25.4267	25.4333	24.6447	19.0142	18.4031	17.7649	17.9281	17.917
P07099	23.161	22.7607	23.0633	22.6954	22.5077	21.9546	22.0554	22.8414	23.4196	22.7133	22.9811	23.0536	22.9828	21.8098	22.1947	22.6222	23.2205	23.9786	22.8738	22.5097	22.8641	22.8116	22.7862	21.5011	23.1302	22.918	23.4573	22.7698	22.0997	21.7476	22.7069	23.013	22.6211	22.4837	22.8388	23.1581	23.7569	23.2534	22.4973	22.5727	22.5933	22.1507	23.6159	23.4338	22.8499	22.8369	23.9213	23.4076	23.3715
P07108	21.7108	21.906	22.1928	21.6565	18.5023	22.4216	22.0254	22.4908	22.3226	22.5451	22.1883	21.941	17.4017	22.6959	21.7179	21.7092	18.3328	22.1792	22.425	21.8139	21.7548	22.0504	22.1749	22.4272	20.6874	23.0022	21.6389	21.9227	22.0322	17.434	21.8722	22.0552	17.6964	22.5293	21.8018	22.4867	22.4532	22.6515	21.9694	22.1227	22.4775	21.846	18.6259	19.1524	22.6386	18.2877	18.7827	20.4157	21.1457
P07195	24.983	24.7157	25.5803	23.9161	24.5523	24.9294	25.1394	25.6321	25.0735	25.4734	25.4739	25.034300000000002	27.0162	23.9351	25.6722	24.4237	26.073	25.2975	25.2551	25.2199	26.183	25.6581	25.4315	25.0098	24.7476	24.0088	25.5083	24.6799	24.2674	25.5716	24.7964	25.1321	24.7377	24.7631	25.6719	24.8999	25.3466	25.2467	23.7071	25.2841	25.6699	24.7208	24.3234	25.2807	24.8199	25.2341	24.3301	23.6287	25.3184
P07199	17.8366	19.5623	17.3713	19.9981	20.1022	19.0428	19.5631	19.5782	19.4586	17.7059	19.3117	18.3071	17.5622	17.6023	19.8755	17.4821	18.0143	18.3907	19.1575	18.0135	19.0576	18.3012	17.0786	19.7857	18.0125	19.6994	18.8257	18.4991	20.3357	19.7029	17.7474	18.4441	18.0337	19.5883	18.8663	17.3079	17.9027	17.6697	19.2689	18.1666	18.866	18.5308	18.3057	18.4693	18.6109	18.8074	19.0407	19.5075	17.4662
P07203	21.1507	21.8233	22.3484	22.3344	21.699	21.2882	21.9637	22.4863	21.6797	22.7284	21.8071	21.1197	21.7828	21.7999	21.8712	21.993	21.7871	22.8348	21.6812	21.7073	21.58	21.3839	21.4615	21.3114	22.2259	21.4089	21.8625	21.9736	21.751	22.268	22.4876	22.699	21.8426	22.7023	22.3822	22.2908	21.4135	22.502	21.8959	22.0128	21.718	22.4205	21.8003	21.6906	21.9675	21.7232	21.6216	21.8706	21.3495
P07225	18.2701	17.1024	20.487	20.7332	19.4778	19.2068	19.4753	18.3065	18.4023	18.6192	19.4704	19.4612	18.0071	18.1455	20.3298	21.177	19.0518	17.3452	19.6544	20.5112	18.4624	17.1288	17.5401	18.1176	18.116	17.0943	20.6828	20.2428	21.2784	18.1354	19.0947	20.0281	20.1132	20.792	18.7034	19.9368	17.9703	19.6908	17.5044	17.7252	20.1669	19.2194	20.4816	18.5134	17.8788	20.0544	20.5681	17.9423	17.4689
P07237	24.5244	24.4817	24.8879	25.0295	24.528	24.7131	24.7793	25.4831	25.1305	25.549	24.7052	25.5939	24.4953	25.839	24.9569	25.6621	24.0361	25.5188	25.1118	25.6177	24.2382	24.5826	25.3821	24.5073	24.5164	24.7936	24.8725	25.0159	25.2175	24.3914	24.8798	24.8206	25.4213	25.6561	25.45	25.4253	25.1761	25.773	25.3459	25.3585	25.3682	24.4658	24.4062	24.6005	24.4222	25.1147	24.8459	25.5096	25.0455
P07305	26.4499	26.6808	26.0478	26.1698	26.5399	25.8906	26.3963	26.705	26.9358	26.7208	25.7121	26.0904	26.4432	25.1401	25.7795	25.7547	25.5302	26.5456	26.3416	25.4768	26.223	26.8764	26.2159	25.4788	26.9492	26.5827	26.4957	25.9617	25.586	25.8626	25.4682	26.3491	26.5144	26.4134	25.5306	26.4052	26.5253	26.452	26.008	25.9542	25.6446	25.3912	26.7884	26.1233	25.0505	26.341	26.7385	26.4614	26.1826
P07339	25.0747	25.2071	25.8208	25.015	24.9314	24.7786	24.9583	25.8554	25.2615	25.7482	25.6945	25.1214	25.041	25.6837	24.9382	25.4257	24.1703	26.3682	24.9916	25.1802	24.3857	25.1171	24.9724	24.9578	25.6198	25.3345	25.6001	25.736	26.8094	27.2179	26.1072	25.3826	25.9652	26.1023	25.9348	25.16	24.8931	25.7793	26.1298	24.9342	24.5565	26.2359	25.6814	24.7261	25.8154	25.3847	26.3971	25.9913	25.9926
P07355	25.7418	24.5899	26.3187	26.11	25.8778	25.7058	26.6499	26.2733	25.9447	26.2722	25.5824	25.3879	25.9238	26.5899	26.1341	26.8397	25.1251	26.0733	26.5768	25.8073	25.9647	26.4568	25.7109	24.7427	25.3614	25.3345	25.7221	25.4542	24.181	25.1997	26.5644	25.7531	25.8156	26.1589	25.4114	26.0368	25.4106	25.3178	25.4926	25.8153	26.6985	24.9339	26.3879	25.6609	26.0609	25.7429	24.6071	24.8585	24.0602
P07357	20.7968	20.0862	22.2031	22.2252	21.8642	21.2216	20.7511	21.0464	22.1212	20.9753	21.0371	20.066	21.2871	20.8879	21.307	22.0928	22.001	21.514	21.3654	21.8982	21.4842	21.2475	22.2559	20.7966	17.8929	20.9457	22.1167	22.3408	20.8302	21.6376	21.0387	21.5965	21.7702	21.2823	22.4327	21.7921	21.3814	21.4646	20.5296	22.2525	22.0243	20.1096	20.9628	22.159300000000002	21.3298	21.0321	22.0629	21.5605	22.6297
P07358	18.3195	18.465	20.053	19.6936	19.9033	18.8248	18.0634	17.5587	20.1007	19.0933	17.0026	18.1766	18.4003	18.1154	18.8544	20.0799	18.0817	17.865	19.5739	17.534	18.2759	19.5089	20.064	18.05	17.3772	18.5211	20.4499	20.3648	18.0443	19.9773	19.9216	19.7817	19.868	19.5383	20.701	19.618	18.2036	19.658	19.5107	20.5469	20.1485	18.5475	19.8319	19.7893	18.6303	18.1686	17.7886	18.9373	18.3713
P07360	18.2457	18.2526	20.4438	20.622	21.0486	19.9829	19.5666	17.8096	20.2997	18.1721	17.9551	18.6967	18.193	17.8949	18.892	19.9427	18.0913	19.7711	18.5921	19.0996	17.8681	19.2765	19.3866	17.7784	20.6214	17.7613	20.9088	20.5782	18.7188	17.9817	19.2388	19.4528	18.7718	18.1052	20.6788	19.7484	19.7461	19.6756	17.5222	20.4471	19.779	18.7086	20.1742	18.2239	19.7772	18.2279	20.6348	19.4441	21.1646
P07384	24.1426	23.1038	24.2405	23.6135	24.0383	23.8875	23.797	23.925	24.2751	24.145	23.8194	23.6366	24.1519	23.9317	23.825	24.1363	24.3207	24.0657	24.2815	23.7018	23.9595	24.1145	24.2617	23.5058	23.7499	23.4253	24.4056	23.6672	23.182	23.8615	24.1315	24.267	23.8323	23.9847	23.9264	24.3202	24.3391	23.9259	24.1146	24.3992	24.3121	23.8202	24.2193	24.2914	23.969	23.9197	23.5258	21.8513	23.8126
P07437	23.3414	22.3479	23.4288	22.9927	23.4731	22.5119	23.5089	23.1097	23.8067	23.6248	22.9645	22.7691	23.2842	22.4501	22.2955	23.0692	23.7212	23.352	22.8439	22.9987	23.4324	23.3216	23.0526	22.5753	23.3901	22.7112	23.5067	22.7625	22.6995	23.0936	23.4276	22.973	23.2385	22.831	22.9975	23.1675	23.3067	23.0096	22.6651	23.0679	23.0872	22.6926	23.333	23.1424	22.7687	23.2527	23.0985	21.5988	21.9788
P07451	19.204	18.2578	18.5038	18.4889	18.1894	17.6863	18.568	17.021	18.6789	18.3126	17.6608	18.31	18.2889	18.1735	18.0457	17.4485	18.4179	21.3759	17.0675	18.1587	18.3039	18.2171	17.5871	18.3936	18.0824	17.6323	18.1529	18.3551	18.7939	19.0819	18.4271	17.0672	19.3285	18.6693	17.6303	18.2906	19.4425	18.106	16.9699	18.3286	17.6048	20.5347	17.8063	19.3335	18.0678	18.4024	18.0948	17.4404	18.4235
P07476	23.8753	19.7758	22.0453	19.4142	22.4776	22.7527	18.8692	17.0518	22.3268	19.2219	22.3709	18.0015	18.291	19.6305	17.5834	17.9322	19.1806	20.9383	23.8874	16.9127	17.1086	17.9404	17.284300000000002	17.9455	17.7243	18.6805	18.0207	18.4428	17.6203	17.9574	22.6812	18.4683	18.2127	18.4798	18.1574	23.2006	22.9313	18.6385	18.1029	22.4554	18.0556	18.3905	20.0773	17.9279	22.9217	19.1631	21.1394	19.0638	17.983
P07478	19.4066	18.9408	18.3928	17.9436	18.5119	19.183	18.3241	17.5288	18.5123	18.3631	18.5305	18.5098	18.5754	17.6768	17.6209	18.5345	18.8591	18.3428	17.9704	18.7719	17.9279	19.1809	20.8371	16.7561	18.0933	17.2397	18.9679	19.0053	25.8019	17.7634	18.2794	18.8346	18.7242	17.9971	18.4511	18.9506	18.7908	18.3625	18.4265	18.0589	18.397	18.0002	18.1473	18.934	17.8754	17.899	17.6687	17.9804	18.2792
P07585	26.8405	23.3765	26.4485	25.3588	25.9941	24.294	23.9609	24.661	27.1021	25.7789	25.3976	24.3535	25.6926	24.6385	18.2389	25.6176	25.9642	25.5753	25.766	25.8779	26.0376	26.7551	26.6114	23.82	25.4545	25.443	26.3104	25.6142	25.1789	26.0448	26.377	25.7701	25.3811	25.4554	26.2412	25.9308	26.1081	25.9015	23.9289	26.8673	25.431	24.3455	25.8738	26.4143	26.2194	27.1236	26.8329	24.4139	26.6913
P07602	19.9457	23.559	24.5659	24.6755	18.433	18.9702	24.9624	25.3058	17.5671	24.704	24.128	24.9536	24.5936	24.6958	24.4959	17.8938	19.0749	25.1859	24.2098	24.0905	18.6809	24.1904	18.909300000000002	24.3407	24.7614	24.6991	19.03	24.9227	25.3813	26.3149	18.8183	24.6151	24.9702	25.155	17.7937	23.8813	23.5751	24.8219	24.7696	18.2611	23.6893	25.9915	18.2826	24.1557	24.5926	24.4478	18.7758	18.1554	19.276
P07686	19.8103	19.7912	21.0411	21.3723	20.3073	18.0432	20.7819	21.6104	21.4369	20.4945	20.9611	21.1926	20.9442	21.0544	20.1833	21.2909	17.3529	22.1733	21.0956	21.0106	20.8469	20.4133	21.3248	20.447	20.4882	22.7107	21.0408	20.8725	21.5818	22.7431	20.5406	21.6015	22.0104	21.758	21.2803	20.8036	18.3229	21.5194	21.8473	20.3956	21.2072	21.5303	20.8367	18.0357	21.0972	21.372	21.3871	21.3408	21.6846
P07737	25.5965	25.6476	26.6122	25.9634	24.867	26.5778	25.6857	26.8473	26.3582	26.5755	26.5767	26.5097	26.8903	26.1779	26.4658	26.2975	27.713	26.4655	26.3785	26.4445	27.2369	26.2775	26.9752	26.6928	26.004	25.7974	26.5303	26.4185	25.9286	25.9723	26.0009	27.123	26.8022	26.3987	26.9463	26.6555	26.3649	26.5479	26.4999	26.6638	26.9418	26.2125	25.1965	26.6425	25.8834	26.4852	22.1168	22.346800000000002	23.425
P07738	18.2978	19.1624	18.8397	20.3175	18.0143	18.505	18.3554	17.3165	18.998	17.2219	18.9569	20.5587	19.7517	16.9948	18.2721	20.5243	19.1921	19.938	19.0355	20.2102	20.5863	18.3679	19.1268	18.5965	18.8281	18.4297	19.5473	20.3262	18.5324	18.2737	18.4556	17.2743	20.5015	20.5408	18.6306	17.2216	18.4098	18.8041	18.4608	18.6561	19.151	20.1804	19.0275	18.0006	17.6619	19.7165	18.1425	17.793	20.1683
P07814	22.7255	23.6464	22.8693	23.0197	22.7045	23.32	22.8899	22.9503	22.9378	23.036	23.1629	22.9657	22.9748	23.0268	23.2494	23.1535	22.3305	23.2434	23.2423	23.2387	22.9634	22.9716	23.0067	23.3331	23.1014	23.1587	23.1496	23.0933	22.9364	23.2347	23.0789	22.7965	23.2336	23.4084	23.1847	23.0513	22.8089	23.3346	23.6847	23.1535	23.522	22.9849	22.8843	22.8812	22.9936	23.013	22.7607	23.2255	22.8837
P07858	23.2941	22.4489	23.7147	23.8651	22.7343	22.5238	24.0719	23.769	23.8931	24.3372	23.2479	23.0299	23.1664	24.3188	22.7745	23.9162	22.0738	23.8492	23.8209	22.7134	22.5568	22.1871	22.4648	22.1	21.7982	22.4488	23.0875	25.5378	23.1937	24.2363	22.5739	23.3729	22.8702	23.8461	23.7889	22.8911	21.8325	22.7602	23.1066	22.7219	23.467	22.9302	23.0117	22.1857	22.4832	22.6798	23.4222	24.614	22.918
P07900	24.5948	25.6036	24.856	25.2275	24.8251	25.5379	25.9037	25.7015	25.1336	25.1913	25.5724	25.4475	25.3401	25.6266	25.6506	25.2915	24.4507	25.2417	25.0037	25.3239	25.2833	25.673	24.7261	25.4512	24.751	25.3287	25.0293	25.33	25.1264	25.8692	25.221800000000002	25.1959	25.0619	25.5727	24.5497	25.1872	24.8781	25.0569	25.4328	24.7361	25.6605	24.6913	25.03	24.7425	25.1169	25.1103	22.9524	24.5483	23.9025
P07902	18.6832	18.0894	19.9681	19.1523	19.7493	19.1546	18.3681	18.0974	19.9992	19.8356	17.8377	19.042	18.3856	19.0603	18.2865	19.1671	18.1799	20.1677	19.1073	19.1844	19.3872	16.7032	17.9248	18.2666	20.2365	20.5345	20.0551	19.5524	17.9832	19.1674	17.6709	17.1204	18.0737	17.9682	19.5602	19.8238	17.3902	19.6662	19.1945	19.2091	17.7412	17.3246	18.9544	19.6147	18.254	19.8958	18.9958	17.6216	18.6969
P07910	22.5775	23.1586	22.678	22.7732	22.2766	23.0955	23.613	23.1643	23.2483	22.9563	22.3066	22.6152	22.4971	22.532	21.86	22.3247	22.1273	23.0492	22.7366	22.8163	22.752	23.4704	20.3556	22.3318	22.5326	22.2357	22.1787	22.8025	21.8252	20.8629	22.0075	21.6108	21.4691	22.3608	20.8868	22.7162	23.3329	21.9061	22.8624	22.4791	22.0452	21.7635	20.9899	21.4302	22.0639	22.3232	22.804	20.4701	21.4735
P07919	20.3674	20.4811	17.5024	20.1608	17.8038	21.4398	21.3445	20.1062	19.5699	20.3008	20.0691	17.7676	18.0993	19.9425	20.5034	18.0331	19.1073	20.8053	17.6146	19.3601	18.918	18.047	17.7631	19.0592	19.9574	18.2104	21.0126	17.9992	19.1253	18.6753	18.0696	19.4972	18.7907	16.7956	17.4226	20.0313	20.1413	17.7914	18.8886	19.1332	19.1012	19.8722	20.9322	18.5328	20.95	18.286	17.8451	20.4594	19.591
P07942	22.9096	21.7381	23.6823	23.1252	22.8831	22.273	22.815	22.5127	23.3124	22.7393	23.0188	22.2662	23.5324	21.3544	22.5952	22.718	24.3993	22.2391	22.6487	22.4097	23.7955	22.7013	23.3608	22.1329	22.4956	23.758	23.415	22.4984	22.6993	21.9533	22.5826	23.371	22.5445	22.8275	23.3352	22.0483	22.8805	23.4695	21.8455	23.1255	22.8966	21.814	22.8131	23.191	22.9144	23.064	23.2519	22.6178	23.3164
P07948	18.5168	18.3465	19.0769	17.8718	18.4232	18.6941	17.792	21.5899	18.8137	20.7471	17.5146	21.9743	19.3138	18.4746	18.4236	21.2285	17.9834	19.5026	21.3077	17.8824	17.8448	18.3405	21.2777	21.9637	20.4034	21.0146	18.1448	21.0763	21.4622	21.0063	17.6736	18.1497	21.3559	17.5787	17.5475	20.9565	18.2276	20.6801	21.9227	21.676	21.0984	22.7408	21.3995	18.617	17.5117	18.5636	19.1732	17.7658	17.3603
P07951	23.99	22.0898	25.6061	23.0209	23.9792	22.093	21.8688	23.484	24.2322	23.848	24.4722	22.8879	26.2545	22.8357	24.3303	23.2878	26.2076	24.2732	23.4114	24.3688	26.8071	25.0077	23.9402	22.7027	22.8043	21.8459	24.0531	23.613	22.347	17.3655	17.5935	24.9206	22.9062	21.5959	23.5505	23.5466	24.8872	22.7912	22.2885	23.0688	23.3439	21.6945	22.2305	24.7301	22.5318	25.0248	22.7278	23.1686	24.0294
P07954	22.3947	22.3452	22.9461	21.7633	22.2977	22.9554	22.0077	22.6372	22.9219	23.047	22.8189	23.1262	22.8241	22.6352	22.8524	22.7248	23.0289	23.5729	22.8096	22.8123	23.0667	22.6293	22.9834	22.9582	22.5529	22.9355	23.0733	23.1289	23.1523	23.2917	22.4768	22.9006	23.2332	23.589	23.3195	23.5366	23.271	23.5294	23.1487	22.5957	23.113	23.3212	23.4791	22.9024	23.1927	23.1361	21.7509	22.9737	23.0689
P07996	22.6983	20.9622	24.4217	25.2261	22.2446	21.6531	24.2033	23.2998	22.6674	22.8766	23.3345	21.7207	24.2258	22.5211	23.6288	25.5083	22.9674	23.0696	23.2891	22.8154	23.8661	22.3118	23.1884	22.3334	22.7299	21.3894	22.8562	22.1059	22.7632	26.393	23.4219	23.2059	24.1837	22.5843	24.4007	21.4954	22.6373	22.1058	21.6956	24.5431	23.0495	22.083	22.3069	23.1516	22.8993	21.4304	22.3734	21.7577	23.8267
P08123	31.4009	28.6549	32.0902	32.2337	31.5261	29.9678	29.8486	30.4299	32.4323	31.2219	31.0447	29.7096	31.136	30.0468	30.035	31.9521	31.3957	29.62	31.2912	30.7806	31.2258	31.4392	32.3053	29.941	31.6616	31.1366	32.2169	29.8915	30.466	31.6963	32.6386	31.3453	31.1542	30.7942	32.2396	30.0194	31.1876	31.6609	29.0674	32.6683	30.5184	29.4437	31.679	32.78	31.1581	32.0174	32.2088	28.8507	31.7423
P08133	24.822	23.6414	25.8269	25.0135	25.3059	23.7248	23.8182	25.2254	25.7727	25.0828	25.0198	24.2668	25.5277	23.6002	25.0721	25.0957	26.1529	25.2557	24.7042	24.8494	25.8685	25.5634	25.6968	24.1917	24.9425	23.825	25.7709	24.8527	24.888	23.5712	24.5328	25.6222	24.6456	24.1668	25.2223	25.0691	25.5126	25.0892	24.0121	25.2655	25.2254	24.6203	25.1003	25.8405	24.6459	25.4526	25.8061	25.0109	25.7911
P08174	21.4851	20.8769	22.5803	21.9273	22.5262	22.9969	21.9506	20.3323	22.2748	21.6239	20.9463	18.7022	21.6048	19.6701	20.9785	20.707	18.8902	21.7282	22.1289	20.2361	19.0286	19.7326	20.2399	18.1338	20.3975	18.0163	20.3891	20.1173	22.6634	19.9578	18.0446	20.8798	21.2898	20.9366	21.8236	19.6513	20.1185	21.2455	20.4137	20.9757	23.4478	19.8083	21.1286	21.4974	21.493	21.0068	21.5629	21.364	21.6554
P08185	20.3525	18.112	17.5419	17.2862	21.5506	20.3203	19.1496	19.3137	21.9622	18.7946	19.0252	19.8565	18.5185	17.2182	20.3591	21.0225	20.5568	20.9355	18.1236	17.5661	17.7742	17.9261	21.7111	19.1369	18.1806	18.8092	22.0229	21.7495	20.5738	20.8181	17.807	20.9438	19.5855	21.5962	17.8169	20.7432	18.7156	21.1548	18.0671	21.9436	21.0527	18.9148	19.1176	21.559	18.7982	21.8122	19.1442	19.1168	17.3651
P08195	20.743	20.8964	21.4348	21.0875	21.1145	21.3753	21.4012	21.1225	20.9758	20.9398	22.1473	21.0747	21.8665	20.6334	21.8895	22.1431	19.7456	21.1856	21.4617	21.1847	20.721800000000002	21.5525	20.4756	22.4272	20.9979	20.5704	20.9829	20.7219	20.7094	20.5624	21.6663	20.5563	21.5365	20.8886	20.781	21.3235	21.3988	21.033	22.2213	21.0344	21.5047	21.3681	20.7191	20.1008	21.0725	20.7692	21.2726	22.0402	21.6974
P08236	19.6611	20.3001	20.5342	20.4697	18.5731	20.1166	20.6694	21.9324	20.4026	20.5604	21.2911	21.4952	21.0437	21.4684	20.8241	20.4947	17.2775	21.6419	21.3402	20.9539	20.111	20.1404	20.8085	20.3829	20.6034	22.0848	20.3286	21.2726	21.898	22.1983	18.8186	20.8342	18.2994	21.9503	20.4002	21.3935	20.2632	21.1598	21.2919	19.5744	20.7706	21.4496	18.864	19.1534	21.137	20.8255	20.5578	19.9247	19.9045
P08237	20.5462	20.2242	21.3074	20.2425	20.4765	19.6038	20.7421	20.5986	21.1715	20.6482	21.335	19.8481	21.8618	20.9706	21.2891	20.3883	22.2232	20.888	20.5801	20.6851	21.9844	21.3605	21.2234	19.5878	21.3723	17.343	22.0785	20.5054	20.4379	19.5753	20.3756	20.9081	20.4992	20.279	20.9912	20.8048	20.7637	19.632	20.2999	21.0978	20.8841	19.6796	20.0635	21.17	20.3509	21.4027	19.4543	18.7265	19.1757
P08238	24.0809	25.5109	24.9021	25.1125	24.562	25.6861	25.4883	25.0336	24.3617	25.1141	25.0088	25.163	24.3651	24.9395	25.2226	25.0539	23.9745	24.8981	25.445	25.0376	24.4801	25.142	24.2926	25.685	24.7203	24.4943	25.0819	25.1362	24.9683	24.2026	25.1375	24.5489	25.9185	25.2455	24.6867	24.6809	24.13	25.1997	25.4214	24.6625	25.4172	24.5295	24.3503	24.2957	25.1073	24.0997	24.5974	22.9233	24.8246
P08240	18.8502	19.3465	19.6591	19.9799	19.068	19.4608	18.212	20.1154	19.6019	20.1866	20.5457	18.8651	18.2958	20.9674	20.2178	20.7333	17.1993	20.1852	20.016	20.6829	17.518	20.1278	19.9154	20.2142	19.4175	18.1754	17.6483	20.3094	19.9378	20.2191	18.4889	19.2149	19.9495	20.1384	18.2234	20.0367	20.0033	20.5269	19.959	19.9416	19.7965	19.8596	19.5696	18.5701	20.3053	20.4504	17.9296	20.8129	19.4707
P08243	18.973	21.3598	19.7789	20.9054	18.9724	20.9833	20.6142	19.7895	18.2009	20.1311	22.244	21.251	18.097	20.5672	19.1046	19.8631	19.2917	17.9078	20.9878	20.6247	20.5325	19.6106	19.5451	21.67	20.53	19.6279	20.0911	19.7983	19.995	20.3372	20.1015	19.9198	19.9872	20.4288	20.3763	19.5945	18.2397	21.7665	21.2492	19.3489	20.1237	20.1743	18.3374	19.2338	19.0448	20.4978	18.8993	18.1377	18.0776
P08294	17.3232	18.2126	17.9474	17.9004	18.2967	18.4013	17.8978	17.6764	16.9883	18.3411	23.555	17.6362	24.7037	17.4545	23.0904	17.8875	24.8899	18.3693	17.5732	18.2022	18.1438	24.2626	25.1804	17.3734	17.4966	18.0418	18.9438	24.1192	17.912	17.6883	18.7142	24.3588	18.839	17.7058	24.3097	17.0238	17.6405	17.7062	18.0288	24.3692	22.9864	18.6256	18.5532	17.8731	17.9162	24.9843	17.6933	18.723	18.8044
P08311	25.274	23.094	24.7528	26.052	25.7509	23.591	26.036	27.798	23.612	24.3487	25.0559	25.0129	24.8595	25.2719	24.7321	26.6406	25.1543	25.2683	24.1181	25.4939	25.583	24.2986	25.2286	25.9612	24.607	24.6273	24.7364	26.5258	24.1144	21.9825	25.1952	26.3277	24.6698	24.4271	25.2221	25.2766	25.4524	23.1497	25.2052	25.9192	25.8713	28.1264	25.4594	22.5345	23.4126	26.6812	18.4084	20.7527	23.4192
P08397	19.3271	20.8223	18.2438	20.5531	18.5433	22.0294	19.5567	19.3282	18.4727	18.338	18.419	21.1022	17.835	20.7103	18.3238	20.6352	18.1073	19.8626	20.2169	20.9796	18.2804	20.3967	19.1762	20.1653	17.6693	20.0166	17.8694	20.0988	20.4415	20.5588	20.3562	17.3615	20.9861	20.6587	20.1283	17.2531	18.1329	17.569	17.1885	19.7588	17.9218	20.4774	18.9498	18.1048	17.7444	17.9273	18.5111	18.4788	18.4084
P08514	18.4852	17.996	17.7731	20.3054	19.112	18.3788	19.9302	17.6949	18.8596	18.5396	17.3428	20.0296	19.625	17.2267	19.6711	21.1054	18.2133	18.286	18.7657	19.9423	21.1934	18.2045	17.8441	17.5064	18.3029	16.9716	18.1548	19.7844	17.3799	17.8243	17.7791	18.0977	21.9689	19.7735	18.8723	18.5902	18.6024	18.4805	19.3816	19.5754	18.6376	18.969	17.4719	18.4535	18.0504	18.1496	17.5817	18.1731	17.7699
P08559	22.5778	22.7428	22.9478	22.8993	22.4471	22.4768	22.3009	22.5391	22.9686	23.033	22.5612	22.7521	22.8059	22.2003	22.2996	22.3757	22.8583	23.0514	22.5818	22.4539	22.8626	22.826	22.7471	22.8649	22.8684	23.4644	22.6667	22.9973	23.0816	21.8948	22.2654	23.2194	22.7541	22.5656	22.4988	23.192	23.1074	23.3291	22.1281	22.2676	22.8861	22.46	22.7406	22.7026	23.0365	22.3458	22.0381	22.4658	22.6441
P08571	22.8012	21.8303	22.4417	23.1048	22.8223	22.1862	22.652	22.4862	22.2224	21.752	21.9578	21.7362	21.8318	20.8127	22.258	22.8187	22.6947	22.2757	21.8455	21.8665	21.537	21.5332	21.7343	21.5818	22.2302	21.2399	22.8823	21.9859	22.0207	22.1476	23.0804	21.8708	21.7427	22.0492	22.9627	21.346	21.5364	21.7274	21.6317	23.4127	22.6221	21.9521	22.3567	22.5622	21.9477	21.8243	18.9712	22.331	17.4984
P08572	23.4283	21.7158	23.3562	23.0966	23.1737	21.8207	22.2546	22.2263	22.8191	22.7306	22.8979	21.8319	23.1598	21.675	23.0097	21.8458	23.9066	21.8908	21.7646	22.2217	23.1063	22.1992	23.34	21.7689	23.3455	22.9066	23.3269	22.1973	22.5782	21.6843	22.1646	23.5341	22.2369	21.756	23.5747	21.9343	23.1122	23.3912	20.7767	23.2155	22.4291	21.7143	22.795	23.4161	22.8236	23.4411	21.5727	21.5934	22.2289
P08574	21.8255	22.6247	22.1988	21.8053	22.6042	22.9295	22.3988	22.3577	22.3925	22.5329	22.4104	22.7429	22.4737	22.7897	22.7529	21.7302	22.5084	23.4343	21.9617	22.5	22.8822	22.6213	22.6556	22.6125	22.9979	22.8792	23.3188	23.1071	22.4861	23.1594	22.4004	22.6145	22.5667	22.8453	22.827	23.0066	22.5148	23.1863	23.0396	22.2649	23.1267	23.6449	23.347	22.5279	22.8406	22.4592	17.9948	22.8133	22.8267
P08575	22.0885	21.8932	21.2973	22.33	22.6822	21.8076	21.9689	23.4779	22.8933	22.1529	21.6972	21.6875	21.3732	21.3715	22.4733	22.9242	21.0675	22.1649	22.2438	22.5212	21.9483	22.3575	22.4082	22.5665	21.8805	21.6888	22.0192	22.4909	21.9094	21.5014	22.7365	21.9916	21.6256	21.7704	22.1782	22.9141	22.246	22.8603	22.406	22.7459	22.3383	23.2772	22.2269	22.0487	21.9029	22.3521	22.263	21.8389	22.3165
P08579	20.6426	21.0702	17.5636	20.6252	19.1712	20.4639	18.0213	21.1115	19.5071	20.7475	20.8033	20.9736	20.9062	21.0089	20.8336	20.7322	17.4512	19.1607	20.8342	21.283	20.6617	20.8349	20.5383	21.6124	21.1823	21.1019	18.1783	20.9723	21.3437	21.05	21.148	18.8772	21.1852	21.1221	18.5488	17.9398	20.4641	20.6806	21.2967	20.7275	20.9631	21.0799	20.6505	18.2221	20.9207	21.1362	18.7873	18.5	18.132
P08581	18.5227	22.2301	21.8868	18.0029	19.2539	22.7576	21.3624	22.0842	18.8578	20.2896	21.5438	18.2882	21.2491	18.4203	21.7126	20.6802	18.1128	18.7062	22.9022	21.8875	21.4893	20.3546	17.1352	17.5707	19.3972	17.3199	18.5975	17.8856	18.0823	18.2563	18.1311	19.0074	18.78	17.9495	19.2016	17.6779	18.1118	17.7464	17.4866	18.2309	17.9202	18.2223	17.6756	18.4386	18.2261	20.1867	18.0476	18.651	18.4101
P08590	18.9457	17.7026	18.0931	18.614	19.0778	17.7159	18.3132	17.5934	18.5664	17.8358	18.2637	18.6923	17.0686	17.8786	18.5274	17.6176	18.64	18.1271	17.659300000000002	19.5944	17.6344	17.5694	18.1143	17.6936	19.0048	17.1243	18.6125	17.5631	18.2657	18.0389	18.5499	18.0714	18.6843	18.2289	18.1932	18.3032	18.0921	17.8807	18.8985	17.8957	17.5319	18.5812	18.3953	18.1447	18.1136	18.945	18.7913	18.1867	18.8127
P08603	22.2692	20.6006	23.1299	22.5264	22.9507	21.7955	21.3903	21.0767	23.1076	21.7844	21.6745	21.3296	21.9139	21.0061	21.8745	22.7086	22.5744	21.5217	21.7807	22.3728	22.1228	21.7932	22.8168	20.6622	21.317	21.3519	22.9074	22.4884	21.1077	21.6197	21.7666	22.44	21.3666	22.0581	23.0506	21.7604	21.4828	22.0922	20.7198	23.0488	21.7844	20.7637	22.3668	22.9066	22.2681	22.5769	22.9998	22.1756	22.931
P08621	23.2245	23.0519	22.8775	22.9201	23.016	23.0529	23.2477	23.096	22.894	22.9541	22.8423	22.8863	22.8486	22.6582	22.9044	23.0783	22.3153	23.0766	23.0763	22.7486	22.7559	23.3535	22.1061	23.1757	23.2182	23.2693	22.8287	23.0073	22.8637	22.7754	22.5609	22.6068	22.587	22.6306	22.2976	22.8966	22.7986	22.7474	23.0051	22.6595	22.8926	22.6197	23.0896	22.4816	23.2249	22.7144	23.191	23.2955	22.9807
P08648	20.1761	19.2219	21.8891	19.991	19.1474	18.9068	18.5748	19.6884	20.4917	20.5099	20.8172	19.3084	21.853	19.1615	20.742	20.474	21.666	19.8435	20.6653	20.2553	21.9506	19.426	20.3441	19.422	20.2091	19.309	18.7072	20.0407	19.5521	18.9879	19.8445	21.5269	20.7785	19.6193	20.0908	20.9156	20.4433	19.7739	17.9209	20.4886	20.766	19.2492	18.3398	19.9246	19.5349	19.8364	19.8538	17.8341	19.8963
P08651	18.137	18.5089	18.24	17.9571	18.6131	18.6073	18.0405	17.5846	21.3917	21.4324	18.1417	18.4852	21.4907	17.0807	18.382	17.8748	18.8274	21.3927	21.0724	16.871	17.2259	21.2519	21.1939	18.5387	21.717	21.0266	21.5049	21.712	18.6089	18.2114	18.5385	21.4527	18.9152	18.4734	17.8667	21.5057	17.7612	18.15	18.0456	17.555	17.633	17.575	17.8434	21.9805	19.2268	18.7245	18.83	17.9266	18.4797
P08670	28.147	26.6906	27.9002	28.2692	28.3694	26.7774	27.6541	27.8492	28.5857	28.0728	27.5986	27.1191	28.0972	26.7252	27.0703	28.058	28.0793	28.1702	27.7944	28.3098	28.1665	27.886	27.9658	27.1638	27.9133	27.6978	28.1227	28.2855	27.0639	26.9083	27.8663	28.2335	27.7323	27.2152	27.8473	28.1569	28.2084	27.5478	26.8846	28.1817	27.7543	27.2589	28.2687	28.4913	27.5473	28.0641	28.9313	27.9957	28.3615
P08697	17.7891	17.8225	20.6442	21.37	22.6687	21.1166	19.6774	19.0782	20.6485	18.0321	20.5102	17.5235	19.8796	19.082	22.1783	21.1355	18.4249	19.3413	18.4462	20.4351	20.0234	19.8614	20.1141	18.0446	18.1763	17.6322	20.7483	20.2717	19.5981	19.8731	18.3194	18.5237	19.0589	18.1856	21.8062	19.7861	18.9283	20.1494	18.8568	21.3549	19.4083	17.7561	18.7521	17.4765	19.8472	21.1823	17.6095	18.7234	17.5154
P08708	23.2935	22.8941	22.7979	22.5612	23.3093	23.5456	23.4834	22.7794	23.4549	22.6836	22.9045	22.3233	22.5552	22.151	22.5556	22.7198	22.4554	22.8262	22.2564	22.6739	22.1984	22.7125	21.8866	22.2516	22.8194	22.1581	22.6907	21.971	22.3827	21.565	22.2491	21.9732	21.7762	22.0616	21.951	22.4626	22.8582	22.606	22.9503	22.3566	21.8743	21.8784	22.8415	21.9731	22.8724	23.1182	23.6583	24.0296	23.3829
P08727	26.3666	26.7253	27.3495	27.6485	27.0231	27.918	27.326	28.227	27.5372	27.8818	27.4152	28.5124	28.1855	27.6063	27.4757	27.9332	22.9786	27.4744	27.5734	28.3427	26.9531	27.124	26.8433	25.8129	25.206	25.3971	27.0506	27.557	25.1336	27.0046	27.4019	26.5904	28.0453	27.6414	25.7616	28.1293	26.7537	27.0441	27.1987	27.0385	26.9426	27.2869	25.8947	26.3699	26.7462	27.0713	24.784	25.5211	26.6992
P08729	24.7298	24.4522	26.1678	26.1518	24.0313	24.6349	25.2661	26.77	26.1953	26.9106	26.2692	25.8389	27.116	24.0005	26.473	26.9759	21.5143	26.0108	25.6775	24.6203	25.8261	21.076	22.591	22.512	22.7643	21.7873	20.5082	25.0438	23.8564	23.0268	26.0547	25.067	25.7761	25.6928	23.6211	25.8856	23.1076	24.8781	24.0392	23.3086	17.6337	21.9795	25.031	24.1726	24.2647	24.7656	22.5565	23.3746	22.8772
P08758	25.5213	25.2751	26.7873	26.2578	25.9729	25.521	25.559	26.8183	26.7597	27.1006	26.4205	25.685	26.9948	25.8384	26.207	26.5021	26.2464	27.4262	26.1764	26.1191	26.8974	26.5831	26.5589	25.6647	26.3783	26.5832	26.4753	26.0766	25.6056	25.9944	26.0614	27.0332	26.1544	26.8127	26.1598	26.6243	25.8137	26.7355	25.759	26.2055	26.5712	26.4763	26.0855	26.6819	25.5749	26.101	26.3225	25.0354	26.1529
P08779	24.0001	19.3355	23.5177	19.3314	24.0507	24.7152	19.0339	17.1343	24.1118	20.9721	23.3413	18.34	19.9003	21.1614	17.6421	18.9526	18.3603	22.1371	25.111	19.3466	18.8691	17.7868	17.4203	21.3007	20.1887	20.262	18.2559	18.8685	18.7822	18.0526	24.293	18.7464	22.0431	21.1764	18.916	23.4952	22.2796	17.4252	19.8685	21.428	19.4727	19.6314	21.7219	19.8749	24.2355	20.0421	21.0192	19.8145	23.6968
P08865	23.7217	24.3381	24.2975	24.5595	24.2457	24.399	24.7158	24.427	24.5427	24.5269	24.4979	24.212	24.0995	24.5028	24.3114	24.2869	23.1855	24.6831	24.2839	24.5014	24.03	23.8583	24.0585	24.5006	24.4602	24.334	24.1825	24.4694	24.6357	24.006	24.339	24.2958	24.2572	24.0315	24.0584	24.8021	24.123	24.6512	24.1708	24.392	24.1283	24.4552	24.1389	23.3336	24.4869	24.4722	23.5316	23.3611	24.1452
P08962	18.3292	20.9488	22.1933	21.6772	19.1737	21.2015	20.8001	22.846800000000002	22.5071	22.1149	18.0853	21.6728	17.3258	22.1824	21.7377	22.6835	18.2064	23.902	22.23	22.1184	22.1965	18.0363	18.2073	21.4163	17.5132	22.5936	21.8869	22.4991	22.9056	18.6024	19.2207	22.3878	22.1736	22.0774	17.9963	22.6673	18.5693	22.817	21.8674	18.0447	23.3773	22.4473	18.4392	19.2158	18.0724	18.8919	18.9591	17.6245	17.9828
P09001	19.1777	20.1242	19.2447	19.2734	19.2305	20.0108	19.6471	19.5892	18.1874	19.9788	19.682	19.9842	19.3424	20.2958	19.4367	19.2445	18.9779	19.498	19.5596	19.8804	19.3379	19.7039	19.179	19.9845	19.1436	19.508	18.4006	20.5468	20.0107	19.7319	17.8343	18.9931	19.7914	19.257	19.5314	20.1829	18.7642	19.5853	19.077	19.2688	19.3428	20.1269	18.8658	18.8879	19.2582	18.3557	18.8411	18.8497	18.3753
P09012	18.3788	22.2144	18.3577	18.0693	19.0448	21.919	22.2841	22.1451	22.27	21.9613	21.6027	18.7713	21.8097	22.0592	21.9497	22.0685	18.7211	22.2855	21.9052	21.9978	21.5683	18.3116	21.9676	22.7766	22.4061	22.1573	22.3157	22.279	22.7188	18.5782	17.8302	17.5254	22.27	17.5907	18.2067	22.2352	21.9824	18.2901	22.2215	17.8412	22.2816	22.5654	22.1774	18.0507	18.3128	17.9833	22.0647	22.1044	19.7156
P09104	18.6597	20.3359	21.7923	21.0729	21.4736	17.7001	21.1132	21.1323	20.9408	21.5673	22.0088	19.7728	22.4757	20.9288	22.7785	20.922	22.2306	21.7738	21.2002	20.7677	22.3441	21.8885	21.4471	20.1181	22.4571	17.9819	21.8834	21.0148	21.5772	21.8024	18.4386	22.1803	21.0942	20.6787	21.8394	21.2704	21.7654	20.7692	20.2818	20.9896	21.8697	20.7275	20.4171	21.4271	18.895	21.8369	18.2209	18.7537	18.1968
P09110	21.4062	21.6224	21.659	21.3347	20.7737	21.4961	21.1108	21.4621	21.3737	21.2746	21.4421	22.832	21.2521	21.8302	21.5996	21.2675	19.1817	21.2436	21.3848	21.4764	21.1125	20.3946	21.5545	21.677	21.8287	21.4745	21.2588	21.6742	21.7412	22.0357	21.3863	21.4921	21.38	21.8931	22.127	21.5027	20.7234	21.5416	21.4653	21.3307	21.7812	21.4291	21.8128	20.8314	21.4574	21.5001	18.5525	20.9552	21.3082
P09211	25.8633	24.7372	25.3852	25.4711	25.8642	26.4151	25.1287	25.2745	25.1929	25.5592	25.5164	25.8709	25.2885	25.6669	25.6252	25.3264	24.9	25.7971	25.4622	25.0507	25.2245	24.9169	25.5151	24.9998	25.2968	25.0018	25.7581	24.7549	25.2893	26.0712	25.3691	25.8078	25.4091	26.0872	26.1356	26.2917	25.424	26.344	25.0392	25.8958	24.9245	25.6583	25.597	25.2162	25.5694	25.5256	19.0669	18.2071	18.4185
P09327	17.7798	22.9715	22.445	18.0641	21.3732	20.8963	17.7025	22.0685	17.976	17.9784	19.998	23.084	17.6656	23.1992	18.4377	17.6351	18.7788	19.2141	21.3506	21.6943	18.8132	21.5937	18.4652	23.0458	20.1828	21.0526	21.0196	22.7259	22.9053	21.524	19.1847	18.6486	23.0276	22.71	19.0375	21.692	18.0225	20.5898	22.1519	22.0394	18.4667	20.7648	18.7146	17.864	17.7104	21.8241	18.7675	21.3271	20.5922
P09382	24.8804	23.0574	25.7817	25.3109	25.0135	24.0564	24.8331	25.0479	25.481	25.2032	24.6399	23.9654	25.2477	23.9466	25.3053	25.2827	25.4826	25.6372	24.3241	24.2519	24.9594	24.7642	25.1531	23.8872	25.1013	24.1077	25.771	24.4216	24.7678	24.7071	25.3825	26.0849	25.1518	25.224	25.5505	24.4631	24.7444	24.5882	23.7201	25.392	24.6043	24.5779	24.2396	25.3079	24.9096	25.4384	24.7016	24.4019	25.1414
P09429	18.3027	20.6656	17.8391	18.9219	18.3477	21.8726	22.071	18.1432	18.3233	17.6906	18.1244	20.9648	18.8068	21.2179	21.6573	18.3337	17.8665	17.3498	20.9546	21.3509	18.2746	22.476	21.4064	22.0768	18.3058	21.2468	21.2472	18.6811	21.9944	21.6704	17.8837	17.8218	18.3697	21.482	21.6835	18.5088	18.8004	20.9674	21.5533	21.6763	21.4402	20.6963	22.1129	21.5588	21.6411	18.2913	18.4894	18.1087	21.6123
P09455	18.9367	17.9418	21.1437	22.1325	18.6107	19.994	18.3902	20.1953	21.7385	18.7504	17.5396	18.1373	21.1914	17.9848	18.2413	22.0268	19.0267	21.4976	21.6933	18.5976	17.764	20.7497	21.8426	17.6791	20.4936	19.877	20.4435	20.8233	20.099	17.9761	20.4436	21.5515	19.3341	18.9701	20.2591	21.0623	19.9013	21.1932	20.1495	19.802	20.6938	20.3339	18.9703	19.3398	18.6444	17.9955	18.0632	18.2321	20.7065
P09467	21.468	20.9717	20.8748	21.7229	21.5192	21.786	21.1068	21.604	22.2694	22.2419	21.2305	23.4311	20.7853	23.1814	22.2814	21.5225	17.9303	21.6651	22.263	21.9524	22.256	21.2221	22.1474	21.0155	20.8411	22.5818	23.4009	21.4161	22.1076	23.1566	23.0542	21.8266	22.0471	22.1051	22.1999	21.5628	22.2037	22.9844	21.9595	21.6937	20.3958	21.7614	21.6494	21.5241	21.2512	21.9143	18.7071	22.3946	22.1221
P09486	20.4612	20.6118	21.7508	21.9459	18.8253	20.6018	20.7936	21.1558	20.9891	21.1506	21.6976	20.9803	22.1268	20.9063	21.5976	23.2316	19.0024	21.041	21.0755	20.615	21.5843	18.6464	21.5091	20.0996	20.7819	20.0731	21.4072	17.6553	21.1339	20.8759	22.0118	21.4451	21.8812	21.3463	21.7082	17.7726	18.6444	21.1919	20.6045	22.2097	17.0194	21.027	21.2728	21.8179	21.2682	18.7566	20.8868	20.8383	21.0798
P09493	24.7744	22.6876	25.5876	23.0429	24.6015	22.5838	21.7046	23.9343	24.6605	24.1713	25.4323	23.7368	25.7351	23.4555	25.1055	23.0804	27.1858	24.7551	23.916	24.0285	26.4247	25.2106	24.974	22.6628	24.1334	22.4951	25.5099	23.6189	23.1727	22.3917	22.6399	25.3392	24.062	23.113	24.4766	24.1828	25.5233	23.6002	21.5959	24.5912	24.7955	22.5878	24.011	25.1967	24.267	25.6765	23.4489	23.716	24.8971
P09496	23.7073	24.345	23.8989	24.4535	23.6767	23.1653	23.8119	24.1009	23.7589	24.0864	23.0922	23.794	23.5352	23.928	23.4522	23.5691	23.2859	23.8675	23.3781	23.5355	23.4041	22.7867	23.1623	24.3668	24.3394	24.0031	23.9089	23.4745	24.1603	23.453	23.9678	23.5233	23.5254	23.9395	23.6859	23.3183	23.3751	23.507	23.1611	23.7513	23.05	22.9521	23.5787	23.2351	23.7763	23.5755	23.9686	23.8498	23.7181
P09497	23.2842	22.9421	23.6305	22.8692	23.5659	23.3617	22.7855	22.9407	23.4828	23.4876	23.3225	23.557	23.0576	22.8981	22.9928	23.0507	23.1468	23.0701	22.8951	22.8875	22.97	22.2954	23.1229	22.2859	22.6174	23.3372	23.302	22.4631	23.1225	23.3414	23.1445	23.1204	23.8678	23.2033	23.798	23.3629	23.2864	22.9377	22.7348	23.5291	22.8028	23.1272	23.6016	17.8776	23.3774	23.7093	23.1768	23.1224	23.2161
P09525	23.36	25.843	23.7119	24.281	24.2225	23.8961	23.7153	24.6799	23.9713	24.3824	23.2722	25.6848	23.3036	26.1047	23.429	23.5024	23.6251	24.4813	24.3877	24.6628	23.3484	23.9016	24.1691	23.8707	23.2826	23.6711	24.599	25.3194	24.7922	24.12	23.1005	23.7468	24.2635	24.7954	24.1099	24.6238	23.542	24.2753	24.4114	23.9467	23.5014	24.6477	23.6717	23.7428	25.1274	24.2806	23.2889	23.9151	24.1589
P09543	21.6071	21.1107	21.9388	21.5763	21.5668	21.3499	21.0837	21.8427	21.8777	21.7148	21.3869	21.364	21.5065	21.4134	21.1494	21.5559	21.7393	21.9818	21.4746	21.5195	21.4613	21.6237	21.494	20.6927	21.8673	21.7679	21.6415	21.7231	21.3432	20.6471	21.2113	21.5736	21.0997	21.5479	21.309	21.5877	21.81	21.4878	21.0279	21.4349	21.2784	21.096	21.5467	21.7001	21.4447	21.4459	21.9813	21.5226	23.4343
P09619	20.0711	18.5551	19.3531	20.385	20.4108	17.8408	19.4662	19.9253	19.7183	19.4355	19.7617	19.5679	19.7814	18.1114	17.8472	19.8438	17.7548	19.0349	19.3408	19.0318	19.4423	19.0047	19.4428	19.0719	19.4264	19.8236	19.7107	19.486	19.5752	19.6146	19.8313	19.4378	20.3176	19.1977	19.8271	18.6996	19.2465	19.4326	19.1109	17.3911	18.9036	19.2253	20.1524	20.3377	19.9607	18.6062	17.6763	15.9386	17.0119
P09622	22.5273	22.641	22.3723	22.867	22.2719	22.7895	22.1702	22.4836	22.6576	22.917	23.3733	23.3319	23.2212	23.3554	22.9606	22.1438	23.3206	23.1369	23.6453	22.7546	23.3859	22.1611	22.9044	22.7626	22.4724	23.0368	22.3068	22.5235	23.0258	22.859	21.9571	23.0822	22.4706	22.6546	22.8639	22.7455	23.2694	23.3772	22.582	22.2659	22.9289	23.5717	23.1287	22.61	22.7461	22.9347	21.5597	23.9609	22.7801
P09661	21.3603	21.6267	20.9242	21.3051	21.4252	21.3576	21.956	21.4415	21.2763	21.3241	21.0195	21.3431	20.8948	21.2553	21.0564	21.3739	20.0801	21.5687	21.3501	21.4452	20.8312	21.5342	20.8574	21.908	21.8214	21.7535	21.136	21.5107	22.0761	21.5605	21.4751	20.8643	21.5778	21.6421	21.1174	21.1949	21.3958	21.3343	21.8198	21.2397	21.085	21.3212	21.4508	21.0689	21.303	21.2361	18.4207	17.7386	18.6084
P09758	22.9393	20.7244	21.8085	18.8079	19.0844	21.0924	19.0223	20.8679	21.8704	21.2533	21.7678	20.9121	18.1601	21.2309	21.2687	20.6792	18.7426	20.9204	22.9177	18.1447	18.3667	18.6524	17.9777	18.3977	18.2162	20.2793	21.4345	18.6583	18.4467	17.9027	21.878	17.4252	18.5943	17.1923	18.877	22.5181	18.1734	18.2844	17.3037	21.2013	18.0412	17.435	21.8791	17.9433	21.9828	17.7341	19.5513	19.1035	19.2999
P09871	22.8689	21.4626	23.7129	23.9986	24.196	22.8752	22.6615	22.5668	24.0117	23.079	23.1957	22.3286	23.1921	21.7918	22.373	23.9164	23.7455	22.9178	22.9083	23.1845	23.0011	23.2805	23.6451	22.349	22.9238	22.4142	23.8619	23.4096	22.7643	22.7328	23.1927	23.417	22.4421	23.2878	23.8293	22.7609	23.0696	23.1033	22.0027	24.3262	23.0695	22.085	23.4917	23.9085	23.5243	22.8562	24.5068	23.596	24.3498
P09874	22.4106	23.4862	22.7319	22.6426	22.534	23.0479	23.4925	23.1486	22.9588	22.8549	22.1077	22.6142	22.5589	22.8506	22.7386	23.3237	21.7027	22.7973	22.9057	22.8077	22.5748	23.141	22.3408	23.0514	22.7909	23.3492	22.5325	23.23	23.5336	23.2691	22.368	22.6787	22.778	23.8601	22.3714	23.099	22.9921	23.2011	23.642	22.4751	23.0763	22.7392	22.9363	22.2059	23.2389	22.6017	23.2709	23.0079	22.9292
P09914	20.8243	21.2046	20.4546	20.0398	21.0308	20.5031	18.3173	21.4443	20.1042	21.6542	19.9711	20.5341	20.4054	17.73	20.8171	22.0118	20.6579	20.4004	21.9154	20.7685	20.2863	21.1288	19.7722	18.1738	21.7879	20.9409	20.5381	20.2428	17.1376	19.3663	22.0097	19.7584	18.6	22.0424	17.9166	20.477	17.9213	19.9207	20.7666	22.3478	21.5642	21.2153	18.2394	21.1995	21.0367	19.2425	18.6606	18.9054	18.649
P09917	18.6695	17.909	18.4204	19.713	18.8983	18.0895	19.3878	20.21	18.9489	19.0239	18.681	18.0261	18.5569	18.5893	19.6421	20.391	18.7209	18.5841	19.8327	18.6871	18.843	19.146	18.4574	18.7017	19.5331	17.1715	19.1931	19.245	18.9037	19.2034	19.55	16.9468	18.9923	18.3814	19.2632	18.9015	17.9938	19.0941	19.1132	19.4633	18.3505	20.2741	19.7232	18.2006	17.8636	18.374	19.1356	17.7072	18.3976
P09936	21.1684	18.7384	21.5834	22.205	21.6695	17.1084	21.4723	20.3526	20.5228	20.9687	21.1106	18.5453	21.7343	20.3178	17.8287	21.7618	21.9208	21.4914	23.4241	20.1032	21.3008	20.8948	21.2131	18.0799	22.8448	17.8488	21.0124	18.8826	20.6031	20.5083	21.0989	22.1272	21.0061	20.4958	22.1777	20.4344	20.943	20.6912	18.1237	21.4722	20.3598	16.833	21.5161	21.3305	17.846	21.5224	18.5582	17.9118	18.2768
P09960	22.5074	22.0683	22.4593	21.8963	22.2915	21.8387	21.5259	23.1934	22.5166	22.4208	23.0115	22.4173	22.3375	22.1206	22.6658	22.4562	22.152	22.4249	22.4636	22.4037	22.6575	22.4639	22.5378	22.187	22.2958	22.0058	22.2206	22.5388	22.2888	22.5685	22.2356	22.2729	21.9504	22.0101	22.4112	22.8062	22.0416	22.6274	22.4065	22.4677	22.493	23.5217	21.5882	22.2831	22.2412	22.6737	21.9282	22.1059	22.0561
P09972	20.6882	19.0305	20.7854	20.9341	20.8692	20.432	20.476	20.8983	20.6768	20.5214	20.2094	18.7771	20.6882	19.3097	20.3537	19.8835	20.8385	20.486	19.7946	19.8495	20.5778	20.6678	19.7184	20.2202	20.0938	19.462	20.5754	19.6101	19.4716	20.7411	20.1243	20.1244	19.718	20.0219	20.1196	19.7369	20.3645	19.5184	19.5082	20.4082	20.496	18.8449	20.4895	19.5218	19.7909	20.534	20.5662	20.0719	20.2607
P0C0L5	18.0634	18.0682	20.8854	21.0933	20.7717	20.8033	17.5154	17.9329	21.2647	18.2929	20.6046	20.5462	18.5113	19.4698	20.7579	21.721	21.7438	20.6587	20.2319	21.6076	21.1778	17.0679	21.3478	18.4487	18.8569	19.3207	21.7916	21.3343	20.5678	17.1359	18.3009	20.6132	21.3295	21.9708	21.6027	20.5036	17.732	20.8906	18.1156	21.8283	21.5703	19.7462	18.9225	21.9131	20.3592	18.0994	18.4298	18.1079	18.932
P0CAP1	18.1199	17.5112	18.033	18.5414	18.9201	18.2736	18.0859	18.0716	18.1144	18.2169	18.9603	18.8299	19.8073	17.6792	18.7596	18.1762	19.9457	17.7903	18.4576	17.5305	21.1272	18.1624	17.8339	18.0668	18.5626	18.6799	18.3254	18.0305	17.754	17.7582	17.5071	17.9589	18.7871	17.91	19.0312	17.6213	17.2102	18.83	17.7627	17.9679	17.7782	18.2772	19.1056	18.9593	18.681	19.7022	18.2417	18.6088	17.757
P10153	23.3613	18.8014	23.1258	23.3581	24.8504	24.0131	23.8075	24.3583	26.1952	24.5127	23.1416	23.4816	18.5708	21.7101	18.6972	24.8548	18.2067	25.244	22.3284	24.0951	23.0921	18.1661	24.669	23.9096	24.3551	25.5876	22.7089	25.5629	22.9606	18.2932	25.1735	24.7804	17.9059	18.7417	24.1972	25.1629	24.1955	23.365	22.0772	25.771	22.5486	24.4275	22.4497	18.6761	25.7434	25.5085	18.6016	18.3954	21.4358
P10155	22.3523	20.9593	21.7766	21.6489	22.3048	21.4349	21.2188	21.8263	21.986	21.8358	21.8699	21.5438	21.9441	21.3174	21.8483	21.6568	21.9905	21.8318	21.4245	21.5246	21.7848	21.9748	21.6301	21.2502	21.9722	21.717	21.7511	21.624	21.3191	21.2433	21.6507	21.6991	21.4605	21.4046	21.4906	21.5859	22.0349	21.5216	21.1949	21.4965	21.5833	21.5908	21.9109	22.0807	22.0935	21.8609	21.9487	21.7223	22.2904
P10253	18.3941	20.3493	21.1518	20.5551	20.3742	20.3533	21.0665	21.8755	21.4348	21.2791	21.7132	21.1217	21.0799	22.3475	20.492	21.7769	20.147	23.2025	20.5398	20.1035	20.4626	21.3575	21.2579	19.8247	20.822	21.6939	20.8175	21.6546	22.0061	21.2462	20.8569	21.6643	21.1241	20.8691	22.3871	21.485	20.639	21.746	20.5649	21.3334	21.3109	21.7165	20.2736	21.1456	22.3658	21.3234	18.7103	19.2621	17.2312
P10301	22.6072	21.0562	23.2248	22.0794	22.7688	21.6496	21.3493	22.4111	23.0921	22.8474	23.071	21.735	23.6544	21.733	23.0361	21.9833	24.237	23.543	22.215	22.4618	24.238	23.6971	23.6398	21.5429	22.8723	21.3906	23.6732	22.196	22.2262	21.4941	21.6132	23.3167	22.5749	21.9643	22.8077	22.6423	23.4452	22.4161	21.7624	22.5098	22.9495	21.5877	22.6012	23.8269	22.1997	23.7584	22.0313	21.6726	22.8002
P10321	21.9806	21.5156	18.9056	22.0665	21.4776	22.8229	20.0507	21.9906	17.9043	16.7156	20.8713	21.9509	17.1089	17.3377	23.6413	21.778	18.2207	20.0823	21.8141	21.9921	20.275	18.6634	17.4928	18.0631	18.4643	20.8462	21.0559	21.692	18.2795	20.3617	22.5498	20.6597	18.8921	21.205	21.3263	20.9224	20.4542	21.3134	22.159300000000002	20.8553	20.8602	22.4411	18.9032	21.946	21.488	21.1732	18.7405	18.5761	22.0923
P10515	18.3481	20.7558	21.4537	21.1561	20.8735	21.5524	17.9487	20.9868	21.3341	21.2624	21.3087	21.3497	21.5801	20.25	20.9841	20.6408	21.682	21.707	21.4395	21.167	21.4669	21.3724	21.2743	21.2763	21.1286	21.6984	21.331	21.1861	21.235	21.6548	21.1691	21.4699	21.2353	18.0661	21.6258	21.4573	21.9098	21.6577	21.2623	21.2635	21.2671	21.305	21.6888	21.288	21.6728	21.5146	21.2088	21.1405	21.6248
P10586	18.547	19.1784	17.1611	17.7612	18.6259	19.653	19.5611	18.8792	17.5049	19.5842	19.3782	20.1735	17.9938	19.381	19.2112	18.43	17.9519	19.1508	19.4281	17.6697	17.9291	18.9941	17.7522	17.7746	19.923	20.6209	19.2199	17.9638	19.4773	19.5502	19.1456	18.6062	19.4883	19.1765	17.5421	17.9848	17.8208	18.275	18.0669	19.1845	17.2499	18.289	19.8717	18.6585	19.3007	19.6969	18.2003	19.0774	18.8181
P10599	24.7904	24.9073	24.4172	23.9818	23.9556	24.9491	24.4282	24.4211	24.3808	24.6698	24.5793	24.2021	24.4018	25.1409	24.1596	23.5979	24.1052	25.0892	25.5621	24.3242	24.21	24.0635	23.5759	24.1996	23.8562	24.4095	24.0583	23.696	24.3841	24.9191	24.0034	24.5211	23.8016	24.9977	23.9951	24.8337	25.0826	24.0759	23.8746	24.4257	25.285	24.4796	24.775	22.6495	25.3135	24.2844	24.0172	25.2877	24.0267
P10619	18.2145	18.1176	17.833	18.6161	19.719	18.2373	18.9812	19.7938	18.8568	19.8031	17.5021	18.077	19.2608	20.4376	18.6482	19.6166	18.4092	20.5416	18.6176	18.9402	18.0538	19.1689	19.9368	20.1317	19.881	20.5902	19.0893	20.2681	21.85	20.3484	20.1496	20.1976	20.7139	20.3738	20.8495	19.6397	18.5669	20.0555	20.6427	19.3451	20.1211	20.6268	19.1329	18.358	19.9013	18.3189	18.3759	17.1728	18.6834
P10636	19.4338	17.3802	17.5863	18.3427	18.9783	18.6079	17.2232	18.1046	18.4183	18.4377	19.3312	18.202	19.386	17.6727	17.8184	18.1399	19.1147	18.5749	18.2802	18.0516	20.0538	19.7399	18.2622	17.5027	19.7127	18.2929	18.5124	18.3047	17.1122	18.4772	18.1254	19.7928	18.0784	18.7407	18.0943	19.1466	20.0034	18.0587	18.9034	19.0441	18.0266	18.7146	18.4638	18.0168	17.8796	18.6885	18.3944	18.3403	18.5813
P10643	20.9428	18.7221	21.1032	20.6591	22.1489	20.2385	19.3968	19.1346	21.8257	20.3232	19.5051	19.7831	20.4313	19.1829	19.8941	20.6656	21.127	20.9769	19.3738	20.5489	20.5641	20.8213	21.5646	19.4804	20.8968	21.0619	21.0835	21.1432	20.3522	21.096800000000002	18.8187	21.0498	21.0697	21.0137	21.3473	20.5053	19.7027	20.755	19.2966	21.4921	20.6501	19.5556	20.76	22.1611	20.2527	21.2727	19.637	18.2244	18.2021
P10644	21.3513	21.0849	21.4812	21.3226	21.359	20.2587	21.3455	21.4674	21.468	21.2403	21.0289	21.6762	22.0256	21.2931	21.1606	21.2864	22.5847	21.4538	21.1025	21.4613	22.1112	21.5552	21.2192	20.5694	21.0488	20.6626	21.7266	20.7999	20.6558	19.9914	20.852	21.6525	20.6899	20.5189	20.9452	20.9155	21.1786	21.2307	20.6284	21.2002	21.4033	21.0978	21.066	21.005	20.8275	21.2572	21.6752	21.0237	21.5667
P10768	22.0824	21.006	23.38	21.4258	22.9389	22.3457	21.9747	22.4636	22.5581	22.399	21.8822	21.3556	22.9563	21.4067	22.0552	21.9306	23.953	22.6443	22.6121	22.1516	22.9545	23.403	23.1969	21.9105	22.5736	22.1327	23.4229	22.4255	22.2864	22.3326	22.1456	23.3673	22.2253	22.1734	22.8459	22.9132	23.2681	23.0103	22.3121	23.0762	22.9945	21.1161	22.7136	23.5982	21.9527	23.1202	18.6551	21.5467	22.5869
P10809	25.4173	26.4587	26.1337	26.164	25.4903	27.0023	26.968	26.632	25.5944	26.2749	26.5331	28.2001	25.9906	26.091	26.6694	25.798	25.2466	26.6461	26.5032	26.3145	25.7373	26.7351	25.5129	26.695	26.0388	26.8279	26.3535	27.1153	26.8846	26.8184	25.8939	25.7338	26.3921	26.597	25.7584	26.1694	25.9388	26.3011	27.0947	25.8506	26.6153	26.4645	25.8392	25.2198	26.2464	25.8857	25.256	26.4795	25.9288
P10909	17.9124	20.4295	22.9487	22.3404	23.0599	21.0802	21.6074	21.5048	23.1063	22.6518	22.1464	21.483	22.39	22.2661	22.8498	22.4999	21.9835	23.0987	21.8503	22.8731	22.7247	22.3531	23.6909	21.1284	22.1703	22.1074	22.8002	23.163	22.4765	22.424	17.626	22.6749	22.5986	22.4646	23.9421	22.2748	18.2122	23.302	21.5114	23.5246	22.8374	21.3024	21.7282	23.0272	22.5725	21.9073	22.7581	22.5656	23.4629
P10916	19.2604	17.5196	18.275	17.8746	19.8786	18.7631	19.2694	19.3254	18.0546	18.2424	17.8012	18.3398	18.7459	17.6558	18.9	18.0818	18.1338	17.3742	18.4821	17.787	18.1802	17.7339	18.5832	19.0571	18.3384	19.3561	18.4194	17.2195	18.6764	19.2403	18.1038	18.5698	18.6489	18.2344	19.2629	18.1057	18.9907	18.2744	18.2139	17.4883	18.0334	18.7979	18.4414	18.1809	19.4479	17.7696	19.1677	19.0281	18.0682
P11021	24.159300000000002	24.3506	24.6666	25.1029	24.7233	24.6903	24.4304	25.1441	24.7849	24.9935	24.7632	24.8495	24.5538	24.6726	24.1813	25.1283	23.889	24.9469	24.7735	25.2424	24.48	24.399	24.6929	24.9859	24.9647	24.4722	24.6934	24.9201	24.466	24.7351	24.7723	24.9258	24.9966	24.9894	24.5746	25.1547	24.9076	25.304	25.0087	24.7718	25.1524	24.8533	24.3189	24.4886	24.4984	24.7432	25.0193	25.2908	25.4111
P11047	24.9879	22.4793	24.8452	24.352	24.2659	23.0141	23.3399	24.1813	24.8777	24.5511	24.5828	23.1989	25.0179	22.8818	24.2687	23.2159	25.7092	24.1406	23.554	23.8028	25.3846	24.7019	25.0921	23.0737	24.3283	24.889	25.3195	23.9588	24.0107	22.0302	22.9826	24.9118	24.0038	23.371	24.7432	23.7335	25.0874	24.5938	21.8904	24.5758	24.436	22.4375	24.2325	25.2904	23.8232	25.1818	23.9986	23.5407	24.744
P11117	20.3894	19.9757	19.9642	20.4961	18.9071	19.9099	20.3022	21.0128	19.8763	20.4348	20.2317	20.6596	18.8035	20.8141	20.5427	20.7012	18.0691	20.8944	20.3641	20.2194	17.9904	20.2714	20.0395	20.0617	20.9147	20.6422	18.5219	20.619	21.4624	20.6579	20.4679	19.8959	21.1007	20.1686	21.0364	20.2373	17.5592	20.6905	20.6748	17.2709	20.3788	20.7442	20.278	18.4967	19.9192	18.8627	18.1703	18.984	18.6281
P11142	25.251	25.5195	25.9413	25.182	25.2435	25.0751	25.5627	25.6207	25.5694	25.3872	25.2509	25.1211	25.3942	25.3767	25.3497	25.513	25.4831	25.5447	25.8251	25.2008	25.6443	25.485	25.4342	25.4905	25.0925	24.9761	25.5159	25.2629	25.2573	25.234	24.6672	25.2849	25.159	25.2188	24.9037	25.5001	25.2233	25.183	25.8077	25.2022	26.0171	24.8423	25.1121	24.9049	25.1754	25.0686	25.1585	25.2631	25.2928
P11166	18.7632	21.8038	23.4166	22.7084	18.0349	21.711	22.9768	21.3597	21.8379	18.057	23.3838	17.1933	23.0966	20.7771	23.4341	23.1464	18.1721	17.9438	22.3701	22.1796	22.0996	23.8963	19.7103	24.5273	17.8473	17.3695	18.1589	21.9938	19.1074	22.5302	18.0344	18.0552	22.0651	22.057	18.4916	17.6799	18.1984	21.2894	22.099	18.4208	20.906	22.0524	18.7582	18.3389	21.3331	21.4547	18.4071	18.8661	18.4539
P11171	17.4119	20.1177	20.3131	20.764	18.7118	18.2396	19.2496	18.2025	18.8888	20.3045	20.1105	20.497	20.2542	20.0263	19.7329	20.7211	17.9317	19.9215	20.332	20.5795	20.9735	20.1064	20.3308	19.9056	18.3252	20.0415	20.1064	20.901	19.9768	18.2214	19.365	20.2953	21.2154	20.4412	19.1296	20.2733	19.0156	20.4261	20.065	18.0572	19.7587	20.8416	19.823	19.7162	19.6468	18.4596	19.2623	20.5991	20.0674
P11172	19.8914	21.301	20.4307	20.7494	20.1967	21.1051	21.3312	20.6433	20.2461	20.7204	20.7552	20.5686	20.3731	21.8561	20.574	20.3757	19.7818	20.7916	20.8013	20.7807	20.9946	21.3449	20.3658	21.018	20.8423	20.7103	21.1502	20.8458	20.7755	21.1958	20.6793	20.5291	21.1562	20.8923	20.5889	20.8899	20.4043	20.6305	20.6312	20.3874	20.6698	20.706	20.3507	20.4358	21.0706	20.0768	20.0724	20.6872	20.3493
P11177	21.9152	22.0308	22.3604	21.6467	21.6472	21.7011	21.3447	21.9578	22.4806	22.5376	22.2019	22.1507	22.5579	21.5015	21.6415	21.6382	22.5783	22.6797	21.902	22.0013	22.6992	22.4555	22.4835	22.075	22.2014	22.7247	22.4097	22.388	22.4956	21.2368	21.5767	22.6487	22.3779	22.247	21.9353	22.6504	22.6275	22.9433	21.5785	21.578	22.5313	22.4982	22.5383	22.0619	22.3384	22.4711	22.6828	21.1686	21.9504
P11182	18.7861	19.9312	20.5796	18.2997	17.9268	18.937	17.9369	19.9238	20.5788	20.5708	18.9029	20.2219	20.4119	19.8023	17.3613	20.3332	18.8925	20.8209	20.1796	17.8691	18.0646	18.8191	20.7627	19.6297	20.7608	20.5648	21.0348	20.2211	20.3736	20.3256	17.5372	18.6847	20.1816	20.1509	18.8476	20.8738	21.474	21.4946	20.0224	18.3168	20.1995	20.6022	20.4733	19.4212	20.2531	19.0376	17.7893	19.3483	19.243
P11215	20.6899	18.1906	20.4218	21.8714	21.4492	19.7511	21.9148	23.3545	20.5827	19.8225	20.8782	20.5758	18.1129	20.6098	21.9661	22.2159	19.5321	20.8267	20.1065	21.344	21.2716	20.184	21.0469	21.4518	20.7758	20.2479	20.2353	21.7007	20.1576	20.2818	21.8677	20.467	18.4238	19.743	21.0659	20.648	17.9335	18.0933	21.2544	21.5847	21.0523	23.5301	20.3587	20.08	20.0023	21.7159	21.4861	20.7342	21.5006
P11216	23.3421	22.7251	23.7696	22.4414	23.2858	22.884	23.1834	23.3959	23.1571	23.4582	24.2588	22.3348	23.9783	22.8427	22.6596	22.2535	24.3368	23.8055	23.0403	24.061	24.4147	23.6899	23.0432	21.82	22.8486	23.5688	23.3709	23.4172	22.908	23.2826	22.0918	24.0071	23.6007	22.2792	23.734	23.3228	23.1515	23.2042	22.9659	23.2049	22.9617	22.3165	23.5309	23.3233	22.9098	23.7424	22.007	22.814	22.6044
P11217	18.3004	19.2673	21.917	18.2616	20.7727	18.2419	18.0996	20.1066	20.9687	20.0116	20.7809	18.1654	21.5691	18.2515	19.9097	18.0612	23.4893	20.9313	20.2181	18.2992	22.6384	21.7707	20.7806	17.3344	20.3117	17.9144	22.4265	20.194	18.1175	17.786	17.8485	21.8999	18.7935	18.8658	21.0496	20.4644	20.8594	19.7467	17.7475	20.4652	21.1818	18.626	20.1168	21.817	20.1195	22.1338	19.5798	19.5616	21.4844
P11233	17.7444	19.9944	17.9756	20.5762	18.496	21.2625	18.667	18.3064	18.1588	20.3681	18.5401	20.0329	20.6471	20.4262	20.8443	20.6527	19.2086	21.1287	21.1613	20.5175	18.1785	20.9541	18.9467	19.8078	18.4414	18.6521	18.9212	20.6538	20.3523	18.3147	18.1521	17.1116	18.2782	18.4142	18.0376	17.8183	18.2398	17.8713	20.7192	18.6362	20.9734	19.6149	18.6921	18.2263	18.2684	18.2922	18.9558	18.7739	18.6379
P11234	18.044	22.1271	22.5211	22.7693	22.9448	23.3198	22.4682	23.1786	18.0468	22.8362	23.2916	22.3367	17.902	22.7342	22.7702	23.2172	18.5271	22.7194	22.8778	23.2437	22.8075	23.2369	16.4608	17.9861	18.9645	17.4318	18.4727	22.614	21.8538	18.4795	22.4302	18.1999	22.6049	22.1693	18.4961	22.5479	22.7185	22.3906	22.4822	18.9206	17.1549	22.4329	22.3261	19.2134	22.4603	23.0847	19.2071	22.4226	18.1936
P11277	18.2348	19.9768	19.4281	21.267	21.0598	18.4885	19.3735	18.4806	18.8199	19.5919	18.1692	21.0985	20.4468	19.6889	19.8183	21.5788	18.132	19.8404	20.2977	21.0287	21.7775	19.4139	20.188	19.3285	18.8385	17.4003	20.6179	21.2155	19.4161	17.9505	19.5074	19.6152	22.0165	21.2303	20.1508	19.8728	20.1266	20.1314	19.586	17.9948	19.0897	21.2586	20.1661	20.0509	19.7685	20.408	19.5813	20.8653	20.7405
P11279	23.0013	22.3991	23.6981	23.4078	23.0774	23.2215	23.1797	23.7663	23.5077	23.4966	23.2634	23.6432	22.8172	23.4602	23.2942	23.8069	19.1912	24.6793	23.8009	23.3464	23.0915	23.7878	23.0239	23.2535	23.4525	23.958	24.0528	23.8823	24.5901	24.5376	23.3799	23.402	24.4384	24.201	23.8823	23.6032	23.0365	23.6633	24.5481	23.481	23.7817	23.6869	23.9304	23.1672	22.4368	22.8879	18.7084	18.2043	18.1078
P11310	18.6013	21.3669	21.1379	21.1325	20.4571	20.3191	20.6038	21.2288	21.3774	21.9995	21.6642	22.1757	22.0383	21.8969	22.1442	17.5798	21.4269	22.0327	24.682	21.9175	21.8951	21.2639	21.8197	21.6031	20.7376	22.7696	20.6598	22.3989	22.1511	20.2264	20.6894	21.5957	22.1771	21.3172	21.7041	22.5077	21.6243	22.64	20.2222	17.7785	21.3361	22.0198	21.6519	21.1188	21.2252	21.6162	20.7889	21.6079	21.2749
P11387	21.5489	22.4861	21.6492	21.3849	21.6065	21.9811	22.1289	22.4677	20.8259	21.2858	22.196	21.9011	21.7359	21.7417	22.4559	21.3474	20.1322	21.3083	21.8201	22.2978	20.9284	23.0367	20.9445	22.5804	21.7445	21.6034	20.8807	21.6748	22.3451	21.3504	21.6782	20.7354	21.8931	21.9574	21.7658	21.1962	20.8959	21.3001	22.2238	21.369	22.0876	21.6032	21.3408	18.9088	21.7745	21.4453	21.6136	22.6982	21.6495
P11413	23.081	22.7094	23.7291	23.7	23.766	23.2382	23.5936	24.4243	23.7674	23.234	23.1614	23.9567	22.7	23.7565	23.8232	24.0793	22.6694	23.7929	23.6455	23.3687	22.923	23.0565	23.5211	23.4062	23.2527	22.8914	23.16	23.5544	22.874	22.7989	23.8634	23.279	23.5294	23.5966	23.5444	23.8676	23.1874	23.2953	23.989	23.7423	24.0905	24.125	23.3915	23.071	23.3807	23.9834	23.7768	23.7235	23.8065
P11498	21.3289	21.0005	20.8268	21.0528	20.9151	20.6265	20.8985	19.9389	20.6346	21.0627	20.776	21.2764	20.1725	21.9728	20.4286	19.8486	19.831	20.8353	20.3872	20.0634	19.9259	19.6217	20.2593	20.0963	20.7957	20.6842	20.4585	19.2384	20.8461	20.6191	21.1288	20.9804	22.3939	20.3958	20.711	21.2706	21.5326	21.4409	19.8386	20.7529	20.3195	20.2711	20.6771	20.7822	21.0735	20.5082	20.409	20.1112	20.2225
P11532	21.4779	19.8599	22.3295	20.9818	21.5531	19.2477	19.533	20.9497	21.6212	21.2934	22.4266	20.4757	22.9221	20.3289	21.8165	19.773	23.4663	21.0048	20.6201	20.97	23.5162	21.9038	21.7626	20.4105	21.3806	19.7847	22.6664	20.9872	21.5045	19.8476	21.5451	22.6013	21.5512	19.9436	21.7856	21.4053	22.4074	20.8481	17.9385	21.5341	22.2066	19.6711	21.2107	22.3168	20.7644	22.68	22.08	20.0698	21.1547
P11586	23.1735	23.6701	23.2683	22.7261	22.8566	23.326	23.1116	22.8356	22.8092	22.6717	23.2961	23.1306	22.6417	23.1194	23.1192	22.8475	22.3766	22.7649	23.6188	23.0397	22.919	23.1011	22.5594	23.7762	22.5125	22.7539	22.8109	22.4921	22.1888	22.6042	22.9507	22.9598	22.9596	23.1932	22.508	23.0315	23.0419	22.628	23.2719	23.2034	22.9055	22.9384	22.8975	22.8592	23.0456	23.1137	22.3878	23.5698	22.9713
P11678	22.6287	19.7777	23.301	23.2901	24.0639	24.4039	23.7965	25.2924	26.2198	23.8995	22.6896	23.3835	21.287	20.4844	22.9062	25.0893	19.9861	24.7066	22.9184	24.6355	23.0648	21.4947	23.7517	23.6746	24.2453	25.3314	22.455	25.7085	23.1452	20.3503	24.7647	24.3685	20.5364	22.0323	23.96	25.0442	23.5301	23.8694	22.8207	25.4684	22.4096	23.6429	21.7838	22.9161	25.6799	24.9267	23.997	21.7275	23.9604
P11717	21.0791	21.0035	20.9384	21.4478	20.9892	20.7695	21.1479	21.213	20.5893	20.6735	20.4392	21.2642	20.8308	20.3398	20.2229	20.9295	20.0318	20.6564	21.0022	21.1987	20.7039	21.1566	20.8811	21.1592	21.4943	20.711	20.4485	20.8827	20.7185	20.6836	21.3822	20.7534	21.2633	20.3287	21.0364	20.3064	20.8537	20.4132	20.3646	21.173	20.3797	20.932	20.6127	20.8273	20.4901	21.1491	19.7324	20.2066	19.9917
P11766	23.7759	22.9119	24.8416	23.3418	23.3528	23.1398	22.9036	23.8672	24.849	24.404	24.1584	23.6583	24.804	24.1153	23.9526	23.4212	25.1942	24.335	24.3766	24.2997	25.1201	24.927	24.9485	22.9872	23.5419	23.9257	24.8845	24.2066	23.4674	22.5201	23.3338	24.7962	23.6262	23.5408	24.1743	24.6335	24.7827	24.1824	23.1803	24.1172	24.4723	23.5134	23.1057	24.6404	23.7386	24.1798	23.477	23.5691	24.6869
P11802	18.6333	22.1044	20.8138	18.1377	17.0913	17.4607	19.0305	17.8821	20.7169	20.6828	20.6093	17.8226	20.7454	19.801	17.6996	20.6981	17.5617	21.2166	25.0075	20.6786	17.8309	21.144	20.846800000000002	18.825	18.6255	17.8867	20.8849	20.9277	22.4398	21.186	18.9589	17.9762	19.2034	18.7171	19.5074	17.7032	20.7565	17.4104	19.7058	21.0054	20.2531	17.7436	20.8793	21.5763	18.1962	19.2244	18.6652	20.4035	21.579
P11940	19.5043	20.7528	20.7967	20.2871	18.2822	18.1502	18.9275	20.577	20.9419	20.7814	20.5189	20.4279	20.8834	19.7935	21.3718	20.5834	18.4725	20.0865	20.687	20.7791	20.7064	20.4835	20.0463	21.2393	21.2745	20.4293	19.7849	21.1383	17.8558	19.4279	20.8213	20.3012	20.4869	19.6834	17.6505	20.6464	18.3163	19.9937	20.0792	19.179	21.0181	20.2257	20.4198	17.5026	20.5924	20.4231	18.1389	18.1123	19.0935
P12004	21.6159	22.8572	21.88	21.5374	21.3264	22.5774	22.9006	22.3441	21.6703	21.6747	22.2682	21.6009	21.3556	21.8823	22.664	21.5612	20.5676	21.7851	22.6641	22.0044	21.4182	22.0843	21.3471	23.7165	21.7735	22.3342	21.4902	21.8574	22.6506	22.8111	21.678	21.9056	21.5679	22.741	21.4858	21.4522	20.9533	21.788	22.9018	22.0383	22.3979	22.5044	21.3398	18.9049	22.2038	21.3368	20.9333	22.6013	21.5786
P12081	21.5444	20.9209	21.2269	20.9534	21.5098	21.2548	21.1883	21.0986	21.4956	21.1949	21.565	21.1352	21.1759	21.1252	21.1297	21.2817	21.0775	21.0608	21.9447	21.4236	21.2784	21.0377	21.4538	20.8217	20.9439	20.6428	21.0497	20.7949	20.5012	20.4156	21.182	20.9871	21.2158	20.8851	20.6914	20.8632	21.0625	20.9848	20.8557	21.0462	21.0901	20.7708	21.6884	21.1421	20.9973	21.2121	21.4671	21.3747	21.5137
P12107	18.6478	17.6947	25.2612	25.2893	19.3204	18.2072	17.4441	22.1383	17.7787	18.169	23.8182	18.4274	24.2868	17.6313	18.1944	24.3512	18.728	18.3045	23.713	18.0008	18.5376	24.0302	17.5399	22.4142	23.4006	18.2659	18.4683	18.5155	24.1384	26.0933	25.8848	17.3854	24.409	18.5034	26.0328	18.825	18.3514	24.3965	22.2396	24.8353	19.5075	21.83	18.374	25.985	18.2156	19.4027	19.6875	17.3571	18.1041
P12109	28.3577	25.985	28.4865	28.1133	27.9647	26.2633	26.8931	27.0284	28.72	27.5138	27.6901	26.4989	28.253	26.3207	27.1698	27.6523	28.5697	27.5205	27.5763	27.5136	28.2334	27.8001	28.3567	26.6272	27.8465	28.3894	28.4499	27.6602	26.85	26.9951	27.2759	28.5165	26.8582	27.1104	28.1568	27.8496	28.3465	28.1771	25.8703	28.4374	27.7992	25.9184	28.3443	28.6311	28.087	28.5388	28.7342	26.8699	27.7487
P12110	27.2291	24.8374	27.4933	27.1354	26.7908	25.5146	25.9499	26.1011	27.9767	26.5058	26.6679	25.3518	27.2282	25.2803	25.9491	26.7484	27.4605	26.6992	26.6819	26.5733	27.205	26.7887	27.3296	25.7233	26.6733	27.2028	27.4144	26.6477	25.6646	25.7992	26.5011	27.3776	25.7427	25.8004	26.9439	27.0181	27.0628	27.1856	24.7347	27.298	26.825	24.5944	27.4676	27.4449	27.1676	27.429	27.7193	25.5827	27.4128
P12111	27.3476	25.1832	27.8688	27.5426	27.2101	25.8397	26.3089	26.3585	28.3748	26.9298	27.1318	25.7807	27.7561	25.7093	26.4783	27.2305	28.0023	27.0535	27.1535	27.0971	27.7586	27.2441	28.0741	26.0952	27.3684	27.731	27.8386	27.1471	26.2491	26.3469	27.1165	27.892	26.2676	26.3881	27.5558	27.4369	27.7076	27.5973	25.3221	27.8763	27.4677	25.2881	27.8893	28.174	27.5363	27.9134	28.2548	26.5061	27.3943
P12235	21.1919	20.9719	23.0291	21.1405	21.7066	20.2929	20.4229	21.5231	21.9696	22.6908	22.6032	21.802	23.3374	20.8634	22.4906	20.566	23.7534	22.9406	21.169	21.4235	23.5509	22.7302	23.1257	20.9967	22.3799	21.8673	22.184	22.0243	22.0235	20.5183	18.8026	23.469	21.9832	20.745	22.3295	22.2983	22.5159	23.1806	17.9836	21.3394	22.8363	21.9277	21.7808	22.7839	21.2933	23.1602	19.1973	18.8661	20.1177
P12268	22.8486	24.501	22.864	22.9716	22.8549	23.4209	24.0147	22.9197	22.854	23.0265	23.1293	22.5765	22.521	22.4311	23.3238	22.957	22.2169	23.1144	23.1611	22.8483	22.8344	22.8136	22.5954	23.7621	23.1707	23.1605	22.8077	23.2405	22.6136	22.7763	23.1282	22.6999	22.4778	23.1663	22.5584	22.8976	22.9698	22.4952	23.5223	23.1146	23.6066	22.5716	22.446	22.7677	22.8542	23.128	18.7116	23.5838	22.2312
P12270	20.767	20.4609	20.325	20.7234	20.56	20.6798	20.448	20.6441	20.5832	20.5277	20.518	20.635	20.4357	20.4924	20.654	20.5036	19.5765	19.8166	20.3858	20.5745	20.5203	20.611	20.2805	20.5236	20.4262	20.4834	20.3858	20.6433	20.3597	20.3055	20.4623	19.9089	20.2593	20.3881	19.6759	20.2066	20.569	20.2903	20.5522	20.4485	20.3774	20.2924	20.5006	20.1352	20.6629	20.512	20.701	20.9439	20.1579
P12277	23.5335	22.0942	24.8161	21.7856	23.6265	22.3165	21.7665	22.7968	24.5211	23.6274	24.7132	22.5265	25.2449	22.4033	24.0911	21.7049	26.1929	24.6176	23.3854	22.853	25.9393	24.325	24.2764	22.633	24.3632	21.283	25.9002	22.9664	22.7296	20.9384	23.4635	24.6526	23.7126	22.181	23.6321	24.0671	24.8364	23.7829	21.1044	23.6547	24.1972	22.167	23.1612	24.4593	22.9923	25.093	23.2187	23.0142	24.5697
P12429	23.9407	23.3771	24.3047	24.5815	23.8721	23.5159	24.0346	25.7669	23.3269	24.3972	24.9997	24.5279	25.0967	24.2701	24.9209	24.7956	23.2956	24.3073	23.5479	23.8863	25.0348	23.8725	24.1572	24.4318	23.2017	24.4754	23.3857	24.0005	21.8368	23.0378	25.0722	23.1221	24.9491	24.4567	24.2182	23.8503	23.5773	24.4317	24.4528	24.0081	23.9222	25.6434	24.1437	22.9356	24.8204	24.6623	22.6417	24.0962	23.54
P12532	23.8594	24.596800000000002	24.3696	21.6745	24.1284	24.9551	22.5004	22.6827	24.2061	24.2484	22.7562	24.2132	23.3908	24.8823	23.1852	22.7525	17.857	25.0558	24.8996	24.0027	22.2484	24.4268	24.3642	23.5116	22.6966	24.9306	24.9631	24.4516	25.331	25.5441	22.1101	22.5505	24.1945	25.8721	23.1861	24.7668	24.1638	24.3675	24.6447	22.5778	25.5303	24.8391	24.5728	23.4848	23.5621	23.8851	23.3467	23.0114	23.0959
P12694	17.8675	19.4851	17.77	19.2601	19.1779	19.715	17.6477	19.9383	20.1546	20.8202	19.6385	21.2471	19.9279	20.0609	20.3978	19.4185	18.5969	20.6959	20.1092	19.7778	19.8004	20.2347	20.2595	19.9427	20.6474	20.5877	20.3811	20.5746	20.1279	20.1994	18.0901	20.4838	20.9924	20.2232	20.4954	20.9827	20.886	21.4147	20.1905	17.8973	19.5625	21.1204	20.7985	20.3844	18.9451	19.7457	20.4759	19.294	20.1468
P12724	20.923	18.1226	22.4551	23.2415	23.4389	22.6183	23.0174	25.7092	25.5955	23.0308	22.1983	22.6794	21.5287	21.6732	22.9398	24.0729	17.8293	24.4783	22.7462	23.8143	23.0006	21.0786	23.7834	22.782	24.2072	25.1574	21.5746	25.5649	22.6407	19.2569	24.4663	23.6902	17.985	21.0335	23.8199	24.6035	22.5201	23.6991	22.584	24.9942	22.644	24.5627	18.5536	22.1538	24.2373	24.409	20.3287	19.6246	18.4845
P12814	26.0221	24.5533	26.9771	25.5052	25.6172	24.503	24.6961	25.6893	25.9027	25.6434	26.5807	24.9766	27.1182	24.9347	25.9974	25.4829	27.407	25.5118	25.1661	25.4733	27.3723	26.1117	26.6947	24.7041	25.8159	24.3501	26.3683	25.3286	25.5529	24.5868	25.0746	26.7326	26.1592	25.0057	26.2734	25.2176	26.379	25.2091	24.0274	26.1437	26.0634	25.4275	25.1474	26.8574	25.2291	26.2093	24.6934	24.8682	25.8977
P12821	19.282	19.1103	19.4831	19.8175	19.2563	18.1287	19.5334	19.9266	19.7894	19.0312	18.2799	18.1138	17.6255	19.4761	17.9471	19.3952	18.8984	19.691	20.2777	19.2135	18.9381	19.8178	18.9819	18.6134	20.1337	19.5614	19.4851	19.2449	19.4977	18.2999	19.9058	19.7594	19.6483	19.4571	19.0664	19.3453	17.7333	19.3835	19.4525	19.3571	19.0148	18.3346	19.3313	17.9749	18.8458	18.0754	18.337	18.8891	17.4899
P12830	18.0114	19.974	20.8701	20.1955	19.3745	21.7566	19.4341	20.7867	21.5163	21.5299	21.33	21.9676	20.8582	20.4536	19.1207	17.9213	18.0504	21.6953	22.0377	21.391	18.6857	21.3761	21.4664	21.6473	18.3261	21.7775	21.2607	21.3798	20.7604	18.9955	18.4857	20.0593	21.0769	21.1754	20.9452	22.1134	21.91	21.4197	16.9701	20.9934	20.7786	21.5392	17.5307	18.4139	22.071	21.0455	19.6193	21.9896	20.9656
P12883	18.8503	17.7002	17.812	17.8864	18.8532	18.1474	18.2694	16.7722	18.6716	18.2384	17.9988	17.9935	18.1036	18.4547	17.9863	18.181	18.2654	17.69	18.3234	17.7303	18.3607	17.5295	17.1807	18.5128	19.0086	18.5364	18.4513	18.7854	18.5143	18.6759	17.8929	17.7353	18.7324	17.9148	18.2357	17.8107	18.411	18.0227	18.6492	18.7501	17.9792	18.0078	17.8503	17.2901	18.0258	18.3245	21.0857	17.221	19.11
P12931	21.4941	21.2844	20.9716	21.2066	18.9104	20.8358	20.5165	21.3557	20.7701	21.0506	21.3331	21.8783	21.5243	22.1099	20.6501	20.6893	20.5897	21.5466	21.0367	21.5835	21.1071	21.5514	21.2989	21.6288	21.1648	22.2665	21.0868	21.5007	21.8725	21.1269	21.5991	20.7621	21.7974	21.8071	21.4143	21.1562	20.9679	21.1872	21.1065	20.9568	21.0458	21.0434	21.1517	18.3399	18.0241	21.5262	19.0096	19.5851	20.3817
P12955	21.4379	21.4326	22.2159	22.1683	21.3633	21.8888	21.8908	22.2921	22.0507	21.9481	22.0164	22.0729	22.3502	22.6063	22.009	22.2904	21.6927	22.2256	22.1026	22.1029	22.2496	22.6114	22.26	21.9535	22.154	22.018	22.2997	22.1557	21.9842	21.8889	22.0297	22.7817	21.7425	23.1997	21.8745	22.3094	21.7616	21.9343	22.4107	21.9747	22.5522	22.2432	21.8598	21.7795	22.1812	22.0154	22.3066	22.9437	22.266
P12956	23.7738	23.2583	23.4075	23.6193	23.7078	23.5151	23.4639	23.7974	23.7985	23.7615	23.4962	23.4967	23.4447	23.8527	23.8006	24.1093	22.8382	23.5671	23.6404	23.7857	23.2828	24.1795	23.6042	23.8017	23.3981	23.6345	23.5777	23.6883	23.9554	23.8031	23.5694	23.4146	23.8019	23.7983	23.5436	23.8734	23.5205	23.7406	23.7945	23.8082	23.4608	23.7759	23.9897	23.8774	23.7253	23.3456	22.9629	23.1266	23.532
P13010	23.2916	23.3804	23.3877	23.6633	23.5567	23.5859	23.4255	23.7815	23.6314	23.6329	23.65	23.6369	23.5178	23.9109	23.9292	24.1508	22.8018	23.6165	23.6762	23.7383	23.3711	24.1257	23.4432	23.5992	23.6859	23.5463	23.4863	23.8244	23.8332	23.7313	23.4528	23.3968	23.6571	23.8174	23.3795	23.7686	23.2396	23.7372	23.7599	23.584	23.5493	24.0047	23.8234	23.4818	23.7447	23.5544	23.7557	23.6074	23.1348
P13073	22.856	23.466	24.2064	23.5651	23.811	24.2479	23.2879	24.0086	24.3407	24.6459	23.985	24.5713	24.0661	24.5339	23.6644	23.6068	23.9986	24.8367	23.834	24.5006	24.1978	24.044	24.3094	23.819	23.7379	24.3004	24.036	24.866	24.5971	24.283	23.2109	24.2259	23.851	24.8194	24.1114	24.9492	24.7071	25.3542	24.145	23.67	24.1394	25.031	24.441	23.4045	24.3601	23.9584	23.4074	25.0083	24.1281
P13284	18.3894	21.4546	18.0314	22.2808	18.7684	21.7046	21.2348	23.5248	21.999	22.403	22.995	22.457	19.5048	22.5004	23.5084	22.4227	18.2037	22.8803	22.0831	22.5822	18.0848	18.3362	18.2828	22.1111	19.0093	22.8071	18.9644	23.0604	23.1713	22.0233	22.6452	16.6556	22.3847	22.6275	23.3131	22.5304	17.9681	18.2107	23.0488	22.5064	21.9543	23.3669	19.3685	18.8687	22.4909	17.8169	17.9149	18.5334	19.146
P13489	23.9613	22.7707	24.1395	23.3627	23.532	23.3099	23.5836	23.5608	23.8452	23.4106	23.4701	22.6627	23.6949	22.4413	23.0366	22.7822	23.8411	23.7568	22.504	22.7646	23.3337	22.945	23.0284	21.974	22.7771	21.9366	23.2535	22.237	23.0028	21.7399	22.2837	23.3139	22.5306	22.3653	22.8308	23.2875	22.7827	22.8373	22.6344	23.2599	22.7874	22.53	22.846	22.8628	23.4407	23.4879	23.9845	23.7592	23.6007
P13535	18.414	17.8597	17.9439	16.3971	18.7366	17.9133	18.0722	17.9054	17.631	18.1187	18.1525	17.5565	17.6406	18.0504	18.5327	18.0146	19.5114	17.8095	17.5816	18.8097	18.4995	18.2986	18.275	18.12	19.3572	18.4944	18.3052	18.5949	18.4433	18.2955	17.9688	17.6436	18.2967	17.8454	19.6215	18.0995	18.8369	17.3274	17.0429	17.6983	17.0501	17.8122	18.5218	18.9434	17.8908	20.033	18.8002	19.0169	18.7832
P13591	17.7046	18.0939	21.0478	19.7412	19.7498	17.646	17.4078	20.0242	18.7214	19.8418	21.1287	19.3479	21.6883	17.7965	20.147	17.6614	22.6241	20.0327	19.0552	18.1101	22.499	20.9621	20.5345	17.9965	19.9015	19.3924	21.0407	17.8769	19.6888	17.6979	18.3613	21.6282	18.7122	17.8269	20.5732	19.9984	18.4789	20.3957	17.7345	19.7588	21.3119	17.6881	18.8152	20.3213	18.5179	21.14	17.9211	17.9132	17.9691
P13611	23.6064	21.5858	25.0293	25.3211	24.6008	22.5917	23.6475	23.2256	24.8551	24.3672	24.0211	22.884	25.0336	22.558	22.822	25.5512	24.0355	24.6652	23.1583	23.3144	24.5959	24.0448	25.148	22.7697	24.5157	24.3982	23.9842	24.3171	24.0654	25.7261	24.1852	25.1699	24.0736	24.0649	25.8882	23.3686	22.988	24.7695	23.2043	24.7894	23.7567	22.9994	23.7157	25.3162	24.3907	23.8225	23.1174	21.9091	25.1459
P13639	25.1769	25.1921	25.5068	24.9904	24.7779	25.6658	24.738	25.5823	25.3858	25.4746	25.5533	25.2109	25.0675	25.0582	25.576	25.7723	24.3751	25.4198	26.1216	25.7808	25.1386	25.3001	25.4512	25.7812	24.6246	25.1843	24.8557	25.4249	25.8626	25.5979	25.2756	25.4329	25.175	25.0618	24.9361	26.0469	24.8231	25.6906	25.7785	25.5064	26.2789	25.1692	24.5049	24.7328	25.1657	24.8539	24.932	25.3875	25.767
P13645	23.833	21.9242	24.6699	23.7625	24.047	23.8734	23.0691	24.4625	24.8774	24.8201	22.5623	22.8977	23.6317	21.8307	22.7851	23.9817	23.6099	24.3125	24.47	22.4485	23.8683	24.1715	23.6147	22.9599	25.1793	24.2774	23.8923	24.7605	23.9655	23.5608	23.3227	24.497	24.3334	25.4707	23.5267	25.5307	25.2039	25.5598	24.1971	24.3244	24.8696	23.8703	27.7804	24.9567	24.3513	24.5894	26.4711	24.7245	27.3294
P13646	28.3225	25.7155	26.9663	18.9608	27.5001	26.8382	25.3517	19.1266	27.521	25.357	27.344	17.6267	18.0114	25.6388	18.3496	17.1653	17.7351	25.9005	28.1801	23.5473	18.1189	17.7281	17.7951	24.2274	18.6669	23.6029	26.6968	18.0606	18.0879	17.4545	27.0314	24.4259	24.754	23.5365	18.1087	28.1471	27.0541	18.4519	22.8158	27.0056	18.1713	17.3864	26.1843	17.9376	27.6441	18.1888	26.4564	24.674	25.3524
P13647	27.4701	25.3743	26.6432	21.5193	26.7222	26.7947	20.4164	21.6808	26.9745	25.1309	27.4408	20.5728	23.0428	24.3695	19.743	21.0754	20.7452	25.3356	28.3695	22.4129	21.3538	21.4873	21.1691	23.7338	22.1953	24.5362	21.6743	21.389	21.3617	21.1268	26.6827	21.6695	25.4086	24.5541	21.6921	27.347	27.6445	22.7787	22.8094	26.7406	21.7691	21.3886	25.6957	22.3455	27.143	21.9692	25.9641	24.5634	24.5966
P13667	22.4971	22.6604	23.3571	23.4094	22.9245	23.1949	23.1753	23.6866	23.2293	23.5411	23.1738	23.9462	23.2539	23.6038	23.8471	23.3383	21.8845	23.3114	22.9152	23.8721	22.5567	22.7236	23.4746	23.541	23.4432	23.2756	23.3127	23.4666	22.9052	23.5173	23.5845	23.2862	23.8868	23.8761	23.5583	23.4724	23.2388	23.9381	23.9899	23.3816	23.6089	23.4601	22.8464	22.8829	22.8438	23.719	23.3828	23.7943	23.9836
P13671	20.6671	19.5714	21.471800000000002	21.218	21.7067	20.4709	20.2496	19.6898	21.4344	20.1239	20.1619	20.4055	20.3788	19.7396	20.4376	21.1392	20.8622	20.3095	20.5464	21.0134	20.8813	20.2643	21.0943	20.1335	20.7558	19.9437	21.539	20.952	19.9571	21.3238	20.3466	20.8976	20.8282	21.1668	21.5225	20.7822	20.5899	20.8176	19.8737	21.7403	21.0784	19.612	20.9734	18.3191	20.7214	17.8483	20.5215	20.1288	20.9775
P13674	19.4922	19.3745	20.6413	21.5409	19.7147	20.1468	21.2244	21.2509	19.8778	19.6615	20.8876	19.2392	20.7407	20.1104	22.7813	21.8908	19.3876	20.008	19.9004	19.86	20.027	19.8145	19.7196	19.7748	19.8636	18.9008	19.9902	19.712	19.9241	21.0438	21.1846	19.5545	20.6908	20.1149	20.9723	18.7174	19.558	19.4434	20.0545	21.5219	21.0302	19.2673	19.741	20.2534	19.7484	19.4737	20.3345	19.189	20.0366
P13716	21.1738	20.6476	21.4369	21.6922	21.3061	20.2625	20.1079	21.1775	21.6012	21.8342	21.5921	21.6038	21.9814	21.826	20.9797	21.8996	21.9097	22.2525	21.5099	21.9381	22.0622	21.1281	22.1362	20.6943	21.5902	22.0003	21.9231	21.8372	20.7978	21.2257	20.776	22.0556	22.3003	21.9832	21.7421	21.9175	21.9238	22.559	20.6233	21.2582	21.3723	22.2568	21.2542	21.6789	21.2462	21.6788	20.7999	21.021	20.6049
P13727	21.9811	18.3209	22.9833	22.8201	23.8866	22.3443	23.7197	25.7739	24.479	23.5738	22.4142	24.1062	21.6841	20.3708	22.9032	25.5166	18.4129	23.9391	22.3885	23.9206	22.8525	21.9195	23.9583	23.7299	24.2093	25.0699	21.7829	25.5099	23.1135	20.2353	24.2214	24.1793	20.8916	22.2216	23.5115	24.5919	23.1185	24.0362	22.9055	24.9966	22.0935	23.5825	21.8473	22.6199	24.0213	24.0686	19.8012	18.0698	20.3573
P13747	18.5562	19.8462	17.6209	18.9876	18.0036	18.8349	19.9976	20.3371	18.5296	17.6005	18.2845	18.034	18.3098	18.2433	20.7928	20.3003	19.1896	18.1101	20.5508	17.5933	17.9222	20.2856	18.8725	19.1388	18.2304	20.0166	18.4852	19.5726	18.2332	17.5235	18.6688	18.0827	20.0242	19.1745	18.9605	18.3597	19.5706	18.3555	19.8151	17.4787	18.521	17.8939	19.9822	18.5492	20.1156	18.8068	18.284300000000002	20.6673	18.4849
P13796	24.9778	24.3799	24.1109	24.9452	25.2421	24.2	24.7748	26.1825	25.3309	24.5933	24.3038	24.2276	23.5076	23.7704	24.163	25.2069	23.239	24.5924	24.551	24.905	24.2179	24.2774	24.6161	25.155	24.2925	24.2835	24.3962	25.0935	24.1371	23.9916	25.2212	24.4393	23.8034	24.3425	24.553	25.0449	24.5997	25.2752	24.9374	25.2586	24.6218	25.9358	24.3717	24.1319	24.6114	24.9721	24.5891	24.4878	24.8443
P13797	23.2597	21.6759	22.8455	23.0856	22.0894	21.8476	22.0846	22.7165	22.6782	22.6216	22.8436	21.9326	23.192	22.4775	22.8388	22.8443	21.57	22.8572	22.822	22.1349	22.7628	22.434	22.1221	22.3163	21.8516	21.9546	21.954	22.1435	21.8279	22.2724	23.1964	22.3132	22.6234	22.4154	22.6721	22.4311	22.2602	22.3983	22.1216	23.0809	21.6177	22.1651	22.4051	22.7701	23.1138	22.5004	22.3698	21.6892	22.3235
P13798	22.1899	22.5975	22.5698	22.5116	22.5391	22.978	22.3517	22.6791	22.6491	22.5755	22.4656	22.6955	22.3555	22.7566	22.6425	22.8581	22.0474	22.7499	22.4773	22.4191	22.3853	22.4531	22.4968	22.4178	22.3422	22.6006	23.0183	22.9624	22.2221	22.2904	22.4797	22.6055	22.5143	23.3201	22.5573	22.6058	22.772	22.8642	22.867	22.4092	23.1165	22.9359	22.2513	22.3257	22.6819	22.5167	21.5965	22.5909	22.4426
P13804	21.9635	22.7405	22.4832	21.6496	22.3595	22.4827	21.9156	22.2448	22.4755	22.5932	21.7183	23.235	22.5496	23.4142	22.2558	21.7994	22.0061	23.0452	22.3416	22.8256	22.3662	22.2717	22.6642	22.106	21.8328	22.8683	22.4116	22.9334	22.2781	21.872	21.9817	22.3948	22.4171	21.1141	22.2726	23.2209	22.6782	23.128	22.375	21.9589	22.0663	23.179	22.5967	21.9927	22.8722	22.7262	21.946	22.0108	22.4458
P13805	17.8791	17.667	18.7991	19.028	18.4132	18.0121	18.6723	18.5722	19.1145	18.4592	17.9669	19.433	19.1035	18.3691	18.5407	17.6528	18.0011	19.3423	17.9474	18.0853	18.1954	17.2892	17.7501	18.5602	18.1341	17.7845	17.8322	18.2619	18.2562	17.7274	17.8738	16.9853	18.7934	18.5606	17.9699	18.393	17.7806	17.6199	17.2054	18.243	18.3498	18.1481	19.1925	18.1549	18.9366	18.8043	19.662	18.0306	19.3427
P13807	21.1629	20.404	20.2826	20.5284	20.8853	18.3203	21.0719	21.2073	20.0469	19.7466	21.0132	20.9446	20.6636	20.6175	21.4079	20.2526	21.0453	20.4253	20.0908	20.3916	21.003	20.432	20.4558	20.2922	20.3166	18.0039	20.9083	20.2048	20.1017	20.8622	20.8685	20.6706	20.4834	20.6989	21.2271	20.4154	20.6022	20.1785	20.3089	20.9529	20.5388	21.0766	19.9002	20.4697	20.2105	21.1531	19.1859	18.3301	20.0551
P13861	23.5383	23.1029	22.9352	22.8445	23.1597	22.5586	22.6297	22.8282	23.0401	23.07	23.2006	22.9428	23.1604	22.7103	22.9023	22.258	23.7783	23.3908	22.4043	22.719	23.404	22.8542	23.0322	22.6994	22.9398	23.4587	23.3432	23.043	23.0724	22.4394	22.6699	23.2505	22.8441	22.5123	23.3596	22.7845	23.3658	22.9855	22.3467	22.9675	23.131	22.8981	23.1256	23.3472	23.1769	23.4246	23.2092	23.2308	23.318
P14091	18.3398	20.5293	18.6381	18.8807	17.5312	22.8359	17.6698	22.1188	22.3789	23.5066	19.1987	21.8404	17.8894	18.5595	18.5227	17.9232	18.7633	22.7114	18.0446	22.1459	20.8564	17.6717	24.207	18.9748	20.9468	23.3833	22.4385	22.5215	17.6957	22.094	18.9012	22.0868	23.3712	23.6994	17.3945	22.4636	17.7906	24.1992	22.3892	18.1632	25.0403	22.4319	17.6182	21.119	18.0943	19.1353	18.398	19.0161	18.483
P14314	21.931	23.2591	23.3928	23.4276	22.3132	22.5849	22.7538	23.4781	23.5658	23.6696	23.3415	22.8821	23.2886	23.3861	22.9336	23.5646	22.8674	23.5457	23.782	23.5003	23.4664	23.4799	23.7457	23.3225	22.6462	22.9161	22.8506	23.3777	23.5541	23.8425	23.0795	23.3041	23.1075	22.9765	23.433	23.6033	22.5136	23.6099	22.9309	23.2754	23.8063	23.0491	22.0652	23.0068	23.0391	22.8847	23.6853	24.07	23.7972
P14317	23.886	23.0683	22.6564	23.2892	24.0444	22.6137	22.494	23.8717	23.7894	23.5866	22.6576	22.6803	22.3861	22.242	22.859	23.6855	22.1279	23.0239	23.2387	23.4375	22.899	23.0409	23.2816	22.8539	23.2013	22.4277	22.7699	23.471800000000002	22.6603	21.9636	23.6371	22.8478	22.5432	22.3176	22.9418	23.6761	23.0803	23.2414	23.0936	23.562	23.2265	23.4744	23.4296	22.828	23.3409	22.9756	24.2712	23.6968	22.9565
P14324	20.3836	21.5723	20.8296	20.5385	20.3959	21.6801	20.8805	21.2901	20.8715	20.6819	20.6023	21.8043	20.7212	21.2038	20.7025	20.9487	19.8802	20.8884	21.1325	20.7932	20.8915	20.6925	20.6471	19.9851	20.0023	20.3433	20.2471	20.7334	20.7927	20.2146	20.9658	20.5752	21.093	21.5863	20.6759	20.9083	20.8712	20.4967	20.9164	21.2195	21.47	20.826	20.4575	20.299	20.6293	20.6505	19.789	21.9833	20.7912
P14384	18.8	19.4197	18.3087	20.0194	19.1947	18.1794	18.0936	19.5207	19.5032	19.5035	17.9873	17.8748	17.506	19.5389	19.2488	19.3106	17.2384	20.627	19.0825	18.8663	18.7701	18.7556	19.9647	19.0173	19.9082	19.5254	18.1164	18.9857	17.6071	19.4096	19.1088	17.5828	19.7063	19.7197	19.4598	19.4193	19.2404	20.1302	18.9959	18.8717	19.3299	18.5745	19.4515	19.4553	18.6404	18.267	18.5249	18.0422	19.5359
P14410	18.0289	17.7199	18.3131	19.4435	20.1093	20.7956	18.4958	17.9466	18.032	17.1256	18.159300000000002	21.3175	18.4098	22.0126	17.4736	19.1306	17.9353	17.587	17.9956	18.3452	18.2039	17.6996	17.7124	18.9225	18.9854	18.3682	18.0147	18.0642	18.2672	18.1586	18.1109	17.8503	20.1932	16.9523	17.7597	18.0109	18.6873	17.4069	18.1784	18.1294	17.4996	21.6739	18.8441	18.6176	17.2322	19.3501	17.8413	18.3958	19.0691
P14543	23.7677	21.9579	24.2368	23.7391	23.5458	22.1322	22.5362	23.4961	24.4351	23.7235	23.9365	22.4973	24.4252	22.23	23.3716	22.4279	24.9912	23.8159	22.9115	23.1955	24.7679	23.9666	24.6698	22.7762	23.9986	24.7809	24.5721	23.6834	23.1949	20.949	22.0493	24.5945	23.3402	22.435	24.0147	23.4535	24.2005	24.1496	21.4458	23.8201	23.9155	21.869	23.284	24.5828	23.1869	24.6346	23.1848	22.5592	24.0051
P14550	23.1776	23.2262	22.6563	22.9711	23.1603	23.0697	22.9907	23.0535	23.4554	23.468	22.9924	23.0578	23.1241	23.0708	22.8579	22.5067	22.7484	23.5414	22.7594	23.2936	22.2594	22.855	23.5631	22.4484	23.3706	23.6037	23.4592	23.3362	23.2419	23.6855	23.2188	23.1724	22.9468	22.9444	22.9209	23.3841	23.3971	23.7713	23.0073	23.4365	22.4481	23.4457	23.0885	23.3131	23.5125	23.1357	22.3061	23.1425	22.9381
P14618	26.9851	26.5164	27.7789	27.2155	27.2333	26.9881	28.0104	27.6422	27.7337	27.5035	27.605	26.6105	27.9134	27.2082	27.9383	27.8932	27.5377	27.5344	27.6728	27.5006	27.8353	27.5522	27.1843	27.3194	27.1405	26.0157	28.0835	27.14	27.1072	27.0382	27.7961	27.3538	27.338	27.5202	27.4237	27.4424	26.9471	26.9791	27.3251	27.4124	27.9706	27.0045	26.7742	27.3609	26.6673	27.2855	27.0004	26.7538	27.1883
P14621	18.2802	18.3919	18.4072	18.4493	17.9455	19.3887	17.7304	17.8089	17.199	19.2625	17.5765	18.8996	19.5358	18.142	18.0766	16.9343	20.689	19.5855	19.1886	18.9581	19.6898	18.7677	19.4896	18.1726	18.8883	17.7928	18.1505	19.5813	19.4089	18.7915	19.0264	18.5987	19.417	19.092	19.8877	19.3461	18.7005	17.8441	18.5739	18.1309	18.7239	18.9366	19.443	18.7603	17.2196	18.6282	19.3814	18.1023	16.2828
P14625	25.1923	25.1411	25.3882	25.5216	25.4333	25.3407	25.2246	25.8799	25.415	25.6444	25.7834	25.7097	25.0771	24.9076	25.8251	25.6407	24.4416	25.4111	25.2308	26.5099	25.2476	25.1799	25.8442	25.3143	25.5462	24.9509	25.1192	26.1606	25.6317	25.8769	25.7083	25.4771	25.5896	25.5651	25.4814	25.8095	25.4645	25.9724	25.577	25.4165	25.6443	25.2003	25.3333	25.2313	25.2916	25.7662	25.5697	25.8801	26.2781
P14735	20.2161	20.9579	21.3293	20.1826	20.8482	20.8803	21.0336	20.7095	20.6755	20.7937	21.0013	21.221800000000002	20.4845	20.9142	20.1622	20.9754	20.7762	20.8359	21.201	21.2235	20.5462	20.5231	20.969	21.4575	20.6123	20.731	20.9946	21.2328	21.7647	21.6105	20.7671	21.186	21.0859	21.0605	21.1345	21.3565	20.6505	20.8506	21.3726	21.0395	21.1652	20.3309	20.6951	20.8095	20.9736	21.2217	20.9829	21.3555	21.7234
P14780	18.0928	19.1783	20.1549	22.0366	21.7204	20.2939	21.9884	23.9843	18.8786	18.7521	20.9762	21.1444	20.0482	21.4893	20.7073	22.9101	18.065	20.4874	20.2738	21.5732	21.7281	19.2083	21.239	21.2194	18.8246	18.0751	19.9558	22.1681	20.3699	18.1429	21.1172	20.4868	20.1351	20.2287	20.9278	20.495	17.8586	18.2444	21.341	21.6742	21.1817	24.1916	19.8854	17.7034	18.2934	21.8668	21.5594	20.6061	18.313
P14854	22.2263	21.42	22.7419	22.45	22.9558	22.6323	22.1637	22.6123	23.1276	23.4781	22.7203	22.8665	22.323	22.3974	22.0342	21.808	22.8783	23.4541	21.3435	22.8161	22.4701	21.881	22.2516	22.5206	23.0685	23.0631	23.0974	23.1162	23.0485	22.8403	22.4406	23.693	22.6149	23.7122	23.0693	23.3598	22.8933	23.5049	22.4431	22.3136	22.0255	23.3501	22.6638	21.7896	23.0807	22.8403	18.8342	18.2964	19.1443
P14866	23.4064	24.0617	23.4088	23.7146	23.569	23.9583	24.1577	24.1315	23.5821	23.8781	23.8782	24.11	23.9861	24.0899	24.0543	23.8865	22.885	23.9633	23.7866	24.0558	23.7664	24.0828	23.575	24.4169	23.6316	23.9897	23.3863	24.2789	24.7142	24.0484	23.9843	23.6471	24.1602	23.9127	23.8383	24.0738	23.4492	23.9621	24.0938	23.9736	23.9876	24.2766	23.7752	23.7262	24.3731	23.6459	23.572	24.1347	23.2725
P14868	22.9919	23.1496	23.0892	23.339	22.9708	23.5932	23.3029	23.1701	22.7688	23.1241	23.4182	22.6759	23.1452	22.9748	23.6434	23.0608	22.9998	23.1227	23.1276	22.8695	23.1943	22.9988	22.6618	23.1256	22.9334	22.9959	22.9396	22.7196	22.6038	22.3193	23.1245	22.9855	23.0779	22.6962	23.0196	22.9735	22.9178	23.0079	23.0102	22.4129	23.0451	22.7698	22.6181	22.5557	22.86	23.069	22.4424	22.5945	22.5464
P14923	24.4728	22.3588	23.5406	22.8784	23.9519	24.6202	22.2669	22.5668	24.0053	23.3057	24.1951	23.4569	22.3374	23.021	23.04	22.4462	20.0895	22.8932	25.3651	22.6532	22.2713	23.4812	22.6197	22.9564	21.8738	22.6872	22.7728	22.6893	22.4291	22.5282	24.034	22.0897	23.2182	22.9916	21.5017	24.9903	24.3327	22.413	23.3146	24.2153	22.4764	22.7945	23.1252	22.0846	24.2756	22.8658	21.9616	22.1693	22.832
P14927	18.4684	17.1345	20.5998	17.9477	18.3048	20.834	19.0457	20.5865	19.9263	21.22	20.3859	17.5513	20.566	21.5372	20.1901	17.5145	20.6249	21.8147	19.9962	20.5114	18.0042	20.2734	18.5176	20.3874	20.7332	20.8527	20.7913	21.0519	20.5394	18.5095	18.154	21.1083	17.6231	18.3603	18.4857	21.018	17.7357	21.1249	20.5221	18.0737	20.4425	21.1527	17.613	18.0677	17.4571	20.1765	18.5525	19.6888	18.1376
P15088	23.3815	21.3007	23.4586	23.52	22.6668	18.1598	20.7669	23.449	22.3476	22.6538	23.7378	21.7926	23.8705	21.8297	23.3082	22.9862	24.7178	24.4598	23.992	23.2875	24.3799	21.8676	22.6042	22.8063	23.1921	22.8638	23.2448	21.5758	22.5691	19.0579	21.544	25.5164	23.607	23.1697	22.6595	23.3717	25.0116	22.5489	20.3887	23.1618	24.4163	21.9694	24.5974	20.3926	22.1832	24.8192	17.4627	20.2552	21.5265
P15121	18.9509	22.6925	23.7813	22.7205	23.1346	22.3474	23.0928	22.8482	23.374	23.4602	22.475	22.9951	22.7806	22.3739	23.0018	22.8655	23.21	23.2359	22.7108	22.2684	22.5095	22.6668	23.6415	22.0242	23.5653	23.1364	23.0532	22.9061	23.0628	23.6181	23.3823	23.1791	23.1202	23.703	23.5921	23.4082	23.2509	23.8236	22.9499	23.4483	23.2615	23.5666	23.0254	22.9998	22.498	22.429	23.8165	23.7847	23.253
P15144	21.6938	21.5015	20.7995	22.3746	23.6511	22.0832	21.9179	22.059	21.4944	20.6132	20.9081	23.5704	19.4845	25.4592	20.7188	22.2934	20.4479	21.1357	19.8919	23.7151	20.5844	20.8998	21.3457	24.9289	21.7084	22.8745	20.8164	22.3042	22.4946	23.6733	22.3752	20.7709	21.6314	23.5218	21.678	21.1114	20.7317	21.1448	20.9122	22.2668	20.508	24.0394	21.1776	21.5608	20.8963	21.6991	20.6767	22.2527	22.2837
P15169	19.334	17.9811	18.2155	19.6892	19.448	17.754	19.3271	17.9125	19.5621	18.5713	19.2213	18.4258	17.6318	18.3205	18.2121	19.5659	17.1635	18.4335	18.0688	19.5616	19.9822	18.4836	18.3997	17.7012	18.6052	18.1646	20.0866	19.8285	18.4643	18.4315	18.3915	19.2579	19.4204	19.7433	19.5223	18.8473	19.0557	19.2603	18.1217	20.1481	18.9469	17.5453	18.7889	18.9777	19.0507	19.8167	18.6341	17.5747	18.1323
P15170	20.6998	21.0398	21.4877	20.971800000000002	18.8774	18.2857	21.5572	21.5117	21.9156	21.3547	21.256	20.1094	21.2427	20.9784	20.5692	21.0411	20.9221	21.5539	21.3063	21.4533	21.5366	21.8662	20.909300000000002	21.1632	21.3996	20.842	21.2563	21.4045	20.8679	20.8349	20.5268	20.6538	18.4818	21.042	18.4435	21.5999	20.9418	20.863	21.7427	19.1318	21.1845	20.3886	21.2937	18.0336	21.6662	19.7852	20.3623	21.438	20.1388
P15259	19.5085	17.5086	17.2403	18.2458	19.2511	19.6211	18.1053	17.8349	17.9485	17.0811	17.4436	17.9078	18.8022	18.0129	18.2195	17.7221	18.264	18.6005	18.0808	18.3104	18.8396	18.0057	17.8734	17.0889	18.3011	17.4322	18.7369	17.7938	18.4982	18.3223	19.5318	17.2277	18.1042	17.8862	18.9483	18.5439	18.5117	18.6315	17.633	19.8157	17.325	18.3144	18.8395	18.6572	18.3315	18.6307	19.1992	17.7744	18.7561
P15311	24.6478	24.3175	24.8243	24.813	24.8551	24.8193	25.211	25.211	24.5043	25.7705	25.0015	24.3865	25.3078	21.5877	25.2371	25.0024	23.0392	24.4931	24.6186	24.9919	24.6262	25.6793	23.9512	24.7857	24.3724	25.2855	23.8098	24.5936	22.8474	23.7043	24.3318	24.5048	24.3828	24.174	24.1722	24.6108	24.5113	24.8246	24.516	24.3202	24.8417	24.6484	23.9289	23.3532	24.1369	24.0133	24.2252	24.9496	23.8249
P15374	21.3036	21.3603	22.164	21.8041	17.8673	22.1131	21.5016	21.8135	22.0005	21.6909	21.7442	21.8161	21.4563	21.3333	21.6245	21.5219	21.415	21.7945	22.28	21.463	21.8412	21.8472	21.4622	22.2248	21.216	20.9779	22.0006	21.8465	21.4896	21.245	21.1603	21.7224	21.1801	21.7116	21.2434	21.8624	21.4778	21.5876	22.2659	21.2638	21.9388	20.9685	21.0696	20.4404	20.6763	21.2055	20.924	22.3167	22.1454
P15498	20.4754	20.1406	18.5274	20.3601	20.6684	19.23	18.8157	21.1573	19.6778	19.9967	19.8392	19.5498	19.8024	19.9612	20.3696	20.9961	18.3422	19.4026	17.4003	20.3588	19.8011	18.0759	19.5854	20.153	20.1648	17.4109	19.8114	19.6378	19.9642	18.4162	18.0077	19.6954	19.689	19.5369	19.8356	20.3663	18.6302	20.1706	20.2259	20.3189	19.7213	21	20.3027	18.6893	20.0862	17.6196	21.0592	20.8643	20.1922
P15502	20.8046	18.8016	21.5675	21.7842	22.6554	19.3329	17.6764	21.3044	21.6129	22.9677	21.7802	20.3997	22.9829	19.324	20.9316	19.7112	22.4528	18.219	20.6301	21.3666	21.7875	21.3514	21.6244	20.0955	22.4349	20.1164	22.9354	20.0372	21.2787	17.3211	18.9342	22.3461	22.3288	21.207	23.002	19.954	22.5245	21.6143	17.5779	21.4956	20.9439	20.3311	22.206	23.6003	21.2309	22.0407	18.8481	18.6375	17.5031
P15531	21.9442	23.1354	22.6572	22.8998	22.3559	22.8022	24.4646	23.0404	17.5895	23.0813	23.184	23.4508	23.0148	24.2054	23.5341	22.9541	22.4085	22.6932	23.2466	23.4853	22.954	23.0314	22.4321	22.9862	18.9124	22.719	18.1952	18.0079	23.1824	22.9567	22.9759	22.7856	22.676	24.1093	22.9285	22.8244	22.351	22.1937	22.7286	22.8263	23.814	22.8978	21.6871	21.5083	23.283	22.882	18.4913	18.3699	19.1997
P15559	18.4724	18.2089	18.273	17.8345	18.5703	18.3036	23.295	22.1833	22.8637	22.9191	22.4033	23.0988	18.3223	25.2414	18.6693	17.7513	18.2811	24.2242	17.4535	18.4926	18.5722	18.8202	18.5204	18.7573	17.8902	24.503	18.4096	23.8986	17.9554	22.5471	19.067	18.1124	23.6041	23.9253	22.4824	23.3009	18.1503	22.6589	18.1889	23.4471	22.847	18.1507	22.3637	18.2013	21.7808	18.4192	19.0042	18.1406	18.0675
P15586	18.9436	20.3908	20.7637	21.0359	18.2706	16.8708	20.5356	21.4378	20.8178	20.4915	20.9018	21.0319	21.2458	20.5791	20.3237	20.8932	17.1578	23.0837	21.1507	21.1638	17.8669	20.9153	20.7367	20.6585	21.3773	21.4981	18.5473	20.876	21.836	21.2536	17.7417	20.6893	21.1982	17.446	18.2903	20.5424	18.3219	20.7653	20.9293	18.9472	20.6597	21.2629	19.2122	18.4006	20.8378	19.0971	20.7427	20.6912	20.7055
P15848	18.4118	19.0067	19.3661	19.1466	18.7053	17.3144	17.6606	19.6904	19.7371	19.384	17.4708	17.593	19.5855	18.5267	18.587	19.5574	19.5263	19.665	19.0066	18.1445	19.4371	18.3743	19.7337	18.9664	19.3719	19.2283	19.4585	19.4398	18.9599	18.2411	19.6645	20.0471	18.441	18.6216	20.1104	19.1361	18.209	19.0605	18.38	20.1837	19.0801	19.9748	18.4848	19.3944	19.3811	19.605	16.58	18.1896	17.9904
P15880	22.5941	23.055	23.2007	23.1967	22.787	23.2371	23.3512	23.0134	23.197	23.4014	22.5956	22.5181	22.5614	22.8759	22.3434	23.3745	21.949	23.25	23.2261	22.9388	22.4826	22.9791	22.9441	23.3303	23.2527	23.2798	23.0434	23.1488	23.0042	22.7022	22.8221	22.9383	22.6833	22.8463	22.1832	23.4197	22.9329	23.3512	23.3879	22.6404	23.2327	22.6512	22.9811	21.9031	22.9371	22.7858	22.5948	23.1697	22.9827
P15924	24.7591	23.1046	23.5057	22.5833	24.0393	24.2006	22.0296	22.472	24.0686	22.59	24.1227	23.0287	22.4071	22.9869	21.8093	21.3003	21.2416	22.7455	25.433	22.2724	21.5295	22.8305	22.1398	23.6422	21.6202	23.1032	22.7163	22.4407	22.298	21.8174	23.636	21.4248	22.608	22.8269	21.4231	24.8018	24.6426	22.2231	22.5092	23.989	22.8566	22.177	23.1937	21.7548	24.272	22.2256	22.6097	22.6558	22.5626
P15927	21.9653	22.3812	21.6854	21.9319	18.2858	21.0317	21.5369	22.0755	22.4114	21.9639	21.8704	21.5596	18.8621	21.7456	21.7171	22.1155	18.9037	22.0823	22.4574	21.9633	21.9361	21.882	21.9915	21.9748	21.62	21.8306	19.1439	22.13	22.3176	21.9218	21.7289	21.9352	18.0801	22.2113	21.8578	22.2005	21.9021	22.1723	22.0192	21.8455	21.9345	22.0133	18.5544	21.9975	21.9204	21.9841	22.759	22.2424	21.3663
P15941	20.9735	21.647	21.0124	20.6685	20.7857	21.514	19.4586	20.8211	21.1968	21.0227	19.8068	22.1533	20.8929	22.346800000000002	21.291	19.9438	17.7208	22.4959	20.9541	20.6616	20.8104	19.721800000000002	21.8361	20.8151	17.7597	22.4855	21.5774	21.3374	19.929	21.2953	18.3474	20.5934	22.3714	23.0297	23.079	21.4803	17.538	22.1168	21.3658	21.802	21.0017	21.7088	21.653	18.8239	20.7933	20.0584	21.9163	21.3888	20.234
P16070	18.6751	20.7937	21.1894	21.0311	18.3897	18.3241	19.7518	21.71	21.9194	21.1786	21.409300000000002	17.8439	22.0227	21.2144	20.3376	19.6702	19.9624	23.2876	23.771	22.0351	21.9547	21.2589	21.0313	19.9461	18.0849	19.8829	19.6473	21.4769	18.6749	19.5692	20.8003	20.5933	18.6168	17.5505	18.2523	21.8384	19.4835	17.6932	20.5953	20.7354	20.9666	19.5845	18.6451	17.95	21.5885	20.4551	20.6228	18.2697	18.312
P16083	18.822	18.9796	18.8369	17.773	18.6184	17.8005	18.0903	20.5526	18.5243	20.5423	20.2215	18.2681	19.0796	20.1153	18.3633	18.1947	18.9542	21.0372	20.4128	20.4106	18.3678	20.6633	20.5686	21.2515	20.2826	20.346	18.0377	18.8478	18.1096	17.9704	18.6926	20.934	18.2126	19.9549	19.9475	16.9597	20.6538	20.9088	18.4236	18.4227	20.4807	20.3401	20.0477	18.5007	20.4529	20.7655	20.6154	17.7657	21.0806
P16144	21.7837	20.5272	21.2915	21.5358	21.7704	21.9671	23.2139	22.685	21.7552	22.5891	22.1559	21.8119	22.1259	21.8063	23.0824	21.9521	20.7902	21.1743	21.3022	23.4473	22.0203	22.1264	21.3245	23.2099	21.2685	22.9754	20.7969	21.7774	20.6375	18.3919	22.0221	21.626	22.4209	22.2908	21.1361	22.0069	21.7081	21.755	22.1004	21.7494	22.9258	21.6903	21.9367	20.9324	21.6987	21.4439	21.3654	21.553	20.9362
P16152	23.3057	22.3942	23.2054	22.7099	23.3049	22.8504	22.7266	22.8725	23.7415	23.2669	23.3267	23.149	23.2851	22.8722	22.822	22.8317	23.786	23.2204	23.406	22.957	23.3185	23.3115	23.9518	22.3023	23.557	23.5626	23.9521	22.6098	22.9519	22.9617	22.909	23.5121	22.8924	23.1289	23.42	23.4127	23.5663	23.6106	22.7144	23.3473	23.098	22.1377	23.1899	23.4649	23.127	23.2184	23.2557	22.719	22.8114
P16157	18.993	19.8305	19.299	20.818	20.5557	18.3191	19.2379	17.6824	17.5482	18.7845	18.9823	20.7739	19.7277	19.2133	19.536	21.2109	18.93	19.2261	19.8413	20.7293	21.1598	18.6473	19.6191	19.0557	18.0061	18.5406	20.3627	20.5966	18.6411	18.6332	18.9463	19.044	21.6967	20.9972	19.7428	19.2501	19.9892	19.6013	19.2981	18.6336	18.8156	20.9143	19.4946	19.9475	19.1771	19.6919	19.4851	20.6408	20.2077
P16219	17.9598	21.0432	20.6417	20.683	19.9256	21.3248	20.3356	20.4964	18.6463	21.2607	20.4786	21.7366	20.9923	22.0322	20.401	20.1937	21.3313	21.3273	20.4045	21.3541	18.2026	21.1665	21.5512	20.5057	18.7544	22.2092	21.6934	21.3538	21.2467	22.7831	18.9554	20.9406	20.6318	21.1067	18.4049	22.2664	21.8042	22.3978	20.5788	18.3804	20.2618	22.4105	18.4114	18.4701	21.0864	21.3442	18.2918	17.8981	18.8393
P16278	17.5115	19.1473	17.8778	19.621	18.2626	17.9987	19.3522	19.8644	18.7824	19.7047	19.6783	20.5613	19.6071	20.6743	19.3486	20.2194	19.5141	20.293	17.4519	19.3917	18.4873	19.1111	19.922	19.5443	18.2852	20.4733	18.8487	20.2962	20.5382	20.6101	18.6374	19.8976	20.1101	20.5065	20.8062	19.6755	18.1551	19.7934	20.3179	18.7402	19.7454	19.993	18.4675	18.9934	19.633	19.3834	17.7423	18.7169	17.4169
P16284	21.7568	20.824	20.4348	21.5185	21.8969	18.6298	20.4804	20.9781	20.9254	20.8881	20.4423	21.1309	21.1203	20.2114	20.1819	21.1497	20.6826	20.8994	20.5581	21.5693	21.2553	20.3546	21.0191	20.7286	20.5983	21.2751	18.8368	21.2114	21.0464	18.5807	21.5972	20.9074	21.361	21.0477	21.0362	20.7856	21.1745	21.2102	19.8381	21.3673	21.0582	21.1131	21.7327	21.0126	21.2769	21.6377	22.5604	21.9612	21.8732
P16333	19.912	19.5781	19.772	20.1867	19.85	19.7048	19.5463	20.1284	19.9055	20.1396	17.9042	20.2093	18.7387	19.6319	18.6602	19.6926	19.5621	19.7051	20.1475	19.6401	18.8082	19.9418	19.9332	17.7023	18.8495	19.6496	18.4054	19.9089	19.2332	19.8786	20.0571	19.7235	17.7477	18.3878	20.0766	19.9837	19.7194	19.7864	19.6493	19.9242	19.5058	19.8914	19.9683	18.2178	19.865	18.3768	18.2511	19.6627	19.3443
P16401	24.3436	23.211	22.4394	23.2308	23.866	23.4656	23.7402	24.155	18.1891	22.8726	22.8762	22.9829	22.4762	22.5944	22.7504	22.9808	20.9206	22.5153	23.0256	23.4474	22.6767	22.7947	22.5068	24.1709	23.2651	24.3049	22.6098	23.4596	23.0623	22.553	23.1137	22.2903	22.8142	23.2802	22.388	23.0235	23.1644	23.2792	23.2867	23.0999	22.7185	23.414	23.1586	21.6597	23.3314	23.4753	17.4906	18.151	17.6501
P16435	22.5319	23.2121	23.4599	23.2473	22.2058	22.7188	22.7859	23.0684	22.4891	22.9407	23.2551	23.6105	23.1331	22.7901	22.6649	23.6597	18.7165	22.9555	23.5914	22.8805	22.6116	22.3896	23.1133	23.2599	22.8964	23.16	21.2704	22.9204	23.5653	23.611	23.2038	22.6644	23.4047	23.5004	23.1715	22.9565	21.7143	22.8028	23.0882	23.2598	23.7732	22.9788	23.0294	22.399	22.8314	22.8707	23.4084	22.6933	23.3307
P16452	18.1436	20.0139	18.1866	21.7155	17.8694	18.8645	18.2273	17.2807	18.041	18.5161	17.5197	21.1446	20.7197	19.6754	17.9684	21.9503	18.5512	19.964	20.0824	21.6681	22.0572	18.0694	20.5919	17.2255	17.4421	18.7638	19.0218	21.3541	19.5145	17.8084	18.1744	18.8783	22.6462	21.8564	20.4867	18.0238	20.5444	20.1574	17.9389	19.4654	19.1409	21.6339	20.5429	18.6842	18.0781	18.819	20.2545	21.0075	18.8802
P16615	23.5498	23.8376	24.702	24.1031	23.5612	23.6998	23.7278	24.5135	24.2311	24.1268	24.5231	23.9509	24.6043	23.8679	24.5902	24.0102	24.3497	24.0696	24.1317	24.4834	24.5042	24.2634	23.903	23.773	23.3677	23.5932	23.8876	23.7451	23.8504	24.9667	23.7525	24.0933	23.8383	23.8939	23.7581	23.9705	23.6888	23.9708	23.7093	24.066	24.1962	23.3385	22.9263	23.6524	23.7003	24.0235	23.5394	24.2175	24.1257
P16885	21.1106	18.9331	19.1478	19.9268	20.7043	18.7421	19.4923	21.0119	20.5647	20.5866	19.3078	19.6302	17.8	18.6812	17.3662	19.9505	19.1399	19.9315	19.6997	20.6719	19.3761	19.8763	20.0163	20.2015	20.5301	19.7306	19.5866	20.3752	19.5274	18.5884	20.4807	20.2749	18.0168	19.4096	18.3441	20.7678	20.4832	20.1879	19.5659	19.8505	19.878	20.5936	20.2949	19.384	20.1668	20.7761	21.991	21.101	21.5536
P16930	21.1133	20.3727	20.7374	20.9199	21.3095	17.4591	20.7844	21.0402	21.0028	20.9892	21.2784	21.0344	20.9721	21.1727	21.5453	21.3054	18.5389	21.6904	20.5658	21.6312	21.2085	20.9936	21.3525	20.7543	21.6189	20.3449	21.608	20.9457	20.0801	21.0013	21.2504	21.1099	20.913	20.3828	21.2578	21.3007	21.3274	21.0444	19.7128	20.8164	20.7421	21.2222	17.9654	19.0445	20.8397	21.4925	18.0189	18.1371	17.7685
P16949	19.853	22.7676	21.6225	21.5358	19.6811	18.2863	21.5967	22.1149	21.6608	22.1372	20.8002	20.5941	21.6052	21.4549	20.8971	21.7649	19.0382	21.6544	22.365	21.6083	21.4969	21.8021	17.5048	22.001	21.3764	21.86	21.4439	21.909300000000002	21.809	21.7784	20.2863	20.8777	20.1935	21.3607	18.7495	21.5085	17.7271	21.3458	21.6993	20.1046	22.5062	21.084	20.4777	18.5454	21.0104	21.1188	20.7954	21.4963	18.5721
P16989	22.6311	21.8809	22.6276	22.7166	22.5047	23.0152	23.1554	22.5961	22.5376	22.8826	23.1358	21.7152	22.6931	21.9422	22.7744	22.6893	19.228	22.6198	23.3332	22.7133	23.212	23.2694	21.8405	21.9745	22.4017	21.867	22.1454	21.9297	21.8808	22.3935	22.2234	21.7767	22.1481	21.8075	21.6714	22.9156	22.705	21.6665	21.839	22.433	22.2186	18.636	23.1795	22.3007	22.4327	21.9183	22.0577	22.5801	22.5309
P17096	20.5315	22.1689	22.4888	23.1877	22.1166	22.5835	22.8784	22.7116	21.983	22.8243	22.8013	21.722	22.9897	21.6092	23.1308	22.7639	18.7221	21.9996	22.305	22.5583	22.4548	23.4308	18.1432	22.3851	22.9728	22.6778	18.0405	22.5247	22.1281	21.6509	22.0742	21.8354	22.5497	21.9289	21.756	22.1038	17.9182	22.5144	22.3913	21.512	21.752	22.0592	17.5009	18.7924	21.7963	17.8206	17.4463	18.6664	22.2459
P17152	21.2973	20.7643	21.3001	21.3477	21.3461	21.3631	20.5245	21.2441	21.2103	21.5089	21.3119	21.3102	21.2429	20.6683	20.961	20.7941	21.436	21.9709	20.7756	21.1781	21.2587	21.3214	21.5887	21.4387	21.5728	21.9896	21.5399	21.5555	21.8169	21.1989	21.5662	21.7604	21.6195	21.4913	21.6378	22.2266	21.4751	21.8704	21.005	21.2243	20.9592	21.635	21.6663	21.6038	21.0094	21.5296	18.6953	20.2191	18.1432
P17174	22.6459	22.8888	23.0007	21.609	22.5594	22.5868	22.4394	22.4982	22.5674	22.905	23.0605	22.9295	23.1004	22.1941	22.6451	22.0593	23.3456	23.426	23.0203	22.6061	23.6666	23.0788	22.8952	22.3327	22.8726	22.6156	23.2375	22.6987	23.0863	22.7213	22.2453	23.1355	22.3839	22.8267	22.6204	22.8341	23.3163	23.3146	22.5348	22.6306	23.2811	23.115	22.2105	22.773	22.6781	23.1428	21.7484	23.1107	21.4896
P17213	18.3257	18.9621	18.329	22.2976	19.5394	21.5573	22.4174	24.3995	17.6632	20.7534	17.837	22.3181	18.1032	22.0365	22.1854	23.3455	18.8251	21.7712	19.3752	22.6103	21.8477	18.5787	22.3106	22.4831	21.1414	18.6097	18.9079	22.5915	21.4714	18.352	22.6367	21.8397	18.6963	18.4855	18.5392	21.6408	18.9522	18.0954	22.9339	18.589	22.3591	24.4009	18.5448	18.9544	18.0917	23.0818	18.3807	17.368	18.2344
P17252	18.2151	18.1224	21.7849	20.7118	18.8509	17.9257	21.519	20.6433	21.4992	21.7686	21.5217	21.0479	22.0394	22.3367	21.6095	20.9118	21.7488	20.8739	20.8858	21.7229	22.1559	21.0852	22.3479	20.2279	18.001	20.7155	21.5572	21.0446	21.5916	18.3393	20.2057	22.1656	21.6546	21.5519	21.9671	21.1658	17.661	21.3264	19.9556	21.355	21.3986	21.3983	18.9769	21.632	20.8678	21.5079	16.6953	17.5481	18.6937
P17275	19.5828	19.3617	17.9043	20.0805	19.0046	19.3517	20.1238	20.0422	17.7918	19.4506	19.4455	17.7879	19.9671	19.4713	19.6515	19.9912	18.2543	17.9187	19.7841	19.217	20.2523	20.536	19.2008	17.8737	19.1879	17.9991	19.3484	19.1118	19.2667	19.0152	19.7625	18.1603	19.6053	18.5012	18.4777	18.1306	18.7662	17.8031	19.1098	19.9244	18.8608	17.9782	19.3216	17.5613	18.1558	18.0832	18.6223	18.4097	18.1349
P17301	20.2332	20.7535	20.7957	20.2497	20.6927	20.95	20.7167	21.8715	20.7689	21.6445	21.1781	19.7749	21.5645	21.2767	21.3113	21.7142	20.0062	20.2017	21.5854	20.5817	21.5567	21.1669	20.3036	21.1632	20.7845	18.6316	20.3244	20.2988	19.8332	21.1225	21.5646	20.3832	21.598	21.2479	21.292	20.1721	20.1219	20.3112	20.8094	21.3734	21.43	20.487	20.2496	20.5725	19.6094	20.5989	17.9779	19.2596	17.9954
P17480	19.7242	19.8942	19.5699	19.7086	19.9766	20.2732	20.0473	20.067	20.161	19.8281	19.989	19.7849	20.0021	20.1808	20.3814	20.0993	19.9111	19.6325	19.6934	19.9599	19.8797	20.6642	20.0087	19.8223	20.1218	20.0674	19.9449	20.0375	20.205	20.1293	19.8563	19.776	19.8291	20.1505	19.8953	19.9588	19.7022	20.0215	19.9052	20.1792	19.6763	19.9863	20.1473	20.3102	20.2256	20.0999	19.7398	20.1745	19.7506
P17540	18.3869	18.0152	18.1182	19.1626	17.9681	18.2773	17.8051	19.0078	17.7777	17.8118	18.5798	18.7786	16.8023	18.239	17.7992	18.5026	18.4982	20.883	17.9349	17.5519	18.9566	17.4724	17.6938	18.283	18.2417	18.9784	18.5071	18.2123	20.8985	16.943	17.6481	18.2772	19.3369	18.8089	18.3663	18.5292	21.5856	21.683	17.144	18.8481	17.3877	20.1654	17.8941	17.6741	17.9415	18.4863	18.4545	18.9453	18.7353
P17612	18.5259	19.3248	19.7648	18.5417	18.776	18.4185	19.0106	17.7398	19.7076	19.691	19.714	19.4477	19.4626	19.2192	18.4252	19.5948	18.321	19.9363	19.6275	19.3606	20.4909	18.4211	17.3878	17.9607	18.1158	18.3276	17.3373	19.5215	18.4846	17.7966	18.81	20.111	19.0499	18.8904	18.0317	19.8303	18.4418	19.5458	18.838	17.8217	20.2916	19.7981	19.4261	17.7898	17.2289	19.5049	17.5433	18.778	18.9101
P17655	22.6456	21.8036	23.3521	22.3999	22.5718	22.543	22.0661	22.4301	23.1049	23.0955	22.7939	22.9557	23.2169	22.4478	22.3249	23.3007	22.5433	23.3455	23.298	22.4717	22.7534	23.023	23.409	21.4932	22.756	22.6811	23.0809	22.6174	22.4321	22.496	22.9543	23.1888	22.8006	23.4796	23.1407	23.0353	23.2848	23.2287	22.7603	22.8093	23.2585	22.3859	23.0022	23.2374	22.5421	22.8771	22.5941	21.9974	22.7608
P17661	27.7027	26.5298	29.8361	25.608	27.4974	24.4942	24.2265	27.4693	28.4415	27.5401	28.9799	27.0553	30.1464	27.2587	28.7799	26.2605	30.9326	28.742	27.758	27.5457	30.6787	28.9114	29.3181	26.6303	28.2999	25.0242	29.4725	27.178	27.0939	24.6657	25.8859	29.3001	27.8075	24.2876	28.5736	28.1448	28.7701	26.8015	22.819	28.2706	28.9829	25.3701	26.6168	28.7278	27.2054	28.9722	26.0727	26.2482	28.0316
P17812	17.9204	20.3263	21.1422	19.8257	18.4773	18.5232	20.4575	19.8696	20.0117	19.9702	20.0668	19.6835	20.7511	19.9745	20.0519	20.2577	20.6224	20.0314	20.6845	20.3954	20.8149	20.4033	20.026	20.2226	20.6163	20.2075	20.3913	19.8426	19.7825	19.7535	20.2244	20.2547	17.552	19.8753	18.4288	19.9342	19.7687	18.1343	20.6703	20.1478	20.8087	19.3349	19.0845	19.5988	20.0717	19.4932	19.3134	20.2748	17.8968
P17813	17.4637	19.6983	19.7163	21.0351	18.7705	19.4692	19.6223	20.4294	19.5665	19.6934	20.5246	19.695	18.2184	18.7228	17.3379	20.5458	19.6825	19.7838	19.9258	19.9798	17.8956	18.0885	19.9287	19.7939	18.0606	19.777	20.2922	20.453	20.3242	20.1774	20.3724	19.9982	18.7625	20.2123	20.459	19.5655	18.9813	20.1133	18.4166	20.6822	19.8598	19.952	20.2452	20.1066	19.9329	18.5659	17.8623	17.1235	17.2692
P17844	22.1094	22.8342	22.3679	22.1851	22.209	22.3893	22.7227	22.3709	22.3675	22.4547	22.1942	22.3643	22.2855	22.58	22.1344	22.6895	21.24	22.3199	23.2311	22.5394	22.2948	22.5288	21.861	23.0505	22.6215	22.5704	21.9881	22.6147	22.8491	21.733	22.2258	22.2851	22.4436	22.3083	21.978	22.4305	21.841	22.1037	22.4418	22.162	22.4612	22.1178	22.2714	22.0315	22.6184	22.0184	22.2938	22.4271	22.1446
P17858	19.7182	20.8918	20.6926	20.6244	20.5947	20.2568	20.3439	20.971800000000002	21.3803	20.8742	20.6319	21.2868	20.8685	20.8753	20.73	20.8164	20.4702	21.0976	20.7967	21.0408	20.5863	20.7924	20.9963	20.807	21.1926	21.2878	21.2233	20.6819	20.5429	20.8897	20.9294	20.7922	21.0606	21.0818	21.109	20.8753	20.4788	21.3258	21.0502	20.4941	20.5233	21.715	20.1987	20.6601	20.0596	21.024	20.5083	20.3236	17.9564
P17931	23.7665	23.675	24.4393	23.3996	23.9068	24.8894	23.4618	24.2035	24.3944	24.1159	23.6587	22.8676	23.7083	23.9323	22.8768	23.3499	23.4735	24.2667	23.5769	23.9465	23.4208	23.0414	23.3342	24.6238	24.2671	24.1771	24.4671	23.6978	23.1771	24.2237	23.6508	24.4115	24.135	24.1794	23.3828	24.2662	23.9374	23.8235	24.356	23.7232	23.0899	23.6572	23.8237	24.44	24.2056	24.2981	22.9909	22.324	23.0932
P17980	23.5091	23.6061	23.5563	23.8823	18.2757	23.5974	23.3494	23.7759	23.7231	23.5094	23.5176	23.4263	23.2062	23.5253	23.0793	23.7077	18.2401	23.5146	23.7299	23.5636	23.4384	23.6905	23.448	22.471	18.4691	23.7407	17.649	23.1754	23.2917	23.4892	23.4113	23.1234	23.4618	23.4026	23.2778	23.3634	19.0808	23.3817	23.3573	18.5089	23.6104	23.6189	18.0493	23.284300000000002	23.6372	18.2962	23.2689	23.5857	18.2338
P17987	24.1199	24.5682	24.0587	23.6807	23.802	24.6252	24.2985	24.2263	23.9062	23.9923	23.8866	23.9743	23.8659	23.4863	24.3409	23.8786	23.6385	23.8316	23.8291	23.937	23.7749	23.8854	23.5872	24.1248	23.6268	23.9744	23.6173	23.8549	23.5113	23.1947	23.6495	23.4615	23.1534	23.791	23.298	23.8721	23.5791	23.8228	24.2275	23.4701	23.9021	23.5235	23.4536	23.4169	23.8321	23.9191	24.0352	24.5056	23.8758
P18031	17.5706	21.3176	18.498	21.5354	18.3521	21.7475	20.702	21.5169	21.7078	21.2373	21.2373	21.346800000000002	21.5556	21.8775	21.6817	21.2711	18.353	20.7798	17.3917	21.8295	17.9359	21.1528	20.8944	21.3091	20.929	20.7778	18.2439	20.7614	21.2316	20.8508	21.9281	21.1189	18.2121	18.7488	21.4279	21.18	17.8387	20.9271	20.9431	21.1602	21.381	20.5342	17.3447	19.0524	21.6766	21.395	18.7564	22.2388	19.2225
P18077	23.7082	24.5941	24.3096	24.3894	24.2174	24.5944	24.721	24.3765	23.8866	24.6383	23.7303	24.0933	23.7783	24.3265	23.7572	24.8583	23.3849	24.4684	24.9773	24.336	23.7692	24.2055	24.2089	25.0298	24.3483	24.7158	23.742	23.8914	24.5405	24.1575	24.3816	24.2279	24.3552	24.4214	23.8699	24.7073	23.5549	24.9685	24.5995	24.2484	24.6915	24.438	24.3443	23.8586	24.0993	23.6212	17.99	25.1721	25.3914
P18084	17.8386	18.2715	21.4359	21.9407	18.6275	17.5902	20.4052	20.7005	20.9515	21.0599	21.4005	17.929	19.0229	20.9017	17.4697	20.8849	18.6268	21.1823	20.8306	17.6286	19.194	20.7424	17.9856	18.123	21.4929	20.7157	18.9467	20.2567	20.3349	20.5464	18.3814	21.3615	18.777	20.69	18.5755	20.2442	18.5202	20.3926	20.6708	18.7485	19.9309	17.8009	19.0623	17.8507	18.1962	18.0727	19.332	17.9661	18.5807
P18124	25.158	25.5389	25.2458	25.1441	24.7054	25.7238	25.9162	25.544	25.6246	25.6379	24.9752	24.9755	24.9623	25.017	24.0727	25.4363	24.5349	25.7056	25.6313	25.5374	24.9343	25.2355	25.1022	25.688	25.6553	25.7137	25.4951	25.7499	25.6777	25.1964	25.5096	25.1488	25.2464	25.3387	25.161	25.6217	25.4898	25.5568	25.7874	25.3009	25.4021	25.4979	25.2161	24.9542	25.2915	24.9894	25.4348	24.9538	25.5209
P18206	26.6594	24.8939	27.3511	26.0735	26.3424	26.4895	25.6275	26.3434	27.1349	26.7145	26.9546	25.6338	27.6051	25.2884	27.5381	25.7881	27.8916	26.4806	26.1565	26.3055	27.8112	26.8261	27.1469	25.3014	26.2229	25.1372	27.0762	26.2497	25.9112	24.9356	25.1672	27.2777	26.3452	25.4076	26.4224	26.3872	27.1847	26.2031	24.6694	26.5879	26.6744	25.4529	25.8204	27.245	26.1905	27.2287	25.6681	25.832	27.024
P18428	18.0573	21.1152	23.0207	22.14	17.7592	20.5085	17.7637	21.7514	22.0182	20.5334	22.2235	21.0498	20.4558	20.2067	20.146	21.6201	21.724	21.0393	20.9711	21.391	22.0975	20.7579	21.9037	21.0802	21.6702	20.7614	22.708	21.6621	17.7175	20.9949	17.8537	20.4282	22.8812	21.3784	22.028	20.6815	18.6605	21.0917	17.8007	22.0115	21.5189	19.6399	21.7892	22.241	21.5179	21.5021	19.0611	19.8863	18.5904
P18510	21.2763	19.4531	21.1865	18.5898	21.5311	22.153	17.8026	18.6446	20.873	19.7469	21.516	20.5897	19.4582	19.8524	19.4938	17.8806	18.4428	20.588	22.1916	19.8963	19.0373	17.9643	17.482	18.6957	18.2611	18.2027	20.2175	19.5648	18.5018	17.9534	20.9559	17.8141	18.66	21.4629	19.4459	22.1065	21.258	19.2226	18.9095	21.5117	18.4259	18.0907	17.8507	18.6179	21.9121	18.4881	19.5054	17.8431	20.0105
P18583	21.0737	20.9615	20.7426	20.9992	18.2846	20.632	21.5076	20.9668	20.8945	21.0987	20.8336	20.6956	20.6491	21.08	20.8152	20.8189	19.3222	20.7532	21.0948	20.6696	20.6712	21.0311	20.5311	21.1602	21.5542	21.1091	21.1126	21.2005	20.9936	20.6068	20.2536	21.0254	20.7844	20.9003	20.8535	21.0574	20.7066	20.7713	21.0044	20.624	20.9061	20.9224	21.0237	17.9882	20.713	20.3551	20.9154	21.0774	20.7345
P18621	23.5347	23.4362	24.0339	23.2823	23.4941	24.0395	24.0515	23.8996	24.3209	23.9151	23.9816	23.7835	23.6044	23.6871	23.849	24.159	23.5983	24.3189	24.1502	23.9385	23.7365	24.2149	23.4804	23.2706	23.7401	23.4115	24.2214	23.8425	23.7828	22.9874	23.1821	23.2306	23.1583	23.5696	23.0195	24.0684	24.3538	23.8483	24.0696	23.4562	23.8061	23.1319	23.9158	23.6738	23.8807	23.7987	24.3821	24.6762	24.2161
P18669	17.8608	20.5352	21.4459	18.8086	18.8012	18.3006	20.8971	21.3176	21.9929	20.9379	21.4998	20.9383	21.9974	20.2196	20.5873	21.0418	17.8403	22.1687	20.604	17.0267	22.1026	21.4965	21.1126	20.383	22.1344	20.1052	21.1979	20.7897	20.4547	21.3348	20.9949	21.2632	18.9405	18.8683	19.3004	21.266	17.6688	20.5639	20.4504	17.6678	21.0057	20.7251	18.6829	18.3002	18.4783	18.2502	21.3452	20.7103	20.4475
P18754	21.0439	23.7903	22.0115	23.4738	22.0554	22.5416	23.1027	22.2103	21.9412	22.6281	22.0321	22.5605	22.3859	22.8014	22.2078	22.4305	20.6301	22.4349	22.5396	22.237	21.8887	22.2858	21.7531	22.9888	22.055	23.2333	21.7033	22.7244	22.5821	22.2665	21.4386	22.229	22.753	22.454	21.8717	22.0936	21.119	22.5593	22.8667	22.2737	22.1533	21.9921	22.0314	21.5379	21.3939	21.2216	19.593	18.9818	17.709
P18859	18.0555	18.0776	17.0828	18.8869	17.9939	18.7414	18.8554	20.7376	18.8668	21.347	18.274	17.8802	20.911	20.784300000000002	20.5667	17.9647	18.8755	18.7743	20.761	20.7576	18.5248	20.9305	17.9557	17.7051	18.2735	17.3934	21.3065	21.3414	16.9178	18.7704	18.8675	21.2149	17.6746	18.2452	18.9112	21.4648	18.3623	21.6077	20.8067	19.4215	20.7398	21.1535	19.2033	18.6659	17.773	17.8228	18.8633	21.2482	18.292
P19012	22.1265	20.7809	21.6394	17.6621	18.8883	20.3635	17.7321	18.3718	22.1795	20.2096	22.1105	18.4951	17.2581	17.8048	18.5979	17.9353	17.9475	21.2126	23.2324	17.9636	17.6568	17.7617	17.2677	17.0684	18.6073	17.9235	18.149	18.7017	18.695	17.473	20.6714	18.459	19.009	19.4407	17.3305	23.2983	23.2266	17.9706	17.8769	21.7896	18.5928	17.435	18.5775	17.9151	22.333	18.8136	20.2518	20.2858	18.8526
P19013	28.354	24.6553	26.5953	19.3874	26.6999	26.1493	23.1832	18.9193	27.3085	24.6181	27.2039	18.8936	22.7936	23.9266	18.5035	18.7936	19.3855	26.3552	28.0283	22.9882	18.2803	17.5517	18.6871	23.2729	18.2605	22.6579	25.9306	23.4877	17.4358	18.0471	25.6841	23.6131	23.4379	23.5623	24.3177	28.7442	26.6879	17.3347	22.2522	27.9203	16.8265	18.8337	26.0377	18.0321	27.3815	18.2105	25.1264	24.613	23.3333
P19237	17.9397	18.1348	18.0324	17.3594	18.1941	18.1859	17.8138	17.875	18.9038	18.1804	18.2518	17.5203	18.5222	17.6929	17.8542	18.2493	17.9722	17.9231	17.1548	18.4771	18.1924	18.1193	17.7308	17.7255	19.4979	17.7242	17.8095	17.6481	19.1262	17.7675	19.1015	18.5562	18.7901	18.0402	18.4316	18.26	18.659	18.1946	18.537	18.0218	17.8088	17.6075	18.3107	18.1692	17.6854	17.8708	18.0479	18.5295	18.524
P19338	25.6435	27.0451	25.905	25.7924	25.473	26.4485	26.3698	26.2795	25.6547	25.7304	25.7202	25.7623	25.546	25.8849	25.9729	25.9169	24.3339	25.8045	26.4919	25.667	25.7798	26.8641	24.9522	26.2197	25.9443	26.5809	25.7146	25.8519	26.2118	25.9327	25.769	25.4956	25.6909	26.0304	24.8852	25.7425	25.4995	25.6364	26.6662	25.3379	25.907	25.4594	25.8634	25.107	26.0331	25.4152	25.8117	26.2373	25.6258
P19367	23.764	23.6529	24.3762	24.0078	23.8244	23.3725	23.1437	23.992	23.6232	23.8526	24.1466	23.834	24.4291	22.8624	23.974	23.6392	24.3873	24.1483	23.8323	23.4252	24.4174	24.0869	23.9707	23.1689	23.5967	23.6771	23.7256	23.2913	23.9445	24.0269	23.4502	24.1617	23.9727	23.5382	23.7322	24.0792	23.9095	23.9374	23.304	23.6877	23.8873	23.7575	24.2024	23.7962	24.0195	24.0242	23.4027	23.1861	23.4028
P19388	20.2607	21.1339	19.873	20.6133	18.8789	21.0169	20.9568	18.2565	20.2963	17.3124	20.0025	19.657	20.1201	20.4797	20.1778	20.3226	17.034	20.8404	18.5039	20.4307	18.3715	17.5036	19.6982	20.7615	18.2936	20.8791	18.755	20.7128	21.1852	17.667	17.7224	18.3686	19.767	18.7336	17.9759	20.3992	20.0285	17.3242	21.0465	17.6849	20.6438	20.0561	18.5945	17.8059	20.5242	17.8159	18.6625	20.9051	20.76
P19404	18.2693	18.7002	19.2303	19.1631	18.7859	19.3548	19.7874	19.847	18.5983	20.4125	19.7505	19.4967	19.7836	19.8163	20.0451	18.354	20.8767	20.7561	17.7941	19.7664	20.0564	18.6651	19.9018	19.6942	20.1715	19.8612	20.1867	19.4252	20.3201	18.8199	19.2517	20.1802	19.3791	18.7187	20.528	17.3658	20.6378	20.6039	19.5305	18.7071	19.3944	20.5177	20.7046	20.1688	18.7734	20.3569	18.0342	18.9853	18.767
P19474	21.3725	20.1761	20.9785	20.8773	18.6528	21.0975	20.7232	21.5842	20.7013	21.0491	21.1601	18.9878	17.0393	20.9231	21.4113	21.032	18.7111	20.7028	20.9509	20.9091	18.7192	21.4527	20.9288	20.9714	18.7997	20.4775	20.8508	20.334	20.2933	17.8168	21.1873	20.6884	19.1283	21.0921	18.7811	20.7155	20.7886	20.6058	21.0881	21.3059	21.1479	20.74	20.8851	18.4605	20.9174	17.5156	18.4567	19.8508	20.2589
P19525	20.4219	20.3098	20.3476	19.8966	19.8918	20.5158	20.2022	20.5663	19.8674	20.483	20.2393	20.1876	20.3024	19.3811	20.541	20.8666	19.4034	20.27	20.9426	20.4483	20.1955	20.593	20.0052	20.3004	20.6035	19.979	19.8111	20.2615	19.8947	20.0134	20.8467	19.9142	19.7594	20.5626	19.8703	20.0852	19.5989	20.2052	20.3512	20.6853	20.4628	20.3282	20.4989	20.1461	20.6283	19.901	19.0575	19.6457	20.0546
P19623	22.9223	22.8016	22.3966	22.7546	22.5289	22.4809	22.4134	21.7632	22.3028	22.0827	22.1007	21.245	22.2574	21.3972	21.5613	22.618	22.3412	22.1849	22.4525	22.1406	21.8283	21.7123	22.4831	22.5507	22.3429	22.3672	22.0797	22.2699	22.8307	21.6274	22.9262	22.6494	21.7092	21.8244	22.2382	22.1926	22.4089	21.9736	22.6551	22.7443	22.9078	21.4519	22.2257	22.5641	22.4581	22.386	17.8401	17.6737	18.1899
P19784	19.9086	19.2809	20.0658	19.6915	19.6683	19.6847	19.8446	19.9344	20.0591	19.9213	20.0245	20.3011	19.8773	19.9856	19.9832	20.3356	19.2217	20.0178	19.7554	19.5671	20.0097	20.3146	20.1428	19.6263	19.5814	20.072	19.5723	19.9661	19.6763	19.148	19.674	19.9989	19.65	19.7388	19.9288	19.9286	19.4944	19.8721	19.944	19.7394	20.0341	19.743	19.5001	19.9625	19.5362	19.9172	18.6655	19.0237	18.4935
P19823	24.395	21.9696	24.0808	24.2381	25.2477	23.6354	22.8926	23.126	25.317	23.9149	23.7382	23.5254	24.5224	23.2942	23.9465	25.3953	24.4847	24.0814	24.2918	24.1816	23.9278	23.5876	24.9388	22.9818	24.1537	23.5402	25.6579	24.6728	24.0885	23.8728	23.9887	24.8697	22.912	24.6796	25.6268	24.1274	24.2164	24.8418	23.5754	25.6339	24.7741	22.8039	24.1087	25.0949	24.6516	24.2569	24.9285	24.1657	25.734
P19827	23.9739	21.3752	24.3038	23.4578	24.5206	22.8389	21.9426	22.7501	25.2467	23.6578	23.7631	22.9004	24.258	22.8803	22.7875	24.9219	24.2654	24.2626	23.9519	23.6201	24.2365	23.4059	24.4062	22.5048	24.1845	23.6155	25.2459	23.6179	23.5149	23.2733	23.3351	24.728	22.6715	24.0135	25.4133	23.898	23.9407	25.0359	22.7681	24.8947	24.5514	22.3194	23.9883	24.8697	24.4659	24.0677	24.2605	23.4502	25.3119
P19838	20.7079	20.3566	20.6067	20.8362	21.089	20.6765	21.0033	21.1285	20.9663	20.6933	20.909	20.3432	20.8691	20.858	20.5487	21.0579	20.6253	20.6899	20.641	20.9327	20.8576	20.6624	20.7757	20.5297	20.6002	20.7529	20.7059	20.7152	20.0284	20.5724	20.7031	20.2689	20.3995	20.5015	20.6249	20.9307	20.7237	20.616	20.7378	20.9517	20.6574	20.8353	20.7429	20.8767	20.8706	17.5177	21.4126	20.6231	20.4897
P19878	19.1275	18.4202	19.9268	20.2074	20.0395	20.6353	20.4078	22.027	18.244	19.6051	19.7787	18.9584	19.2154	19.2231	20.5842	20.8385	18.0051	20.1717	19.7144	20.0955	19.6403	19.746	19.8141	20.4001	20.4108	20.0112	19.5785	20.616	19.0977	19.442	20.727	19.9969	19.1466	19.2632	19.6441	19.7989	18.404	19.0831	20.3653	20.5577	19.9254	21.8518	18.3759	19.209	18.9268	20.2932	19.4067	18.1103	17.409300000000002
P19971	23.5374	23.2272	23.1074	23.9741	23.4338	23.6834	23.579	24.9435	23.2146	23.9172	23.3833	22.7238	23.2953	23.5752	24.6652	24.0445	21.9247	23.3349	23.7297	23.4267	22.8126	23.5654	22.4412	24.0565	23.2742	22.3456	22.8976	22.9595	22.5394	23.2352	25.0944	22.993	22.4902	23.6762	22.6882	23.5007	22.8267	23.1895	24.2522	24.3064	23.4426	24.2462	23.183	22.8518	23.7374	23.4752	23.121	23.281	23.0865
P20020	17.6848	19.9594	19.89	20.2066	19.4919	20.5174	20.1144	20.0278	20.0929	20.4792	17.8459	20.1767	20.1036	20.3566	19.6481	20.1598	20.2024	20.219	20.2923	20.7217	17.9338	20.4637	19.1266	19.5182	17.7789	19.816	19.3254	20.0377	20.2459	20.3547	18.9645	18.1078	18.7345	19.5458	18.7237	19.906	20.1233	20.2029	19.8008	18.6756	20.4363	18.4168	18.2206	18.9186	20.0554	19.2547	19.9662	21.1467	20.3043
P20042	21.5272	21.1899	21.0297	20.8056	19.2296	21.7004	21.4567	21.0789	21.2384	21.3251	20.9097	21.2424	18.1555	21.0433	20.9393	21.4049	18.9263	21.5203	21.6282	21.088	20.4198	21.4363	17.0892	21.6799	21.0165	21.1434	20.9301	20.5846	21.0743	21.6088	22.3752	20.2229	21.5283	21.4249	18.8285	21.1511	21.0972	21.3706	21.5659	21.9571	21.1949	20.5579	21.4266	18.4358	21.2932	20.5015	20.7355	22.1127	21.7867
P20073	22.9173	22.5432	23.3906	23.2963	23.0442	24.2526	22.766	23.1293	23.3306	23.0575	23.0661	22.856	23.4708	22.4761	24.6639	23.0916	23.4834	23.3326	23.1167	22.7872	23.3565	23.2568	23.015	22.7133	22.8818	22.7112	23.345	22.7897	23.3188	23.948	22.8115	23.3201	23.1866	22.692	23.0003	23.2238	23.3115	23.1602	22.4931	22.9575	22.9659	22.5189	23.1079	23.1976	22.7924	23.1277	22.9365	22.8776	23.0939
P20292	18.1683	18.4891	22.4713	23.458	18.7743	18.8775	22.0295	24.3492	22.6846	22.4234	18.5276	17.8717	18.563	18.0983	17.3696	23.5502	18.2479	22.6641	22.0323	18.2408	18.9668	22.2357	22.0239	22.6263	22.0422	21.7961	18.9665	23.1981	20.777	17.651	22.2431	22.278	21.3798	18.4836	18.8462	22.6896	18.1988	22.4048	22.9498	22.313	22.2129	23.3409	21.7961	17.7066	18.5612	18.1669	18.782	17.6652	19.2179
P20338	18.8199	19.9719	18.3748	18.0947	18.5405	19.9549	17.2662	17.4799	17.9346	17.5875	17.1754	20.4169	17.8311	20.5215	17.737	20.1008	17.8903	20.632	20.3607	18.4668	20.4058	20.0011	17.69	18.7398	19.0817	18.3059	19.1954	20.2661	18.1922	17.3325	18.2008	18.2955	18.2587	18.9382	18.3862	20.3088	17.6131	17.6976	20.6059	18.7978	17.1793	20.4512	19.2377	18.8085	17.916	18.3979	17.9041	20.8181	20.8159
P20339	19.1121	20.0834	19.984	19.8015	20.1162	19.756	19.4745	19.933	20.0641	20.1762	19.4057	20.4953	19.8402	19.2764	19.3409	19.607	19.5474	20.2619	19.6852	19.9878	19.7291	19.8139	19.4726	19.6884	18.0956	20.3555	20.1834	19.7847	19.6547	19.7627	19.6744	19.8886	20.2126	20.5892	19.6277	19.8685	19.034300000000002	19.8696	19.7917	19.2116	19.1795	20.0324	19.4904	19.5348	19.8624	19.8985	19.9834	18.0763	18.473
P20340	19.2008	17.9442	17.8842	19.2402	17.9888	22.5116	18.5323	21.598	18.7487	22.4987	17.9222	17.8443	18.5617	22.3412	22.8596	22.1159	18.6539	18.365	22.8085	17.9736	17.1835	22.2213	22.0985	19.0717	18.1552	21.9557	18.4175	21.9462	22.8686	18.2801	17.3266	22.0517	18.9144	17.8286	16.9186	22.3691	17.4276	22.3065	21.7108	19.2674	22.3138	21.5916	18.351	18.1006	18.4551	17.5757	18.92	17.621	16.9652
P20591	22.684	21.5327	22.6077	21.1293	22.9313	22.9063	21.0046	23.3036	21.0222	23.4691	22.1948	21.8122	20.7011	20.7132	21.9776	23.6195	20.583	21.1557	23.756	22.3956	20.8442	21.8829	21.5375	21.209	23.1195	22.0679	20.9532	20.8767	19.9842	19.8355	23.2994	20.819	20.7102	23.5287	17.9538	22.0071	21.1827	20.5454	22.7744	24.0779	22.6743	22.3267	21.4128	21.9197	23.5501	18.2215	18.2345	21.5508	20.3037
P20592	20.4615	19.6567	20.327	19.937	20.7828	19.9644	18.5865	20.6728	19.0149	20.9322	19.9682	20.2537	19.9536	18.4922	19.8179	21.1548	18.274	19.2304	21.3586	20.3359	19.5058	19.4193	19.8222	19.1737	20.4941	20.4536	19.184	19.6753	19.0664	18.7228	20.8414	19.5128	19.2382	21.4086	19.4823	19.5863	20.0813	19.8218	20.0845	21.5292	20.4939	21.1778	20.2573	20.2033	21.1838	18.9734	18.5736	16.7854	18.3624
P20618	21.4595	21.9072	21.8603	21.6691	21.7458	22.3527	21.8804	21.8544	21.5992	21.8289	21.8886	22.0672	21.877	21.996	22.3832	21.6837	21.6032	21.9747	21.5772	21.6992	21.6559	22.418	21.5541	21.8519	21.6083	21.5264	21.9296	21.8271	21.7599	22.1422	21.4065	21.6787	20.8626	21.7077	21.5314	21.8793	21.4993	21.8599	22.0251	21.7936	21.9	21.6352	21.3745	21.247	21.6383	21.8971	22.3642	22.0386	21.8152
P20648	18.5892	17.7243	17.6666	18.9145	19.1145	18.7387	18.8924	17.6514	21.6943	24.0857	18.0129	18.5349	18.1549	17.8582	18.1236	18.7987	18.7035	21.1696	18.2698	18.5275	22.5324	18.5777	20.9108	17.7519	23.6588	18.3354	23.589	18.1648	18.799	18.4609	18.9372	17.9181	17.8841	17.5094	18.7434	18.2352	24.5786	25.4806	17.8275	18.0242	18.3734	23.8771	22.8204	18.9972	18.4414	17.9032	18.05	17.9889	19.1233
P20674	18.4232	21.9784	22.4409	22.4633	22.5938	22.5274	22.6633	22.8484	22.5444	22.7278	21.798	22.6677	21.9557	22.3174	21.7693	21.8436	22.1099	23.1131	22.1376	22.0952	22.0055	22.3248	21.7181	22.5502	23.121	23.1281	22.6494	22.5065	22.853	22.3358	22.261	22.4492	22.0049	22.6325	22.4216	22.9529	22.1961	23.0876	22.2239	21.8106	21.7278	23.1482	22.0871	21.6629	22.4928	22.3066	21.9919	22.6184	22.4892
P20700	24.4936	24.7102	23.6745	24.5933	24.5123	24.3792	24.6281	24.8193	24.6687	24.3351	23.9503	24.447	24.2607	23.9654	24.3862	24.5557	22.8616	23.9714	23.9669	24.5749	24.2391	24.47	23.8144	24.2541	24.005	24.9363	23.8866	24.396	24.5916	24.148	24.1557	23.9526	24.1598	24.2479	23.5999	24.3526	24.2403	24.1249	24.3207	24.0331	23.9089	24.5712	24.5141	23.9662	24.3	24.0991	25.0156	24.9796	24.0283
P20701	20.6915	20.2999	18.8605	19.9296	20.7671	20.1751	19.9831	20.8093	19.9416	19.6159	18.482	19.65	18.0884	19.1492	20.1294	18.7992	18.6098	18.3521	19.7477	20.2798	18.3436	20.3812	18.0958	20.7279	17.5466	17.8202	18.5824	19.5831	19.5818	19.635	20.9652	17.9756	18.7486	18.2565	19.8869	20.3046	19.5332	20.5257	20.1598	20.3709	20.0144	21.2775	20.616	18.3929	19.8884	20.015	17.3398	18.0313	18.03
P20774	26.5042	23.0339	25.3925	24.9388	26.7209	24.3033	23.0049	24.7029	26.9689	25.6692	25.2184	24.3938	24.7652	23.3657	24.3678	24.5751	25.9034	25.7409	25.2002	24.4918	25.4037	25.6483	26.4995	23.4579	24.5545	25.2521	26.0784	24.3422	23.9847	24.6269	24.7088	25.647	24.1621	24.981	25.6018	24.8672	25.8062	26.0482	22.4361	25.5368	24.5667	23.2783	26.1608	26.1201	25.9542	26.5649	27.1211	23.7621	26.9815
P20810	22.9184	22.0291	22.356	22.4133	22.8554	22.0239	22.4019	22.6368	22.9359	22.9064	22.614	21.7513	22.6866	21.9481	22.0156	22.3009	21.9917	22.672	23.6554	22.9069	23.1233	22.3061	22.3488	21.4697	22.1245	21.4221	22.1176	22.3354	21.5586	22.4063	22.3475	22.0346	22.1479	21.8013	21.9697	22.9546	22.4961	21.9963	22.185	22.1985	22.4925	21.4643	22.6989	22.2995	22.3866	22.1794	22.6575	22.3436	22.5068
P20908	25.8079	23.2923	26.5766	26.6667	19.335	24.4169	23.8673	25.3971	26.7859	25.883	25.6841	17.6564	25.9808	24.5417	25.3635	26.8773	25.5999	24.3419	25.7985	25.4853	26.1982	25.9979	26.6372	24.1394	24.5412	25.8561	25.6752	25.4575	24.8499	26.2505	26.115	26.1769	25.3454	24.9242	25.4349	25.2028	18.9418	26.4618	23.7561	26.5487	25.172	18.2103	24.5925	26.524	25.9883	25.215	26.3772	24.9432	25.9618
P20929	17.4593	17.3599	18.4968	17.9064	18.7296	18.5679	17.8367	19.4538	18.6165	17.7398	18.2208	18.3125	18.8039	17.5645	18.3283	19.3466	18.8212	19.1837	18.4982	18.3922	17.8634	17.8623	18.8899	17.6471	18.654	17.4781	18.0782	18.0522	17.9956	17.633	18.2516	19.0801	19.3586	19.0582	18.8608	17.451	19.1544	17.6954	17.7526	17.9978	18.214	18.242	18.3663	18.7394	18.3411	18.2054	18.2032	18.1349	17.3719
P20930	17.1129	18.11	17.0938	18.8639	18.5821	17.1953	17.4239	19.2525	18.3492	17.9285	18.2402	17.9579	18.3007	18.5164	18.1069	17.4508	17.5136	18.246	16.9163	19.0021	18.2992	18.3729	17.9621	18.4659	17.7264	18.2633	18.4193	18.7571	17.9675	17.4618	17.3477	18.8991	18.096800000000002	15.512	19.3594	19.1753	18.4381	18.2824	18.4895	19.6287	18.6415	17.7944	16.8567	18.2266	16.71	18.4123	18.1912	18.9358	18.9097
P20936	18.3992	18.3264	17.6584	18.5064	18.9451	18.015	18.5743	19.52	18.8837	19.0905	18.9274	18.465	18.8106	17.8356	18.2824	19.5972	17.6875	18.8546	19.2734	18.436	18.1207	18.1838	17.5696	19.0063	18.9672	18.58	19.036	18.3047	18.5909	17.8204	18.1024	17.5734	17.9525	18.0178	18.0269	18.5141	18.1825	18.3015	17.814	18.1178	18.5642	18.5606	18.0058	19.0823	17.8716	17.9963	18.8074	18.5855	18.7996
P20962	18.577	20.5527	21.1773	20.1717	18.6058	19.375	20.2721	21.3504	21.7518	21.3711	21.3432	20.3976	21.534	20.5097	20.7097	20.0718	18.1689	20.7163	21.7111	20.6238	21.5751	21.5678	18.153	17.4299	18.5	17.8399	18.5356	19.5335	18.1584	18.4928	17.8978	17.5973	18.8471	19.0804	17.6633	18.0575	18.4467	17.8633	17.572	18.0922	18.0769	18.5728	17.9072	18.1708	18.0483	20.9846	19.7196	20.4831	18.6642
P21128	18.4984	18.7289	18.0874	19.6392	18.3054	18.2237	18.397	18.5647	17.549	17.4191	17.8424	17.4731	17.9363	17.8882	18.2406	18.7039	17.6124	18.9306	19.8537	18.1783	18.7274	18.1469	17.7271	17.342	18.1065	18.6775	17.9211	18.3408	17.963	18.2379	17.2097	17.8166	17.8993	18.0559	18.4847	20.7846	17.5894	17.814	18.0242	17.8147	18.4472	17.8865	17.9731	18.1375	18.8422	17.406	17.888	18.3758	19.4047
P21266	18.9222	22.0318	21.7148	20.3431	21.3022	17.7888	20.2948	21.0852	22.0063	21.7928	21.6509	21.4604	21.5461	22.1151	20.4921	21.0919	21.5845	22.7598	19.2892	21.2792	21.7871	20.9329	21.9891	21.0476	20.7092	22.6764	21.8323	21.4967	20.4275	20.2108	20.8975	22.0445	20.2493	21.8272	21.9145	21.2389	20.3934	22.6084	21.0218	21.0491	21.2831	19.6271	18.2873	21.7532	18.1608	20.8163	18.6181	20.989	17.2132
P21281	20.8124	20.866	20.7277	20.7665	20.0586	20.954	20.7748	21.6417	20.6271	20.8475	20.6294	20.851	20.3715	21.2365	20.5238	20.8856	20.5133	20.9218	20.7537	20.8803	20.4071	20.6603	20.5666	20.7663	20.9918	20.2493	20.5718	20.5203	21.4424	21.5245	21.2665	20.5439	20.8989	21.0338	20.8047	20.5772	20.8133	20.7055	21.3515	21.0572	20.7059	21.3143	20.7402	20.5831	20.8781	20.6141	18.9506	20.2888	20.6116
P21283	20.4761	20.5679	20.7583	19.9393	20.5703	20.5045	20.2855	20.6689	20.4119	20.4951	20.414	20.4858	20.4698	20.8139	20.2876	20.5088	20.7297	20.63	20.593	20.181	20.5319	20.5445	20.5431	20.4363	20.4565	20.633	16.9554	20.3856	20.4035	20.2263	20.5139	20.7102	20.418	20.8981	20.2002	20.1351	20.569	20.5596	20.6079	20.3385	20.585	20.3735	20.4805	20.1301	20.3206	20.2724	17.9184	19.6809	20.3614
P21291	25.1864	22.7197	26.6268	23.6424	25.1887	23.6235	23.0546	24.5266	25.5325	24.9107	25.3225	23.5704	26.0387	22.4643	25.3	23.6314	27.5245	25.6592	24.4364	23.8296	26.2011	25.5272	25.4092	23.5957	24.8836	22.7513	26.4284	23.8852	24.0436	22.595	23.6256	25.9382	24.0942	23.1188	24.7834	25.3092	25.866	23.9092	22.6188	24.6368	25.3761	22.6999	24.3084	25.5751	24.4348	25.7357	24.1826	23.6044	25.1025
P21333	26.9825	25.2171	28.3241	26.0366	26.9603	25.1043	24.4683	26.6603	27.4713	26.9938	27.4823	25.8668	28.3956	25.5256	26.9964	25.8874	28.8948	27.038	26.3852	26.5741	28.8483	27.531	27.9999	25.4216	26.8764	25.0806	28.0114	26.4647	26.2312	24.6952	25.8475	28.0418	26.8274	25.4491	27.3332	26.933	27.7452	26.1387	24.9567	27.1306	27.7074	25.5023	26.313	28.0259	26.4946	28.0125	25.7174	25.8755	27.1329
P21359	18.6466	18.3722	17.3719	18.4321	17.5707	18.5997	18.1788	19.1778	18.8717	19.0802	18.2432	19.036	18.9208	17.9013	18.6363	17.1993	18.1376	18.4483	17.6281	18.3016	18.2184	19.6588	19.6754	19.4514	17.9065	17.7609	19.0138	18.6241	18.2849	19.5652	18.7443	19.3084	18.5807	17.4025	19.1569	17.4055	18.6598	18.4771	18.3821	18.1539	17.1372	18.4689	18.2524	18.6036	18.575	18.1677	18.0169	18.5718	17.4685
P21397	21.8131	22.101	21.9976	21.0379	21.7554	21.5797	17.2544	20.3341	21.9224	21.7966	21.5811	22.4119	21.9586	21.8571	21.3183	20.0072	22.7099	22.9268	20.9547	21.4689	22.3943	21.6197	22.4197	20.3897	21.73	23.1319	22.8256	21.8535	22.4609	22.1078	20.6628	22.1469	22.1822	21.2558	22.1824	22.8077	22.8242	22.8503	21.3642	21.4059	21.212	21.5721	22.5938	22.5956	21.8072	22.5638	21.9237	21.643	22.4806
P21399	21.7773	21.483	22.6519	22.2874	22.3521	22.1959	21.5578	21.8066	22.5545	22.2842	22.4148	22.3454	22.7251	22.204	22.1042	22.2204	22.8127	22.5286	21.8026	22.1356	23.0198	22.1281	22.8513	22.0949	22.2696	22.4436	22.4984	22.1235	22.7003	22.1212	22.1239	22.7092	22.1708	23.2573	22.7321	21.9304	22.4065	22.74	21.8001	22.3929	22.5823	22.4625	22.041	22.435	21.607	22.8294	22.0787	23.315	22.3883
P21589	22.0443	20.3709	22.1385	22.0555	21.9277	20.6667	20.5687	22.2209	22.5724	22.1795	22.9362	18.4908	22.2621	21.9546	23.5785	22.2081	22.4715	22.0659	21.9756	21.8602	22.1715	23.7608	22.0701	20.9695	22.0513	21.3227	22.8499	21.8621	21.9308	20.9088	21.4856	22.0377	21.7107	20.8721	21.8728	21.3683	22.2098	21.1236	21.5276	22.4732	22.2121	20.5764	22.3207	22.6187	21.2503	22.064	21.6757	21.5695	22.2075
P21695	19.7369	17.6618	18.0183	20.3747	19.18	18.0892	17.5995	18.1207	18.1533	18.1515	17.4011	20.4814	18.1158	23.7759	17.3464	18.2118	18.4362	18.8246	17.4087	21.1166	18.2122	18.712	20.7184	17.5649	18.9602	17.0125	20.8957	21.685	18.5581	18.4268	18.7584	17.774	20.2487	18.9405	20.7439	21.5354	18.2964	18.8657	19.6251	18.3811	20.2964	20.7531	19.2323	18.55	19.2524	21.4108	18.3729	21.2935	20.462
P21741	18.6196	17.8427	18.8209	18.2601	18.1329	20.1313	20.5101	17.9968	19.5912	19.6251	18.0816	17.9523	19.6747	19.0767	18.6565	19.3166	18.203	19.0091	19.0522	19.2305	17.3791	18.3903	18.1044	18.6569	18.1461	20.6065	17.8814	17.6357	20.779	19.3214	17.7444	18.9089	18.6869	18.4343	17.5784	17.6551	18.8437	17.3433	18.9308	18.4224	18.4184	18.626	18.8863	17.8553	20.2168	18.695	20.5385	19.2689	19.5925
P21796	23.0555	24.1402	23.8167	23.6455	23.5725	24.3083	24.5192	24.2894	23.5545	24.2152	23.7261	25.1515	23.815	25.1067	24.1404	23.5837	22.8247	24.6279	23.8107	24.3696	23.6195	23.9697	24.4201	23.8192	23.6379	25.0679	23.912	25.1975	24.7565	24.8249	23.9035	23.9865	24.8275	25.1383	24.5822	24.4311	23.9088	24.5325	24.1715	24.0755	24.842	24.8268	24.9609	23.4076	23.9656	23.8092	23.1052	24.4543	21.9249
P21810	25.4195	22.3876	26.0041	26.1537	25.6243	23.6613	24.234	24.8689	24.9363	25.4646	25.6265	23.7537	26.0093	24.5292	25.0744	26.2958	24.8966	25.2154	25.4458	24.8581	25.3926	24.4106	26.1224	23.5386	24.7027	25.1353	25.5023	24.0793	25.2643	25.8932	25.8071	25.3573	25.0682	25.3598	26.7987	24.5252	25.8103	26.3255	23.7188	26.791	24.2954	23.8506	25.7848	26.4428	25.9241	23.6569	24.9514	23.3988	25.5037
P21912	20.217	21.097	21.7874	21.4934	21.1437	21.6104	20.6456	21.9176	21.751	21.5354	21.381	21.4462	21.5919	21.2787	21.6895	21.1925	21.5403	22.3895	21.4229	21.2104	21.8208	21.364	21.6406	21.2012	22.0779	21.8489	21.6751	21.5519	21.5893	22.2055	20.8286	21.9733	20.6241	21.7995	21.5596	22.1793	21.8916	21.9058	21.221800000000002	21.0463	21.7007	22.1043	21.6974	21.1106	21.1706	21.9123	18.3158	18.0656	17.9921
P21926	21.6436	20.3564	22.9202	21.485	22.352	22.464	21.2622	22.127	23.3528	22.6478	22.2707	18.8445	22.3685	21.8287	21.1308	21.152	22.9627	22.3232	23.2324	21.8428	22.6321	23.438	23.1619	22.3632	22.142	21.7587	18.6217	17.5307	21.9868	22.2762	18.5952	22.8397	21.6995	18.4329	22.2782	22.8051	23.0892	22.6133	21.2692	22.2808	23.1055	17.1431	23.083	23.2489	22.2231	22.8412	22.6809	22.5236	23.3793
P21964	17.8273	20.4083	20.878	19.8666	19.9495	19.794	19.0928	20.3538	20.5961	20.828	20.6905	20.7404	20.4451	20.5963	20.4425	20.687	18.9992	20.8727	20.8849	20.3627	18.3022	20.5196	20.8161	20.4451	18.6858	20.5483	19.5359	20.7723	19.5885	20.0633	20.413	20.149	20.5098	20.2013	20.2966	20.8772	19.3503	20.6466	19.9178	20.2986	20.1979	20.7459	19.5734	17.7284	20.3192	20.5843	19.5534	19.906	17.7321
P21980	24.6812	23.3463	25.6517	24.4405	24.8895	23.5941	24.0936	24.7615	25.5307	25.1112	25.0534	23.9359	25.2079	23.9729	25.3502	24.7796	26.2426	24.4884	24.706	24.4323	25.139	25.4927	25.5831	24.6213	25.2968	22.9002	25.1229	24.4662	24.4074	23.2424	25.1144	25.4285	24.4149	24.1766	25.4803	24.8832	24.9916	24.5603	24.247	25.3685	25.1234	24.1408	24.4375	25.4807	24.0071	24.8152	23.6841	23.3301	23.8431
P22059	20.7308	21.314	21.1249	21.0209	20.7163	21.0416	20.7057	20.9597	21.3279	21.4711	21.2289	21.9097	20.7416	21.1093	20.8128	20.9269	20.7131	21.6198	21.5007	21.2812	21.0314	21.1929	21.4006	20.8892	21.3752	21.4255	21.3871	21.2246	21.4186	21.5361	20.9558	21.0933	21.264	21.4821	21.4807	21.4425	21.4266	21.3854	21.2039	21.273	21.3116	20.9296	21.4798	21.1875	21.2674	21.1997	20.9243	21.3122	21.1852
P22061	22.128	21.6407	21.8289	21.4886	21.6187	21.3922	21.7162	21.992	21.4438	21.8865	21.4349	21.5568	21.9493	21.6214	21.3089	21.4379	21.966	21.9409	21.4335	21.441	21.912	21.8455	21.4488	22.0278	21.6875	21.659300000000002	21.6822	21.2519	21.5951	21.522	21.6105	22.3271	21.8847	21.6698	21.8216	21.6258	21.8656	21.6799	21.0039	20.7898	21.5239	21.8786	21.339	21.6002	21.3116	22.054	21.4946	21.7969	21.5326
P22087	23.7887	23.5066	23.2394	23.5016	23.5483	23.7482	23.7176	23.54	23.682	23.4531	23.2472	23.1739	23.1536	23.1343	23.38	23.3796	22.3024	23.4683	23.366	23.3123	23.2162	23.5244	22.3703	23.4343	23.7268	23.7777	22.9232	23.4796	23.016	23.5365	22.8027	23.0892	23.0121	23.7414	22.1869	23.3721	23.1548	23.1643	23.5093	22.317	23.0369	23.0852	23.494	22.1831	23.4377	23.0331	24.1249	23.9303	23.0339
P22102	22.7529	23.0347	22.4168	22.7868	22.8333	23.5925	23.6115	22.8432	22.2802	22.6685	22.8444	22.7773	22.6649	23.027	23.3063	22.7184	22.2057	22.1917	22.7052	22.8363	22.4743	22.9748	22.2177	23.5061	22.6475	22.8616	22.5367	23.1663	22.638	22.7579	22.8876	22.5365	23.095	22.7346	22.6237	22.9807	22.3524	22.4519	23.7154	22.8597	22.9253	23.0604	22.5469	22.1958	22.5272	22.7253	20.6702	22.6297	22.2288
P22105	23.0249	20.556	22.0201	21.4615	22.642	21.1497	19.1314	21.5525	23.3959	22.6896	22.023	20.9624	22.2059	20.5257	19.9688	20.2757	22.0832	22.0002	22.6407	22.2827	22.828	22.1794	22.6796	21.2541	21.8885	22.8578	22.5227	22.832	21.0421	21.0782	22.0496	22.936	21.4862	20.9503	22.0897	22.1678	23.4062	22.4931	19.8454	22.3576	22.2914	20.3906	23.8629	22.8506	23.1968	23.0701	24.0726	21.9715	22.4774
P22234	21.2856	22.1715	22.0794	22.0112	21.5962	22.1531	23.05	22.3021	21.951	22.6003	22.7706	22.1442	22.5212	21.9796	22.3015	22.1662	20.9805	22.2429	22.1083	22.2001	22.172	22.4361	21.5208	22.0427	21.5243	22.0163	21.9129	22.3227	21.7337	21.3476	22.2942	22.1455	22.043	22.1087	21.7882	22.3181	21.1412	22.0039	22.5836	21.9524	22.8279	21.9978	21.0079	21.1106	22.4327	21.532	21.5644	22.7617	21.8068
P22307	18.4917	20.8781	20.6596	19.5833	19.5272	20.1086	20.2164	19.9995	20.1773	20.4419	19.7389	21.1413	19.3376	21.8971	19.9137	20.4648	18.2826	20.8946	21.4636	20.3801	17.8546	19.4592	20.7603	20.4274	19.9453	22.0746	20.7219	20.5681	21.5399	21.8392	20.5747	20.5028	20.7073	21.3578	20.4089	20.8306	19.633	21.1307	20.9865	20.1481	20.8079	20.4751	20.7612	19.6914	20.1208	19.6344	18.252	18.4951	19.4802
P22314	22.5109	22.5578	23.1703	22.8941	22.9627	23.0567	22.3784	22.7147	23.0288	22.7776	22.5484	22.5636	22.7911	23.3894	22.248	23.1699	22.6535	22.9751	22.8797	22.6833	22.7382	22.6536	22.9329	22.6844	23.0029	22.7503	22.7389	23.1169	23.7636	22.7494	22.8019	22.7861	22.725	22.7164	22.9052	22.9353	22.6392	22.8424	22.8421	22.8587	23.0479	22.4354	22.7426	22.8688	22.8875	22.9835	23.1238	22.3299	22.405
P22352	17.7003	20.3403	23.1127	22.7889	22.6749	21.0258	20.034300000000002	21.791	23.2271	22.9393	22.9521	21.3524	22.9852	21.4642	21.8247	22.2941	23.5892	23.1947	22.075	22.3866	22.792	22.4521	23.8695	21.337	22.0223	21.9782	22.7019	23.3719	21.7035	22.0071	21.5199	24.0805	22.521	22.5977	24.7667	22.5604	22.5083	23.3546	20.9782	23.4528	23.5634	22.0028	22.1849	23.5271	21.9818	22.749	18.7449	17.2087	18.8203
P22413	18.3778	17.933	18.2162	19.0676	18.681	18.5669	17.9222	18.7107	19.3025	18.4266	17.7999	17.7868	19.0088	17.5877	18.0601	18.7693	18.2127	19.1578	18.3254	18.3651	18.5562	19.5097	19.1534	18.3818	18.5998	17.9917	19.3934	18.4911	18.9538	18.2488	18.3553	18.6442	18.5737	18.2747	19.8042	18.3794	18.9419	18.2817	17.7441	19.2318	18.778	17.7364	18.8159	20.9144	18.2198	18.2336	18.7383	18.0766	17.9122
P22570	21.8771	21.2552	22.3477	21.6809	21.9891	20.9809	21.3531	21.1872	21.4362	21.9131	21.7614	22.1466	21.8039	21.8642	21.5022	20.9861	22.9383	22.8609	21.6854	22.5232	18.674	22.2624	22.1993	21.3284	24.0808	22.2814	22.634	22.6668	22.4768	21.5523	21.4764	23.3338	21.4033	21.6517	22.5141	22.2778	21.7347	21.8582	21.2927	21.9576	22.6568	23.67	22.5016	22.8216	21.8147	21.8278	20.5271	21.0632	22.0812
P22626	24.6925	24.8381	24.403	24.6914	24.7505	24.839	24.8869	24.5639	24.6786	25.0791	24.2863	24.4838	24.4599	24.6064	24.7039	24.9917	23.8077	24.953	24.6984	24.5414	24.365	24.9536	24.2503	24.7565	24.5732	24.8709	24.6973	25.0322	25.1264	24.6732	24.3612	24.6207	24.4689	24.5001	24.2367	24.8949	24.4331	24.7875	24.7129	24.4149	24.6666	24.4516	24.7295	24.3846	25.0241	24.4817	24.5302	24.7571	24.2759
P22681	20.7591	17.2145	20.2102	20.382	19.5062	17.7165	20.1195	20.7343	20.4297	20.103	20.1797	17.9544	20.5304	20.4566	20.0506	19.8646	18.2936	17.5257	19.8472	20.4224	20.488	20.2184	20.2837	20.2567	20.517	20.2295	17.4992	20.3848	20.3574	17.0476	20.9112	20.5482	18.1438	18.551	20.4847	20.2976	20.68	20.1309	19.9552	20.7576	20.1404	20.7899	17.8925	20.8279	20.3932	17.7986	18.7381	17.6429	17.7176
P22695	22.5438	22.5463	23.1916	22.8107	23.35	23.1694	22.6362	23.1591	23.2572	23.4186	23.3573	23.3722	23.5451	23.6602	23.1622	22.6594	23.5326	24.0033	22.6883	23.4475	23.6653	23.4078	23.7025	22.8449	23.2654	23.3699	23.534300000000002	23.9113	23.2919	23.1337	22.4637	23.4995	23.3449	22.3883	23.4674	23.9706	23.5811	24.0966	23.2688	23.1397	23.4452	24.2067	23.6573	23.1974	23.3486	23.4299	18.5772	20.1166	21.4936
P22735	23.203	20.5011	22.206	17.5475	22.7345	22.7391	18.4083	17.916	22.7057	20.4786	22.1556	18.001	18.8283	19.872	18.5848	19.5747	18.2026	21.1394	23.9061	18.1039	18.1133	18.49	17.5585	19.2967	18.1722	18.1595	17.3314	18.7952	18.7334	18.0805	22.6489	17.4684	20.5767	19.0943	18.3164	23.4506	21.9904	17.6097	18.9178	22.3687	18.8165	18.0808	21.3215	18.2867	22.7252	18.5126	21.5109	17.9165	19.8258
P22792	19.2775	18.0861	19.2329	19.6462	20.221	18.0427	19.1052	17.7809	20.5803	18.3325	18.4152	18.3086	17.7758	18.2747	18.4059	19.8312	18.7164	18.2466	18.1713	18.7686	17.7918	18.2864	19.4927	17.3476	18.0053	18.3499	20.112	19.9563	18.3532	17.7736	17.8568	19.0204	19.0371	19.4144	19.5733	19.3558	18.5181	17.5305	17.5042	20.223	19.4078	16.9054	19.6711	19.0147	19.685	18.1727	18.1795	17.6954	19.9072
P22830	18.4084	18.4622	19.9013	19.6845	19.3554	17.0238	18.3119	19.7063	17.9583	19.6059	19.9539	19.7027	20.1983	19.6226	19.8022	17.4979	20.2861	20.2465	19.1784	18.0798	18.7403	20.0143	19.7542	18.2896	19.8663	19.9696	19.721	17.7889	19.3885	19.4032	18.0384	19.6069	17.7315	18.5855	19.5312	17.9116	19.388	19.9917	17.5525	18.1278	17.1643	19.289	18.2509	20.0728	19.5803	18.5598	19.5624	19.8966	20.1627
P22897	17.8306	17.602	21.1519	21.0933	18.7813	18.8764	17.4367	18.1133	19.9021	18.4009	19.9543	19.919	18.2507	18.5909	19.5812	20.6897	18.4265	19.6316	20.1342	18.3064	20.6524	20.3857	20.2331	18.7355	18.4326	19.4284	19.9619	20.0107	19.2887	18.5725	20.627	20.5928	20.0645	19.3771	20.3748	17.2727	18.9243	19.5892	18.6803	17.5496	20.8511	18.1701	19.4908	20.0537	17.7729	17.4751	19.0331	18.2217	17.5011
P23141	21.0722	18.5079	21.2187	17.9129	21.9555	16.9164	18.2417	21.389	21.9031	21.8688	18.243	18.104	21.7167	21.153	21.6342	21.8273	22.6281	22.0644	17.9294	21.5719	23.0034	22.0324	17.6481	20.2595	22.5993	18.2022	18.3522	22.0061	22.5904	18.4821	21.2813	23.3396	21.7475	22.2855	22.4905	23.0302	18.8999	21.566	20.7695	21.6158	22.4827	17.5234	18.9334	22.0839	21.4585	22.9304	21.2068	22.234	23.6586
P23142	23.9985	22.2223	25.9593	25.0053	25.8187	23.6896	22.963	23.748	26.1129	25.3474	23.7137	23.3834	24.7586	22.8728	22.6379	25.0123	25.365	25.2457	23.4254	23.4204	24.6625	25.0694	26.0528	23.5857	25.6105	24.6961	25.3854	24.8308	24.8142	23.7766	24.4642	25.7404	24.5879	24.0421	25.716	23.8552	24.4083	24.4098	23.1143	25.219	24.3254	23.4463	24.7762	25.7125	24.2846	24.9403	24.8342	23.0076	24.8268
P23193	21.7219	21.5608	21.4986	21.6847	21.447	21.5431	22.452	21.9493	21.7297	22.1212	21.6313	21.7416	19.1438	21.3841	20.9332	21.4092	17.8907	21.8171	21.7357	22.0943	21.7234	22.1395	20.6908	21.7275	21.3606	21.5818	21.5284	21.6232	21.7557	22.1404	20.756	21.2969	21.1968	21.2259	21.2739	21.5814	21.6741	21.5392	21.7791	20.9227	21.0607	21.3185	21.7949	21.2607	21.9419	21.3271	21.7812	21.8304	21.7765
P23219	22.4295	19.2782	21.609	20.5902	21.4546	20.2491	19.6559	20.5223	21.0806	20.8421	21.4129	20.8027	21.6303	20.0908	21.1977	21.2718	22.2743	20.8225	21.4048	21.5359	22.1429	20.2277	21.5169	20.0415	20.9112	19.6055	20.9063	20.8471	20.0258	20.0945	20.7625	21.7519	20.9254	20.1343	20.6877	21.9374	21.8873	20.9504	20.143	21.6038	20.6627	21.1236	21.0248	21.0707	21.3773	21.5759	17.9328	19.8495	20.5772
P23229	22.1022	20.8989	21.6118	21.6868	21.8169	22.3498	22.9822	22.4721	21.9875	22.9927	22.5888	21.8946	22.1485	22.0532	23.8033	22.1076	21.1899	21.9561	22.2597	22.7955	22.0564	22.3009	21.5194	22.9365	21.8485	23.4897	22.4569	22.1493	21.9176	18.18	22.7746	22.4621	22.6708	22.7719	22.1069	22.5701	21.8175	22.412	22.6287	22.3183	23.0296	22.4169	22.1648	21.0467	21.91	21.9179	22.027	22.0973	19.1069
P23246	23.2459	24.0571	23.681	23.8585	23.4664	23.5183	23.988	23.996	23.7445	24.0352	23.7661	23.8801	23.853	23.9528	23.8645	24.017	22.619	23.9274	24.0696	24.0159	23.8273	23.9332	23.2596	23.9194	23.6753	24.1411	23.2646	24.2197	24.059	23.4623	23.1768	23.4941	23.6284	23.4564	22.9325	23.9363	22.9778	23.7628	23.8001	23.2026	23.6364	23.6616	23.3097	22.8361	24.0449	23.3255	23.7151	24.228	23.6341
P23258	18.959	19.6284	18.2785	18.0961	18.3681	17.6105	17.8916	18.7474	18.5281	18.8036	17.9935	18.1987	18.9594	17.2879	18.3623	17.9879	17.4836	17.6485	19.7791	18.9512	18.2049	18.0502	18.0342	17.8658	17.9858	18.4379	17.9086	17.1165	18.5275	17.7103	18.4806	18.9995	18.0345	18.1465	17.7023	17.5729	18.6122	18.1349	17.4802	18.8347	20.0109	18.797	18.3531	18.5846	18.8113	19.1436	18.9227	17.7949	17.5624
P23284	24.9029	25.6405	26.1328	25.9713	25.3734	25.6339	25.2678	26.1818	25.7578	25.7881	25.2274	25.5583	25.3416	25.5332	25.1416	26.4608	25.1386	26.0611	25.9732	26.2612	25.1865	25.7834	26.0136	25.7649	25.3122	25.3837	25.2595	25.5826	26.4257	24.8695	25.8858	25.8061	25.7989	26.058	25.5371	25.8177	25.1414	26.0603	25.6291	26.0453	26.3127	25.4157	25.2582	25.4024	25.5865	25.4572	25.9438	26.7637	26.6907
P23368	21.4249	21.9082	21.8604	22.0634	22.1705	21.5814	21.6305	22.1238	21.9393	21.8766	21.8348	22.8923	21.6187	21.8299	21.5885	22.1495	21.7565	22.8541	22.131	21.8995	22.0469	21.4705	22.1088	22.1059	22.2835	22.7223	22.0124	22.1464	22.0122	21.8863	22.2731	21.7724	21.8056	22.0209	21.0226	21.8601	21.6965	22.7118	22.7917	21.9144	22.0669	22.5687	21.9224	21.8015	21.7679	21.9775	22.1103	22.7634	20.946
P23381	23.2765	25.3033	23.6787	23.7554	23.919	24.8359	24.1265	25.5589	23.8403	23.7256	24.3694	23.9937	23.7832	23.072	25.4379	23.8269	23.7454	23.9309	23.796	25.0054	23.5991	25.1903	23.805	25.1859	23.9651	23.2617	23.7312	24.1903	23.3762	23.8436	25.6576	23.8796	23.4544	24.1038	23.517	23.9618	23.3519	23.9448	25.2419	24.1446	23.7686	25.335	23.6093	24.165	23.826	23.365	19.3718	20.2395	19.4799
P23396	24.3612	24.4717	24.3561	24.5195	24.3514	24.4503	24.739	24.2999	24.6289	24.683	24.3656	24.221800000000002	23.9846	24.3436	24.3126	24.4928	23.3058	24.7903	24.7514	24.6242	24	24.2136	24.0014	24.4734	24.4742	24.2707	24.3182	24.3676	24.4275	23.9577	24.3636	24.2061	24.3486	24.0582	23.9839	24.7486	24.1348	24.6457	24.6515	24.2272	24.2816	24.2492	24.2198	23.7882	24.5763	24.1917	24.3099	24.6228	24.1473
P23443	18.373	19.852	17.802	19.579	17.674	18.1054	19.4078	18.6213	17.6569	19.6455	19.0159	17.8745	19.4874	19.0433	17.9689	19.0627	18.9038	18.8025	19.3385	19.0703	18.6413	19.2829	19.2209	20.8518	19.3876	19.2926	18.3873	19.4485	18.7385	18.2578	19.283	19.0899	19.1951	18.8301	18.2227	18.5009	18.4246	18.6272	18.6933	18.8727	18.2084	18.1972	18.404	18.4954	16.6615	18.6816	18.6802	17.2813	18.5803
P23469	19.4053	19.0691	19.4585	19.6107	19.6326	19.3249	19.9549	20.5284	19.9209	19.5683	19.2229	19.5661	18.305	18.8367	19.0946	20.0138	18.6784	17.9299	19.7137	19.7925	18.9863	19.7243	19.5307	19.6446	19.5317	19.3701	19.5474	19.9509	19.5006	19.2548	19.7337	19.3445	19.0119	19.432	18.9909	19.6374	19.7665	19.8066	19.688	19.6008	19.5172	19.5814	19.4218	19.0993	19.4247	19.5635	18.5901	19.2226	19.4216
P23497	20.1962	20.1545	19.5083	20.4771	20.2123	20.5974	20.0728	20.2922	19.318	20.3354	20.1964	19.916	19.6181	19.7909	20.4097	20.3365	18.7814	19.6752	20.1434	19.7674	19.4091	20.4515	19.0285	19.398	19.4969	19.6094	19.2558	18.9365	17.4225	19.7091	20.4419	19.395	19.1086	19.5544	18.4494	19.3583	19.6079	19.3667	20.4774	19.8536	19.343	19.624	19.9958	19.4802	19.8238	19.2055	18.7736	20.1838	20.0348
P23526	24.3671	23.5669	24.2055	23.738	23.8205	24.6164	24.1616	24.1225	24.1758	23.9528	24.3505	24.5136	23.6961	24.8296	24.4323	23.9108	23.809	24.6137	24.2984	24.4826	24.1671	24.5943	24.0711	25.1255	25.1183	24.8643	24.709	24.4544	24.95	24.4117	24.1179	23.8422	24.0462	24.9408	24.8696	24.2781	24.1159	24.282	24.5644	24.1365	24.7329	24.2105	24.37	24.018	24.6832	23.9454	23.7061	23.9983	23.9669
P23528	25.8008	25.4798	25.9984	25.2935	25.4402	25.9055	26.4174	26.7567	26.0061	25.9379	25.9019	25.5144	26.0012	25.6844	26.6137	25.4664	26.1879	26.5082	25.7059	25.4479	25.5556	25.9995	25.6322	24.6177	25.2421	24.7096	26.5047	25.5297	25.4009	25.0885	25.4025	25.3831	25.3056	25.2688	25.3921	25.7534	26.2027	25.5667	25.9515	25.6627	25.6918	24.9424	25.5434	25.3404	25.8354	26.0498	26.083	26.2851	26.1054
P23588	22.9109	23.8291	23.1938	23.1431	23.2011	23.2039	24.1164	22.8905	22.8301	23.3413	23.4402	23.1612	23.4284	23.3691	23.5091	22.8155	22.5656	23.2842	23.2461	23.7253	23.3632	23.3189	22.9465	23.2585	23.3101	23.4826	23.3606	23.6353	23.5715	23.6702	23.1947	22.7687	23.4142	23.0858	23.1342	23.38	23.2523	23.1882	23.372	23.2637	23.564	22.5621	22.8304	22.9347	23.1842	23.1008	22.864	23.8994	22.656
P23634	21.6584	20.2122	22.7879	21.1901	21.3973	20.0142	20.0233	21.3199	22.026	21.4492	22.4375	20.6476	23.1898	20.6505	21.7181	20.7912	23.7089	21.7496	20.984	20.9875	23.6898	22.5763	22.7357	20.4141	21.398	20.431	22.5887	21.051	20.8214	19.8243	20.2639	22.8277	21.5104	20.44	21.6911	21.5332	21.721	20.993	20.2353	21.2448	22.5246	20.6657	20.9701	22.5137	21.6409	22.587	20.6584	20.7779	21.8584
P23786	18.497	20.8308	20.606	20.8309	21.022	20.9255	19.2299	20.5148	20.5352	21.0673	20.5874	22.3089	20.5987	21.0037	20.8562	19.9573	20.4374	21.5996	20.8077	21.2051	20.4911	20.3841	21.1612	20.9146	20.6107	22.7513	21.0511	21.53	21.2901	21.316	20.984	20.771	21.013	20.9332	21.3163	21.3777	21.2943	21.7869	21.0047	18.0111	20.6963	21.9432	21.5633	20.8315	20.6351	20.7635	19.0579	20.0569	20.1991
P23946	17.2067	19.496	21.2958	21.0498	18.6459	18.9195	18.7755	21.0223	20.0125	20.4555	22.0045	18.0222	21.8669	19.5588	20.2468	21.0138	22.0531	22.2359	21.9926	21.1195	22.1319	19.6951	18.5592	20.1071	21.0925	20.7621	20.8411	18.3469	19.5984	17.5882	18.7907	23.0627	21.0168	20.911	19.903	21.0552	21.5875	20.3399	17.5817	17.7713	22.0649	20.2095	21.6679	18.5439	18.2963	21.8344	18.5824	17.9056	17.9778
P24043	20.0311	17.9625	20.9307	20.599	18.7516	20.0069	20.1813	20.1535	21.7006	20.7923	20.3921	17.7745	21.3383	17.6023	19.7235	19.4683	21.7005	20.3374	19.5368	19.9159	21.1786	20.514	21.2227	17.6997	20.861	23.8474	20.5599	19.2164	21.3961	18.616	18.1935	20.9858	20.4724	20.5008	20.6672	17.5474	20.4832	22.8473	19.6521	20.4985	20.3892	20.0812	21.6224	21.3604	20.7985	20.1505	19.326	18.066	19.8259
P24158	21.3067	19.9615	21.0217	23.8292	23.1756	20.4603	23.557	26.0174	21.2711	21.7354	22.0901	23.4752	21.2558	23.4648	22.261	23.9711	20.4788	21.6021	21.1012	23.3072	22.6911	20.3224	22.6921	24.234	22.123	16.8852	21.2094	24.5134	22.3009	19.7459	22.1483	22.978	22.2273	21.8817	23.2331	22.2285	18.2787	20.308	23.7553	23.4892	23.3509	26.3299	20.6385	18.5429	19.1608	24.2465	18.4915	17.7687	17.5715
P24311	18.2267	20.2541	18.0158	18.0105	18.3579	20.9357	19.0475	20.3114	19.8257	21.4417	18.3638	21.1343	17.9541	21.6701	17.9952	18.1838	18.615	21.3069	17.5247	19.1918	18.468	18.1476	18.7328	20.3729	18.5205	20.4896	18.1773	21.4969	21.3377	17.5588	17.8693	21.1496	18.2228	21.8145	18.4015	21.5948	17.3482	21.644	20.7712	18.7649	17.6988	22.0939	19.3167	17.5208	17.9804	17.584	19.3255	21.4972	18.0564
P24534	23.4396	24.0478	24.0296	23.7445	23.5629	23.985	23.9611	24.0782	23.742	24.1079	24.2163	23.7602	23.762	24.2003	23.6114	23.9719	23.1668	24.1085	24.3607	24.1851	24.0125	24.1156	24.1087	24.2425	19.004	23.7413	24.3701	24.1344	24.4805	24.7601	24.1219	23.9362	23.9508	24.2897	24.4563	24.405	23.941	24.1397	24.4206	24.4243	24.4414	24.1776	24.4354	23.6049	23.9934	23.9556	23.8943	24.6125	24.3061
P24539	22.7999	23.153	23.7252	23.0757	22.8014	23.4269	22.5131	23.6485	23.7441	23.9514	23.4937	23.8915	23.7698	23.9149	23.9443	23.3425	23.6464	24.4737	23.3812	23.7762	23.9608	23.5475	23.9673	22.8074	23.0914	23.3985	23.8877	24.4006	24.0362	23.4677	22.9888	23.6146	23.5259	23.6941	23.4732	24.2523	24.1716	24.6136	23.7195	23.6155	23.787	24.6066	23.6965	23.3909	23.5572	23.8486	23.3063	23.2278	23.4429
P24557	19.915	20.1275	20.8336	20.2246	19.206	18.4806	20.3776	20.9476	20.0167	20.2342	18.3086	19.4288	18.1434	17.9173	20.2363	20.2511	18.2561	20.231	20.6278	20.6222	17.7258	19.3195	17.4967	18.3272	18.3084	19.389	20.4479	20.2929	19.9753	20.8351	18.4838	17.4179	19.1729	17.9137	18.1077	20.1248	18.9919	19.8935	19.9836	19.0685	18.5097	18.1211	18.0709	18.3426	18.2294	16.9612	18.5997	19.9071	20.303
P24593	17.665	18.214	21.0722	18.2703	18.0182	18.6417	18.1655	18.4022	21.8598	20.7555	17.9434	18.502	21.9111	17.9896	17.8682	17.6043	20.7562	18.3458	16.8889	20.5985	18.8231	17.8799	21.491	18.4707	20.2895	18.2145	18.1113	20.9932	22.7827	20.3435	17.4045	20.8264	18.0145	18.332	21.3412	19.0798	20.1741	20.5453	18.2733	17.806	19.8592	18.3745	17.7924	21.2781	21.5942	18.7608	17.5346	18.4495	22.374
P24752	22.6385	23.0297	22.6636	22.2156	22.8329	23.074	21.8585	22.4799	22.9919	23.2684	22.6281	23.5759	23.0714	22.1351	22.3702	21.5493	23.1818	23.1912	22.6986	22.6896	23.3776	22.8502	23.0819	22.8069	23.7716	23.143	23.2621	22.2903	23.4631	23.2605	22.8028	23.0123	22.7419	22.4326	22.8094	22.8668	24.2155	24.4506	22.6618	22.641	22.8412	23.0306	23.2488	22.9783	22.9648	23.335	22.2564	23.1555	23.0257
P24821	23.1677	21.1075	25.2113	24.3094	22.6085	22.5866	24.1194	23.5653	23.6901	23.9832	25.1332	21.4568	25.1872	22.5003	24.4654	25.6692	23.6325	23.2106	24.3177	23.7055	24.1173	23.028	25.4421	22.732	24.5397	22.4453	23.3689	23.8048	23.7652	24.4475	24.9896	24.1573	24.0734	23.3257	24.6434	22.9106	24.0093	22.6016	22.3372	25.9329	23.3515	21.7599	23.0627	24.3789	23.5647	22.6836	22.1329	22.5789	24.0231
P24844	20.6471	19.3212	22.808	18.0187	18.5442	17.8479	17.4241	20.1591	22.8007	20.8035	22.1782	20.9768	22.6927	21.094	21.1071	21.0752	23.3583	21.9584	20.6075	21.4888	22.8881	21.605	22.6065	20.011	18.3022	18.2924	22.5734	22.5915	19.4644	19.2297	18.7433	22.0314	19.5532	17.343	20.8534	21.7956	22.2405	19.4133	18.0058	20.0709	22.0118	17.1076	18.2213	22.5595	20.2695	22.492	20.7939	19.0261	21.289
P24928	19.7778	20.4262	19.8326	20.6217	18.8294	20.2278	20.1248	20.4336	20.1253	20.1169	20.4012	20.2882	20.2844	20.3546	20.0873	20.4778	18.9749	19.9204	20.4027	20.4252	20.2366	20.2743	20.0892	20.8564	20.6005	20.6041	19.2984	20.6693	20.5321	20.1698	19.7935	20.17	20.4799	20.4314	19.914	20.3856	19.368	20.5431	20.3113	19.8287	20.082	20.4989	19.9444	18.7902	19.931	20.277	20.3182	20.0869	17.7186
P25098	21.2232	20.5155	19.8962	20.5983	20.86	19.5208	20.6154	20.9531	18.9535	20.3449	20.25	20.024	20.2848	20.2682	20.6507	20.4153	17.8066	20.1493	20.4898	20.4826	20.3624	20.5188	20.286	20.7176	20.0839	19.8086	18.2873	20.2665	20.1501	19.4589	21.034300000000002	19.8461	20.0708	20.0148	20.2361	20.3475	20.5857	20.3946	20.8634	20.3261	20.5094	20.9162	20.4623	19.8313	20.1044	20.2909	17.0904	18.2865	18.0157
P25205	21.0713	22.2271	20.7197	21.0296	21.4078	22.2848	23.1523	22.1445	21.0591	21.386	21.8876	21.1372	20.9142	21.7026	22.7237	21.6806	19.6216	20.7834	22.1967	22.0397	21.5438	22.6923	20.5467	23.1112	21.8449	20.4799	21.4125	21.4741	22.1086	21.4166	21.7099	21.3607	21.9439	21.0699	21.2187	21.2266	20.5763	21.003	22.2314	21.9193	21.3639	21.6345	20.6576	20.7663	21.9835	21.022	17.9841	21.261	19.8948
P25311	22.4502	21.5811	23.1544	22.5399	23.2971	22.5197	21.5453	21.9194	24.088	22.7308	17.3543	22.3334	22.721	21.9312	22.2488	22.3784	22.6705	23.2933	22.0888	22.5902	22.3553	22.5476	23.5533	20.6862	21.9618	22.6169	23.4581	22.9577	24.1462	22.8794	22.0667	22.7238	22.0797	23.2819	23.1983	22.5746	22.6296	23.0512	21.743	23.6982	22.7467	20.8214	22.7813	22.6595	23.0618	23.4381	24.7827	23.1463	23.954
P25325	21.8007	23.331	22.0346	21.791	22.4639	22.0782	22.1161	21.641	22.1048	21.9133	21.7729	22.6454	21.7411	23.2048	21.1478	22.0876	21.2542	22.2315	22.182	22.1885	21.8336	22.0908	22.1638	22.1644	21.8615	22.4926	22.3564	22.1769	21.8676	22.286	21.9128	21.7754	22.6591	22.0232	21.8421	22.5765	22.3114	22.4793	22.6061	22.0311	21.4616	23.0845	22.4825	21.7277	22.1632	22.1363	21.1664	22.1655	22.1401
P25398	22.5594	22.2472	22.0236	21.917	21.8554	22.6179	22.3896	21.9611	21.9242	22.0986	22.0449	21.8282	21.482	21.9844	22.1846	21.8551	21.0475	21.7487	21.4781	21.9265	21.1072	21.1226	21.0134	21.5715	20.8726	20.7435	21.5386	21.2988	21.9554	21.3677	22.1899	21.21	21.9533	21.8384	21.5402	21.7685	21.6023	21.4654	21.6994	21.6044	21.056	21.9262	21.5885	21.0625	22.4621	22.1293	19.4103	20.5497	20.7315
P25685	22.2671	21.4941	21.5421	21.1471	21.8111	21.855	22.5713	21.4265	21.7226	21.893	21.8616	21.46	21.3221	21.8317	21.4722	20.8621	21.0639	21.5406	22.3771	21.1615	21.4717	21.4504	21.0258	20.8245	21.2276	20.4401	21.2506	21.4799	21.751	21.4786	21.3848	21.2792	21.718	21.3043	21.1074	22.1029	22.2123	21.4316	21.3066	22.0161	21.4059	21.2933	21.793	21.5318	22.2153	21.2481	18.7589	20.3037	21.0441
P25686	20.3071	19.6233	20.2091	20.4302	20.3182	17.6023	18.7474	19.8029	20.656	20.0897	19.4678	20.3103	19.9443	19.2493	19.431	19.6881	19.8421	20.3785	20.2744	19.3447	20.0876	19.8873	19.571	19.1369	20.4876	20.1598	20.0288	19.3118	19.9648	17.6403	18.3614	19.1404	19.7819	19.6989	19.2019	20.4596	20.1437	19.7151	20.0271	18.6502	18.9767	17.1047	20.2504	18.3149	19.2708	20.008	18.1573	19.9028	19.6964
P25705	25.6818	25.4716	26.0572	25.7211	25.8064	25.9031	25.293	25.6894	26.0917	26.2626	25.6634	26.3894	26.1244	25.9966	26.0084	25.5379	26.4045	27.0683	25.928	25.8892	26.1509	25.7757	25.9077	25.4735	26.2456	25.9604	25.9909	26.4302	26.4187	25.7286	25.3818	26.1516	25.8824	25.7524	25.6678	26.4925	26.5521	26.8031	25.965	25.7425	25.819	26.5828	25.8085	25.7754	25.7824	26.046	25.0884	25.8424	26.2119
P25774	18.3198	21.1058	21.0556	21.3088	21.0164	21.459	21.5829	22.298	21.6215	21.3602	21.0895	21.8912	18.1614	21.0649	20.9833	21.3726	18.5207	21.9488	21.4548	21.9842	17.8952	20.3167	21.3589	22.3354	21.9284	21.0839	21.6833	22.369	21.8007	23.3638	21.1994	21.5253	21.5754	22.6444	20.7413	22.0829	21.0919	21.5713	23.8546	21.1912	21.5252	22.3115	21.2095	20.658	20.5106	21.5927	21.7715	23.1309	22.7749
P25786	23.7803	24.1853	23.8005	23.9305	24.0053	24.4751	24.4923	24.3543	24.338	23.9935	24.2796	24.0678	24.0772	24.2414	24.7203	24.4304	23.5819	24.3607	24.336	24.4952	23.8522	24.4756	24.3204	24.5415	23.6902	24.0581	24.2726	24.2396	24.2909	24.5805	24.2935	24.1335	23.9251	24.4249	24.3278	24.3528	23.93	24.4672	24.8169	24.3668	24.2311	24.6395	24.2983	24.1107	24.0812	24.211	23.2232	23.6228	24.0589
P25787	18.05	21.3787	20.8233	20.701	20.7623	21.5859	21.1796	21.5766	21.2115	21.0886	21.1707	21.3577	20.9909	21.0938	21.3809	21.5667	20.7854	21.8082	21.5778	21.3724	21.0469	21.7	21.286	21.5035	20.9536	20.964	21.1186	21.4232	21.4471	21.6068	21.4214	20.9736	21.1736	21.509	21.2922	21.6233	20.7361	21.3481	22.1098	21.0795	21.2483	21.7413	20.8426	21.2221	20.5505	21.0429	19.0899	18.1982	17.9246
P25788	22.2039	23.073	22.75	22.5969	22.7728	23.1463	22.9697	23.2862	22.9472	22.8384	23.0706	22.6203	22.8197	22.8647	22.7876	23.0721	22.3624	23.2946	23.251	23.1522	22.7361	23.1223	22.6808	23.0869	22.5598	22.8118	22.9809	23.1081	22.7729	23.1869	23.0675	22.8425	22.6087	22.9977	22.6834	23.2004	22.722	23.1774	23.6527	22.8975	22.7839	23.149	22.7113	22.503	22.9195	22.8805	22.6756	22.9879	22.4834
P25789	23.7356	24.1542	23.6693	23.7476	23.5852	24.1925	23.9984	24.0738	23.6412	23.7706	23.7242	23.8077	23.6094	23.7424	23.9862	24.0422	23.2549	23.893	24.1506	24.1235	23.4699	24.1626	23.9613	24.3147	23.8254	23.888	23.9793	23.908	23.818	24.0328	24.0653	23.7355	23.6805	24.0345	23.815	23.9381	23.7071	24.1414	24.366	24.0964	23.9182	23.9341	24.0287	23.8403	23.8934	23.8689	23.554	24.2085	24.2057
P25815	21.1036	24.3578	22.9931	21.8422	22.6006	23.7729	21.6259	24.1714	23.0027	23.8811	20.6786	24.7096	21.2428	23.6395	19.8707	21.3577	19.2456	24.534300000000002	20.8179	22.9614	22.0346	21.8073	24.0773	22.4204	21.389	25.1761	23.5784	23.4176	22.906	22.3714	22.0607	23.3355	24.1767	26.0445	22.3336	23.1018	22.8997	24.5936	23.4139	21.8365	23.8935	26.1779	26.4318	21.7362	25.0243	24.0625	18.7459	20.6255	22.0509
P25963	18.4159	20.5153	20.6888	20.9934	18.556	17.1803	20.4507	20.1947	20.6202	20.6212	20.7341	20.4971	20.7988	20.368	20.9497	18.0743	18.9774	18.2329	20.0748	20.3749	17.5061	20.5769	20.5074	20.5096	17.5234	17.9683	18.6649	17.8995	18.2605	17.3319	18.9159	18.6686	17.5062	18.2884	18.1535	20.3591	18.6938	20.4755	17.4376	19.0211	20.2588	17.9875	18.2444	18.8668	18.3769	17.8695	18.9143	18.5166	18.18
P26006	18.2852	18.801	18.5488	20.1677	18.5202	18.4081	21.4509	21.2176	20.6211	21.4339	21.3832	17.7164	21.1606	20.7561	21.5807	18.2278	18.6212	21.0857	19.6793	17.6095	21.3843	21.2247	21.2933	18.9057	18.438	17.6103	17.8058	19.4838	18.1056	18.0798	20.6395	20.2995	17.988	17.8088	17.9302	18.964	20.7655	17.7769	17.6487	18.2327	19.6229	17.3857	18.4397	21.4326	19.811	21.6343	19.065	17.3583	18.714
P26038	25.1662	24.0759	25.3995	25.1817	24.8825	23.9866	24.3618	25.2854	25.2396	25.2321	25.106	24.4521	25.4647	24.1845	24.9786	25.1704	25.4227	25.1509	24.9032	24.8844	25.4089	24.7471	25.594	24.4425	24.7641	24.3026	25.0723	24.8611	24.6302	23.9209	24.8806	25.2567	24.7537	24.6424	25.1836	25.056	24.8412	24.9375	24.624	25.3475	25.0771	25.1526	24.6061	25.3759	24.8137	24.837	25.3774	24.8831	25.2724
P26196	21.8252	21.7911	21.6121	21.7129	21.7409	22.0851	21.4906	21.6073	22.0821	21.566	21.8109	21.9666	21.9516	21.0087	21.8113	21.6872	21.5494	21.4863	21.1618	21.4911	21.4117	21.4652	21.3872	21.4258	21.0373	20.9524	21.0698	21.338	22.24	21.9074	20.7316	21.3304	21.9287	21.4233	21.7102	21.551	21.0197	21.5937	21.2431	21.7662	21.6679	21.4724	21.7121	19.1717	21.6237	21.4257	17.3164	21.4906	18.1598
P26358	19.9209	20.6264	19.0477	19.9819	20.0403	20.0438	20.5135	20.2784	19.208	19.4662	19.6911	19.1554	19.8963	19.9629	20.0431	19.5594	18.3784	18.5509	19.8757	20.0315	19.7534	20.434	19.339	20.8831	20.2146	19.7402	19.8212	19.9974	20.3429	20.3006	19.7679	19.2996	19.9912	19.255	18.4441	19.366	18.1689	19.6094	20.0629	19.9642	19.4876	19.6505	19.7331	18.2453	20.3205	18.3035	19.7378	19.9036	19.3621
P26368	21.8688	22.4749	22.108	22.2584	21.9154	22.48	22.5496	22.6042	22.3591	22.2204	22.1218	22.2442	22.4383	22.2284	22.1546	22.2508	17.9148	22.4349	22.4242	22.3158	22.3387	22.7037	22.0974	22.6948	22.8162	22.6655	22.0615	22.6444	23.187	22.1295	22.1431	22.325	22.3769	22.1996	22.2326	22.4441	22.0144	22.3241	22.6603	22.5152	22.304	22.0033	22.0937	22.0924	22.4142	22.2549	18.8992	19.5819	18.7382
P26373	23.546	24.4032	24.4749	24.5353	23.8602	24.0702	24.5542	24.364	24.6378	24.6844	24.1505	24.0554	24.3569	24.1037	23.3635	24.4464	23.5129	24.3872	24.886	24.7541	24.561	24.3588	23.6675	24.4657	24.7499	24.1951	23.6948	24.5877	23.8566	23.7356	23.8565	23.861	23.8311	24.0114	23.1576	24.5196	24.402	24.3321	24.6848	23.5886	23.9236	23.8862	23.7215	23.1098	23.283	24.2587	24.5279	25.2739	24.5185
P26440	17.8829	22.1738	21.3907	21.1859	21.159300000000002	21.6444	19.8836	21.4537	21.4436	22.028	21.0351	22.6347	20.8727	21.7896	21.567	20.9896	21.2609	22.4017	21.2355	21.4637	21.3478	22.4501	22.3762	21.9406	21.7998	22.9135	22.2098	22.318	21.7892	22.9639	20.9314	21.4499	21.4668	22.5349	21.6924	22.0252	21.9819	22.6452	20.0283	21.1837	21.9233	22.5993	20.7757	21.6349	21.4011	21.4048	20.3622	17.9044	20.9376
P26447	24.6673	22.1215	25.3776	24.1004	24.5636	22.9988	26.088	24.1922	25.2001	24.6436	24.4676	22.8031	23.413	22.4723	24.8363	24.2315	22.9671	24.5405	23.5187	24.1463	24.4798	24.2352	22.7847	24.9136	22.9788	24.1952	24.5905	24.0318	22.7186	23.053	23.8948	25.1533	23.6595	23.6725	23.5816	24.6313	24.3958	23.7314	23.3228	23.86	22.9459	23.9298	24.622	23.4983	23.4376	23.9991	24.4526	24.3253	24.1626
P26572	20.1252	19.8085	20.1402	20.5627	20.7207	20.4015	20.2439	20.6854	19.2546	20.2713	19.6244	19.8012	18.3279	20.3812	19.6579	20.3933	18.4924	20.4999	20.2941	20.639	18.412	19.6762	20.1532	20.243	20.9677	20.5724	18.8966	20.5019	20.415	21.0748	21.022	16.7187	20.3465	20.1678	20.7643	20.1566	18.4356	20.4531	20.4577	20.7237	20.5949	20.0978	19.7707	18.108	19.4982	20.1641	18.4673	17.4852	17.4412
P26583	20.5371	21.3449	20.7996	20.8671	20.7263	20.6645	22.2853	23.1963	21.8484	21.9995	21.7931	20.6316	21.2717	21.5293	21.4983	21.6813	18.1582	21.4813	21.9518	21.9558	22.0757	22.6731	21.4644	22.154	21.0172	22.0306	20.9703	22.4943	22.3212	20.6523	20.9502	20.6535	18.8307	21.1884	21.1012	21.7	20.5416	21.4753	21.8921	21.6017	21.5794	22.2279	20.4159	18.0201	20.9068	21.8335	22.4728	23.0118	21.6493
P26599	24.2933	24.2538	24.1814	24.1769	24.2122	23.6402	24.4977	24.6264	24.5876	24.715	24.4398	24.1043	24.15	24.2515	23.459	24.527	23.0869	24.9189	24.757	24.3586	24.1414	24.4987	23.9125	24.4918	24.2929	24.5277	23.9193	24.8971	24.3543	24.1564	23.912	24.0411	24.1417	24.6237	23.449	24.655	23.6214	24.2893	24.5502	23.4992	24.2823	24.2838	23.7613	23.8998	24.0286	24.2476	24.5596	24.3205	23.1592
P26639	21.7471	22.7867	22.7823	21.8999	21.7766	22.8553	22.3661	22.3467	22.4667	22.6673	23.0511	22.6513	22.2538	22.4172	23.0093	22.734	22.0093	22.5373	23.2172	22.6021	22.3902	22.3603	22.7285	24.0327	21.6123	22.0115	21.8899	22.552	23.2356	23.5068	22.8595	22.6333	22.6453	22.756	22.5417	22.6883	21.9426	22.8293	22.6304	22.5395	22.297	22.3463	21.1204	22.4232	22.213	21.9793	18.8444	19.5128	19.1478
P26640	22.0397	22.115	22.0942	22.3403	22.4838	22.5969	21.4146	22.3344	22.2258	22.5028	22.3771	22.2694	22.434	21.9451	22.0798	22.4895	21.6792	22.273	22.0193	22.4211	22.0289	22.3942	22.2776	22.0184	22.557	21.9861	22.2952	22.4994	22.225	21.8729	22.4624	21.5893	22.9387	22.3234	22.3576	22.2667	22.1268	22.4603	22.3789	22.5521	22.6787	21.8425	22.3958	22.1916	22.0583	22.3272	22.1534	22.2062	22.556
P26641	25.0914	25.6654	25.3717	25.4235	25.1823	25.7013	25.5345	25.361	25.1383	25.5486	25.6811	25.5417	25.0732	25.7336	25.4332	25.4582	24.432	25.4363	25.6748	25.5919	25.2833	25.3179	25.2564	25.8315	25.5475	25.1387	25.4277	25.5539	25.8398	26.2411	25.7017	25.4505	25.6353	25.4704	25.8014	25.6205	25.2935	25.6037	25.632	25.6829	25.8446	25.4363	25.6742	25.1396	25.4987	25.3268	24.9195	25.8727	25.7078
P26885	17.3168	18.9823	18.3897	18.0777	19.2679	17.8093	18.4655	19.5169	17.5696	19.7689	19.3888	19.0087	18.343	18.7764	18.9263	17.5574	17.6065	19.1062	17.3887	19.6471	18.6985	18.3558	17.6371	17.6894	18.8004	18.6211	18.9648	18.9699	19.5574	19.0151	17.7787	18.2309	18.8003	17.2005	19.3025	19.7634	17.8116	19.6134	18.5681	19.0921	19.5275	19.0708	19.1348	18.9367	17.8711	20.0469	18.5521	17.8716	19.302
P26927	19.1764	17.7631	20.8572	20.2528	19.127	19.7349	18.0231	18.6134	18.721800000000002	17.4281	18.1657	18.9792	19.8809	17.6694	19.1766	20.0932	18.8463	18.838	18.0438	20.0435	17.496	18.5413	20.5812	17.153	18.0451	18.0465	18.6198	19.9342	18.6149	19.9381	17.8673	17.8912	18.9416	17.6008	21.029	17.5608	20.3624	20.0126	18.3166	19.4217	17.9545	19.0932	19.8232	17.7989	20.4225	18.57	18.7166	18.3724	18.2309
P27105	23.6046	24.0969	25.3072	25.4839	24.5537	23.6716	24.279	25.8927	24.8792	24.6757	25.1546	23.9806	25.3007	24.0527	25.2794	25.4062	26.0299	24.981	24.3866	25.0024	25.7965	24.9026	25.6654	24.2966	24.288	24.0921	24.8029	25.5426	24.6961	23.3134	23.8536	25.3225	24.7945	24.0568	25.0754	24.48	24.4677	24.5517	24.1318	25.386	25.369	25.6326	23.7487	25.3418	24.2746	24.9182	24.5902	24.551	25.7166
P27144	20.2177	21.5716	21.2017	21.141	20.6629	20.0729	19.1783	20.5919	20.9468	21.3471	21.4109	21.8254	21.4743	20.6281	21.4658	19.9208	21.9272	21.597	21.0097	19.959	21.5364	20.7904	21.1519	19.577	20.5575	21.8958	20.8778	21.166	20.1988	21.088	20.9832	21.7265	22.2613	19.8165	22.1187	21.784	20.6637	20.9654	19.8063	21.0733	21.0656	21.9905	20.0762	21.4604	20.0679	20.8552	19.5652	19.2092	18.7477
P27169	19.912	18.2157	19.4182	19.6782	21.1733	18.1422	19.1145	17.4192	20.7137	18.909300000000002	18.9441	18.716	18.3183	19.0027	19.0133	19.5597	19.071	19.1815	19.2656	20.1006	16.9867	17.954	20.4015	17.1491	16.8953	18.4074	19.7674	19.6477	18.9187	19.4369	19.9499	19.7413	17.9223	19.587	20.5386	19.0211	17.8884	19.6132	17.473	21.346	19.7391	17.13	18.906	20.3645	19.6875	18.1933	17.8824	19.8169	21.2673
P27338	21.7364	19.9094	22.6086	21.7281	21.6578	20.3427	20.0664	21.4645	22.7086	22.2586	22.0023	20.626	22.8259	20.6126	21.9525	20.7779	23.5984	22.5852	21.3793	21.7121	23.1475	22.9392	22.139	20.1518	21.7246	20.7025	22.5039	23.1909	23.905	21.1841	20.8971	22.972	22.1308	19.4353	22.1724	22.4953	22.7711	21.9126	19.0374	21.7774	22.418	20.9181	22.0323	23.2227	20.9535	22.679	21.7212	21.2294	22.0122
P27348	18.613	20.6632	21.6979	17.2392	19.1182	20.4412	18.3354	20.0656	20.6656	20.6448	20.3339	17.2444	20.8147	19.0547	20.9833	20.6434	20.7468	20.2018	20.1693	16.8192	19.8631	20.0773	18.2492	19.3646	17.7271	17.3683	18.6914	18.3041	17.6047	18.1858	18.0458	18.2095	18.1346	18.3989	18.6882	18.4085	18.8969	16.4553	18.2451	18.6749	17.8776	17.5279	18.8636	19.02	19.6506	19.9305	20.8454	20.5591	19.9709
P27352	18.5446	18.8341	17.7795	17.9287	18.4112	17.9062	18.2346	17.9828	18.4458	20.8523	19.0155	18.142	18.2252	18.0798	18.5715	17.9382	18.3271	17.4806	17.5362	18.1116	17.6427	18.1567	19.5284	18.0079	20.2198	19.1488	17.4356	18.5754	17.754	17.3451	17.9553	18.9364	18.8378	18.0519	18.741	17.6471	20.5555	22.079	17.9744	19.018	17.9454	20.6736	18.2502	18.0552	17.7465	18.7134	18.5235	18.352	18.7646
P27361	21.8156	21.1498	21.6647	21.7321	21.7922	21.3612	21.4148	21.6414	21.6801	21.6683	21.4946	21.8485	21.2516	21.6387	21.4515	21.1743	21.155	21.6363	21.3993	21.5038	21.1819	21.6645	22.0953	20.6016	21.1744	21.1565	21.6327	21.2501	21.1123	20.8806	21.125	21.518	21.8481	21.4946	21.9032	21.6635	21.6171	21.7457	21.7942	21.7458	21.2946	21.3232	21.7462	21.8063	21.489	21.7995	21.6951	21.2364	21.5498
P27487	21.8974	22.31	21.0499	20.8332	21.665	19.2801	23.2206	21.8389	20.8952	21.5961	22.2149	20.0275	22.1108	22.9721	21.0441	20.2289	18.4445	23.2511	21.4144	23.1838	21.6011	24.0144	21.7668	20.8967	20.0992	17.7803	18.4965	21.7878	24.0459	22.4175	21.9881	21.0701	22.3825	20.7578	22.4211	21.096	21.1791	21.1848	22.9271	21.8083	19.4079	21.0461	18.6039	20.9459	19.6391	18.6558	21.8439	21.5593	21.8267
P27635	22.9257	21.8638	22.5093	22.221800000000002	22.1568	23.1463	22.7275	22.3611	22.7295	22.4872	22.1992	22.2407	21.5991	22.2514	21.9049	22.8387	21.2982	22.7409	23.1194	22.4318	21.2336	22.1052	22.1835	22.3296	21.0766	22.0907	21.7286	21.9557	22.387	21.5406	21.4076	21.9974	22.2867	21.9745	21.5708	22.594	21.8449	22.682	22.271	21.8656	22.3759	22.0205	21.8167	22.0586	22.6208	21.6499	22.8362	23.2832	22.8356
P27658	22.7677	20.8443	24.6704	23.8413	25.2045	17.9586	17.9317	23.7866	24.4359	25.1647	23.3879	17.7083	24.7412	18.1879	18.9293	18.952	23.1654	23.0192	22.5866	23.8492	23.4641	24.4976	24.8126	22.6369	25.5142	22.9731	24.5446	25.4028	23.8721	23.937	22.1053	24.4652	24.2335	24.1666	24.2467	22.7845	17.8858	24.5346	21.9886	22.9843	23.4162	22.2205	23.7535	24.602	23.0926	24.1586	24.0734	22.1761	19.372
P27694	18.4363	21.8222	21.079	21.3206	21.2219	21.3257	21.5426	21.1654	21.4572	21.2223	21.0177	21.0802	21.0352	20.6864	21.2579	21.283	20.9024	21.2006	21.6527	21.1898	20.6344	21.1979	21.2791	21.562	21.4639	21.4612	21.2359	21.1853	22.1137	21.7465	21.2493	21.0856	21.0978	21.4713	21.225	21.3607	21.306	21.4465	21.2997	21.4501	21.1582	20.9008	21.5273	21.2554	21.298	21.0209	21.5591	21.4804	21.3379
P27695	23.5643	24.2836	23.7261	23.51	23.7084	23.4345	23.1812	23.2859	23.5256	23.2609	23.2238	24.0521	23.5798	23.5083	23.5938	23.2903	22.634	23.5332	22.8587	23.0135	23.3209	23.6405	22.6897	22.8115	23.2316	23.0969	23.9728	23.2226	23.1689	23.5497	22.6148	22.7756	23.2968	23.3274	22.9993	23.2834	23.4342	23.1454	22.836	23.1196	22.3476	23.2118	23.1105	23.034300000000002	23.5872	23.4918	23.8859	24.2197	23.4823
P27708	21.0356	21.8405	21.1194	21.8326	21.2722	22.1091	22.4477	21.2223	21.0794	21.1054	21.4784	21.4979	21.2556	21.1057	21.88	21.8757	20.0626	21.2865	21.5823	21.4355	20.95	21.5681	20.9358	22.0646	21.9104	21.2735	21.5087	21.4734	21.2138	21.6653	21.9464	21.2667	21.7092	21.4577	21.5352	21.4695	20.7606	21.1062	21.8073	21.5012	21.7941	21.3991	21.0593	21.1419	21.3721	21.1958	21.2252	22.0658	21.0825
P27797	23.7791	24.2018	24.4307	24.204	23.9862	24.2692	23.9571	25.0067	24.2408	24.5063	24.4637	24.6134	24.2178	24.6414	24.5888	24.5333	23.3171	24.4959	24.6954	24.7696	24.1713	24.4529	24.3015	24.2916	24.3506	23.5734	24.3576	24.5598	24.3991	24.0719	23.988	24.1309	23.9571	24.4318	23.9617	24.6977	23.7225	24.5242	24.989	23.6413	24.803	24.4624	23.4785	23.8672	24.5521	24.5226	24.552	24.9891	24.662
P27816	22.9998	22.2888	23.0614	22.7642	22.5641	22.2828	22.1448	22.5644	23.1069	23.0316	22.7728	21.7279	23.3692	22.5003	22.4432	22.6915	23.5156	22.8203	22.638	22.598	23.6711	23.0248	23.4194	22.6845	23.1822	22.5502	23.1238	22.7939	22.8254	21.6815	22.9543	23.3887	22.8554	22.2585	22.9388	22.791	22.9014	22.6083	22.5971	23.0803	22.947	22.0385	22.9598	23.3699	23.0614	22.9584	22.4578	22.5963	22.8865
P27824	23.4635	23.774	24.6297	23.8348	23.5636	23.9627	24.3047	24.5624	24.1772	24.2622	23.9353	24.0875	24.0458	24.0847	23.9107	24.2847	23.7865	24.6646	24.0375	24.3979	24.1461	24.014	23.9775	23.7509	24.1788	23.5474	24.405	24.3421	24.4159	23.7446	23.4012	23.7423	23.67	24.0752	24.139	24.02	24.0854	24.1809	23.898	23.9108	24.4818	23.4843	24.3143	23.3594	23.6117	24.03	24.0912	24.6592	24.6431
P27987	19.5661	18.3345	19.727	18.8382	19.891	17.665	18.1089	18.2523	18.6234	18.4083	18.5894	18.0768	20.2497	18.4283	17.6946	18.686	19.2198	18.7731	18.8645	17.6059	18.2403	19.6371	17.0086	18.3885	17.3979	17.7995	18.941	18.6428	18.25	18.6544	17.9122	19.7807	19.3967	17.1381	17.0238	17.5867	20.0498	17.5466	18.4413	18.9702	19.6345	18.738	17.5849	20.1515	18.2331	18.4268	18.4423	18.3091	18.7924
P28062	21.7851	22.3303	21.3913	21.7185	21.9162	22.17	21.826	22.3494	21.9642	21.751	22.1265	22.1238	21.6718	21.5202	22.4681	22.0355	20.9427	22.0861	22.0642	22.3783	21.3378	22.6781	22.1262	22.2373	21.4597	21.5159	21.8781	22.1578	21.7764	22.3888	22.1814	21.7007	21.6484	22.283	21.9316	22.1056	21.5936	21.8485	22.6555	21.6857	21.9413	22.1434	21.8909	21.5931	22.0202	22.1989	21.7791	22.0805	22.151
P28065	18.8603	23.9049	22.5187	23.4701	22.5886	23.1353	23.5306	24.1181	23.192	22.6415	23.6401	22.9652	23.1694	22.7231	23.8318	23.4211	18.3708	23.0234	23.0009	23.7153	23.0796	23.9396	22.9846	24.0315	22.9796	22.3228	18.9498	22.6299	22.3486	22.6452	22.4114	17.6941	18.9648	22.3861	22.3333	22.9662	18.1646	22.7995	24.0927	18.5406	22.697	23.9993	23.0203	22.0947	23.6946	23.8783	23.2783	24.2317	23.4643
P28066	22.3791	23.754	22.88	22.5739	18.6274	23.5932	23.3127	23.4183	22.8459	22.8353	22.4135	22.9025	22.7388	22.8968	23.6895	22.9073	22.0396	23.193	22.5346	22.7389	22.1289	22.6007	22.1175	22.3036	19.0771	21.795	22.3775	22.8162	22.4499	22.5414	22.0952	22.2103	21.9228	22.6307	21.7887	23.0431	18.684	22.7486	23.3806	22.5726	22.5054	23.2244	21.6012	21.6358	22.2463	22.6662	17.8018	18.1367	18.7203
P28068	19.7071	20.652	18.003	21.5433	20.3924	18.24	20.7529	21.448	18.419	17.7589	20.3363	20.4166	19.726	20.8513	21.0377	20.7463	17.9006	20.0225	20.4745	20.9031	18.3759	20.6771	17.1899	21.3376	18.4518	18.5349	20.1836	18.6138	20.9298	20.7286	20.9632	17.2416	20.0838	20.6797	20.8553	20.6173	18.8321	21.3342	20.954	18.2585	18.5955	22.0499	20.5361	18.9277	20.3356	17.8653	19.1342	19.0682	17.9134
P28070	22.7306	23.3382	22.951	23.1361	22.5684	23.2966	23.3831	23.4153	23.4005	22.8805	23.1935	22.9863	22.9464	23.0662	23.3595	23.4987	22.3665	23.6495	23.2486	23.3805	23.0869	23.2526	23.3097	23.5281	23.0658	22.9632	22.8501	23.5408	22.6835	23.4304	23.0846	23.1807	22.6406	23.1611	22.9296	23.6079	22.4404	23.4125	23.6551	22.8736	23.2333	23.3571	22.2927	22.8007	22.9334	23.0594	23.4571	23.3625	23.1116
P28072	19.0584	22.5658	23.4353	22.7683	22.9688	18.2413	23.1756	21.6637	23.0696	23.1297	23.0235	22.4629	23.4138	23.4477	18.0391	22.7333	17.061	24.1124	22.6971	22.9416	23.4185	22.3472	22.9364	21.9003	23.4791	23.3271	23.2626	22.9147	23.4359	23.376	19.4977	23.1222	23.2236	23.3256	18.1139	23.2297	17.9903	23.2102	22.3101	23.0307	23.1426	23.0291	23.0321	18.6558	18.0093	23.1454	22.2511	22.7125	17.4459
P28074	20.8257	20.3707	21.5208	20.9478	21.0599	20.1894	21.8053	17.6768	18.7488	20.9728	20.5689	20.6516	21.4317	21.913	19.9857	21.4564	21.4922	21.316	21.1581	20.499	21.6024	20.6828	21.422	21.019	21.5928	21.6347	21.6518	20.4605	21.6	21.6623	20.393	21.7168	21.5045	21.3861	21.2222	21.21	21.5683	21.7216	20.0087	21.9236	21.6615	20.6359	21.214	21.3558	20.5961	20.6804	19.4721	20.5539	20.9946
P28161	18.1371	18.305	19.9497	18.0225	17.2721	18.2412	19.125	17.9774	20.1495	19.9491	17.3559	17.1955	17.8532	18.7257	18.4244	17.0021	20.313	19.7042	18.303	18.7962	19.7332	19.9676	20.0918	17.8998	19.431	18.6117	19.933	18.7257	18.4992	18.965	19.1423	19.7712	17.5743	17.0647	18.1122	18.7412	20.0095	20.1444	17.667	17.8558	18.9409	18.4799	18.7746	18.0782	18.9747	18.5413	19.7035	19.7146	18.9959
P28288	19.0306	20.3452	19.8648	19.3731	18.5324	20.1226	19.1835	19.6393	19.587	19.6742	19.359	20.4713	19.641	20.741	19.8711	19.4081	18.8532	20.0837	20.0845	20.7089	18.9672	19.3334	20.1111	20.3962	19.5022	20.7863	20.4538	20.0763	20.4996	20.0622	19.3827	19.3254	20.6724	20.2222	20.0299	20.44	19.4469	20.1976	20.5568	19.8325	20.0074	19.982	20.8363	19.3236	20.2223	19.9452	18.3591	20.0979	16.9215
P28290	18.8914	19.4584	19.0405	18.1095	18.3382	19.7367	20.8432	20.271	18.8512	19.0575	19.2089	19.4306	18.5964	19.4325	19.0799	19.5173	18.7769	18.2543	20.0913	20.0762	17.6561	19.4203	17.5896	19.0564	19.6163	19.5557	17.8855	19.2263	19.6048	19.1404	18.7066	19.0166	19.9691	19.3173	19.7873	17.9654	18.4461	18.2408	19.703	18.7358	19.51	19.928	19.4842	18.0028	17.9291	18.1661	18.2174	16.9499	17.128
P28331	22.2044	21.18	22.1752	22.0745	22.2598	21.8908	21.6098	22.3648	22.6826	22.7178	22.079	22.1355	22.5307	22.3495	22.0181	21.9299	22.6674	22.7918	21.8227	22.3692	22.5586	21.9775	22.5926	22.2237	22.715	22.6602	22.4582	22.0635	22.3224	21.3988	21.7375	22.6951	21.7651	21.9432	22.3056	22.1055	22.6734	23.424	22.0608	22.0589	22.2923	22.5317	22.6162	22.3173	22.1685	22.6464	21.6104	21.8506	21.8904
P28340	18.4463	19.508	18.6759	19.3589	19.1933	20.2454	19.9749	19.5582	17.3877	18.9762	19.6053	20.2147	18.7252	20.0287	20.5239	19.0986	17.7923	18.1074	19.318	19.6894	17.7472	19.8234	18.6683	19.791	19.8631	19.2976	18.71	19.1205	19.6389	20.6743	19.825	18.0401	19.7743	20.0609	19.6133	19.2458	18.0713	18.427	20.2277	19.5182	19.0994	19.9904	18.7985	18.4219	20.5087	18.6412	18.2938	17.4909	19.0195
P28482	23.4389	22.5032	23.156	22.9118	23.1056	22.2235	22.3101	23.0772	23.1275	23.004	22.9488	23.1253	22.9607	22.6608	22.4503	22.9873	23.0073	22.7964	22.8085	22.6667	23.0957	22.7662	23.0337	22.4489	22.8652	22.6447	23.0931	22.3575	22.6798	22.9653	22.9796	23.0546	22.8428	22.2001	23.0687	22.705	23.096	22.8909	22.447	23.0469	22.6803	22.7611	23.2662	23.2695	23.0122	22.9924	22.0095	21.7914	22.8143
P28676	19.0958	21.1013	21.7548	23.0476	21.2996	20.9169	22.1263	23.9586	21.6243	21.9697	21.7145	21.3638	21.1222	22.2905	22.2896	23.0688	21.0465	21.9961	21.5762	21.9301	21.5315	20.9746	22.128	22.6504	21.7145	21.5314	21.1445	23.7911	21.5586	21.547	22.3998	22.3581	21.968	22.0934	22.3931	22.4048	18.0858	21.7303	21.9889	22.3113	21.8031	24.556	20.8456	20.9817	20.9707	22.6405	19.0169	17.4416	18.3088
P28838	23.2257	23.603	23.0661	23.4586	23.2359	22.625	22.5398	24.2881	22.8856	23.3171	23.6468	22.9534	23.0932	22.1066	23.4171	23.1838	23.0084	23.0788	23.0446	23.36	22.9463	23.4387	23.2147	23.5947	23.36	22.7424	23.1707	22.9401	22.0364	22.4685	23.955	22.7626	22.2796	23.7367	22.7809	22.9619	22.3439	23.2163	24.3389	23.7745	23.3197	23.696	22.5043	22.6838	23.4958	23.2099	23.1423	23.6414	23.2452
P28906	19.4428	17.4502	17.7645	18.0922	19.9709	18.2805	17.5819	17.7989	18.9167	17.8565	18.3683	18.7629	18.3793	17.457	18.7239	17.8955	19.8703	18.0744	18.5306	18.5059	18.5777	19.3466	17.8885	17.9963	18.0409	18.3526	18.9755	18.3404	18.5101	18.1149	19.6478	17.2768	18.6188	16.97	19.2584	18.0044	18.9441	18.6076	17.2493	19.2519	18.4375	17.9906	20.116	19.2013	17.8911	20.165	18.5194	18.7867	17.546
P29034	26.2784	22.6142	24.0168	18.0942	25.0146	25.52	22.1311	18.021	25.7266	23.3037	24.19	18.1124	17.9046	21.9098	20.802	23.1411	18.9063	23.5424	25.3894	18.5922	18.8871	17.448	18.0208	17.7018	18.3255	18.1162	17.1732	18.4469	18.701	17.8525	24.0622	18.2817	22.3704	22.3734	18.4522	25.9526	24.7806	17.5302	19.2558	23.8206	17.6562	18.928	21.8852	17.6625	25.006	18.7285	23.6601	21.8675	18.3058
[truncated: 2,276 more rows]
[truncated: 10 more columns]
