# Supplementary material for: Proteomic characterization of MET-amplified esophageal adenocarcinomas reveals enrichment of alternative splicing- and androgen signaling-related proteins
Source: Cell Mol Life Sci. 2025 Mar 13;82(1):112. doi: 10.1007/s00018-025-05635-7 (PMC11904063; doi:10.1007/s00018-025-05635-7)
Supplement: Supplementary file 6 — Supplementary Table S4. Detailed results of differential expression analysis (MET-amplified vs non-amplified EACs; n = 59) using R package limma. Negative logFC values indicate higher expression in MET-amplified tumors, while positive values indicate higher expression in non-amplified tumors. No filters were applied. [file 18_2025_5635_MOESM6_ESM.tsv]

UniProt	Gene_Name	Protein_Name	Description	logFC	AveExpr	t	P.Value	adj.P.Val	B
A0A0B4J1U7	IGHV6-1	HV601_HUMAN	Immunoglobulin heavy variable 6-1	0.722682564102562	21.2358254237288	1.6235112024164	0.109741234258692	0.5285787686566	-4.71517296684383
A0AV96	RBM47	RBM47_HUMAN	RNA-binding protein 47	0.158033589743589	20.0325728813559	0.591705398116075	0.556278606263433	0.848246611900425	-5.76933266272293
A0AVT1	UBA6	UBA6_HUMAN	Ubiquitin-like modifier-activating enzyme 6	-0.137036153846158	21.449406779661	-1.56105748358094	0.123787986077978	0.55043795470636	-4.80524638891938
A0FGR8	ESYT2	ESYT2_HUMAN	Extended synaptotagmin-2	-0.0129312820512848	21.5802322033898	-0.0878973397969608	0.930252000946257	0.982732368504476	-5.93092742462963
A1L0T0	ILVBL	HACL2_HUMAN	2-hydroxyacyl-CoA lyase 2	0.115329230769226	19.2791745762712	0.468307548741323	0.641267431546617	0.880734858834142	-5.83095051295137
A1L4H1	SSC5D	SRCRL_HUMAN	Soluble scavenger receptor cysteine-rich domain-containing protein SSC5D	0.373850769230765	18.7394016949153	1.43702575025297	0.155923237181596	0.587018478474727	-4.97448526579701
A1X283	SH3PXD2B	SPD2B_HUMAN	SH3 and PX domain-containing protein 2B	0.2804282051282	20.8628677966102	0.743726127786334	0.459954875263272	0.799104719906367	-5.67398185307476
A2RRP1	NBAS	NBAS_HUMAN	NBAS subunit of NRZ tethering complex	-0.0394321794871802	19.4253796610169	-0.244893893063235	0.807377126511156	0.94193463264453	-5.90620494818892
A3KMH1	VWA8	VWA8_HUMAN	von Willebrand factor A domain-containing protein 8	0.401100384615383	20.1450491525424	2.21320247235312	0.0307116819576264	0.360966229311854	-3.71167192248768
A5YKK6	CNOT1	CNOT1_HUMAN	CCR4-NOT transcription complex subunit 1	0.0652171794871784	20.354379661017	0.916047578654008	0.363321894962302	0.763212611959773	-5.5402275879568
A6NDG6	PGP	PGP_HUMAN	Glycerol-3-phosphate phosphatase	-0.111047948717949	19.4782254237288	-0.474221269155603	0.637069430162662	0.878651735119126	-5.82832189716321
A6NHR9	SMCHD1	SMHD1_HUMAN	Structural maintenance of chromosomes flexible hinge domain-containing protein 1	0.133746282051278	19.798513559322	0.70924755630449	0.480927443877222	0.808180086625051	-5.6974791339608
A8K2U0	A2ML1	A2ML1_HUMAN	Alpha-2-macroglobulin-like protein 1	-0.525624230769232	19.5535084745763	-0.946907790744353	0.347497067859567	0.756340369021432	-5.51342338038426
A8MXV4	NUDT19	NUD19_HUMAN	Acyl-coenzyme A diphosphatase NUDT19	-0.0108751282051305	18.9196813559322	-0.0534444893332289	0.957555927481877	0.986764394452236	-5.9332328306156
B0I1T2	MYO1G	MYO1G_HUMAN	Unconventional myosin-Ig	0.157456666666661	20.5739915254237	0.834311708111051	0.407426365999453	0.780386512458685	-5.60704815971509
C9JI98	TMEM238	TM238_HUMAN	Transmembrane protein 238	0.57129525641026	19.3946508474576	1.73730671210721	0.0874820422907283	0.509198317205536	-4.54282990301848
O00116	AGPS	ADAS_HUMAN	Alkyldihydroxyacetonephosphate synthase, peroxisomal	-0.300212820512826	19.5787542372881	-1.47820882395274	0.144600745236999	0.574371687444421	-4.91972576996516
O00139	KIF2A	KIF2A_HUMAN	Kinesin-like protein KIF2A	-0.0694566666666669	19.6161779661017	-0.486896951459268	0.628111543728547	0.878498305078296	-5.82257741117625
O00148	DDX39A	DX39A_HUMAN	ATP-dependent RNA helicase DDX39A	-1.15030923076923	20.5281661016949	-3.10294462616036	0.00292455923290978	0.182547282411686	-1.73036124514249
O00151	PDLIM1	PDLI1_HUMAN	PDZ and LIM domain protein 1	0.21886782051282	22.828320338983	1.78474438095326	0.0793759210009008	0.486196061906452	-4.46789165428809
O00154	ACOT7	BACH_HUMAN	Cytosolic acyl coenzyme A thioester hydrolase	-0.668396666666666	19.1831084745763	-3.32294190507269	0.00152385140891524	0.166036967938297	-1.16634253707737
O00159	MYO1C	MYO1C_HUMAN	Unconventional myosin-Ic	0.0135065384615384	24.1503830508474	0.0731780796379225	0.941908666442824	0.986169549801975	-5.93204984904609
O00160	MYO1F	MYO1F_HUMAN	Unconventional myosin-If	-0.0879530769230752	20.7063915254237	-0.599270028307083	0.551256879305707	0.847378511129459	-5.76509390884566
O00161	SNAP23	SNP23_HUMAN	Synaptosomal-associated protein 23	-0.384292948717951	18.4248508474576	-2.2202489736627	0.0302041077776606	0.360966229311854	-3.69808051962936
O00170	AIP	AIP_HUMAN	AH receptor-interacting protein	0.0114160256410208	20.1640711864407	0.0578806580400555	0.95403669511278	0.98625716817881	-5.93299901696447
O00178	GTPBP1	GTPB1_HUMAN	GTP-binding protein 1	-0.281191794871794	19.4617474576271	-0.71861111244189	0.475179516042825	0.80435031066677	-5.69120609484506
O00182	LGALS9	LEG9_HUMAN	Galectin-9	0.275600641025638	18.9861016949153	1.0407173333572	0.302196822111766	0.721838338132559	-5.42667721407068
O00186	STXBP3	STXB3_HUMAN	Syntaxin-binding protein 3	0.165710769230769	20.4658576271186	1.06123129988873	0.292852682720342	0.721838338132559	-5.40665723506523
O00203	AP3B1	AP3B1_HUMAN	AP-3 complex subunit beta-1	0.125002307692305	20.7865186440678	1.70233803758563	0.093886258900062	0.515398928107072	-4.59691054441766
O00204	SULT2B1	ST2B1_HUMAN	Sulfotransferase 2B1	-0.257983461538459	18.954513559322	-0.967596519102447	0.337143609140006	0.748015983176575	-5.49497237198335
O00217	NDUFS8	NDUS8_HUMAN	NADH dehydrogenase [ubiquinone] iron-sulfur protein 8, mitochondrial	-0.218869230769233	20.0194237288136	-0.891622793154844	0.376169318106053	0.768311540348116	-5.56083108424205
O00231	PSMD11	PSD11_HUMAN	26S proteasome non-ATPase regulatory subunit 11	-0.111213461538465	21.8160610169492	-1.41982415954059	0.160851993807593	0.587018478474727	-4.99693230032569
O00232	PSMD12	PSD12_HUMAN	26S proteasome non-ATPase regulatory subunit 12	-0.161841538461541	21.8187	-1.55748598457776	0.124632906109297	0.55043795470636	-4.81029967889069
O00233	PSMD9	PSMD9_HUMAN	26S proteasome non-ATPase regulatory subunit 9	-0.158079230769228	21.2160169491525	-1.55560323582245	0.125080166080146	0.55043795470636	-4.81295929756751
O00264	PGRMC1	PGRC1_HUMAN	Membrane-associated progesterone receptor component 1	0.0462017948717942	22.7509101694915	0.236496665001367	0.81385562771172	0.943952609858802	-5.90811689812398
O00267	SUPT5H	SPT5H_HUMAN	Transcription elongation factor SPT5	0.0612861538461535	20.1742711864407	0.475509018006065	0.636156864565651	0.878651735119126	-5.8277451614323
O00273	DFFA	DFFA_HUMAN	DNA fragmentation factor subunit alpha	-0.362785384615382	19.7530627118644	-1.13433894684528	0.261179749746833	0.699147313976249	-5.33226526511003
O00291	HIP1	HIP1_HUMAN	Huntingtin-interacting protein 1	-0.155554358974362	18.7917559322034	-0.719998699526024	0.474331029467541	0.804278344053441	-5.69026962011848
O00299	CLIC1	CLIC1_HUMAN	Chloride intracellular channel protein 1	-0.539942435897439	25.7236338983051	-1.66200583850343	0.101746260406252	0.521481878270158	-4.65805424079766
O00303	EIF3F	EIF3F_HUMAN	Eukaryotic translation initiation factor 3 subunit F	-0.401845256410253	21.1434084745763	-1.55984917450374	0.124073324856704	0.55043795470636	-4.80695720436277
O00330	PDHX	ODPX_HUMAN	Pyruvate dehydrogenase protein X component, mitochondrial	0.198298205128202	21.1308084745763	1.69392636341907	0.095483001832642	0.517320278684052	-4.60977185573237
O00339	MATN2	MATN2_HUMAN	Matrilin-2	0.666549999999997	19.3677508474576	1.79371480536959	0.0779156845484386	0.482664836040139	-4.45351834639116
O00391	QSOX1	QSOX1_HUMAN	Sulfhydryl oxidase 1	0.226133846153841	21.3421983050847	1.13952227184741	0.259029977163247	0.699147313976249	-5.32681105052413
O00401	WASL	WASL_HUMAN	Actin nucleation-promoting factor WASL	-0.21803858974359	20.3275677966102	-1.00852516926131	0.317266461834553	0.728471408531224	-5.45733577451898
O00410	IPO5	IPO5_HUMAN	Importin-5	-0.155829743589745	21.1455338983051	-1.33291185376476	0.187617668137529	0.624185886788509	-5.10648801476447
O00422	SAP18	SAP18_HUMAN	Histone deacetylase complex subunit SAP18	-0.181224743589746	20.6810423728814	-0.548483770155393	0.585402016991303	0.859492826829033	-5.79253067511715
O00423	EML1	EMAL1_HUMAN	Echinoderm microtubule-associated protein-like 1	0.147732179487176	20.2140084745763	0.519439192188266	0.605372140077636	0.866682071091702	-5.80714194197792
O00425	IGF2BP3	IF2B3_HUMAN	Insulin-like growth factor 2 mRNA-binding protein 3	-1.02762012820513	19.1603406779661	-3.00957305681049	0.00382653835663071	0.18679738790614	-1.96159029225443
O00429	DNM1L	DNM1L_HUMAN	Dynamin-1-like protein	-0.0576162820512843	21.479779661017	-0.698768977675521	0.487405617031209	0.813252651227735	-5.70440334632962
O00442	RTCA	RTCA_HUMAN	RNA 3'-terminal phosphate cyclase	-0.016635000000004	20.5723389830509	-0.0469363203215548	0.962720402430631	0.988197324433814	-5.93354213245299
O00461	GOLIM4	GOLI4_HUMAN	Golgi integral membrane protein 4	-0.146374358974359	19.0097440677966	-0.809209894602455	0.421602949045044	0.785442219454582	-5.62634818802125
O00468	AGRN	AGRIN_HUMAN	Agrin	-0.156276666666672	22.6015084745763	-0.729484721709851	0.468553398727426	0.802639564887494	-5.6838200677873
O00469	PLOD2	PLOD2_HUMAN	Procollagen-lysine,2-oxoglutarate 5-dioxygenase 2	0.265755641025639	20.4154389830508	0.653212196718846	0.516123547793633	0.832760643091942	-5.73332865860568
O00471	EXOC5	EXOC5_HUMAN	Exocyst complex component 5	-0.191993333333335	19.9792491525424	-1.03741128584031	0.30372155882404	0.721838338132559	-5.42986848818946
O00487	PSMD14	PSDE_HUMAN	26S proteasome non-ATPase regulatory subunit 14	0.164729487179484	20.8378389830508	0.622137481710406	0.536216788359847	0.839882836572664	-5.75195729161808
O00515	LAD1	LAD1_HUMAN	Ladinin-1	-0.384031538461538	21.9721186440678	-1.46394169927547	0.148447802728393	0.578953518036102	-4.93885842417851
O00534	VWA5A	VMA5A_HUMAN	von Willebrand factor A domain-containing protein 5A	0.283135769230768	20.4519525423729	1.36734956855271	0.176634138686613	0.616168121808029	-5.06385163140852
O00541	PES1	PESC_HUMAN	Pescadillo homolog	-0.179750256410258	20.7902220338983	-0.952644371896335	0.344605684461567	0.754732952562975	-5.50834594772426
O00567	NOP56	NOP56_HUMAN	Nucleolar protein 56	-0.0553247435897464	21.4390644067797	-0.325223523146103	0.746147217038527	0.920101254236954	-5.88455335376548
O00571	DDX3X	DDX3X_HUMAN	ATP-dependent RNA helicase DDX3X	-0.198086923076925	22.0005711864407	-1.18932399723169	0.239013862123652	0.678709125986703	-5.2731993707315
O00748	CES2	EST2_HUMAN	Cocaine esterase	0.608254230769225	20.0108813559322	1.4225646845671	0.16005876835185	0.587018478474727	-4.99337290920249
O00764	PDXK	PDXK_HUMAN	Pyridoxal kinase	0.0643339743589735	22.1834508474576	0.173341148032596	0.862968782540916	0.961785363005212	-5.92036256319921
O14548	COX7A2L	COX7R_HUMAN	Cytochrome c oxidase subunit 7A-related protein, mitochondrial	-0.1451067948718	18.5901169491525	-0.757352956715816	0.451812840520578	0.796380638526255	-5.66439364457977
O14558	HSPB6	HSPB6_HUMAN	Heat shock protein beta-6	-0.162443461538461	22.9578271186441	-0.309697328462108	0.757867921694203	0.923122104303994	-5.88921237965705
O14579	COPE	COPE_HUMAN	Coatomer subunit epsilon	0.195160000000001	21.5837440677966	0.541643105301883	0.590077131761114	0.860885691139357	-5.79604277782161
O14617	AP3D1	AP3D1_HUMAN	AP-3 complex subunit delta-1	-0.022003205128208	19.8637305084746	-0.168075873194298	0.867090826208513	0.963058914033147	-5.92121325575891
O14618	CCS	CCS_HUMAN	Copper chaperone for superoxide dismutase	-0.367571666666665	20.2952338983051	-1.49797031555647	0.13940206567075	0.567817183015347	-4.89294182694487
O14639	ABLIM1	ABLM1_HUMAN	Actin-binding LIM protein 1	-0.108578589743595	20.0403627118644	-0.476962559380728	0.63512748963903	0.878651735119126	-5.82709230943226
O14657	TOR1B	TOR1B_HUMAN	Torsin-1B	0.101628589743589	18.752093220339	0.469463016476955	0.64044626340651	0.880538169008695	-5.8304394863918
O14672	ADAM10	ADA10_HUMAN	Disintegrin and metalloproteinase domain-containing protein 10	0.379736666666663	21.2368423728814	1.31856179479898	0.192344154427051	0.630458234605967	-5.12395330518452
O14683	TP53I11	P5I11_HUMAN	Tumor protein p53-inducible protein 11	-0.300652435897438	19.5437186440678	-0.821116251087678	0.414842026436961	0.782200368098676	-5.61726549397308
O14727	APAF1	APAF_HUMAN	Apoptotic protease-activating factor 1	-0.0228408974358966	19.341206779661	-0.120570895725519	0.904435179255123	0.974778513486798	-5.92770307212959
O14732	IMPA2	IMPA2_HUMAN	Inositol monophosphatase 2	0.391490897435896	19.5771271186441	1.16517625313473	0.2485751429939	0.688801712586785	-5.29946723588692
O14733	MAP2K7	MP2K7_HUMAN	Dual specificity mitogen-activated protein kinase kinase 7	-0.0299380769230809	18.1379254237288	-0.181393329666164	0.856672372580526	0.959891240923454	-5.91901090983444
O14734	ACOT8	ACOT8_HUMAN	Acyl-coenzyme A thioesterase 8	-0.454112307692307	19.4581440677966	-1.38425328935071	0.171425878484795	0.607686478880425	-5.04255150659966
O14735	CDIPT	CDIPT_HUMAN	CDP-diacylglycerol--inositol 3-phosphatidyltransferase	-0.440625512820513	21.1120440677966	-1.13305950266555	0.261712337291375	0.699147313976249	-5.33360792149699
O14737	PDCD5	PDCD5_HUMAN	Programmed cell death protein 5	-0.274044743589745	19.728906779661	-1.97943567640279	0.052376623608939	0.43673841111067	-4.14168945727579
O14744	PRMT5	ANM5_HUMAN	Protein arginine N-methyltransferase 5	-0.150481538461544	21.6730491525424	-1.77050173437261	0.081741207637006	0.49164974419322	-4.4905805783503
O14745	SLC9A3R1	NHRF1_HUMAN	Na(+)/H(+) exchange regulatory cofactor NHE-RF1	0.21063205128205	21.3282813559322	0.90901757923693	0.36699050682678	0.7635126694972	-5.54621314487621
O14773	TPP1	TPP1_HUMAN	Tripeptidyl-peptidase 1	0.0397351282051283	22.6099355932203	0.130516141986846	0.896596213777346	0.974186270738847	-5.92652109264906
O14776	TCERG1	TCRG1_HUMAN	Transcription elongation regulator 1	-0.0257389743589769	21.0178661016949	-0.281144431138508	0.779570270991791	0.932802329835629	-5.8971874671014
O14786	NRP1	NRP1_HUMAN	Neuropilin-1	-0.684602692307694	20.0840610169492	-2.32996839720605	0.02320201297306	0.34877521336109	-3.48182926514316
O14818	PSMA7	PSA7_HUMAN	Proteasome subunit alpha type-7	-0.105255512820514	22.6545593220339	-1.17356735174766	0.245222060836076	0.684527462125448	-5.29039754851225
O14828	SCAMP3	SCAM3_HUMAN	Secretory carrier-associated membrane protein 3	0.065705256410252	19.3015372881356	0.458911512822776	0.64796165049433	0.885616702481339	-5.83505968154749
O14841	OPLAH	OPLA_HUMAN	5-oxoprolinase	0.0935074358974308	19.0965	0.41527013082469	0.679430626057645	0.897897468429435	-5.85306117052033
O14874	BCKDK	BCKD_HUMAN	[3-methyl-2-oxobutanoate dehydrogenase [lipoamide]] kinase, mitochondrial	-0.340756538461542	19.6718491525424	-1.06872107304284	0.289491155956021	0.719774292919484	-5.39925427991397
O14879	IFIT3	IFIT3_HUMAN	Interferon-induced protein with tetratricopeptide repeats 3	-0.710281794871795	19.0330016949153	-2.98600131999235	0.00409210139243618	0.191568803757334	-2.01916681608058
O14908	GIPC1	GIPC1_HUMAN	PDZ domain-containing protein GIPC1	-0.73841653846154	19.1177491525424	-2.06028576670279	0.0437308877535599	0.397828912629719	-3.99760474804582
O14920	IKBKB	IKKB_HUMAN	Inhibitor of nuclear factor kappa-B kinase subunit beta	0.1277441025641	18.8175610169492	0.987265065739763	0.3274911488778	0.740198063616457	-5.47707374617586
O14936	CASK	CSKP_HUMAN	Peripheral plasma membrane protein CASK	0.572257948717946	20.5800322033898	4.11186803219417	0.000121571547683661	0.0331991634799463	1.05041873315098
O14939	PLD2	PLD2_HUMAN	Phospholipase D2	0.103016282051282	17.9723305084746	0.714236375038337	0.477860177886536	0.806358291933151	-5.69414696985949
O14949	UQCRQ	QCR8_HUMAN	Cytochrome b-c1 complex subunit 8	0.0555121794871781	20.3970694915254	0.207361448912844	0.836432214313027	0.95326787573514	-5.91423435941274
O14974	PPP1R12A	MYPT1_HUMAN	Protein phosphatase 1 regulatory subunit 12A	-0.186185897435901	22.6848779661017	-0.83067639623773	0.409461231924872	0.780386512458685	-5.60987886759793
O14976	GAK	GAK_HUMAN	Cyclin-G-associated kinase	0.0961143589743573	19.903993220339	0.521349470465878	0.604049119356658	0.866288386928564	-5.80620512612888
O14979	HNRNPDL	HNRDL_HUMAN	Heterogeneous nuclear ribonucleoprotein D-like	0.144535897435896	21.2432406779661	0.726575125432467	0.470321282104432	0.802768614283959	-5.68580711195877
O14980	XPO1	XPO1_HUMAN	Exportin-1	-0.0982558974359015	21.8304711864407	-1.17134041773074	0.246108756221984	0.68590983877387	-5.2928106149095
O15020	SPTBN2	SPTN2_HUMAN	Spectrin beta chain, non-erythrocytic 2	-0.246906282051283	18.5892457627119	-1.0767230065835	0.285929305266913	0.717250661926448	-5.39128989160276
O15027	SEC16A	SC16A_HUMAN	Protein transport protein Sec16A	0.082381666666664	21.1099406779661	0.750812657127407	0.455710203682448	0.798589485276674	-5.6690168695112
O15031	PLXNB2	PLXB2_HUMAN	Plexin-B2	-0.0942402564102584	20.4788355932203	-1.05795149955545	0.294333134189016	0.721838338132559	-5.40988327489775
O15061	SYNM	SYNEM_HUMAN	Synemin	-0.686659871794875	24.0592711864407	-1.26195215443535	0.211866584551239	0.648587882182253	-5.19111591068702
O15067	PFAS	PUR4_HUMAN	Phosphoribosylformylglycinamidine synthase	-0.0899360256410268	20.3242457627119	-0.765744404610291	0.446840790549552	0.793968471303072	-5.65840434803662
O15111	CHUK	IKKA_HUMAN	Inhibitor of nuclear factor kappa-B kinase subunit alpha	0.136427692307689	18.6145610169492	1.02660538140592	0.308741707399091	0.724084579270136	-5.44023107713398
O15116	LSM1	LSM1_HUMAN	U6 snRNA-associated Sm-like protein LSm1	-0.255581666666672	20.7253711864407	-1.0073095856233	0.317845229713094	0.728471408531224	-5.45847526121287
O15117	FYB1	FYB1_HUMAN	FYN-binding protein 1	-0.0650824358974388	19.2744644067797	-0.343121608302562	0.73271047524822	0.917147527650275	-5.87890094809517
O15118	NPC1	NPC1_HUMAN	NPC intracellular cholesterol transporter 1	-0.0808237179487182	18.7583491525424	-0.38845769334253	0.699057135377159	0.903672675594063	-5.86323500333744
O15126	SCAMP1	SCAM1_HUMAN	Secretory carrier-associated membrane protein 1	0.198483589743587	19.1700610169491	0.96520631475342	0.338329270280663	0.749125012641711	-5.49712375969637
O15127	SCAMP2	SCAM2_HUMAN	Secretory carrier-associated membrane protein 2	0.0608298717948703	20.6774745762712	0.218777862500113	0.827568159797701	0.948758532378669	-5.91193280419156
O15143	ARPC1B	ARC1B_HUMAN	Actin-related protein 2/3 complex subunit 1B	0.0885584615384591	23.0220186440678	0.681083707013381	0.498447897719301	0.818487680535883	-5.71585993981164
O15144	ARPC2	ARPC2_HUMAN	Actin-related protein 2/3 complex subunit 2	0.0118219230769193	22.9524694915254	0.0981728246603804	0.922123436444278	0.980563475878454	-5.93002230851195
O15145	ARPC3	ARPC3_HUMAN	Actin-related protein 2/3 complex subunit 3	-0.684843205128209	23.1462220338983	-1.74836715798954	0.0855332409422792	0.505388449459165	-4.52551900594139
O15160	POLR1C	RPAC1_HUMAN	DNA-directed RNA polymerases I and III subunit RPAC1	-0.0548816666666679	20.1749372881356	-0.322759793162921	0.748003150088643	0.920708518445252	-5.88530781238983
O15173	PGRMC2	PGRC2_HUMAN	Membrane-associated progesterone receptor component 2	-0.0256270512820528	21.0571050847458	-0.0807577016186955	0.935904358869233	0.984646820034342	-5.93149747450642
O15195	VILL	VILL_HUMAN	Villin-like protein	0.230416153846149	19.4995389830508	0.737334463032536	0.463802723012792	0.800159732016611	-5.67842040210389
O15212	PFDN6	PFD6_HUMAN	Prefoldin subunit 6	-0.364705897435901	20.444893220339	-0.984183663605389	0.328991098242863	0.740302539852073	-5.47990084822544
O15228	GNPAT	GNPAT_HUMAN	Dihydroxyacetone phosphate acyltransferase	0.254835897435895	18.9272508474576	1.33938648172561	0.185514112064363	0.622241295020387	-5.09854975048198
O15230	LAMA5	LAMA5_HUMAN	Laminin subunit alpha-5	0.034750769230771	23.8307508474576	0.133135020118441	0.894533669376932	0.974186270738847	-5.9261942770978
O15231	ZNF185	ZN185_HUMAN	Zinc finger protein 185	-0.859830128205129	20.4220627118644	-2.09169230673444	0.0407218401332106	0.389356227297587	-3.94029929315992
O15247	CLIC2	CLIC2_HUMAN	Chloride intracellular channel protein 2	-0.0727164102564112	19.557793220339	-0.292458096585491	0.770948871426031	0.926778962458952	-5.89411937277802
O15258	RER1	RER1_HUMAN	Protein RER1	0.1755908974359	18.897613559322	0.598813931104572	0.55155900778317	0.847378747541232	-5.76535098375877
O15260	SURF4	SURF4_HUMAN	Surfeit locus protein 4	-0.236709743589747	21.7477508474576	-0.503377033261464	0.616548709824047	0.871626454742623	-5.81488420191125
O15264	MAPK13	MK13_HUMAN	Mitogen-activated protein kinase 13	-0.0818597435897419	19.2378593220339	-0.33363249029558	0.7398241477066	0.91822751989542	-5.88193526713274
O15269	SPTLC1	SPTC1_HUMAN	Serine palmitoyltransferase 1	-0.231628076923078	19.6766949152542	-0.757730523697059	0.451588439867614	0.796380638526255	-5.66412554954261
O15270	SPTLC2	SPTC2_HUMAN	Serine palmitoyltransferase 2	-0.0600823076923068	18.8382745762712	-0.311531021095162	0.756480632779384	0.923122104303994	-5.88867395852467
O15294	OGT	OGT1_HUMAN	UDP-N-acetylglucosamine--peptide N-acetylglucosaminyltransferase 110 kDa subunit	-0.141331923076926	19.3584322033898	-0.815552937071879	0.417992893797064	0.784903345025513	-5.62152555877157
O15305	PMM2	PMM2_HUMAN	Phosphomannomutase 2	0.0977834615384596	19.9491915254237	0.321369358502117	0.74905122962496	0.920708518445252	-5.88573107673916
O15321	TM9SF1	TM9S1_HUMAN	Transmembrane 9 superfamily member 1	0.136754487179487	18.7823220338983	0.69200117980314	0.49161521540037	0.815966691961589	-5.70882165510618
O15327	INPP4B	INP4B_HUMAN	Inositol polyphosphate 4-phosphatase type II	-0.579753846153845	19.2055728813559	-2.14116392983243	0.0363467769512024	0.372793923358406	-3.84853433193971
O15355	PPM1G	PPM1G_HUMAN	Protein phosphatase 1G	-0.283806794871799	20.4203338983051	-1.34178651430275	0.184738919066403	0.620912243877542	-5.09559801007468
O15357	INPPL1	SHIP2_HUMAN	Phosphatidylinositol 3,4,5-trisphosphate 5-phosphatase 2	-0.164267564102565	18.2512813559322	-1.2240224012167	0.225745150117078	0.668262743390844	-5.2345586752556
O15371	EIF3D	EIF3D_HUMAN	Eukaryotic translation initiation factor 3 subunit D	-0.103568974358977	21.2475491525424	-1.29350482308614	0.200811455409899	0.638401392202051	-5.15402367170593
O15372	EIF3H	EIF3H_HUMAN	Eukaryotic translation initiation factor 3 subunit H	-0.185879615384616	20.6448254237288	-0.884247188868176	0.380104736606402	0.768311540348116	-5.566946403028
O15382	BCAT2	BCAT2_HUMAN	Branched-chain-amino-acid aminotransferase, mitochondrial	0.0653369230769196	19.5635288135593	0.539971511205087	0.591222224590505	0.860885691139357	-5.79689436872877
O15438	ABCC3	MRP3_HUMAN	ATP-binding cassette sub-family C member 3	-0.0927174358974358	18.8384322033898	-0.405715207188447	0.686400104021999	0.897897468429435	-5.85676412915374
O15439	ABCC4	MRP4_HUMAN	ATP-binding cassette sub-family C member 4	-0.0985073076923078	18.3966	-0.585375830725763	0.560497951492053	0.849206453486001	-5.77283849947648
O15460	P4HA2	P4HA2_HUMAN	Prolyl 4-hydroxylase subunit alpha-2	-0.211959743589748	20.2387610169492	-0.848599788037679	0.399488688788705	0.776928446979576	-5.59580568658129
O15484	CAPN5	CAN5_HUMAN	Calpain-5	0.306271025641023	19.552120338983	1.30280131349214	0.19763798804587	0.632832117993576	-5.14293046873159
O15498	YKT6	YKT6_HUMAN	Synaptobrevin homolog YKT6	-0.0302710256410238	21.0572203389831	-0.413935452858516	0.680402487343205	0.897897468429435	-5.85358356534718
O15511	ARPC5	ARPC5_HUMAN	Actin-related protein 2/3 complex subunit 5	0.0366911538461514	22.5930084745763	0.0742523167923423	0.941057479834901	0.985926414653238	-5.93197487039177
O15533	TAPBP	TPSN_HUMAN	Tapasin	-0.725549871794877	23.3564542372881	-1.73384337465017	0.0880997657665245	0.51007585232668	-4.54823017670432
O43143	DHX15	DHX15_HUMAN	ATP-dependent RNA helicase DHX15	-0.0987848717948738	22.1795915254237	-0.977533240769615	0.332243892059871	0.741305364776504	-5.48597333129531
O43148	RNMT	MCES_HUMAN	mRNA cap guanine-N7 methyltransferase	-0.395750769230769	19.8893220338983	-1.045602590446	0.299953333204316	0.721838338132559	-5.42194367666133
O43149	ZZEF1	ZZEF1_HUMAN	Zinc finger ZZ-type and EF-hand domain-containing protein 1	0.184864999999995	18.3587338983051	1.12467669295732	0.265220844400262	0.700910247661015	-5.34236908011087
O43172	PRPF4	PRP4_HUMAN	U4/U6 small nuclear ribonucleoprotein Prp4	-0.0367648717948737	18.9154677966102	-0.194779746323573	0.846225715112656	0.955905435513331	-5.91662820744437
O43175	PHGDH	SERA_HUMAN	D-3-phosphoglycerate dehydrogenase	0.418661025641023	20.9534220338983	1.25439950866924	0.214578498600326	0.651086796215989	-5.19986627095202
O43237	DYNC1LI2	DC1L2_HUMAN	Cytoplasmic dynein 1 light intermediate chain 2	0.119706794871794	19.646593220339	0.642287048286685	0.52314197111121	0.836250420198024	-5.73998002406413
O43242	PSMD3	PSMD3_HUMAN	26S proteasome non-ATPase regulatory subunit 3	-0.119522692307696	21.3731084745763	-1.56029354135236	0.123968327771888	0.55043795470636	-4.80632817724484
O43252	PAPSS1	PAPS1_HUMAN	Bifunctional 3'-phosphoadenosine 5'-phosphosulfate synthase 1	0.309787435897432	20.3291847457627	1.4455458561638	0.153525881296399	0.584648514497445	-4.96327409589359
O43290	SART1	SNUT1_HUMAN	U4/U6.U5 tri-snRNP-associated protein 1	-0.0505583333333348	19.1656050847458	-0.318155550217968	0.751475545126305	0.921417268943248	-5.88670242958
O43291	SPINT2	SPIT2_HUMAN	Kunitz-type protease inhibitor 2	-0.222557820512821	18.9094305084746	-0.887758950506712	0.378227732202989	0.768311540348116	-5.56404086251532
O43293	DAPK3	DAPK3_HUMAN	Death-associated protein kinase 3	0.00698243589743602	19.8501305084746	0.0231027183138208	0.981645266535573	0.996246633125719	-5.9343324686189
O43294	TGFB1I1	TGFI1_HUMAN	Transforming growth factor beta-1-induced transcript 1 protein	-0.366406538461542	22.4229440677966	-0.975793162871985	0.333098487324201	0.742560369361501	-5.48755562502331
O43310	CTIF	CTIF_HUMAN	CBP80/20-dependent translation initiation factor	-0.111447564102566	18.2403762711864	-0.708069534024263	0.481653326294945	0.808180086625051	-5.6982626184243
O43314	PPIP5K2	VIP2_HUMAN	Inositol hexakisphosphate and diphosphoinositol-pentakisphosphate kinase 2	0.0466619230769222	18.3371593220339	0.327945832457932	0.744098250542065	0.919767794080496	-5.88371306474482
O43390	HNRNPR	HNRPR_HUMAN	Heterogeneous nuclear ribonucleoprotein R	0.0784091025641	21.9862847457627	0.920783529472362	0.360863744273314	0.763212611959773	-5.53617002898016
O43395	PRPF3	PRPF3_HUMAN	U4/U6 small nuclear ribonucleoprotein Prp3	-0.0435251282051308	20.0937491525424	-0.272673674064859	0.78604359148699	0.936252043707675	-5.89940559729414
O43396	TXNL1	TXNL1_HUMAN	Thioredoxin-like protein 1	-0.221027307692312	21.4576322033898	-0.593461345148596	0.55511089687765	0.848064526372055	-5.76835347647683
O43399	TPD52L2	TPD54_HUMAN	Tumor protein D54	-1.26726961538462	20.0592983050847	-2.39511368980572	0.0197649258359894	0.324637589211871	-3.3493814088002
O43402	EMC8	EMC8_HUMAN	ER membrane protein complex subunit 8	-0.413875641025644	19.4232711864407	-1.62809610726754	0.108763062592603	0.5285787686566	-4.70843361066581
O43414	ERI3	ERI3_HUMAN	ERI1 exoribonuclease 3	0.23571141025641	18.5872542372881	1.25724588304065	0.213553458784467	0.648802239691141	-5.19657433995183
O43432	EIF4G3	IF4G3_HUMAN	Eukaryotic translation initiation factor 4 gamma 3	-0.209856923076925	18.7985610169491	-1.10564362318346	0.273309835499757	0.710258787416895	-5.36203020748801
O43488	AKR7A2	ARK72_HUMAN	Aflatoxin B1 aldehyde reductase member 2	-1.23586628205128	21.142586440678	-2.18880766809175	0.0325273392461854	0.36190813873615	-3.75844512438167
O43491	EPB41L2	E41L2_HUMAN	Band 4.1-like protein 2	0.0510503846153844	22.5310101694915	0.481041004977522	0.632243062734943	0.878651735119126	-5.82524994029045
O43493	TGOLN2	TGON2_HUMAN	Trans-Golgi network integral membrane protein 2	-0.311967179487181	20.3838644067797	-0.930429705910224	0.355890156496387	0.761758355871105	-5.52784284087088
O43516	WIPF1	WIPF1_HUMAN	WAS/WASL-interacting protein family member 1	0.195330000000002	20.818886440678	0.525778251845746	0.60098696674772	0.864188473043838	-5.80402011660118
O43556	SGCE	SGCE_HUMAN	Epsilon-sarcoglycan	-0.174456282051282	19.158386440678	-0.562461175767381	0.57590466998099	0.853626627071265	-5.7852189110117
O43592	XPOT	XPOT_HUMAN	Exportin-T	-0.333183974358974	19.7362847457627	-1.52006128814066	0.133766399667684	0.561139492950751	-4.86261241972892
O43615	TIMM44	TIM44_HUMAN	Mitochondrial import inner membrane translocase subunit TIM44	0.167707564102558	21.2795525423729	1.29391692413459	0.200669977015782	0.638401392202051	-5.15353350906489
O43633	CHMP2A	CHM2A_HUMAN	Charged multivesicular body protein 2a	-0.400905000000001	21.361	-1.15729648038361	0.251753715358014	0.693274727082532	-5.30792779979535
O43639	NCK2	NCK2_HUMAN	Cytoplasmic protein NCK2	0.0502224358974324	18.6525728813559	0.327242568505066	0.7446273902031	0.919767794080496	-5.88393080808112
O43676	NDUFB3	NDUB3_HUMAN	NADH dehydrogenase [ubiquinone] 1 beta subcomplex subunit 3	0.130745641025639	20.9995050847458	0.84397684414612	0.402046447429149	0.77903822158829	-5.59946358306677
O43678	NDUFA2	NDUA2_HUMAN	NADH dehydrogenase [ubiquinone] 1 alpha subcomplex subunit 2	0.0242932051282025	20.576393220339	0.0754190119830042	0.940133111047876	0.985861185569245	-5.93189220091882
O43681	GET3	GET3_HUMAN	ATPase GET3	-0.046128205128202	22.6980084745763	-0.582751105002074	0.562252267367591	0.849206453486001	-5.77428136477317
O43684	BUB3	BUB3_HUMAN	Mitotic checkpoint protein BUB3	-0.636287564102566	21.4767881355932	-1.94851914933548	0.0560503979952079	0.449088396651091	-4.19546432551656
O43707	ACTN4	ACTN4_HUMAN	Alpha-actinin-4	-0.154372820512823	24.5172169491525	-1.43671035782984	0.156012536997615	0.587018478474727	-4.97489909362742
O43708	GSTZ1	MAAI_HUMAN	Maleylacetoacetate isomerase	-0.0475261538461565	18.7908644067797	-0.168197610378378	0.86699547908623	0.963058914033147	-5.92119388310547
O43709	BUD23	BUD23_HUMAN	Probable 18S rRNA (guanine-N(7))-methyltransferase	-0.00940525641025817	18.4685779661017	-0.0592444124361754	0.952955004025672	0.98625716817881	-5.9329233942916
O43719	HTATSF1	HTSF1_HUMAN	HIV Tat-specific factor 1	-0.178281410256412	19.5756779661017	-0.934275829723325	0.353919503654197	0.760520795721183	-5.52449916318299
O43747	AP1G1	AP1G1_HUMAN	AP-1 complex subunit gamma-1	-0.0205289743589788	22.0628	-0.130664307240199	0.896479504317382	0.974186270738847	-5.92650277594637
O43760	SYNGR2	SNG2_HUMAN	Synaptogyrin-2	-0.491153076923081	21.9398694915254	-0.904030402565696	0.369607372687799	0.763684338144967	-5.55043223448272
O43772	SLC25A20	MCAT_HUMAN	Mitochondrial carnitine/acylcarnitine carrier protein	0.190176538461537	20.9328949152542	0.687183830142147	0.494623776110052	0.816565296882943	-5.7119408741079
O43776	NARS1	SYNC_HUMAN	Asparagine--tRNA ligase, cytoplasmic	0.255228461538458	22.029020338983	1.9729324851324	0.0531317726611756	0.438655633926327	-4.15306195087587
O43795	MYO1B	MYO1B_HUMAN	Unconventional myosin-Ib	0.0107011538461526	20.5190186440678	0.0911446007881924	0.927682362182204	0.982171176019381	-5.93065219044804
O43809	NUDT21	CPSF5_HUMAN	Cleavage and polyadenylation specificity factor subunit 5	-0.272066025641027	20.1655847457627	-0.76692480180666	0.446143957969421	0.793968471303072	-5.657556668424
O43815	STRN	STRN_HUMAN	Striatin	-0.360650512820519	19.3258338983051	-1.80615368978872	0.0759280084859657	0.481492952637596	-4.4334813914484
O43818	RRP9	U3IP2_HUMAN	U3 small nucleolar RNA-interacting protein 2	-0.502705128205132	20.2928033898305	-1.63518190339769	0.107265255386005	0.527836641816247	-4.69798421874449
O43823	AKAP8	AKAP8_HUMAN	A-kinase anchor protein 8	-0.326707820512822	18.9119355932203	-1.45226270854952	0.151656251786372	0.581260277314552	-4.95439240009168
O43837	IDH3B	IDH3B_HUMAN	Isocitrate dehydrogenase [NAD] subunit beta, mitochondrial	0.113839615384614	20.5755949152542	0.755790929084443	0.45274189228812	0.796380638526255	-5.66550138610181
O43847	NRDC	NRDC_HUMAN	Nardilysin	0.123014358974358	19.5676745762712	0.750980523001623	0.455609930519628	0.798589485276674	-5.66889869934018
O43852	CALU	CALU_HUMAN	Calumenin	-0.05540243589744	23.4503830508474	-0.448874340461591	0.655145012846092	0.886608936568829	-5.83935792172769
O43866	CD5L	CD5L_HUMAN	CD5 antigen-like	0.519590512820511	19.7783881355932	1.12760492163621	0.263991518777195	0.700485997597463	-5.33931575297326
O60216	RAD21	RAD21_HUMAN	Double-strand-break repair protein rad21 homolog	0.117596794871793	19.5155084745763	0.411878342830044	0.681901461776271	0.897897468429435	-5.85438544773135
O60218	AKR1B10	AK1BA_HUMAN	Aldo-keto reductase family 1 member B10	1.75064743589743	22.0798576271186	3.49317024866781	0.000904659508723196	0.15516744061424	-0.712427590923611
O60231	DHX16	DHX16_HUMAN	Pre-mRNA-splicing factor ATP-dependent RNA helicase DHX16	-0.176305512820516	18.9302440677966	-1.00981187269384	0.316654604483925	0.728471408531224	-5.45612817660775
O60234	GMFG	GMFG_HUMAN	Glia maturation factor gamma	0.184963974358974	18.4453593220339	1.07199246685817	0.28803129513797	0.718535697430697	-5.39600512499709
O60240	PLIN1	PLIN1_HUMAN	Perilipin-1	0.0784414102564083	18.2877661016949	0.414352511832621	0.68009874244367	0.897897468429435	-5.85342050741634
O60256	PRPSAP2	KPRB_HUMAN	Phosphoribosyl pyrophosphate synthase-associated protein 2	-0.149672051282054	19.6142542372881	-0.741040166646729	0.461569615958811	0.799104719906367	-5.67585163497852
O60264	SMARCA5	SMCA5_HUMAN	SWI/SNF-related matrix-associated actin-dependent regulator of chromatin subfamily A member 5	-0.312727051282054	19.6359271186441	-0.982008842878543	0.330052490303289	0.740302539852073	-5.48189104807358
O60271	SPAG9	JIP4_HUMAN	C-Jun-amino-terminal kinase-interacting protein 4	-0.0588242307692331	20.4869711864407	-0.281037231370463	0.77965209588316	0.932802329835629	-5.8972159608919
O60313	OPA1	OPA1_HUMAN	Dynamin-like 120 kDa protein, mitochondrial	-0.0882585897435964	21.5744745762712	-0.92895760842805	0.356646294379127	0.762301212973397	-5.5291190894158
O60331	PIP5K1C	PI51C_HUMAN	Phosphatidylinositol 4-phosphate 5-kinase type-1 gamma	-0.108446666666668	18.4743949152542	-0.539785196195143	0.591349920889439	0.860885691139357	-5.79698912526042
O60343	TBC1D4	TBCD4_HUMAN	TBC1 domain family member 4	0.101848076923074	18.4668983050847	0.621710850333904	0.536495437086592	0.839882836572664	-5.75220681983398
O60437	PPL	PEPL_HUMAN	Periplakin	-0.0369801282051283	26.4067305084746	-0.082046326018332	0.934883918260684	0.984646820034342	-5.93139815542847
O60443	GSDME	GSDME_HUMAN	Gasdermin-E	-0.0474932051282056	18.4953711864407	-0.314809613180553	0.754002205480157	0.922997843615418	-5.8877033817546
O60462	NRP2	NRP2_HUMAN	Neuropilin-2	-0.797934487179487	19.454406779661	-2.06784097584816	0.0429899604844375	0.394616528032217	-3.9838870575499
O60488	ACSL4	ACSL4_HUMAN	Long-chain-fatty-acid--CoA ligase 4	-0.439274102564104	19.9000423728814	-1.48092362934317	0.143877659652337	0.573585268468013	-4.91606570080357
O60493	SNX3	SNX3_HUMAN	Sorting nexin-3	-0.153779615384617	22.4837440677966	-1.42695171782453	0.158795288993037	0.587018478474727	-4.98766175064857
O60496	DOK2	DOK2_HUMAN	Docking protein 2	-0.448760512820513	18.6739016949152	-2.03642783252714	0.0461436140744871	0.405006497277939	-4.04063949946959
O60502	OGA	OGA_HUMAN	Protein O-GlcNAcase	-0.136845256410256	19.9494779661017	-0.945450303909403	0.348234191934278	0.756340369021432	-5.51470866712012
O60504	SORBS3	VINEX_HUMAN	Vinexin	0.324712692307691	20.1376355932203	1.58754919203988	0.117663013498787	0.543553302865528	-4.76743287888215
O60506	SYNCRIP	HNRPQ_HUMAN	Heterogeneous nuclear ribonucleoprotein Q	0.057085128205125	22.0000542372881	0.547159711095567	0.586305540915353	0.859492826829033	-5.79321387103214
O60547	GMDS	GMDS_HUMAN	GDP-mannose 4,6 dehydratase	1.03396115384615	22.4320508474576	2.14319672418576	0.0361761394048706	0.372793923358406	-3.84472476267662
O60568	PLOD3	PLOD3_HUMAN	Multifunctional procollagen lysine hydroxylase and glycosyltransferase LH3	-0.27494807692308	21.982379661017	-1.28468930256218	0.203855807453542	0.638414422189597	-5.16447382917191
O60610	DIAPH1	DIAP1_HUMAN	Protein diaphanous homolog 1	-0.261470000000005	20.7394338983051	-1.58158113792487	0.119021136882637	0.545228318338056	-4.77600228072675
O60645	EXOC3	EXOC3_HUMAN	Exocyst complex component 3	-0.0850985897435906	20.4115033898305	-0.943054648045002	0.349448007302559	0.75736846556249	-5.51681711317605
O60662	KLHL41	KLH41_HUMAN	Kelch-like protein 41	0.0093883333333317	18.2201508474576	0.057763105626675	0.954129938426963	0.98625716817881	-5.93300545302966
O60664	PLIN3	PLIN3_HUMAN	Perilipin-3	-0.280313717948721	21.4491728813559	-2.17555513985601	0.0335526843336838	0.365289523460073	-3.78367206739762
O60701	UGDH	UGDH_HUMAN	UDP-glucose 6-dehydrogenase	0.0511115384615359	22.4531355932203	0.233655043065107	0.81605093680854	0.943952609858802	-5.90874882695401
O60716	CTNND1	CTND1_HUMAN	Catenin delta-1	-0.0523474358974357	22.3558474576271	-0.36576630791551	0.715830368571808	0.908511277230758	-5.87131758971398
O60749	SNX2	SNX2_HUMAN	Sorting nexin-2	0.0833623076923019	21.4863338983051	1.06184041395145	0.292578303264769	0.721838338132559	-5.40605704921701
O60762	DPM1	DPM1_HUMAN	Dolichol-phosphate mannosyltransferase subunit 1	-0.0601852564102623	21.9235915254237	-0.284578966642971	0.776950042240528	0.931734095983504	-5.89626882976601
O60763	USO1	USO1_HUMAN	General vesicular transport factor p115	0.0891046153846122	22.514379661017	1.01714444893674	0.313182952124061	0.728389307388607	-5.44921807405667
O60784	TOM1	TOM1_HUMAN	Target of Myb1 membrane trafficking protein	0.241667307692304	20.5991711864407	0.599204516954584	0.551300270286239	0.847378511129459	-5.76513084558969
O60825	PFKFB2	F262_HUMAN	6-phosphofructo-2-kinase/fructose-2,6-bisphosphatase 2	0.278742435897434	19.5040084745763	0.960401947918923	0.34072077040212	0.751880110846968	-5.50143252915847
O60826	CCDC22	CCD22_HUMAN	Coiled-coil domain-containing protein 22	0.0536379487179528	20.6394355932203	0.650210981452738	0.518046558935549	0.835041108525231	-5.73516684437205
O60828	PQBP1	PQBP1_HUMAN	Polyglutamine-binding protein 1	0.0704223076923058	19.508220338983	0.232529562646853	0.816920842709662	0.943952609858802	-5.90899700704585
O60831	PRAF2	PRAF2_HUMAN	PRA1 family protein 2	-0.565285384615388	20.046806779661	-1.38595030812726	0.170909582909283	0.607686478880425	-5.04039961984026
O60832	DKC1	DKC1_HUMAN	H/ACA ribonucleoprotein complex subunit DKC1	0.0587202564102509	21.7454050847458	0.413854654334706	0.680461339221705	0.897897468429435	-5.85361513634873
O60841	EIF5B	IF2P_HUMAN	Eukaryotic translation initiation factor 5B	-0.0765843589743569	21.107186440678	-0.782783410352563	0.43684373651411	0.790089089037697	-5.64604419337492
O60869	EDF1	EDF1_HUMAN	Endothelial differentiation-related factor 1	-0.264940000000002	21.6938101694915	-0.802805276187322	0.425267005995036	0.7857627967039	-5.63118031030637
O60879	DIAPH2	DIAP2_HUMAN	Protein diaphanous homolog 2	-0.0860135897435895	19.685213559322	-0.511576604231106	0.610831570277157	0.869923970359949	-5.81096195540253
O60884	DNAJA2	DNJA2_HUMAN	DnaJ homolog subfamily A member 2	-0.377566666666669	21.0798220338983	-1.16555469802157	0.248423211927042	0.688801712586785	-5.29905952071115
O60925	PFDN1	PFD1_HUMAN	Prefoldin subunit 1	-0.55852294871795	19.0575118644068	-1.90992428111429	0.0609433098867369	0.458978122049368	-4.26155715926445
O75027	ABCB7	ABCB7_HUMAN	Iron-sulfur clusters transporter ABCB7, mitochondrial	-0.111335512820516	18.713920338983	-0.777703183049247	0.439810487805052	0.791320732668209	-5.64975726103964
O75083	WDR1	WDR1_HUMAN	WD repeat-containing protein 1	0.0345796153846148	24.9250627118644	0.257690752159559	0.797530431235299	0.941203465008415	-5.9031632578829
O75110	ATP9A	ATP9A_HUMAN	Probable phospholipid-transporting ATPase IIA	0.240604230769228	19.9070084745763	1.134139589332	0.261262684689205	0.699147313976249	-5.33247456724596
O75112	LDB3	LDB3_HUMAN	LIM domain-binding protein 3	-0.597065000000003	20.2192949152542	-1.1677177921104	0.247556090994904	0.688319509323268	-5.29672670499272
O75116	ROCK2	ROCK2_HUMAN	Rho-associated protein kinase 2	-0.247838461538465	20.6443745762712	-1.93484501016658	0.0577441762092166	0.454468815700298	-4.21901315699651
O75122	CLASP2	CLAP2_HUMAN	CLIP-associating protein 2	0.156758589743587	18.9690050847458	1.34937129034149	0.182305246103082	0.620553905100631	-5.08623712756851
O75131	CPNE3	CPNE3_HUMAN	Copine-3	0.0332889743589721	22.8843745762712	0.327302028735253	0.74458264721247	0.919767794080496	-5.88391241613109
O75146	HIP1R	HIP1R_HUMAN	Huntingtin-interacting protein 1-related protein	-0.393342435897436	20.3554389830508	-1.17665487010889	0.24399651239546	0.68281517602043	-5.28704475172318
O75152	ZC3H11A	ZC11A_HUMAN	Zinc finger CCCH domain-containing protein 11A	-0.211333205128204	19.1609101694915	-1.08851469890946	0.28073607582961	0.715142493691311	-5.37944968548655
O75153	CLUH	CLU_HUMAN	Clustered mitochondria protein homolog	-0.337243589743594	20.4299762711864	-1.43318783288361	0.157012605519325	0.587018478474727	-4.97951528212139
O75157	TSC22D2	T22D2_HUMAN	TSC22 domain family protein 2	-0.241097820512822	18.2736152542373	-1.67016986005749	0.100113276724198	0.519100012381639	-4.64578452286968
O75165	DNAJC13	DJC13_HUMAN	DnaJ homolog subfamily C member 13	-0.105557307692311	20.6735898305085	-1.24949124308814	0.216354603714115	0.654657466640031	-5.20552628404554
O75175	CNOT3	CNOT3_HUMAN	CCR4-NOT transcription complex subunit 3	-0.675938846153847	19.6219779661017	-2.1871348464562	0.0326552293925762	0.36190813873615	-3.76163654339938
O75223	GGCT	GGCT_HUMAN	Gamma-glutamylcyclotransferase	0.253353205128202	19.5782457627119	1.18817550447547	0.239462497752958	0.678709125986703	-5.27446030541501
O75251	NDUFS7	NDUS7_HUMAN	NADH dehydrogenase [ubiquinone] iron-sulfur protein 7, mitochondrial	-0.118856666666668	20.3735237288136	-0.433404397411157	0.666280643158728	0.892763242897581	-5.8457978120704
O75298	RTN2	RTN2_HUMAN	Reticulon-2	0.255768717948718	18.4715474576271	0.989111611491728	0.326594480799241	0.740023477521394	-5.4753755015819
O75306	NDUFS2	NDUS2_HUMAN	NADH dehydrogenase [ubiquinone] iron-sulfur protein 2, mitochondrial	0.113714102564103	21.1262169491525	1.09072884577852	0.279768302207429	0.715142493691311	-5.37721264390346
O75312	ZPR1	ZPR1_HUMAN	Zinc finger protein ZPR1	-0.271726025641024	19.3667694915254	-0.908183444983662	0.367427366431823	0.7635126694972	-5.54692038157726
O75323	NIPSNAP2	NIPS2_HUMAN	Protein NipSnap homolog 2	0.570653717948716	23.095406779661	2.8454213153781	0.00606582775597049	0.211465080386333	-2.3556852597741
O75339	CILP	CILP1_HUMAN	Cartilage intermediate layer protein 1	0.0632103846153831	20.7072881355932	0.12446111679614	0.901367677849275	0.974664995240693	-5.92725186785864
O75340	PDCD6	PDCD6_HUMAN	Programmed cell death protein 6	-0.604364487179491	21.2394898305085	-1.4600683056149	0.149505958180099	0.579114686709438	-4.94402311661717
O75347	TBCA	TBCA_HUMAN	Tubulin-specific chaperone A	-0.303573846153847	21.1464525423729	-2.30062735282301	0.0249168913111068	0.353623605189983	-3.54050390471847
O75351	VPS4B	VPS4B_HUMAN	Vacuolar protein sorting-associated protein 4B	-0.0274217948717969	22.3122237288136	-0.319911501902411	0.75015064091375	0.920708518445252	-5.88617290992101
O75363	BCAS1	BCAS1_HUMAN	Breast carcinoma-amplified sequence 1	0.290222051282048	19.0117016949153	0.913329359499483	0.364737601746289	0.763243480135146	-5.54254727004149
O75367	MACROH2A1	H2AY_HUMAN	Core histone macro-H2A.1	0.117324871794872	23.5553237288136	0.8797645216629	0.382509192805358	0.768311540348116	-5.57063897372913
O75368	SH3BGRL	SH3L1_HUMAN	Adapter SH3BGRL	-0.332077435897437	21.9734711864407	-1.62962042150934	0.108439426550556	0.5285787686566	-4.70618919272034
O75369	FLNB	FLNB_HUMAN	Filamin-B	-0.0387905128205133	23.7231288135593	-0.200508164047553	0.841763640010669	0.953498170709462	-5.91555684196099
O75390	CS	CISY_HUMAN	Citrate synthase, mitochondrial	-0.00901858974359114	24.117513559322	-0.0814125349622786	0.935385793443783	0.984646820034342	-5.93144720049708
O75396	SEC22B	SC22B_HUMAN	Vesicle-trafficking protein SEC22b	0.217906282051275	22.8106847457627	2.58163902870856	0.0123025877375378	0.285630472356787	-2.9539686446494
O75400	PRPF40A	PR40A_HUMAN	Pre-mRNA-processing factor 40 homolog A	-0.237664358974358	19.1758898305085	-1.03926227809872	0.302867243657185	0.721838338132559	-5.4280829588865
O75410	TACC1	TACC1_HUMAN	Transforming acidic coiled-coil-containing protein 1	-0.0144708974358999	19.8837694915254	-0.0950224283382324	0.924614755430764	0.98190247918991	-5.93031043409309
O75436	VPS26A	VP26A_HUMAN	Vacuolar protein sorting-associated protein 26A	-0.124560897435901	20.9740881355932	-0.840321353902289	0.404076051892746	0.780026546141689	-5.60234219235802
O75439	PMPCB	MPPB_HUMAN	Mitochondrial-processing peptidase subunit beta	-0.182193717948724	21.4775118644068	-1.55843868165108	0.124407074062061	0.55043795470636	-4.80895275143655
O75475	PSIP1	PSIP1_HUMAN	PC4 and SFRS1-interacting protein	0.121294487179484	20.0915627118644	0.813761099338802	0.419010797362255	0.784903345025513	-5.62289162383638
O75489	NDUFS3	NDUS3_HUMAN	NADH dehydrogenase [ubiquinone] iron-sulfur protein 3, mitochondrial	0.228651666666665	21.6999576271186	2.2522751199229	0.0279891864216835	0.357907166788418	-3.6358536496232
O75533	SF3B1	SF3B1_HUMAN	Splicing factor 3B subunit 1	-0.0420747435897426	21.6931728813559	-0.513848458254856	0.609251797030913	0.86880684894269	-5.80986411115628
O75534	CSDE1	CSDE1_HUMAN	Cold shock domain-containing protein E1	-0.116463717948719	21.5381305084746	-1.44038798472185	0.154973728071989	0.587001130622541	-4.97006842150973
O75569	PRKRA	PRKRA_HUMAN	Interferon-inducible double-stranded RNA-dependent protein kinase activator A	0.092096538461535	20.8759423728814	0.983135585769753	0.32950231511104	0.740302539852073	-5.48086048548544
O75594	PGLYRP1	PGRP1_HUMAN	Peptidoglycan recognition protein 1	-0.91874628205128	19.4841881355932	-1.87238922611748	0.0660451570834135	0.465442202842001	-4.32472195398044
O75636	FCN3	FCN3_HUMAN	Ficolin-3	0.0721569230769193	19.1226169491525	0.244916079859725	0.807360027006386	0.94193463264453	-5.90619980835002
O75643	SNRNP200	U520_HUMAN	U5 small nuclear ribonucleoprotein 200 kDa helicase	-0.0904842307692352	21.6884033898305	-1.14645143489376	0.256175796988365	0.698990913181408	-5.31948269103469
O75676	RPS6KA4	KS6A4_HUMAN	Ribosomal protein S6 kinase alpha-4	-0.22750641025641	19.0049644067797	-1.17781927196654	0.243535466018236	0.682107454822017	-5.28577812807531
O75683	SURF6	SURF6_HUMAN	Surfeit locus protein 6	-0.436141282051284	19.171593220339	-1.25208403952073	0.215415027045429	0.653020391885172	-5.20253898991229
O75688	PPM1B	PPM1B_HUMAN	Protein phosphatase 1B	-0.469132307692308	19.3003355932203	-1.87851136094812	0.0651891791536105	0.464782229717473	-4.31449476454075
O75691	UTP20	UTP20_HUMAN	Small subunit processome component 20 homolog	-0.553479102564104	19.4121559322034	-2.64805956898984	0.0103369185757331	0.280578850455636	-2.80753320759625
O75694	NUP155	NU155_HUMAN	Nuclear pore complex protein Nup155	-0.104438974358976	20.2672440677966	-0.751788644812052	0.455127384453285	0.798589485276674	-5.66832945491985
O75718	CRTAP	CRTAP_HUMAN	Cartilage-associated protein	-0.0437185897435918	19.9473762711864	-0.177766394443184	0.859507325669273	0.961298807583007	-5.91962731996489
O75746	SLC25A12	S2512_HUMAN	Electrogenic aspartate/glutamate antiporter SLC25A12, mitochondrial	0.0126219230769198	20.4312983050847	0.0672091295541778	0.94663945793967	0.98625716817881	-5.93244656511635
O75792	RNASEH2A	RNH2A_HUMAN	Ribonuclease H2 subunit A	-0.388736794871796	18.7481033898305	-1.65545736552439	0.103071755956496	0.523814418172155	-4.66785660189825
O75821	EIF3G	EIF3G_HUMAN	Eukaryotic translation initiation factor 3 subunit G	-0.197029743589744	22.1727	-1.74827055987881	0.0855501040949525	0.505388449459165	-4.52567061944826
O75822	EIF3J	EIF3J_HUMAN	Eukaryotic translation initiation factor 3 subunit J	-0.381915384615388	21.7356474576271	-2.22847025741116	0.02962126418599	0.360966229311854	-3.68217751813391
O75828	CBR3	CBR3_HUMAN	Carbonyl reductase [NADPH] 3	-0.0851855128205155	20.2087559322034	-0.200399778767226	0.841848017435375	0.953498170709462	-5.91557740066767
O75832	PSMD10	PSD10_HUMAN	26S proteasome non-ATPase regulatory subunit 10	0.135219230769227	19.5035322033898	0.688392006595161	0.493868291491427	0.816140388914476	-5.71116059627873
O75843	AP1G2	AP1G2_HUMAN	AP-1 complex subunit gamma-like 2	-0.326073461538462	18.8425949152542	-1.42952219453121	0.158058587456021	0.587018478474727	-4.98430784041976
O75844	ZMPSTE24	FACE1_HUMAN	CAAX prenyl protease 1 homolog	-0.0411520512820519	21.4848677966102	-0.523715918506368	0.602412013304169	0.865455575448383	-5.80503987847568
O75874	IDH1	IDHC_HUMAN	Isocitrate dehydrogenase [NADP] cytoplasmic	0.188121153846152	22.9648762711864	0.957883441009439	0.341978847960401	0.753641348195182	-5.50368292747742
O75880	SCO1	SCO1_HUMAN	Protein SCO1 homolog, mitochondrial	0.273690512820512	20.9681440677966	0.611977834672837	0.542872652610255	0.840891870916046	-5.75785359915055
O75884	RBBP9	RBBP9_HUMAN	Serine hydrolase RBBP9	-0.488517435897434	20.5923016949153	-1.50951541389746	0.13643382652522	0.564468293345951	-4.87714222249463
O75888	TNFSF13	TNF13_HUMAN	Tumor necrosis factor ligand superfamily member 13	0.184134615384616	19.3019661016949	0.690287636255076	0.492684212692011	0.815966691961589	-5.70993362400338
O75900	MMP23B	MMP23_HUMAN	Matrix metalloproteinase-23	0.169136538461537	18.6426271186441	0.552087377850769	0.582946316870005	0.857797521501125	-5.79066299132277
O75911	DHRS3	DHRS3_HUMAN	Short-chain dehydrogenase/reductase 3	-0.000803717948722272	20.0013237288136	-0.00259341406544604	0.997939390754502	0.999938636818675	-5.93458199082933
O75915	ARL6IP5	PRAF3_HUMAN	PRA1 family protein 3	-0.684165512820515	21.0136	-1.48929586154098	0.141665615381672	0.570578500159409	-4.90473928330717
O75923	DYSF	DYSF_HUMAN	Dysferlin	-0.13116205128205	20.408679661017	-0.812956254006448	0.419468498457807	0.784903345025513	-5.62350426853539
O75935	DCTN3	DCTN3_HUMAN	Dynactin subunit 3	-0.0392894871794896	20.5272389830508	-0.139368854055248	0.889627068071049	0.973808097812081	-5.92539023946776
O75937	DNAJC8	DNJC8_HUMAN	DnaJ homolog subfamily C member 8	0.200419358974357	20.7526355932203	0.544269465230896	0.588280113954785	0.860622291709745	-5.79469952197015
O75947	ATP5PD	ATP5H_HUMAN	ATP synthase subunit d, mitochondrial	0.404088846153844	21.6435745762712	0.706578388512239	0.482573027041339	0.808180086625051	-5.69925252179778
O75955	FLOT1	FLOT1_HUMAN	Flotillin-1	-0.0310400000000018	22.0134220338983	-0.333211006457793	0.740140655185238	0.91822751989542	-5.88206807851999
O75962	TRIO	TRIO_HUMAN	Triple functional domain protein	0.125704358974358	18.0724627118644	0.851556906536253	0.397857864573113	0.775597990604456	-5.59345565984348
O75976	CPD	CBPD_HUMAN	Carboxypeptidase D	0.1773041025641	19.4726610169491	0.798171484181167	0.42792982875085	0.787449982629479	-5.63465299429301
O75995	SASH3	SASH3_HUMAN	SAM and SH3 domain-containing protein 3	0.025037307692308	19.0799050847458	0.102017586619213	0.919084079869395	0.979719561757163	-5.92965795114452
O76003	GLRX3	GLRX3_HUMAN	Glutaredoxin-3	-0.336869487179488	20.318913559322	-2.19316557871221	0.0321962325556979	0.361325527688431	-3.75012144656454
O76021	RSL1D1	RL1D1_HUMAN	Ribosomal L1 domain-containing protein 1	-0.246513333333335	22.2061305084746	-0.72129871346659	0.473536867288748	0.804278344053441	-5.68939063906639
O76024	WFS1	WFS1_HUMAN	Wolframin	0.124892564102562	20.2145661016949	0.548509806780877	0.585384256521766	0.859492826829033	-5.79251722420577
O76074	PDE5A	PDE5A_HUMAN	cGMP-specific 3',5'-cyclic phosphodiesterase	-0.149678589743593	19.3706949152542	-0.527735373003303	0.599636065829321	0.864188473043838	-5.80304870918368
O76076	CCN5	CCN5_HUMAN	CCN family member 5	-0.641891410256409	18.5952338983051	-2.10791627706453	0.0392391082735129	0.383760164205193	-3.91040657586712
O76094	SRP72	SRP72_HUMAN	Signal recognition particle subunit SRP72	0.0365085897435895	21.1556677966102	0.238129742386931	0.81259466247089	0.943952609858802	-5.90775027966199
O94760	DDAH1	DDAH1_HUMAN	N(G),N(G)-dimethylarginine dimethylaminohydrolase 1	0.283090128205128	20.8296423728814	1.5735441840056	0.120869942258991	0.549268915492825	-4.78749574855414
O94763	URI1	RMP_HUMAN	Unconventional prefoldin RPB5 interactor 1	-0.313888974358977	18.8240440677966	-1.07337123992164	0.287417544399999	0.718535697430697	-5.39463287013161
O94776	MTA2	MTA2_HUMAN	Metastasis-associated protein MTA2	-0.0849570512820566	20.5588169491525	-0.777703508671829	0.439810297268828	0.791320732668209	-5.64975702380471
O94804	STK10	STK10_HUMAN	Serine/threonine-protein kinase 10	0.00921461538461343	19.0455610169491	0.0719746714409226	0.942862284248312	0.98625716817881	-5.93213254608673
O94811	TPPP	TPPP_HUMAN	Tubulin polymerization-promoting protein	-0.0601857692307712	20.3756711864407	-0.110750019317571	0.912185499859153	0.97783182304169	-5.92877843182191
O94826	TOMM70	TOM70_HUMAN	Mitochondrial import receptor subunit TOM70	-0.141345000000003	20.693213559322	-0.805187934554016	0.423901674560074	0.7857627967039	-5.62938703708438
O94832	MYO1D	MYO1D_HUMAN	Unconventional myosin-Id	0.295936794871793	22.0834542372881	1.99797231834592	0.0502744491220214	0.426811838789803	-4.10909531759963
O94855	SEC24D	SC24D_HUMAN	Protein transport protein Sec24D	0.270386666666665	20.9496101694915	2.14026237105067	0.0364226807482641	0.372793923358406	-3.85022292281931
O94874	UFL1	UFL1_HUMAN	E3 UFM1-protein ligase 1	0.211384999999998	22.2132440677966	2.84038143538591	0.0061507293269102	0.212167789518787	-2.36752746498729
O94875	SORBS2	SRBS2_HUMAN	Sorbin and SH3 domain-containing protein 2	0.0868680769230734	20.2178762711864	0.317523419657407	0.751952685710125	0.921521672053882	-5.88689234216105
O94901	SUN1	SUN1_HUMAN	SUN domain-containing protein 1	0.0126633333333322	19.8851406779661	0.0905376287706715	0.928162616384739	0.982171176019381	-5.9307043951582
O94903	PLPBP	PLPHP_HUMAN	Pyridoxal phosphate homeostasis protein	0.437317948717947	20.8277745762712	0.927990425099445	0.357143649348062	0.762301212973397	-5.52995653141267
O94905	ERLIN2	ERLN2_HUMAN	Erlin-2	0.727046538461538	19.0294050847458	2.48207684900236	0.0158888261671669	0.302719089243058	-3.16797501174647
O94906	PRPF6	PRP6_HUMAN	Pre-mRNA-processing factor 6	-0.180305897435894	21.6908847457627	-1.49172752379271	0.141028185734978	0.570578500159409	-4.90143854625157
O94919	ENDOD1	ENDD1_HUMAN	Endonuclease domain-containing 1 protein	-0.0931035897435916	21.2146169491525	-0.744854066012847	0.459277751200008	0.799104719906367	-5.67319468245878
O94925	GLS	GLSK_HUMAN	Glutaminase kidney isoform, mitochondrial	0.230177820512815	20.148686440678	0.85987970254235	0.393290045315869	0.775597990604456	-5.58679877188078
O94973	AP2A2	AP2A2_HUMAN	AP-2 complex subunit alpha-2	-0.136265000000002	20.5193915254237	-0.755371389698771	0.452991611294764	0.796380638526255	-5.66579852867452
O94979	SEC31A	SC31A_HUMAN	Protein transport protein Sec31A	0.138037179487178	22.8926949152542	1.47300810672562	0.145993920961837	0.57590544581888	-4.92671997404127
O95049	TJP3	ZO3_HUMAN	Tight junction protein ZO-3	-0.197832692307694	19.0430542372881	-0.745768999607405	0.458728918883616	0.799104719906367	-5.67255530543358
O95071	UBR5	UBR5_HUMAN	E3 ubiquitin-protein ligase UBR5	0.126414615384614	18.3833322033898	0.887755945094481	0.378229336062199	0.768311540348116	-5.56404335390244
O95104	SCAF4	SCAF4_HUMAN	SR-related and CTD-associated factor 4	-0.364547051282054	19.029293220339	-1.17353470178337	0.245235044411131	0.684527462125448	-5.29043295894989
O95140	MFN2	MFN2_HUMAN	Mitofusin-2	0.0410720512820485	20.3128593220339	0.18527800320694	0.85363806357288	0.958673086065663	-5.91833690463672
O95154	AKR7A3	ARK73_HUMAN	Aflatoxin B1 aldehyde reductase member 3	1.16432807692307	20.5971355932203	2.86603747196369	0.0057296758409682	0.208493740734319	-2.30708135436758
O95159	ZFPL1	ZFPL1_HUMAN	Zinc finger protein-like 1	-0.292619615384618	19.3748084745763	-1.01910596400817	0.312258632369905	0.727423740855158	-5.44736140572016
O95163	ELP1	ELP1_HUMAN	Elongator complex protein 1	-0.163715256410259	19.160986440678	-0.988186422686647	0.327043540597777	0.74013928352135	-5.47622676896699
O95168	NDUFB4	NDUB4_HUMAN	NADH dehydrogenase [ubiquinone] 1 beta subcomplex subunit 4	0.116708589743588	20.8051813559322	0.410990745506722	0.682548634112718	0.897897468429435	-5.85473021589227
O95171	SCEL	SCEL_HUMAN	Sciellin	-0.0978496153846175	18.6530847457627	-0.31055822409276	0.757216507114001	0.923122104303994	-5.88895999218134
O95182	NDUFA7	NDUA7_HUMAN	NADH dehydrogenase [ubiquinone] 1 alpha subcomplex subunit 7	0.384092179487178	19.022786440678	1.11274168732569	0.270273183391948	0.705725276474434	-5.3547354495949
O95197	RTN3	RTN3_HUMAN	Reticulon-3	-0.322414487179492	21.875613559322	-1.41836179377419	0.161276509303957	0.587018478474727	-4.99882900723449
O95202	LETM1	LETM1_HUMAN	Mitochondrial proton/calcium exchanger protein	0.502163846153845	20.6339288135593	1.72771981029077	0.0892007913468569	0.511155105180155	-4.55775478763731
O95219	SNX4	SNX4_HUMAN	Sorting nexin-4	-0.0440217948718021	19.2534508474576	-0.173404983804634	0.862918830431046	0.961785363005212	-5.92035208865581
O95232	LUC7L3	LC7L3_HUMAN	Luc7-like protein 3	-1.00187628205129	19.8694677966102	-2.49535052706683	0.0153616240188324	0.301631584409959	-3.13982979142361
O95249	GOSR1	GOSR1_HUMAN	Golgi SNAP receptor complex member 1	-0.0837485897435896	19.0946457627119	-0.342727246040076	0.733005651994359	0.917166674908558	-5.87902874032155
O95274	LYPD3	LYPD3_HUMAN	Ly6/PLAUR domain-containing protein 3	-0.621439615384617	18.7479728813559	-1.48773641262963	0.142075598156608	0.570578500159409	-4.90685346147983
O95292	VAPB	VAPB_HUMAN	Vesicle-associated membrane protein-associated protein B/C	-0.0860896153846202	22.0950983050847	-0.375411348764098	0.708683089560797	0.907385361064157	-5.86794118908276
O95294	RASAL1	RASL1_HUMAN	RasGAP-activating-like protein 1	0.129815256410253	18.2983050847458	0.701473281525664	0.485729124068794	0.811281518640896	-5.7026260446552
O95299	NDUFA10	NDUAA_HUMAN	NADH dehydrogenase [ubiquinone] 1 alpha subcomplex subunit 10, mitochondrial	-0.00291538461538536	20.9218728813559	-0.0104825725721038	0.991671168648815	0.998993206968195	-5.93453314839342
O95302	FKBP9	FKBP9_HUMAN	Peptidyl-prolyl cis-trans isomerase FKBP9	-0.081961282051283	22.0085322033898	-0.515402384538463	0.608172321466355	0.868197521402598	-5.80911042100906
O95336	PGLS	6PGL_HUMAN	6-phosphogluconolactonase	0.0612969230769245	21.4360983050847	0.228403426115053	0.820111984850856	0.945290358103142	-5.90989663276931
O95340	PAPSS2	PAPS2_HUMAN	Bifunctional 3'-phosphoadenosine 5'-phosphosulfate synthase 2	-0.199919102564105	19.1938050847458	-0.868196821395807	0.388758021291208	0.773034002288403	-5.5800834432232
O95352	ATG7	ATG7_HUMAN	Ubiquitin-like modifier-activating enzyme ATG7	0.0338229487179442	20.5259525423729	0.275736559090762	0.783701169082646	0.934906709531791	-5.89861136859671
O95359	TACC2	TACC2_HUMAN	Transforming acidic coiled-coil-containing protein 2	-0.279838333333333	18.9306271186441	-1.82810038785446	0.0725244830828175	0.474376708707371	-4.39782902081632
O95372	LYPLA2	LYPA2_HUMAN	Acyl-protein thioesterase 2	-0.328660512820515	20.8147898305085	-1.04705139965082	0.299290181569296	0.721838338132559	-5.42053576421422
O95373	IPO7	IPO7_HUMAN	Importin-7	-0.155033461538462	21.1321152542373	-1.08749964018578	0.281180522519482	0.715142493691311	-5.38047378364243
O95394	PGM3	AGM1_HUMAN	Phosphoacetylglucosamine mutase	0.0384679487179512	21.6487779661017	0.17572230118391	0.861105889165723	0.961773687387891	-5.91996924148136
O95425	SVIL	SVIL_HUMAN	Supervillin	-0.0977858974358983	21.3795118644068	-0.455374866888944	0.650488956071735	0.885751741305169	-5.83658495243423
O95428	PAPLN	PPN_HUMAN	Papilin	-0.106350256410261	18.2122406779661	-0.658887558219951	0.512497493800347	0.831001626513477	-5.7298298240353
O95433	AHSA1	AHSA1_HUMAN	Activator of 90 kDa heat shock protein ATPase homolog 1	-0.281046410256408	22.189713559322	-3.07503871480306	0.00317081204897594	0.182547282411686	-1.7999919102208
O95445	APOM	APOM_HUMAN	Apolipoprotein M	-0.155777179487178	19.2581186440678	-0.450372623245726	0.654070626801251	0.886608936568829	-5.83872230006139
O95453	PARN	PARN_HUMAN	Poly(A)-specific ribonuclease PARN	0.121190897435896	18.9962542372881	0.657450587962258	0.51341430168511	0.831762571057077	-5.73071852746512
O95456	PSMG1	PSMG1_HUMAN	Proteasome assembly chaperone 1	-0.196725384615386	18.5804711864407	-1.15806252440099	0.251443436155206	0.693267099799943	-5.30710769402132
O95466	FMNL1	FMNL1_HUMAN	Formin-like protein 1	0.0487208974358953	19.5811203389831	0.225725615997868	0.822184634262031	0.945699911013224	-5.91047187614252
O95470	SGPL1	SGPL1_HUMAN	Sphingosine-1-phosphate lyase 1	-0.0335084615384642	20.358020338983	-0.134148275053402	0.893735857600547	0.974186270738847	-5.92606608993083
O95479	H6PD	G6PE_HUMAN	GDH/6PGL endoplasmic bifunctional protein	0.185474487179486	20.978706779661	1.6909532271907	0.0960526819130307	0.517320278684052	-4.6143039904106
O95487	SEC24B	SC24B_HUMAN	Protein transport protein Sec24B	-0.314689615384617	18.7772898305085	-1.58111251197451	0.119128311238953	0.545228318338056	-4.77667392184398
O95563	MPC2	MPC2_HUMAN	Mitochondrial pyruvate carrier 2	0.103443589743586	18.3221779661017	0.595172065546887	0.553974445530524	0.848009731092242	-5.76739675499917
O95571	ETHE1	ETHE1_HUMAN	Persulfide dioxygenase ETHE1, mitochondrial	0.111237179487174	21.471979661017	0.367472794443968	0.714563925944046	0.908260924279954	-5.87072657417075
O95573	ACSL3	ACSL3_HUMAN	Fatty acid CoA ligase Acsl3	0.0701150000000023	20.6595322033898	0.244473631023226	0.807701042945111	0.94193463264453	-5.90630221920048
O95602	POLR1A	RPA1_HUMAN	DNA-directed RNA polymerase I subunit RPA1	-0.532594102564104	18.8715762711864	-2.12466393380776	0.0377580334195052	0.378388610139812	-3.87934279918343
O95630	STAMBP	STABP_HUMAN	STAM-binding protein	-0.066403333333336	19.2611762711864	-0.187463413027874	0.851932017468621	0.958386962322235	-5.91795145857076
O95671	ASMTL	ASML_HUMAN	Probable bifunctional dTTP/UTP pyrophosphatase/methyltransferase protein	0.353462948717946	20.1078	0.925034536654616	0.358666430948585	0.763212611959773	-5.53251066345532
O95674	CDS2	CDS2_HUMAN	Phosphatidate cytidylyltransferase 2	-0.502606153846153	20.6111288135593	-2.44384059778109	0.0174998480408353	0.316855046818356	-3.24837799961089
O95721	SNAP29	SNP29_HUMAN	Synaptosomal-associated protein 29	-0.0556287179487192	20.1113084745763	-0.246541803610699	0.806107328742504	0.94193463264453	-5.90582192548441
O95747	OXSR1	OXSR1_HUMAN	Serine/threonine-protein kinase OSR1	-0.368579743589744	18.6962525423729	-1.18249330804284	0.241691091558611	0.679846958830532	-5.28068176870078
O95749	GGPS1	GGPPS_HUMAN	Geranylgeranyl pyrophosphate synthase	-0.0194887179487198	19.0606576271186	-0.0891630047437039	0.929250358458661	0.982171176019381	-5.930821335267
O95757	HSPA4L	HS74L_HUMAN	Heat shock 70 kDa protein 4L	-0.262647692307693	19.4148254237288	-1.0097644601408	0.316677136159437	0.728471408531224	-5.45617270061682
O95777	LSM8	LSM8_HUMAN	U6 snRNA-associated Sm-like protein LSm8	-0.155816025641028	20.9381779661017	-0.657356405360767	0.513474422108168	0.831762571057077	-5.73077670858368
O95782	AP2A1	AP2A1_HUMAN	AP-2 complex subunit alpha-1	-0.0148398717948748	20.7821355932203	-0.159445111059197	0.873855590685879	0.967125977919808	-5.92255099860602
O95786	RIGI	RIGI_HUMAN	Antiviral innate immune response receptor RIG-I	-0.471589102564102	19.5857966101695	-2.08457686379826	0.0413873400802153	0.390917402564829	-3.95334733014604
O95793	STAU1	STAU1_HUMAN	Double-stranded RNA-binding protein Staufen homolog 1	-0.0143833333333357	20.5451423728814	-0.058043684231498	0.953907382779427	0.98625716817881	-5.93299006952921
O95810	CAVIN2	CAVN2_HUMAN	Caveolae-associated protein 2	-0.0341469230769235	21.7919983050847	-0.0898825747429125	0.928680944592344	0.982171176019381	-5.93076034408295
O95816	BAG2	BAG2_HUMAN	BAG family molecular chaperone regulator 2	-0.246609230769232	21.2191271186441	-0.79394430279776	0.430367649858712	0.78857124704401	-5.6378038143365
O95817	BAG3	BAG3_HUMAN	BAG family molecular chaperone regulator 3	-0.119857435897434	21.3968322033898	-0.656232325815277	0.514192255817495	0.831907755265277	-5.73147047297889
O95819	MAP4K4	M4K4_HUMAN	Mitogen-activated protein kinase kinase kinase kinase 4	-0.129004358974362	19.2109559322034	-0.641437351881485	0.523689922332245	0.836250420198024	-5.74049269731018
O95831	AIFM1	AIFM1_HUMAN	Apoptosis-inducing factor 1, mitochondrial	0.378081410256409	23.002593220339	3.45154019102462	0.0010290588686957	0.160582186319801	-0.824785090895251
O95834	EML2	EMAL2_HUMAN	Echinoderm microtubule-associated protein-like 2	0.67886576923077	19.724506779661	2.62405314160467	0.011011676523034	0.284135936740019	-2.86079365877492
O95861	BPNT1	BPNT1_HUMAN	3'(2'),5'-bisphosphate nucleotidase 1	0.42804987179487	20.164193220339	1.78833299836885	0.0787890383034696	0.486196061906452	-4.46214931975367
O95865	DDAH2	DDAH2_HUMAN	N(G),N(G)-dimethylarginine dimethylaminohydrolase 2	0.275675897435898	22.380486440678	1.71940084360568	0.0907147330276838	0.513854652483965	-4.57064563534298
O95870	ABHD16A	ABHGA_HUMAN	Phosphatidylserine lipase ABHD16A	-0.461765128205133	20.8003254237288	-1.57998511260928	0.119386464186496	0.545647758910947	-4.77828898069999
O95967	EFEMP2	FBLN4_HUMAN	EGF-containing fibulin-like extracellular matrix protein 2	0.722493717948716	21.5622355932203	1.80407495096112	0.0762571993954569	0.481492952637596	-4.43683846318305
O95994	AGR2	AGR2_HUMAN	Anterior gradient protein 2 homolog	0.993292051282046	24.6739728813559	1.43510090864238	0.156468854030029	0.587018478474727	-4.97700954573606
O96000	NDUFB10	NDUBA_HUMAN	NADH dehydrogenase [ubiquinone] 1 beta subcomplex subunit 10	0.187277307692305	21.6841084745763	0.904159525578028	0.36953946979292	0.763684338144967	-5.55032328224774
O96005	CLPTM1	CLPT1_HUMAN	Putative lipid scramblase CLPTM1	0.281638461538458	18.7463677966102	1.15175073540318	0.254008135473599	0.694811903127698	-5.31384949340439
O96008	TOMM40	TOM40_HUMAN	Mitochondrial import receptor subunit TOM40 homolog	0.25690858974359	19.6717559322034	0.89052193050035	0.376755065637406	0.768311540348116	-5.5617469751427
O96011	PEX11B	PX11B_HUMAN	Peroxisomal membrane protein 11B	0.198773205128202	20.4702474576271	0.612531922337531	0.542508569299737	0.840891870916046	-5.75753449514891
O96013	PAK4	PAK4_HUMAN	Serine/threonine-protein kinase PAK 4	0.163018589743584	18.0356830508475	0.895716531982738	0.373996179440102	0.767399647320752	-5.55741554551776
O96019	ACTL6A	ACL6A_HUMAN	Actin-like protein 6A	-0.0175426923076945	21.3780389830508	-0.0586707591715252	0.953409998723604	0.98625716817881	-5.93295541897125
P00167	CYB5A	CYB5_HUMAN	Cytochrome b5	-0.19663756410257	19.1702542372881	-0.755974332483009	0.452632751624047	0.796380638526255	-5.66537143820316
P00325	ADH1B	ADH1B_HUMAN	All-trans-retinol dehydrogenase [NAD(+)] ADH1B	0.547237051282047	20.7641779661017	1.26734124406569	0.209947115326597	0.648227545335239	-5.18484188160976
P00338	LDHA	LDHA_HUMAN	L-lactate dehydrogenase A chain	-0.239140897435897	26.1682288135593	-1.89461279372573	0.0629825952896255	0.463806662391242	-4.28745669541121
P00352	ALDH1A1	AL1A1_HUMAN	Aldehyde dehydrogenase 1A1	0.930419615384613	23.2242881355932	3.09392385338414	0.00300213482167161	0.182547282411686	-1.75291817347986
P00367	GLUD1	DHE3_HUMAN	Glutamate dehydrogenase 1, mitochondrial	0.0879688461538417	22.2025338983051	0.547219404225415	0.586264792685892	0.859492826829033	-5.79318310537875
P00387	CYB5R3	NB5R3_HUMAN	NADH-cytochrome b5 reductase 3	0.0470246153846091	24.9809440677966	0.37284327395614	0.710583578082204	0.907385361064157	-5.86884872624772
P00390	GSR	GSHR_HUMAN	Glutathione reductase, mitochondrial	0.280927435897434	23.2390677966102	2.44132143247287	0.017610974819195	0.316855046818356	-3.25364007241284
P00403	MT-CO2	COX2_HUMAN	Cytochrome c oxidase subunit 2	0.0836424358974361	23.9294440677966	0.329954440112916	0.742587645874255	0.919544386185599	-5.88308859904338
P00450	CP	CERU_HUMAN	Ceruloplasmin	0.302844743589743	21.9223305084746	1.74358323758696	0.0863716870203436	0.505962303293932	-4.53301848776517
P00488	F13A1	F13A_HUMAN	Coagulation factor XIII A chain	-0.147432307692312	22.5906847457627	-0.535012347118574	0.59462555038663	0.861490064068419	-5.79940547817379
P00491	PNP	PNPH_HUMAN	Purine nucleoside phosphorylase	-0.0624443589743615	22.203793220339	-0.349622607983483	0.727850404124034	0.915286502345031	-5.87677322440305
P00492	HPRT1	HPRT_HUMAN	Hypoxanthine-guanine phosphoribosyltransferase	-0.285398333333337	21.5036118644068	-1.61927413920429	0.11065152129949	0.5285787686566	-4.72138565999701
P00505	GOT2	AATM_HUMAN	Aspartate aminotransferase, mitochondrial	0.0682060256410231	23.746620338983	0.303948429267564	0.762222444542908	0.924245923693781	-5.89087987567533
P00533	EGFR	EGFR_HUMAN	Epidermal growth factor receptor	-0.0318091025641037	21.8224186440678	-0.112870836024253	0.910511067780384	0.977417262861092	-5.92855393457398
P00558	PGK1	PGK1_HUMAN	Phosphoglycerate kinase 1	-0.0623733333333381	25.6309101694915	-0.656023552169238	0.514325636914084	0.831907755265277	-5.73159919608151
P00568	AK1	KAD1_HUMAN	Adenylate kinase isoenzyme 1	-0.159516538461543	21.5602118644068	-0.770482097179795	0.444047794502805	0.793968471303072	-5.65499433345953
P00734	F2	THRB_HUMAN	Prothrombin	0.0700056410256418	21.5229949152542	0.325878818686027	0.745653835093903	0.920101254236954	-5.88435172284858
P00736	C1R	C1R_HUMAN	Complement C1r subcomponent	0.299157435897432	21.7580881355932	1.47226835352108	0.146192939944773	0.57590544581888	-4.92771298176053
P00738	HP	HPT_HUMAN	Haptoglobin	0.176042179487175	26.1616118644068	0.414619228699634	0.679904519899509	0.897897468429435	-5.85331614331943
P00740	F9	FA9_HUMAN	Coagulation factor IX	0.139831666666663	20.0057661016949	0.39373653686693	0.695176202984106	0.901261134302469	-5.86128533772378
P00742	F10	FA10_HUMAN	Coagulation factor X	0.139249615384613	19.0866813559322	0.414853166485084	0.679734184922967	0.897897468429435	-5.85322455046001
P00746	CFD	CFAD_HUMAN	Complement factor D	0.319056025641022	19.631986440678	1.14355000893893	0.257368181586262	0.699147313976249	-5.32255643033603
P00747	PLG	PLMN_HUMAN	Plasminogen	0.300036025641018	23.8146338983051	1.53772959903696	0.12939033536212	0.558567655240178	-4.83806103220094
P00748	F12	FA12_HUMAN	Coagulation factor XII	-0.299533461538461	21.8574983050847	-0.827713189357927	0.411124463384177	0.780948509946771	-5.61217730608514
P00751	CFB	CFAB_HUMAN	Complement factor B	0.131259743589739	22.4545949152542	0.63088199688984	0.530521923083874	0.836262304526108	-5.74680561388017
P00813	ADA	ADA_HUMAN	Adenosine deaminase	0.203807307692305	18.8359050847458	1.14883558129537	0.25519894482315	0.697487024341503	-5.31695139097873
P00915	CA1	CAH1_HUMAN	Carbonic anhydrase 1	0.234248846153841	24.1171474576271	0.794771169785723	0.429890145391202	0.78857124704401	-5.63718877816214
P00918	CA2	CAH2_HUMAN	Carbonic anhydrase 2	1.29250269230769	23.4039711864407	3.41606466242243	0.0011477113182822	0.166036967938297	-0.919849725243252
P00966	ASS1	ASSY_HUMAN	Argininosuccinate synthase	-0.138460897435902	23.0087	-0.505847567621417	0.614823600107936	0.870843642300446	-5.81370903701839
P00973	OAS1	OAS1_HUMAN	2'-5'-oligoadenylate synthase 1	-0.211617820512821	19.5861220338983	-0.477690797612475	0.634612034477142	0.878651735119126	-5.826764481124
P01008	SERPINC1	ANT3_HUMAN	Antithrombin-III	0.304675384615384	24.4086355932203	1.90280508615218	0.061884410243689	0.459853089271131	-4.27362210522647
P01009	SERPINA1	A1AT_HUMAN	Alpha-1-antitrypsin	0.180681282051278	25.3231033898305	0.854578699461149	0.396195629273028	0.775597990604456	-5.5910460080104
P01011	SERPINA3	AACT_HUMAN	Alpha-1-antichymotrypsin	0.179762435897432	25.0160610169492	0.806530202401909	0.423133675551977	0.7857627967039	-5.628374512152
P01019	AGT	ANGT_HUMAN	Angiotensinogen	-0.139560641025644	19.9497830508475	-0.419176960947561	0.676588965467058	0.897897468429435	-5.85152242574818
P01023	A2M	A2MG_HUMAN	Alpha-2-macroglobulin	0.25236282051282	24.9429661016949	0.994068344297736	0.324195624176595	0.73814074015985	-5.4708017080006
P01024	C3	CO3_HUMAN	Complement C3	0.227488461538454	25.5147237288136	1.07461842967753	0.286863146905987	0.718535697430697	-5.39339011863444
P01031	C5	CO5_HUMAN	Complement C5	0.192627692307695	21.6645101694915	0.982031081899524	0.3300416253573	0.740302539852073	-5.48187071844961
P01040	CSTA	CYTA_HUMAN	Cystatin-A	-0.302268205128208	20.0609355932203	-0.523743548179204	0.602392911235184	0.865455575448383	-5.80502624266074
P01042	KNG1	KNG1_HUMAN	Kininogen-1	0.306347179487176	23.1793406779661	1.5088816062275	0.136595470437394	0.564468293345951	-4.87801249626064
P01116	KRAS	RASK_HUMAN	GTPase KRas	0.45503166666666	19.0466186440678	0.897033639081391	0.373298696828099	0.767399647320752	-5.55631340786628
P01714	IGLV3-19	LV319_HUMAN	Immunoglobulin lambda variable 3-19	0.599843205128202	20.8057915254237	1.74674480255307	0.0858168214784273	0.505794467598572	-4.52806434401161
P01780	IGHV3-7	HV307_HUMAN	Immunoglobulin heavy variable 3-7	0.997425512820512	20.3514101694915	1.89185508314483	0.0633559655621256	0.464782229717473	-4.29210193455306
P01833	PIGR	PIGR_HUMAN	Polymeric immunoglobulin receptor	1.26328192307692	20.3363457627119	2.29800938978406	0.0250752384504127	0.353623605189983	-3.54570937919593
P01834	IGKC	IGKC_HUMAN	Immunoglobulin kappa constant	0.763775384615381	19.2323084745763	1.7006266844356	0.0942093249728826	0.515398928107072	-4.59953182764308
P01857	IGHG1	IGHG1_HUMAN	Immunoglobulin heavy constant gamma 1	0.362516025641021	22.5211542372881	1.50180874297225	0.138409602764647	0.567817183015347	-4.88770130453938
P01859	IGHG2	IGHG2_HUMAN	Immunoglobulin heavy constant gamma 2	0.680451153846152	20.2815847457627	1.21433450837735	0.229394387671148	0.671761011700942	-5.2454533498348
P01860	IGHG3	IGHG3_HUMAN	Immunoglobulin heavy constant gamma 3	0.319528205128203	22.008213559322	0.915443814216195	0.363636043502054	0.763212611959773	-5.5407434082198
P01861	IGHG4	IGHG4_HUMAN	Immunoglobulin heavy constant gamma 4	-0.0890296153846152	22.3367949152542	-0.191193943618332	0.84902141355969	0.957083994576919	-5.91728306626555
P01871	IGHM	IGHM_HUMAN	Immunoglobulin heavy constant mu	0.426150256410252	23.4624525423729	1.23844265347006	0.220392297082662	0.662054269945159	-5.21819026898311
P01876	IGHA1	IGHA1_HUMAN	Immunoglobulin heavy constant alpha 1	-0.133535384615384	22.4133508474576	-0.28083149031382	0.779809143715701	0.932802329835629	-5.89727061668613
P01889	HLA-B	HLAB_HUMAN	HLA class I histocompatibility antigen, B alpha chain	-0.838322307692308	20.4660847457627	-1.34386429732854	0.184069797196251	0.620912243877542	-5.09303859586406
P01903	HLA-DRA	DRA_HUMAN	HLA class II histocompatibility antigen, DR alpha chain	-0.0581260256410285	21.5137627118644	-0.29660917975564	0.76779280079232	0.925701621852993	-5.89296340422284
P01920	HLA-DQB1	DQB1_HUMAN	HLA class II histocompatibility antigen, DQ beta 1 chain	0.179514871794868	20.0658423728814	0.756643574912242	0.452234624568024	0.796380638526255	-5.66489699386903
P02042	HBD	HBD_HUMAN	Hemoglobin subunit delta	-0.219410897435901	22.7209406779661	-0.436547055817953	0.664012267270603	0.890980948134725	-5.84450772693579
P02144	MB	MYG_HUMAN	Myoglobin	0.0387179487179457	18.988593220339	0.089730218327353	0.928801504947649	0.982171176019381	-5.93077329880301
P02452	COL1A1	CO1A1_HUMAN	Collagen alpha-1(I) chain	0.13679435897436	31.3013033898305	0.477854834550672	0.634495952348954	0.878651735119126	-5.8266905687648
P02461	COL3A1	CO3A1_HUMAN	Collagen alpha-1(III) chain	0.41191269230769	28.7429762711864	1.38498249572536	0.171203880576367	0.607686478880425	-5.04162714568846
P02462	COL4A1	CO4A1_HUMAN	Collagen alpha-1(IV) chain	0.307140128205124	21.6905898305085	1.25703969021203	0.213627591280666	0.648802239691141	-5.1968130460029
P02511	CRYAB	CRYAB_HUMAN	Alpha-crystallin B chain	-0.0456756410256403	19.3244576271186	-0.0923371693616728	0.926738845505766	0.982119749879484	-5.9305486038493
P02533	KRT14	K1C14_HUMAN	Keratin, type I cytoskeletal 14	0.450297307692307	22.8653491525424	0.646602275670258	0.520363836631152	0.836204240618477	-5.73736606527107
P02538	KRT6A	K2C6A_HUMAN	Keratin, type II cytoskeletal 6A	-0.735796538461539	20.0502610169492	-1.02936065238996	0.307456366345318	0.723283928581196	-5.43759876300434
P02545	LMNA	LMNA_HUMAN	Prelamin-A/C	0.037016794871794	26.8025237288136	0.338399163202228	0.73624783607774	0.917474498097622	-5.88042162904119
P02549	SPTA1	SPTA1_HUMAN	Spectrin alpha chain, erythrocytic 1	0.176317692307689	19.6104389830508	0.561315932973468	0.576680025979018	0.853816123080042	-5.78582484569555
P02647	APOA1	APOA1_HUMAN	Apolipoprotein A-I	0.345332179487174	26.8460254237288	1.28540584181214	0.203607079106738	0.638414422189597	-5.16362693831192
P02649	APOE	APOE_HUMAN	Apolipoprotein E	0.28641179487179	23.7447830508475	1.36653586966649	0.176887867678644	0.616168121808029	-5.06487079012036
P02671	FGA	FIBA_HUMAN	Fibrinogen alpha chain	0.12224192307692	25.6321389830509	0.468652619290941	0.641022149517676	0.880734858834142	-5.8307980300957
P02675	FGB	FIBB_HUMAN	Fibrinogen beta chain	0.0940858974358949	25.9999423728814	0.311201143621167	0.756730143956216	0.923122104303994	-5.88877105302489
P02679	FGG	FIBG_HUMAN	Fibrinogen gamma chain	0.117896794871791	24.759706779661	0.38590808432628	0.700934471676802	0.904672021931815	-5.8641672913583
P02730	SLC4A1	B3AT_HUMAN	Band 3 anion transport protein	-0.0246396153846157	21.1004677966102	-0.0731488150177877	0.941931855624102	0.986169549801975	-5.93205187634654
P02741	CRP	CRP_HUMAN	C-reactive protein	-0.165393461538463	19.0266271186441	-0.389798797508576	0.698070405012463	0.903208242739425	-5.86274216561282
P02743	APCS	SAMP_HUMAN	Serum amyloid P-component	0.183090641025639	24.3746610169492	0.539932727131141	0.591248805289171	0.860885691139357	-5.79691409629263
P02746	C1QB	C1QB_HUMAN	Complement C1q subcomponent subunit B	-0.4249558974359	20.1630169491525	-1.36638656913265	0.17693445304283	0.616168121808029	-5.06505772759909
P02748	C9	CO9_HUMAN	Complement component C9	0.239582564102561	23.7361881355932	1.12856329681698	0.263590051244796	0.699987518581195	-5.33831478687553
P02749	APOH	APOH_HUMAN	Beta-2-glycoprotein 1	-0.238638076923076	19.2193711864407	-0.54768692413877	0.58594569686653	0.859492826829033	-5.79294203222696
P02750	LRG1	A2GL_HUMAN	Leucine-rich alpha-2-glycoprotein	0.0268882051282022	22.359413559322	0.127674012023994	0.89883539465328	0.974664995240693	-5.92686842630744
P02751	FN1	FINC_HUMAN	Fibronectin	0.0775570512820487	25.1156915254237	0.266929204444702	0.790442169562936	0.937121782321338	-5.90087132080053
P02753	RBP4	RET4_HUMAN	Retinol-binding protein 4	0.216064743589742	20.2975474576271	0.72243249257001	0.472844868344167	0.804278344053441	-5.68862278414055
P02760	AMBP	AMBP_HUMAN	Protein AMBP	0.263285256410254	22.8598610169492	1.03846829605607	0.303233500805854	0.721838338132559	-5.42884923569525
P02763	ORM1	A1AG1_HUMAN	Alpha-1-acid glycoprotein 1	-0.0609128205128236	19.6901355932203	-0.137540307509425	0.891065862192116	0.973990270314731	-5.92562989484781
P02765	AHSG	FETUA_HUMAN	Alpha-2-HS-glycoprotein	-0.564771794871797	20.6917762711864	-1.18774792323106	0.23962967920861	0.678709125986703	-5.2749294526996
P02766	TTR	TTHY_HUMAN	Transthyretin	0.0792789743589722	22.1647847457627	0.347645730795198	0.729327118111988	0.915396302502968	-5.8774244473658
P02768	ALB	ALBU_HUMAN	Albumin	0.15870833333333	29.9875338983051	0.795502832451722	0.429467883318207	0.788440478226198	-5.63664403446191
P02774	GC	VTDB_HUMAN	Vitamin D-binding protein	0.188632435897432	22.8764542372881	0.927535002334185	0.357377996544035	0.762301212973397	-5.53035056926515
P02786	TFRC	TFR1_HUMAN	Transferrin receptor protein 1	-0.470682692307694	19.9729457627119	-1.65240962455099	0.103693441074192	0.523814418172155	-4.67240678608877
P02787	TF	TRFE_HUMAN	Serotransferrin	0.516637179487173	25.7524559322034	2.33195062963546	0.0230900391565212	0.34869151297659	-3.47784326034579
P02788	LTF	TRFL_HUMAN	Lactotransferrin	-0.342455512820515	24.0983661016949	-0.87717361625171	0.383903277162294	0.768311540348116	-5.57276489246468
P02790	HPX	HEMO_HUMAN	Hemopexin	0.196495897435893	26.0510271186441	0.832599599617392	0.408383947687811	0.780386512458685	-5.60838282922064
P02792	FTL	FRIL_HUMAN	Ferritin light chain	0.0404987179487168	24.093320338983	0.155858343979183	0.876669700924993	0.968703078920472	-5.92308621772364
P02794	FTH1	FRIH_HUMAN	Ferritin heavy chain	0.160359487179487	23.462720338983	0.749942281230455	0.456230318951485	0.79860372397244	-5.66962916061768
P03952	KLKB1	KLKB1_HUMAN	Plasma kallikrein	0.301116538461535	20.9639881355932	1.06440449181575	0.291425238401048	0.721838338132559	-5.40352692854623
P03956	MMP1	MMP1_HUMAN	Interstitial collagenase	0.368608589743586	18.7475915254237	0.985532802847477	0.328333810104458	0.740198063616457	-5.47866410034991
P04003	C4BPA	C4BPA_HUMAN	C4b-binding protein alpha chain	0.335585641025639	21.6653677966102	1.19918971410394	0.235185043783272	0.676564462174904	-5.26232008300753
P04004	VTN	VTNC_HUMAN	Vitronectin	0.556009999999999	24.6564220338983	1.77479998630159	0.0810212942792276	0.49164974419322	-4.48375044018799
P04040	CAT	CATA_HUMAN	Catalase	0.236867307692307	23.9435983050848	1.46561605205978	0.147992212784136	0.578033946714676	-4.93662195941793
P04062	GBA1	GBA1_HUMAN	Lysosomal acid glucosylceramidase	-0.105024615384616	20.2873169491525	-0.266270500936314	0.790946983798587	0.937121782321338	-5.90103740224501
P04066	FUCA1	FUCO_HUMAN	Tissue alpha-L-fucosidase	-0.255406153846152	20.0050322033898	-0.594683778347357	0.554298701251017	0.848009731092242	-5.76767010723968
P04075	ALDOA	ALDOA_HUMAN	Fructose-bisphosphate aldolase A	-0.247006282051285	26.0231796610169	-1.67170175380357	0.0998092641667967	0.519100012381639	-4.64347617774266
P04080	CSTB	CYTB_HUMAN	Cystatin-B	-0.372373846153848	23.6808745762712	-1.43917381585292	0.155316093842183	0.587018478474727	-4.97166453604917
P04083	ANXA1	ANXA1_HUMAN	Annexin A1	-0.361846410256411	26.2918033898305	-1.35194209562374	0.181485924564916	0.620553905100631	-5.08305310752459
P04114	APOB	APOB_HUMAN	Apolipoprotein B-100	0.363859999999995	23.2511576271186	1.52952528966653	0.131407986322603	0.558911812541272	-4.84949394953599
P04156	PRNP	PRIO_HUMAN	Major prion protein	-0.0175953846153862	19.6652491525424	-0.0635290955280044	0.949557103162313	0.98625716817881	-5.93267434420109
P04179	SOD2	SODM_HUMAN	Superoxide dismutase [Mn], mitochondrial	0.0573405128205107	23.3622830508475	0.346859491352529	0.729914720305235	0.915396302502968	-5.87768242845238
P04181	OAT	OAT_HUMAN	Ornithine aminotransferase, mitochondrial	0.258290128205128	20.3206491525424	0.840165155265544	0.404162916468814	0.780026546141689	-5.60246492356878
P04196	HRG	HRG_HUMAN	Histidine-rich glycoprotein	0.203360769230769	21.1715949152542	0.871134961556422	0.387164841721654	0.771035871480482	-5.5776961179062
P04216	THY1	THY1_HUMAN	Thy-1 membrane glycoprotein	-0.273287051282056	21.6078576271187	-0.482260936125703	0.631381393308576	0.878651735119126	-5.82469583416055
P04217	A1BG	A1BG_HUMAN	Alpha-1B-glycoprotein	0.181324358974357	23.0808084745763	0.92235957867578	0.360048088398946	0.763212611959773	-5.53481523638291
P04233	CD74	HG2A_HUMAN	HLA class II histocompatibility antigen gamma chain	-0.164829487179492	20.6518949152542	-0.333001269115476	0.740298171365182	0.91822751989542	-5.88213410535631
P04259	KRT6B	K2C6B_HUMAN	Keratin, type II cytoskeletal 6B	-0.928209230769236	19.5208779661017	-1.31540076351983	0.193397265711478	0.632358581487777	-5.12777669312846
P04264	KRT1	K2C1_HUMAN	Keratin, type II cytoskeletal 1	1.30678782051282	24.9100338983051	4.77379436521428	1.20778954458759e-05	0.00659654389602257	3.09561113263137
P04275	VWF	VWF_HUMAN	von Willebrand factor	0.260548717948711	20.8316271186441	1.28762143483924	0.202839425342642	0.638414422189597	-5.16100547304034
P04278	SHBG	SHBG_HUMAN	Sex hormone-binding globulin	-0.152766410256413	18.4047288135593	-0.74761147749185	0.457624834151689	0.799104719906367	-5.6712654039708
P04406	GAPDH	G3P_HUMAN	Glyceraldehyde-3-phosphate dehydrogenase	-0.41590230769231	26.0804915254237	-2.29147261961942	0.0254745194267244	0.353623605189983	-3.55868551289337
P04424	ASL	ARLY_HUMAN	Argininosuccinate lyase	-0.0263201282051292	21.3300169491525	-0.170454691926436	0.865228046232944	0.962662109653136	-5.9208321640455
P04439	HLA-A	HLAA_HUMAN	HLA class I histocompatibility antigen, A alpha chain	-0.644509230769236	22.4843084745763	-1.09624205945345	0.277368660293876	0.714609095792948	-5.37162349888791
P04440	HLA-DPB1	DPB1_HUMAN	HLA class II histocompatibility antigen, DP beta 1 chain	-0.283570128205126	19.4523203389831	-0.878242305023544	0.383327863581449	0.768311540348116	-5.57188873902162
P04626	ERBB2	ERBB2_HUMAN	Receptor tyrosine-protein kinase erbB-2	-0.521166153846156	19.056020338983	-2.20156176170425	0.0315666441007349	0.361325527688431	-3.73404541039116
P04632	CAPNS1	CPNS1_HUMAN	Calpain small subunit 1	-0.407158461538458	20.5556813559322	-1.68431675915517	0.0973343526955778	0.517320278684052	-4.62439444871213
P04792	HSPB1	HSPB1_HUMAN	Heat shock protein beta-1	-0.256925128205129	26.6664881355932	-1.29338691388849	0.200851948538393	0.638401392202051	-5.15416388861435
P04839	CYBB	CY24B_HUMAN	Cytochrome b-245 heavy chain	-0.613175384615384	21.4212406779661	-1.62129255573166	0.110217126789136	0.5285787686566	-4.71842795162918
P04843	RPN1	RPN1_HUMAN	Dolichyl-diphosphooligosaccharide--protein glycosyltransferase subunit 1	0.260280128205127	23.5543745762712	3.16481667686769	0.00244096330293176	0.182547282411686	-1.57441444849052
P04844	RPN2	RPN2_HUMAN	Dolichyl-diphosphooligosaccharide--protein glycosyltransferase subunit 2	0.201948205128204	23.0877711864407	2.21573733469933	0.0305282322361497	0.360966229311854	-3.70678680433177
P04899	GNAI2	GNAI2_HUMAN	Guanine nucleotide-binding protein G(i) subunit alpha-2	-0.406609743589748	19.6977440677966	-2.14326835421529	0.0361701394014144	0.372793923358406	-3.84459046819097
P04920	SLC4A2	B3A2_HUMAN	Anion exchange protein 2	0.413529102564101	19.3700847457627	1.46664293932331	0.147713339936783	0.578033946714676	-4.93524915584874
P05023	ATP1A1	AT1A1_HUMAN	Sodium/potassium-transporting ATPase subunit alpha-1	0.244837564102562	23.164006779661	1.89865944242481	0.0624380907123255	0.460832484829484	-4.2806295387925
P05026	ATP1B1	AT1B1_HUMAN	Sodium/potassium-transporting ATPase subunit beta-1	0.236883589743586	19.8007440677966	0.738234532248372	0.463259762590108	0.800159732016611	-5.67779764175669
P05091	ALDH2	ALDH2_HUMAN	Aldehyde dehydrogenase, mitochondrial	0.282444230769228	22.5578254237288	2.01403630221972	0.048511728978806	0.416159517967401	-4.0806363785667
P05106	ITGB3	ITB3_HUMAN	Integrin beta-3	-0.223006153846155	18.3909491525424	-1.04254716481784	0.301355159239107	0.721838338132559	-5.42490670835608
P05107	ITGB2	ITB2_HUMAN	Integrin beta-2	0.0100849999999977	21.5115813559322	0.0545337113330199	0.956691761544307	0.986464753437362	-5.93317714763401
P05109	S100A8	S10A8_HUMAN	Protein S100-A8	-0.72478820512821	24.6720627118644	-1.67047417561145	0.100052823489273	0.519100012381639	-4.64532611512734
P05114	HMGN1	HMGN1_HUMAN	Non-histone chromosomal protein HMG-14	-0.0920794871794837	21.5321338983051	-0.352368631776401	0.725800861646931	0.914263646012677	-5.87586252877338
P05120	SERPINB2	PAI2_HUMAN	Plasminogen activator inhibitor 2	0.0630250000000013	18.3748355932203	0.245543765682779	0.806876304695099	0.94193463264453	-5.90605420484669
P05154	SERPINA5	IPSP_HUMAN	Plasma serine protease inhibitor	0.149502179487175	18.9613084745763	0.57611818869646	0.566697661603558	0.851475578667978	-5.77789906274194
P05155	SERPING1	IC1_HUMAN	Plasma protease C1 inhibitor	-0.233395641025641	23.6166915254237	-0.628456399179462	0.532098433194816	0.837109062285693	-5.74824171779828
P05156	CFI	CFAI_HUMAN	Complement factor I	0.0613565384615363	20.8411627118644	0.201635213528251	0.840886347949824	0.953498170709462	-5.91534240344028
P05161	ISG15	ISG15_HUMAN	Ubiquitin-like protein ISG15	-1.02792333333333	21.5196152542373	-2.9271143511773	0.00483225780547085	0.198850591820303	-2.16157291385815
P05164	MPO	PERM_HUMAN	Myeloperoxidase	-0.205077948717949	22.6468	-0.463195147672034	0.644906105664425	0.883880095467302	-5.83319656954927
P05165	PCCA	PCCA_HUMAN	Propionyl-CoA carboxylase alpha chain, mitochondrial	0.436401410256405	20.1682237288136	2.20794138350875	0.0310955302643349	0.360966229311854	-3.72179600130243
P05166	PCCB	PCCB_HUMAN	Propionyl-CoA carboxylase beta chain, mitochondrial	0.0940962820512757	20.7731542372881	0.256651370936535	0.798328987545355	0.941203465008415	-5.90341607500681
P05198	EIF2S1	IF2A_HUMAN	Eukaryotic translation initiation factor 2 subunit 1	-0.0724538461538478	23.015206779661	-0.860252639466698	0.393086130696491	0.775597990604456	-5.58649900661152
P05362	ICAM1	ICAM1_HUMAN	Intercellular adhesion molecule 1	-0.619716794871793	19.0567016949153	-2.07029752565627	0.0427514055034673	0.394616528032217	-3.97941752977857
P05413	FABP3	FABPH_HUMAN	Fatty acid-binding protein, heart	-0.34965653846154	20.0613661016949	-0.690880011356389	0.492314513982935	0.815966691961589	-5.70954952085689
P05455	SSB	LA_HUMAN	Lupus La protein	-0.080560769230772	22.2468779661017	-0.691520155951919	0.49191517407989	0.815966691961589	-5.7091340792663
P05546	SERPIND1	HEP2_HUMAN	Heparin cofactor 2	0.332387692307693	21.4518338983051	1.67344940155569	0.0994633563186514	0.519100012381639	-4.6408403852505
P05556	ITGB1	ITB1_HUMAN	Integrin beta-1	-0.11046525641026	23.7371355932203	-0.544943201228791	0.587819545990939	0.860622291709745	-5.79435390248404
P05783	KRT18	K1C18_HUMAN	Keratin, type I cytoskeletal 18	-0.787937948717951	26.801779661017	-2.5123656602621	0.0147089244487836	0.298813947076714	-3.10357640782176
P05787	KRT8	K2C8_HUMAN	Keratin, type II cytoskeletal 8	-0.590012307692307	27.4032118644068	-2.00097339400833	0.0499410172065862	0.425082372431124	-4.10379358867416
P05976	MYL1	MYL1_HUMAN	Myosin light chain 1/3, skeletal muscle isoform	0.0605352564102571	18.2876898305085	0.20923338718299	0.834977291025343	0.952723044112134	-5.91386541464602
P05997	COL5A2	CO5A2_HUMAN	Collagen alpha-2(V) chain	0.405338846153842	24.6955508474576	1.60271017546469	0.114268921301318	0.536144552886821	-4.7455310751465
P06132	UROD	DCUP_HUMAN	Uroporphyrinogen decarboxylase	-0.245311153846158	20.0748101694915	-0.947913902598969	0.346988820820334	0.756340369021432	-5.51253502073157
P06396	GSN	GELS_HUMAN	Gelsolin	0.0919312820512804	25.9855881355932	0.595863444291043	0.553515486184585	0.848009731092242	-5.76700932944463
P06454	PTMA	PTMA_HUMAN	Prothymosin alpha	-1.56640038461538	20.2013677966102	-4.29973763358288	6.40880816147469e-05	0.0233351826057251	1.61627860080731
P06493	CDK1	CDK1_HUMAN	Cyclin-dependent kinase 1	-1.09092269230769	20.4952966101695	-2.65354636985127	0.0101880927419205	0.280557814414063	-2.79530748607333
P06576	ATP5F1B	ATPB_HUMAN	ATP synthase subunit beta, mitochondrial	0.100613333333332	26.4265271186441	0.788173517602364	0.433708978205077	0.789591289765576	-5.64207878116936
P06681	C2	CO2_HUMAN	Complement C2	0.153929487179486	21.1269	0.782758750118193	0.436858109000262	0.790089089037697	-5.64606227432797
P06702	S100A9	S10A9_HUMAN	Protein S100-A9	-0.353754743589747	23.2349271186441	-0.84475546536592	0.401614951935235	0.77903822158829	-5.59884886428929
P06727	APOA4	APOA4_HUMAN	Apolipoprotein A-IV	1.05431115384615	22.7117525423729	3.02356660994367	0.00367657022861498	0.182547282411686	-1.92725612772181
P06730	EIF4E	IF4E_HUMAN	Eukaryotic translation initiation factor 4E	-0.612126538461539	22.1030389830508	-1.8820758984176	0.0646951308422648	0.464782229717473	-4.30852657022254
P06731	CEACAM5	CEAM5_HUMAN	Carcinoembryonic antigen-related cell adhesion molecule 5	0.170276538461539	20.7746406779661	0.286527395338118	0.77546472733306	0.931182818420828	-5.89574273787062
P06732	CKM	KCRM_HUMAN	Creatine kinase M-type	0.401690641025638	19.4607593220339	0.789150782096813	0.433142055492406	0.789436326945837	-5.64135697382384
P06733	ENO1	ENOA_HUMAN	Alpha-enolase	-0.238088076923079	24.7444847457627	-2.56785125633661	0.0127509417334281	0.285630472356787	-2.98400128488567
P06737	PYGL	PYGL_HUMAN	Glycogen phosphorylase, liver form	-0.0862675641025631	21.7173406779661	-0.512097020494868	0.610469525340146	0.869923970359949	-5.81071089645799
P06744	GPI	G6PI_HUMAN	Glucose-6-phosphate isomerase	-0.0698621794871835	24.3032949152542	-0.536616625367785	0.593523578255527	0.861490064068419	-5.79859564918953
P06748	NPM1	NPM_HUMAN	Nucleophosmin	-0.184609358974361	25.7590050847458	-1.24799363812039	0.216898681414013	0.655698320104908	-5.20724908405843
P06753	TPM3	TPM3_HUMAN	Tropomyosin alpha-3 chain	0.157578974358971	18.2546423728814	0.715272923989453	0.477224257240127	0.806115407719534	-5.69345175372734
P06756	ITGAV	ITAV_HUMAN	Integrin alpha-V	-0.0861212820512865	21.0365423728814	-0.6378726879191	0.525991983246871	0.836250420198024	-5.7426361863765
P06865	HEXA	HEXA_HUMAN	Beta-hexosaminidase subunit alpha	-0.179138076923079	20.7525016949152	-0.370565246971749	0.712270964424529	0.907508534377597	-5.86964857475438
P07098	LIPF	LIPG_HUMAN	Gastric triacylglycerol lipase	1.97749256410256	20.6092661016949	2.28251157882307	0.0260310414232253	0.353623605189983	-3.57642439071592
P07099	EPHX1	HYEP_HUMAN	Epoxide hydrolase 1	0.185448333333329	22.8526694915254	1.26031129220985	0.212453596206911	0.648680634845512	-5.1930212035878
P07108	DBI	ACBP_HUMAN	Acyl-CoA-binding protein	-0.249230256410258	21.3212745762712	-0.581485600889561	0.563099076363438	0.849206453486001	-5.77497474937664
P07195	LDHB	LDHB_HUMAN	L-lactate dehydrogenase B chain	-0.275052051282055	25.0746559322034	-1.59688262236072	0.115564071320127	0.538696247106764	-4.75397212640807
P07199	CENPB	CENPB_HUMAN	Major centromere autoantigen B	0.00372705128204614	18.6789186440678	0.0156914253033003	0.987532810777707	0.997515704812603	-5.93446859733353
P07203	GPX1	GPX1_HUMAN	Glutathione peroxidase 1	-0.0966606410256412	21.8386406779661	-0.73468819497767	0.465401168454037	0.801008208520945	-5.68024704626353
P07225	PROS1	PROS_HUMAN	Vitamin K-dependent protein S	0.152025512820511	19.148586440678	0.447148035727985	0.656383816477309	0.88718437283797	-5.84008767060665
P07237	P4HB	PDIA1_HUMAN	Protein disulfide-isomerase	0.0601791025641008	24.9767644067797	0.458464601682851	0.648280786830097	0.885616702481339	-5.83525307013168
P07305	H1-0	H10_HUMAN	Histone H1.0	0.0121334615384572	26.1792254237288	0.0889472966179345	0.929421060981416	0.982171176019381	-5.93083952333656
P07339	CTSD	CATD_HUMAN	Cathepsin D	0.33229705128205	25.4389389830509	2.06315898395502	0.0434478231358676	0.397705353117984	-3.99239303498647
P07355	ANXA2	ANXA2_HUMAN	Annexin A2	-0.41908294871795	25.7536440677966	-2.56673441534181	0.0127879007043913	0.285630472356787	-2.9864284638175
P07357	C8A	CO8A_HUMAN	Complement component C8 alpha chain	0.0605565384615368	21.4046338983051	0.235819825502036	0.814378388135979	0.943952609858802	-5.90826810749882
P07358	C8B	CO8B_HUMAN	Complement component C8 beta chain	0.544239230769226	19.0230813559322	2.03503988258109	0.0462874470471667	0.405006497277939	-4.04312980264845
P07360	C8G	CO8G_HUMAN	Complement component C8 gamma chain	0.52371833333333	19.3322016949152	1.74280683449345	0.0865084018331043	0.505962303293932	-4.53423387419613
P07384	CAPN1	CAN1_HUMAN	Calpain-1 catalytic subunit	-0.0719189743589773	23.912520338983	-0.594841755842969	0.554193783092698	0.848009731092242	-5.76758169274658
P07437	TUBB	TBB5_HUMAN	Tubulin beta chain	-0.0940480769230801	23.0414576271186	-0.781840234549065	0.437393637408261	0.790589602750619	-5.64673533558065
P07451	CA3	CAH3_HUMAN	Carbonic anhydrase 3	0.351356666666667	18.5017627118644	0.965290200211182	0.338287612467572	0.749125012641711	-5.49704834276637
P07476	IVL	INVO_HUMAN	Involucrin	-0.329123333333338	19.6454338983051	-0.574001018873672	0.568120222592299	0.851660553263936	-5.77904518503936
P07478	PRSS2	TRY2_HUMAN	Trypsin-2	0.116107435897433	18.5060389830508	0.371364312247639	0.711678913633402	0.907508534377597	-5.86936856669326
P07585	DCN	PGS2_HUMAN	Decorin	0.59110833333333	25.5044576271186	1.6599346608051	0.102163981034312	0.521481878270158	-4.66115836096659
P07602	PSAP	SAP_HUMAN	Prosaposin	-0.679208974358977	22.3690813559322	-0.832362332994342	0.408516759161563	0.780386512458685	-5.60856757877266
P07686	HEXB	HEXB_HUMAN	Beta-hexosaminidase subunit beta	0.552936794871792	20.8944355932203	1.92050058780431	0.0595676646193551	0.454468815700298	-4.24356053090862
P07737	PFN1	PROF1_HUMAN	Profilin-1	-0.365429358974361	26.1233	-1.34461670523192	0.183827948682399	0.620912243877542	-5.09211086401958
P07738	BPGM	PMGE_HUMAN	Bisphosphoglycerate mutase	0.0275439743589741	18.9112220338983	0.0949004369302881	0.924711241087637	0.98190247918991	-5.93032140213559
P07814	EPRS1	SYEP_HUMAN	Bifunctional glutamate/proline--tRNA ligase	0.0569806410256344	23.0736101694915	0.76651388920637	0.446386463021625	0.793968471303072	-5.65785190249741
P07858	CTSB	CATB_HUMAN	Cathepsin B	-0.156028205128208	23.1660627118644	-0.730505437677152	0.467934101927086	0.80199793515432	-5.68312114635424
P07900	HSP90AA1	HS90A_HUMAN	Heat shock protein HSP 90-alpha	-0.277542435897441	25.1114847457627	-2.14115147222257	0.0363478248366268	0.372793923358406	-3.84855766875082
P07902	GALT	GALT_HUMAN	Galactose-1-phosphate uridylyltransferase	-0.0742501282051296	18.7791644067797	-0.300900929821635	0.764533926934035	0.924245923693781	-5.89175118838832
P07910	HNRNPC	HNRPC_HUMAN	Heterogeneous nuclear ribonucleoproteins C1/C2	-0.604075384615385	22.3389559322034	-3.3929991580013	0.00123169008827753	0.166036967938297	-0.981317947081814
P07919	UQCRH	QCR6_HUMAN	Cytochrome b-c1 complex subunit 6, mitochondrial	-0.490314743589744	19.1762186440678	-1.54454492107793	0.127733093966134	0.555884925533893	-4.82852099474241
P07942	LAMB1	LAMB1_HUMAN	Laminin subunit beta-1	0.0831547435897414	22.8595016949153	0.508659500206865	0.612862755534727	0.87068698690076	-5.81236454137703
P07948	LYN	LYN_HUMAN	Tyrosine-protein kinase Lyn	0.643690769230765	19.3692305084746	1.50330156051977	0.138025130865609	0.567817183015347	-4.88565985264132
P07951	TPM2	TPM2_HUMAN	Tropomyosin beta chain	-0.89724602564102	23.4687101694915	-2.06019408224359	0.0437399465814861	0.397828912629719	-3.99777095142873
P07954	FH	FUMH_HUMAN	Fumarate hydratase, mitochondrial	0.325709487179482	22.9237694915254	2.92489267291792	0.00486247557356148	0.198850591820303	-2.16690519626521
P07996	THBS1	TSP1_HUMAN	Thrombospondin-1	-0.233226153846155	23.102013559322	-0.731997635639434	0.467029581042582	0.801688025186162	-5.68209765868006
P08123	COL1A2	CO1A2_HUMAN	Collagen alpha-2(I) chain	0.301514230769231	31.0663610169492	1.0400796308223	0.302490520960887	0.721838338132559	-5.42729353836757
P08133	ANXA6	ANXA6_HUMAN	Annexin A6	0.0431596153846151	24.9870542372881	0.221286371827651	0.82562344736847	0.94732774405689	-5.91141058990269
P08174	CD55	DAF_HUMAN	Complement decay-accelerating factor	-0.369711794871795	20.8531542372881	-1.0503394670439	0.297788884517996	0.721838338132559	-5.41733355848102
P08185	SERPINA6	CBG_HUMAN	Corticosteroid-binding globulin	0.995009230769226	19.7300779661017	2.55157519539124	0.013299257337376	0.289704076347062	-3.01929105234231
P08195	SLC3A2	4F2_HUMAN	4F2 cell-surface antigen heavy chain	-0.114204230769234	21.1568440677966	-0.727449208216671	0.469789789057424	0.802714552091119	-5.68521099535443
P08236	GUSB	BGLR_HUMAN	Beta-glucuronidase	-0.000536025641031605	20.4698406779661	-0.00176023251054368	0.998601398186547	0.999938636818675	-5.93458370828445
P08237	PFKM	PFKAM_HUMAN	ATP-dependent 6-phosphofructokinase, muscle type	-0.442751794871797	20.605113559322	-1.84646474441513	0.0697757765157599	0.47080559645938	-4.36770294501886
P08238	HSP90AB1	HS90B_HUMAN	Heat shock protein HSP 90-beta	-0.122867051282058	24.8716677966102	-0.7962755325628	0.429022205820926	0.788063771566802	-5.63606820519202
P08240	SRPRA	SRPRA_HUMAN	Signal recognition particle receptor subunit alpha	0.116989358974358	19.6457169491525	0.459151067824769	0.647790613120301	0.885616702481339	-5.83495594367941
P08243	ASNS	ASNS_HUMAN	Asparagine synthetase [glutamine-hydrolyzing]	-0.288606923076927	19.8261559322034	-0.98881916761514	0.326736380156873	0.740023477521394	-5.47564466270399
P08294	SOD3	SODE_HUMAN	Extracellular superoxide dismutase [Cu-Zn]	0.231998717948718	19.6598050847458	0.306855686426794	0.76001935838028	0.923122104303994	-5.89004050349944
P08311	CTSG	CATG_HUMAN	Cathepsin G	-0.495967179487182	24.8308372881356	-1.20520650003529	0.232871929488633	0.674135435454285	-5.25564325293366
P08397	HMBS	HEM3_HUMAN	Porphobilinogen deaminase	-0.479763205128208	19.2083033898305	-1.46295110416081	0.148717859406909	0.578953518036102	-4.94018046641132
P08514	ITGA2B	ITA2B_HUMAN	Integrin alpha-IIb	-0.310398205128205	18.6843915254237	-1.08349295057156	0.282939643893885	0.715142493691311	-5.3845072112427
P08559	PDHA1	ODPA_HUMAN	Pyruvate dehydrogenase E1 component subunit alpha, somatic form, mitochondrial	0.0708785897435859	22.6889169491525	0.676908491316609	0.501074573419307	0.820190498049484	-5.71852252256849
P08571	CD14	CD14_HUMAN	Monocyte differentiation antigen CD14	-0.240707307692314	22.0163033898305	-0.953463715341778	0.344194002334031	0.754732952562975	-5.50761832603058
P08572	COL4A2	CO4A2_HUMAN	Collagen alpha-2(IV) chain	-0.00251256410256739	22.5723491525424	-0.0129840572868096	0.989683739657489	0.998827722469231	-5.93450535509351
P08574	CYC1	CY1_HUMAN	Cytochrome c1, heme protein, mitochondrial	0.171931025641025	22.5807593220339	0.867099724712909	0.38935395971514	0.773749500295036	-5.58097285355168
P08575	PTPRC	PTPRC_HUMAN	Receptor-type tyrosine-protein phosphatase C	0.128078333333329	22.1767169491525	0.883489623186518	0.380510416917423	0.768311540348116	-5.56757172483232
P08579	SNRPB2	RU2B_HUMAN	U2 small nuclear ribonucleoprotein B''	-0.310665512820516	19.9909898305085	-0.856249344123228	0.395278485121389	0.775597990604456	-5.58971022551251
P08581	MET	MET_HUMAN	Hepatocyte growth factor receptor	-2.45104256410256	19.0522593220339	-8.47300477800069	7.88063985984581e-12	2.58248568207147e-08	15.6337814592073
P08590	MYL3	MYL3_HUMAN	Myosin light chain 3	0.181912820512819	18.2438474576271	0.704732798548306	0.483712693774776	0.808738008928541	-5.70047488585033
P08603	CFH	CFAH_HUMAN	Complement factor H	0.168752435897429	22.054893220339	0.811397797320576	0.420355621153425	0.784903345025513	-5.62468887564817
P08621	SNRNP70	RU17_HUMAN	U1 small nuclear ribonucleoprotein 70 kDa	-0.065827307692311	22.9114220338983	-0.805652654668447	0.4236356833022	0.7857627967039	-5.62903666708257
P08648	ITGA5	ITA5_HUMAN	Integrin alpha-5	-0.540613076923075	19.8906355932203	-1.87414906422842	0.0657981349163449	0.465442202842001	-4.3217851094063
P08651	NFIC	NFIC_HUMAN	Nuclear factor 1 C-type	0.400546282051281	19.1013728813559	0.964340683661865	0.338759342936307	0.749570808104172	-5.4979016321017
P08670	VIM	VIME_HUMAN	Vimentin	0.103950512820508	27.8529830508475	0.720306480955348	0.474142941907613	0.804278344053441	-5.69006165986502
P08697	SERPINF2	A2AP_HUMAN	Alpha-2-antiplasmin	-0.443981153846157	19.5823559322034	-1.21849787657146	0.227820889274186	0.671219121476726	-5.24078142504633
P08708	RPS17	RS17_HUMAN	40S ribosomal protein S17	-0.134103974358974	22.6792	-0.887674044661227	0.378273044452917	0.768311540348116	-5.56411124349076
P08727	KRT19	K1C19_HUMAN	Keratin, type I cytoskeletal 19	-0.624612948717947	26.8635152542373	-1.91825950266721	0.0598569336756236	0.454468815700298	-4.24738122601771
P08729	KRT7	K2C7_HUMAN	Keratin, type II cytoskeletal 7	-1.24686653846154	24.4095050847458	-2.51069177960595	0.0147720047074848	0.298813947076714	-3.1071515612102
P08758	ANXA5	ANXA5_HUMAN	Annexin A5	-0.162942692307693	26.2035271186441	-1.07787141297605	0.285420624164869	0.717250661926448	-5.39014219645875
P08779	KRT16	K1C16_HUMAN	Keratin, type I cytoskeletal 16	-0.0131673076923095	20.7262711864407	-0.0226533338418113	0.982002232475003	0.996246633125719	-5.93434220404944
P08865	RPSA	RSSA_HUMAN	40S ribosomal protein SA	-0.11024884615385	24.2007186440678	-1.08764420296442	0.281117195362167	0.715142493691311	-5.38032798940774
P08962	CD63	CD63_HUMAN	CD63 antigen	-0.390910512820516	20.6410915254237	-0.715654398257945	0.476990343148722	0.806115407719534	-5.6931956487267
P09001	MRPL3	RM03_HUMAN	39S ribosomal protein L3, mitochondrial	-0.305477564102565	19.3598491525424	-2.12070726718594	0.0381034713271809	0.379446736233178	-3.88670053127863
P09012	SNRPA	SNRPA_HUMAN	U1 small nuclear ribonucleoprotein A	-0.539828461538462	20.5758542372881	-1.01155098322383	0.315828879247928	0.728471408531224	-5.45449362619178
P09104	ENO2	ENOG_HUMAN	Gamma-enolase	-0.576048717948721	20.8275220338983	-1.68907693955949	0.096413628978162	0.517320278684052	-4.61716043433092
P09110	ACAA1	THIK_HUMAN	3-ketoacyl-CoA thiolase, peroxisomal	0.0482470512820498	21.2481271186441	0.198243911387675	0.843526735552907	0.954501765333867	-5.91598402303276
P09211	GSTP1	GSTP1_HUMAN	Glutathione S-transferase P	-0.966477820512819	24.784806779661	-1.85108544481525	0.0690981387052002	0.47080559645938	-4.3600809065879
P09327	VIL1	VILI_HUMAN	Villin-1	0.0388815384615349	20.0086813559322	0.072299749489751	0.942604674030413	0.98625716817881	-5.93211034218934
P09382	LGALS1	LEG1_HUMAN	Galectin-1	-0.0217434615384644	24.8369322033898	-0.125272272098251	0.900728257567481	0.974664995240693	-5.92715598251471
P09429	HMGB1	HMGB1_HUMAN	High mobility group protein B1	0.81719346153846	20.0535237288136	1.84628066323107	0.0698028879428702	0.47080559645938	-4.36800624574754
P09455	RBP1	RET1_HUMAN	Retinol-binding protein 1	0.277930897435899	19.8041220338983	0.766100487612249	0.446630514599771	0.793968471303072	-5.65814876852735
P09467	FBP1	F16P1_HUMAN	Fructose-1,6-bisphosphatase 1	0.320473461538457	21.6911033898305	1.23728256542315	0.22081944371378	0.662054269945159	-5.21951379699342
P09486	SPARC	SPRC_HUMAN	SPARC	-0.170352179487178	20.8284593220339	-0.469265200052063	0.640586815659667	0.880538169008695	-5.83052706293534
P09493	TPM1	TPM1_HUMAN	Tropomyosin alpha-1 chain	-0.253246794871797	24.2034745762712	-0.756188161119836	0.452505524588572	0.796380638526255	-5.66521989392639
P09496	CLTA	CLCA_HUMAN	Clathrin light chain A	-0.0175969230769257	23.6423881355932	-0.161716913278536	0.872074020784009	0.966121219103853	-5.92220570606155
P09497	CLTB	CLCB_HUMAN	Clathrin light chain B	0.0817794871794867	23.1267576271186	0.377098474530047	0.707435552522021	0.907385361064157	-5.86734159876115
P09525	ANXA4	ANXA4_HUMAN	Annexin A4	-0.113319358974361	24.0306389830508	-0.581462830305621	0.563114319018944	0.849206453486001	-5.77498721200834
P09543	CNP	CN37_HUMAN	2',3'-cyclic-nucleotide 3'-phosphodiesterase	0.0161373076923064	21.5408220338983	0.131729298886599	0.895640680362759	0.974186270738847	-5.92637050682195
P09619	PDGFRB	PGFRB_HUMAN	Platelet-derived growth factor receptor beta	0.0176226923076882	19.2315338983051	0.0698394741112397	0.944554486320751	0.98625716817881	-5.93227590052882
P09622	DLD	DLDH_HUMAN	Dihydrolipoyl dehydrogenase, mitochondrial	-0.120589102564103	22.745213559322	-0.577177529258787	0.565986531245403	0.850797184812471	-5.77732402735267
P09661	SNRPA1	RU2A_HUMAN	U2 small nuclear ribonucleoprotein A'	-0.160417820512824	21.1504661016949	-0.77042320472103	0.444082450342291	0.793968471303072	-5.65503684845183
P09758	TACSTD2	TACD2_HUMAN	Tumor-associated calcium signal transducer 2	-0.862369743589744	19.7525389830509	-1.90686304526121	0.0613464807621676	0.458978122049368	-4.266749898329
P09871	C1S	C1S_HUMAN	Complement C1s subcomponent	0.249705384615383	23.2114694915254	1.32443770779331	0.190398061757284	0.627069797365447	-5.11682325983133
P09874	PARP1	PARP1_HUMAN	Poly [ADP-ribose] polymerase 1	0.129594743589745	22.8785593220339	1.08459660054635	0.282454329414312	0.715142493691311	-5.38339762049716
P09914	IFIT1	IFIT1_HUMAN	Interferon-induced protein with tetratricopeptide repeats 1	-0.966410641025642	19.9394711864407	-2.70357719770692	0.00891858548583525	0.263299140874614	-2.6829298514935
P09917	ALOX5	LOX5_HUMAN	Polyunsaturated fatty acid 5-lipoxygenase	-0.349698076923077	18.7686186440678	-1.67835449900742	0.0984977372188476	0.517680066012184	-4.63342924626716
P09936	UCHL1	UCHL1_HUMAN	Ubiquitin carboxyl-terminal hydrolase isozyme L1	-0.623993589743592	20.4452796610169	-1.53887200727644	0.129111354449891	0.558176660332842	-4.83646460022363
P09960	LTA4H	LKHA4_HUMAN	Leukotriene A-4 hydrolase	-0.0186323076923116	22.3556237288136	-0.182709072080915	0.855644403740483	0.959891240923454	-5.9187842211477
P09972	ALDOC	ALDOC_HUMAN	Fructose-bisphosphate aldolase C	-0.340966923076922	20.1393050847458	-2.49996028123511	0.0151822604558552	0.301631584409959	-3.13002736630267
P0C0L5	C4B_2	CO4B_HUMAN	Complement C4-B	0.309780512820509	20.0537101694915	0.761147036500527	0.44956083287387	0.795045152581345	-5.66169367109689
P0CAP1	MYZAP	MYZAP_HUMAN	Myocardial zonula adherens protein	-0.295195000000004	18.3133661016949	-1.53011934258672	0.131261058541046	0.558911812541272	-4.8486680091982
P10153	RNASE2	RNAS2_HUMAN	Non-secretory ribonuclease	0.530004487179487	22.7651169491525	0.803544343067377	0.424843218081644	0.7857627967039	-5.63062461791517
P10155	RO60	RO60_HUMAN	RNA-binding protein RO60	0.0132297435897462	21.7350050847458	0.14567283910445	0.884669656308293	0.971535678191112	-5.92453977051086
P10253	GAA	LYAG_HUMAN	Lysosomal alpha-glucosidase	-0.0352034615384683	20.9077949152542	-0.122367923305414	0.903018009714303	0.974664995240693	-5.92749642481963
P10301	RRAS	RRAS_HUMAN	Ras-related protein R-Ras	-0.128162179487182	22.6084576271186	-0.574104965508607	0.568050338285327	0.851660553263936	-5.77898901124424
P10321	HLA-C	HLAC_HUMAN	HLA class I histocompatibility antigen, C alpha chain	-0.0465070512820506	20.4347830508475	-0.102518665556901	0.918688055832892	0.97967483207432	-5.92960943482084
P10515	DLAT	ODP2_HUMAN	Dihydrolipoyllysine-residue acetyltransferase component of pyruvate dehydrogenase complex, mitochondrial	0.454046153846149	21.1969322033898	2.1945902757911	0.0320886305521296	0.361325527688431	-3.74739723572155
P10586	PTPRF	PTPRF_HUMAN	Receptor-type tyrosine-protein phosphatase F	0.0438705128205113	18.7524491525424	0.19221458199074	0.848225465185065	0.957083994576919	-5.91709790885516
P10599	TXN	THIO_HUMAN	Thioredoxin	-0.225458717948722	24.3386779661017	-1.50782957105069	0.136864111940646	0.564866114394833	-4.87945628979683
P10619	CTSA	PPGB_HUMAN	Lysosomal protective protein	0.627331025641024	19.340286440678	2.44286598802554	0.0175427655914591	0.316855046818356	-3.25041429815259
P10636	MAPT	TAU_HUMAN	Microtubule-associated protein tau	-0.0491128205128257	18.4804355932203	-0.235184165103344	0.814869420860865	0.943952609858802	-5.90840972341186
P10643	C7	CO7_HUMAN	Complement component C7	0.243582307692306	20.4490220338983	0.926769493297442	0.35777212863994	0.762301212973397	-5.53101247530192
P10644	PRKAR1A	KAP0_HUMAN	cAMP-dependent protein kinase type I-alpha regulatory subunit	-0.287043333333338	21.2089694915254	-2.39447439894017	0.0197963126610802	0.324637589211871	-3.35069560970339
P10768	ESD	ESTD_HUMAN	S-formylglutathione hydrolase	0.0104917948717916	22.4052152542373	0.0460260189160629	0.963442893513011	0.988197324433814	-5.93358219772572
P10809	HSPD1	CH60_HUMAN	60 kDa heat shock protein, mitochondrial	-0.00717935897436492	26.2355593220339	-0.0451309537354612	0.964153321868524	0.988588997422764	-5.93362082740018
P10909	CLU	CLUS_HUMAN	Clusterin	0.401616282051278	22.2940101694915	1.13030366757629	0.26286210694731	0.699147313976249	-5.33649499559452
P10916	MYL2	MLRV_HUMAN	Myosin regulatory light chain 2, ventricular/cardiac muscle isoform	0.226964615384614	18.5142474576271	0.85893119445848	0.393808966946737	0.775597990604456	-5.58756060863049
P11021	HSPA5	BIP_HUMAN	Endoplasmic reticulum chaperone BiP	0.1544141025641	24.766620338983	1.69024435742864	0.0961889187834221	0.517320278684052	-4.61538350385834
P11047	LAMC1	LAMC1_HUMAN	Laminin subunit gamma-1	0.0152703846153824	24.1739389830509	0.06228918680277	0.950540299490438	0.98625716817881	-5.93274820183069
P11117	ACP2	PPAL_HUMAN	Lysosomal acid phosphatase	-0.177886923076926	19.8971237288136	-0.635230382658983	0.527701800859519	0.836250420198024	-5.74421744891454
P11142	HSPA8	HSP7C_HUMAN	Heat shock cognate 71 kDa protein	-0.0770788461538481	25.3915745762712	-0.851997134103352	0.39761543528582	0.775597990604456	-5.59310512910758
P11166	SLC2A1	GTR1_HUMAN	Solute carrier family 2, facilitated glucose transporter member 1	-1.57542448717949	20.4251627118644	-2.90163160436447	0.00518954960906714	0.203356016624492	-2.22255649456894
P11171	EPB41	EPB41_HUMAN	Protein 4.1	0.0245491025640981	19.7164423728814	0.0980577625788305	0.922214413383398	0.980563475878454	-5.93003299701367
P11172	UMPS	UMPS_HUMAN	Uridine 5'-monophosphate synthase	-0.0746869230769274	20.6905406779661	-0.676351883442735	0.501425308939821	0.820258319947445	-5.71887626111239
P11177	PDHB	ODPB_HUMAN	Pyruvate dehydrogenase E1 component subunit beta, mitochondrial	0.221121153846152	22.1960898305085	1.80194309521025	0.0765960406091624	0.481775863869914	-4.44027774525759
P11182	DBT	ODB2_HUMAN	Lipoamide acyltransferase component of branched-chain alpha-keto acid dehydrogenase complex, mitochondrial	0.696934999999996	19.6781508474576	2.41255990277407	0.0189253994917072	0.324637589211871	-3.31340715692178
P11215	ITGAM	ITAM_HUMAN	Integrin alpha-M	-0.0640364102564152	20.6833508474576	-0.196569642750022	0.844830948598888	0.954988278219578	-5.91629678030708
P11216	PYGB	PYGB_HUMAN	Glycogen phosphorylase, brain form	-0.240486410256414	23.2323644067797	-1.21920661771478	0.227553815707809	0.671219121476726	-5.23998460075011
P11217	PYGM	PYGM_HUMAN	Glycogen phosphorylase, muscle form	-0.00456397435897911	20.0418881355932	-0.0103149829731105	0.991804320578441	0.998993206968195	-5.93453479864871
P11233	RALA	RALA_HUMAN	Ras-related protein Ral-A	-0.813813205128206	19.2445406779661	-2.57121288514748	0.0126402814000143	0.285630472356787	-2.97669060303611
P11234	RALB	RALB_HUMAN	Ras-related protein Ral-B	-1.43780679487179	21.226420338983	-2.55048646279134	0.013336686657759	0.289704076347062	-3.02164533196241
P11277	SPTB	SPTB1_HUMAN	Spectrin beta chain, erythrocytic	0.140255384615379	19.8973711864407	0.449855439506119	0.654441405131591	0.886608936568829	-5.83894194435311
P11279	LAMP1	LAMP1_HUMAN	Lysosome-associated membrane glycoprotein 1	-0.0559810256410275	23.1523355932203	-0.131689993521252	0.895671636497045	0.974186270738847	-5.92637540751386
P11310	ACADM	ACADM_HUMAN	Medium-chain specific acyl-CoA dehydrogenase, mitochondrial	0.0488287179487154	21.3016966101695	0.148303745463923	0.882602085689417	0.970569436642645	-5.92417371827751
P11387	TOP1	TOP1_HUMAN	DNA topoisomerase 1	-0.242669871794877	21.6165661016949	-1.30808862394015	0.195849965148127	0.632358581487777	-5.13658794688126
P11413	G6PD	G6PD_HUMAN	Glucose-6-phosphate 1-dehydrogenase	0.108084615384612	23.4940457627119	0.905795793284071	0.368679682151234	0.763651494460672	-5.54894131287324
P11498	PC	PYC_HUMAN	Pyruvate carboxylase, mitochondrial	0.0768073076923076	20.6264559322034	0.476730912076729	0.635291490223819	0.878651735119126	-5.82719648523985
P11532	DMD	DMD_HUMAN	Dystrophin	-0.0563329487179504	21.2614779661017	-0.186170391219232	0.85294133318652	0.958673086065663	-5.91818005729481
P11586	MTHFD1	C1TC_HUMAN	C-1-tetrahydrofolate synthase, cytoplasmic	-0.106349358974362	22.9538762711864	-1.0962099441105	0.277382596841205	0.714609095792948	-5.37165613470901
P11678	EPX	PERE_HUMAN	Eosinophil peroxidase	0.415920897435899	23.2607457627119	1.04061466120194	0.302244095426347	0.721838338132559	-5.4267764688049
P11717	IGF2R	MPRI_HUMAN	Cation-independent mannose-6-phosphate receptor	-0.0933183333333348	20.777	-0.620637279504524	0.537196956196614	0.839882836572664	-5.75283398314777
P11766	ADH5	ADHX_HUMAN	Alcohol dehydrogenase class-3	-0.0510657692307717	24.0283796610169	-0.278818535336163	0.781346172979086	0.934137690205204	-5.897803259156
P11802	CDK4	CDK4_HUMAN	Cyclin-dependent kinase 4	0.131104230769226	19.8281271186441	0.299424066382229	0.76565488124766	0.924371757208404	-5.89217029116323
P11940	PABPC1	PABP1_HUMAN	Polyadenylate-binding protein 1	-0.23822666666667	19.9637881355932	-0.836155021984568	0.406396936881003	0.780386512458685	-5.6056082200065
P12004	PCNA	PCNA_HUMAN	Proliferating cell nuclear antigen	-0.103009358974364	21.8803440677966	-0.504703505234725	0.61562219834347	0.870908618404105	-5.8142539446471
P12081	HARS1	HARS1_HUMAN	Histidine--tRNA ligase, cytoplasmic	-0.152876666666665	21.1485559322034	-1.8400532594311	0.0707252943169582	0.47080559645938	-4.37825104562277
P12107	COL11A1	COBA1_HUMAN	Collagen alpha-1(XI) chain	0.247797435897427	20.7521983050848	0.294785280287081	0.769179029858039	0.926010169303745	-5.8934733130615
P12109	COL6A1	CO6A1_HUMAN	Collagen alpha-1(VI) chain	0.157386282051279	27.6493	0.71070624732442	0.480029463998433	0.808180086625051	-5.69650720845206
P12110	COL6A2	CO6A2_HUMAN	Collagen alpha-2(VI) chain	0.125069102564099	26.6246677966102	0.550920240987252	0.583741129786474	0.858196358147274	-5.79126922167054
P12111	COL6A3	CO6A3_HUMAN	Collagen alpha-3(VI) chain	0.230179871794871	27.1123677966102	1.01017556915515	0.316481802351496	0.728471408531224	-5.45578657081914
P12235	SLC25A4	ADT1_HUMAN	ADP/ATP translocase 1	-0.273636025641025	21.7390169491525	-0.767754831898733	0.445654340316672	0.793968471303072	-5.65695983264695
P12268	IMPDH2	IMDH2_HUMAN	Inosine-5'-monophosphate dehydrogenase 2	-0.1815758974359	22.9186152542373	-0.951871311152457	0.344994406860996	0.754732952562975	-5.50903191265646
P12270	TPR	TPR_HUMAN	Nucleoprotein TPR	-0.051086794871798	20.4274457627119	-0.655362149241981	0.51474831509303	0.8321806751652	-5.73200672952386
P12277	CKB	KCRB_HUMAN	Creatine kinase B-type	0.0191816666666671	23.6043644067797	0.0562763529949786	0.955309295088499	0.98625716817881	-5.9330857245042
P12429	ANXA3	ANXA3_HUMAN	Annexin A3	-0.25203576923077	24.1243050847458	-1.19494437329123	0.236827141557263	0.676564462174904	-5.26701204231492
P12532	CKMT1B	KCRU_HUMAN	Creatine kinase U-type, mitochondrial	0.562890512820512	23.7957101694915	1.71984601230519	0.0906331850091443	0.513854652483965	-4.56995722998444
P12694	BCKDHA	ODBA_HUMAN	2-oxoisovalerate dehydrogenase subunit alpha, mitochondrial	0.526582435897432	19.8650949152542	2.23295056393955	0.0293078279775778	0.360966229311854	-3.67349028104118
P12724	RNASE3	ECP_HUMAN	Eosinophil cationic protein	-0.248391025641024	22.2316593220339	-0.410039453126573	0.68324251409431	0.897897468429435	-5.85509890424673
P12814	ACTN1	ACTN1_HUMAN	Alpha-actinin-1	-0.168937435897435	25.7064694915254	-0.761143011107746	0.449563218716275	0.795045152581345	-5.66169654268259
P12821	ACE	ACE_HUMAN	Angiotensin-converting enzyme	-0.270149487179488	18.9778966101695	-1.39038165622892	0.169567033658101	0.607290895407211	-5.03476889533347
P12830	CDH1	CADH1_HUMAN	Cadherin-1	0.326701025641023	20.4585949152542	0.879127542278871	0.382851636017687	0.768311540348116	-5.57116220059836
P12883	MYH7	MYH7_HUMAN	Myosin-7	0.400186153846152	18.3221898305085	1.41081207750725	0.163481956472436	0.591313875673479	-5.00859214958352
P12931	SRC	SRC_HUMAN	Proto-oncogene tyrosine-protein kinase Src	-0.220652051282053	20.9215152542373	-0.870917553703924	0.387282589092729	0.771035871480482	-5.57787303711256
P12955	PEPD	PEPD_HUMAN	Xaa-Pro dipeptidase	0.059826794871793	22.0842915254237	0.565396269134984	0.5739198506068	0.852941202012918	-5.78366041232356
P12956	XRCC6	XRCC6_HUMAN	X-ray repair cross-complementing protein 6	0.0448894871794839	23.6447627118644	0.547808621522555	0.585862648448326	0.859492826829033	-5.79287924647039
P13010	XRCC5	XRCC5_HUMAN	X-ray repair cross-complementing protein 5	0.0295433333333329	23.6292186440678	0.379386336478137	0.705745090246423	0.907307438500403	-5.8665242387397
P13073	COX4I1	COX41_HUMAN	Cytochrome c oxidase subunit 4 isoform 1, mitochondrial	0.249552179487176	24.133093220339	1.79746032816687	0.0773126465693201	0.482534250875348	-4.44749790428998
P13284	IFI30	GILT_HUMAN	Gamma-interferon-inducible lysosomal thiol reductase	-0.40930846153846	20.7741101694915	-0.698797768309676	0.48738775185288	0.813252651227735	-5.70438446029849
P13489	RNH1	RINI_HUMAN	Ribonuclease inhibitor	-0.261590512820516	23.1371542372881	-1.68400005588617	0.0973958648860952	0.517320278684052	-4.62487508663017
P13535	MYH8	MYH8_HUMAN	Myosin-8	0.124530769230771	18.1954169491525	0.661539511132348	0.510807809653785	0.82949315769844	-5.72818469090474
P13591	NCAM1	NCAM1_HUMAN	Neural cell adhesion molecule 1	-0.311620256410261	19.4421237288136	-0.784270528376921	0.43597753012002	0.790089089037697	-5.64495280423715
P13611	VCAN	CSPG2_HUMAN	Versican core protein	0.353696666666661	24.1225694915254	1.20132574129248	0.234361960119799	0.674871830678894	-5.25995336534947
P13639	EEF2	EF2_HUMAN	Elongation factor 2	-0.0108998717948762	25.3062	-0.0945708663757691	0.92497191127838	0.98190247918991	-5.93035096284178
P13645	KRT10	K1C10_HUMAN	Keratin, type I cytoskeletal 10	1.40359217948717	24.534493220339	4.53714782884936	2.80340213658012e-05	0.0114834360019663	2.34859464030723
P13646	KRT13	K1C13_HUMAN	Keratin, type I cytoskeletal 13	0.014956153846153	23.1027762711864	0.0139519630143315	0.988914755711393	0.998359104887935	-5.93449301104276
P13647	KRT5	K2C5_HUMAN	Keratin, type II cytoskeletal 5	0.202709871794871	23.9903796610169	0.308818488663235	0.758533095974424	0.923122104303994	-5.88946930759863
P13667	PDIA4	PDIA4_HUMAN	Protein disulfide-isomerase A4	0.263862564102559	23.3207576271186	2.23018008276993	0.0295013000691331	0.360966229311854	-3.67886391535699
P13671	C6	CO6_HUMAN	Complement component C6	0.0160146153846118	20.5557559322034	0.070333418762067	0.944162998628409	0.98625716817881	-5.93224312144477
P13674	P4HA1	P4HA1_HUMAN	Prolyl 4-hydroxylase subunit alpha-1	-0.370572435897436	20.177820338983	-1.72341209083545	0.0899821141892292	0.51281980556192	-4.56443689368092
P13716	ALAD	HEM2_HUMAN	Delta-aminolevulinic acid dehydratase	0.0371820512820509	21.4604779661017	0.226661061957535	0.821460445157566	0.945364644604026	-5.91027169454294
P13727	PRG2	PRG2_HUMAN	Bone marrow proteoglycan	0.0702791025641001	22.6327406779661	0.137954652876699	0.89073980162141	0.97395873537316	-5.92557586652248
P13747	HLA-E	HLAE_HUMAN	HLA class I histocompatibility antigen, alpha chain E	-0.108234743589748	18.8968	-0.426898076851588	0.6709868545657	0.896016268301467	-5.84843927818325
P13796	LCP1	PLSL_HUMAN	Plastin-2	0.115996025641022	24.583720338983	0.737121094364354	0.463931489420678	0.800159732016611	-5.67856792321579
P13797	PLS3	PLST_HUMAN	Plastin-3	-0.0862134615384647	22.493186440678	-0.654904893911013	0.515040638244143	0.832242688129219	-5.73228823765544
P13798	APEH	ACPH_HUMAN	Acylamino-acid-releasing enzyme	0.0226135897435875	22.5450779661017	0.270395183347823	0.787787417846173	0.936529794120011	-5.89999068746285
P13804	ETFA	ETFA_HUMAN	Electron transfer flavoprotein subunit alpha, mitochondrial	0.0579439743589707	22.3896169491526	0.422343021104097	0.674289565297715	0.897897468429435	-5.8502649375335
P13805	TNNT1	TNNT1_HUMAN	Troponin T, slow skeletal muscle	0.0710383333333305	18.3467525423729	0.31372765719509	0.754819816346496	0.923067019281641	-5.8880247975573
P13807	GYS1	GYS1_HUMAN	Glycogen [starch] synthase, muscle	-0.412474230769232	20.2749525423729	-1.8511767396057	0.0690848061130392	0.47080559645938	-4.35993014238588
P13861	PRKAR2A	KAP2_HUMAN	cAMP-dependent protein kinase type II-alpha regulatory subunit	0.101224743589741	23.0393762711864	1.03385557922701	0.305367276812516	0.722065845863515	-5.4332898491951
P14091	CTSE	CATE_HUMAN	Cathepsin E	0.990160256410253	20.2713627118644	1.66088157329628	0.101972831901139	0.521481878270158	-4.65973963701306
P14314	PRKCSH	GLU2B_HUMAN	Glucosidase 2 subunit beta	0.0528797435897432	23.2332644067797	0.350446353432878	0.727235377071648	0.915286502345031	-5.87650078096723
P14317	HCLS1	HCLS1_HUMAN	Hematopoietic lineage cell-specific protein	0.015787692307687	23.0658559322034	0.104445330592396	0.9171655238641	0.97967483207432	-5.92942067458327
P14324	FDPS	FPPS_HUMAN	Farnesyl pyrophosphate synthase	-0.083554743589745	20.7802338983051	-0.667217924392802	0.507199886614148	0.825662762469503	-5.72464022383608
P14384	CPM	CBPM_HUMAN	Carboxypeptidase M	0.0493861538461512	18.9312050847458	0.240287626512935	0.810929236973218	0.943952609858802	-5.90726198304172
P14410	SI	SUIS_HUMAN	Sucrase-isomaltase, intestinal	-0.0903246153846182	18.4868338983051	-0.307066234163122	0.759859884955469	0.923122104303994	-5.88997940570966
P14543	NID1	NID1_HUMAN	Nidogen-1	0.0403142307692272	23.4854033898305	0.159431396911212	0.873866347458209	0.967125977919808	-5.92255306820737
P14550	AKR1A1	AK1A1_HUMAN	Aldo-keto reductase family 1 member A1	0.0970365384615382	23.0532677966102	0.821303003976324	0.414736506404044	0.782200368098676	-5.61712199891866
P14618	PKM	KPYM_HUMAN	Pyruvate kinase PKM	-0.243822435897438	27.3420542372881	-2.11174272941797	0.0388963302095293	0.382548632595588	-3.90332765284998
P14621	ACYP2	ACYP2_HUMAN	Acylphosphatase-2	0.0650647435897401	18.6834338983051	0.295827141480644	0.7683870849887	0.925736940260282	-5.89318242317257
P14625	HSP90B1	ENPL_HUMAN	Endoplasmin	0.144893461538458	25.4968220338983	1.42303090521197	0.159924126393374	0.587018478474727	-4.9927667470203
P14735	IDE	IDE_HUMAN	Insulin-degrading enzyme	0.244231666666663	20.9411762711864	2.3818495354746	0.0204253543436681	0.329723577262071	-3.37659033516653
P14780	MMP9	MMP9_HUMAN	Matrix metalloproteinase-9	-0.283145384615385	20.4962661016949	-0.682930180553103	0.497288658639649	0.818487680535883	-5.71467728704023
P14854	COX6B1	CX6B1_HUMAN	Cytochrome c oxidase subunit 6B1	-0.270466153846158	22.2615372881356	-0.777015642111481	0.440212906821527	0.791320732668209	-5.65025795768569
P14866	HNRNPL	HNRPL_HUMAN	Heterogeneous nuclear ribonucleoprotein L	0.0375243589743547	23.8608542372881	0.392710930576801	0.695929577757117	0.901407599332045	-5.8616661792224
P14868	DARS1	SYDC_HUMAN	Aspartate--tRNA ligase, cytoplasmic	-0.328071923076925	22.9474338983051	-4.72991449161336	1.41366151931536e-05	0.00661795542685205	2.95591073849781
P14923	JUP	PLAK_HUMAN	Junction plakoglobin	-0.0623291025641051	23.0465644067797	-0.248798361656463	0.804369388039221	0.941418686017763	-5.90529327727456
P14927	UQCRB	QCR7_HUMAN	Cytochrome b-c1 complex subunit 7	-0.500959102564105	19.4468525423729	-1.3498575787579	0.182150049579746	0.620553905100631	-5.08563527998286
P15088	CPA3	CBPA3_HUMAN	Mast cell carboxypeptidase A	-0.284705000000001	22.7015101694915	-0.664659206820197	0.508823931778079	0.827501749100132	-5.72624106708516
P15121	AKR1B1	ALDR_HUMAN	Aldo-keto reductase family 1 member B1	0.604734102564099	23.0560694915254	3.37175879128919	0.00131413995463625	0.166036967938297	-1.03768227616795
P15144	ANPEP	AMPN_HUMAN	Aminopeptidase N	0.238285384615385	21.7691406779661	0.691341999109696	0.49202629534613	0.815966691961589	-5.70924973763148
P15169	CPN1	CBPN_HUMAN	Carboxypeptidase N catalytic chain	0.24080705128205	18.8030525423729	1.15881949498852	0.251137100821995	0.693267099799943	-5.30629679398221
P15170	GSPT1	ERF3A_HUMAN	Eukaryotic peptide chain release factor GTP-binding subunit ERF3A	-0.290131282051281	20.7837983050847	-1.03013148350619	0.307097422707192	0.723106804038209	-5.43686111503647
P15259	PGAM2	PGAM2_HUMAN	Phosphoglycerate mutase 2	0.00967948717948681	18.2412983050847	0.0527960534989473	0.95807040725518	0.986984195088094	-5.93326544641317
P15311	EZR	EZRI_HUMAN	Ezrin	-0.328430384615388	24.4856169491525	-1.56555188389437	0.122731252230625	0.55043795470636	-4.79887222686686
P15374	UCHL3	UCHL3_HUMAN	Ubiquitin carboxyl-terminal hydrolase isozyme L3	-0.0238134615384665	21.4812338983051	-0.110824263657564	0.912126875499635	0.97783182304169	-5.92877064464465
P15498	VAV1	VAV_HUMAN	Proto-oncogene vav	-0.0536346153846188	19.6505966101695	-0.200882106959249	0.841472541542852	0.953498170709462	-5.91548582661276
P15502	ELN	ELN_HUMAN	Elastin	-0.320502564102567	20.6597423728814	-0.69225250727232	0.491458531710176	0.815966691961589	-5.70865833340976
P15531	NME1	NDKA_HUMAN	Nucleoside diphosphate kinase A	-1.30640974358975	22.1910610169491	-3.06738508890586	0.00324166120809275	0.182547282411686	-1.81901172218484
P15559	NQO1	NQO1_HUMAN	NAD(P)H dehydrogenase [quinone] 1	0.798771153846152	20.3425762711864	1.18444370233937	0.24092445357926	0.679594857192696	-5.2785494694586
P15586	GNS	GNS_HUMAN	N-acetylglucosamine-6-sulfatase	-0.112761410256413	20.1265677966102	-0.303672613066136	0.762431557853688	0.924245923693781	-5.89095909466056
P15848	ARSB	ARSB_HUMAN	Arylsulfatase B	0.202744999999995	18.9623728813559	0.97155725753962	0.335184920592249	0.744369626628349	-5.49139604296251
P15880	RPS2	RS2_HUMAN	40S ribosomal protein S2	0.0623217948717929	22.9618457627119	0.581533445576022	0.563067049739184	0.849206453486001	-5.77494856179715
P15924	DSP	DESP_HUMAN	Desmoplakin	-0.0530833333333336	22.8630610169491	-0.195388139898419	0.845751572255538	0.955699276648758	-5.91651589356187
P15927	RPA2	RFA2_HUMAN	Replication protein A 32 kDa subunit	0.145173205128204	21.5156169491525	0.459667824099586	0.647421724615219	0.885616702481339	-5.83473198248427
P15941	MUC1	MUC1_HUMAN	Mucin-1	0.191009487179482	20.8537305084746	0.502589543117977	0.617099050831892	0.871652409300048	-5.81525759086045
P16070	CD44	CD44_HUMAN	CD44 antigen	-1.17851871794872	20.1193491525424	-3.11737055902579	0.00280438764649254	0.182547282411686	-1.69419288013213
P16083	NQO2	NQO2_HUMAN	Ribosyldihydronicotinamide dehydrogenase [quinone]	0.170369102564102	19.4044118644068	0.527682342797007	0.599672651290774	0.864188473043838	-5.80307507756631
P16144	ITGB4	ITB4_HUMAN	Integrin beta-4	-0.37182435897436	21.7215677966102	-1.69958578254961	0.0944062710010034	0.51561558345048	-4.60112501728531
P16152	CBR1	CBR1_HUMAN	Carbonyl reductase [NADPH] 1	0.107894358974359	23.16	0.951187444120985	0.345338518393997	0.754732952562975	-5.5096382833718
P16157	ANK1	ANK1_HUMAN	Ankyrin-1	0.152218076923076	19.6368237288136	0.564750088166941	0.574356536917203	0.853203250896497	-5.78400421495622
P16219	ACADS	ACADS_HUMAN	Short-chain specific acyl-CoA dehydrogenase, mitochondrial	-0.20780141025641	20.4403847457627	-0.582446989535374	0.562455707915589	0.849206453486001	-5.77444812915563
P16278	GLB1	BGAL_HUMAN	Beta-galactosidase	0.281544871794868	19.3419559322034	1.09545068984162	0.277712219910408	0.714896264451222	-5.37242742708989
P16284	PECAM1	PECA1_HUMAN	Platelet endothelial cell adhesion molecule	0.233836282051279	20.9461847457627	1.07640890829353	0.286068542916652	0.717250661926448	-5.39160359096178
P16333	NCK1	NCK1_HUMAN	Cytoplasmic protein NCK1	-0.087697051282052	19.5045457627119	-0.484030586295959	0.630132355465481	0.878651735119126	-5.82388956576935
P16401	H1-5	H15_HUMAN	Histone H1.5	-0.54848653846154	22.6565661016949	-1.4249039505008	0.159384086016528	0.587018478474727	-4.99032962410698
P16435	POR	NCPR_HUMAN	NADPH--cytochrome P450 reductase	0.0593471794871753	22.7801694915254	0.239452053064171	0.811574017518612	0.943952609858802	-5.90745158223414
P16452	EPB42	EPB42_HUMAN	Protein 4.2	0.279809487179487	19.5371288135593	0.686737440050648	0.494903068396805	0.816614982445283	-5.71222882572353
P16615	ATP2A2	AT2A2_HUMAN	Sarcoplasmic/endoplasmic reticulum calcium ATPase 2	-0.230288076923077	24.0087406779661	-1.83373782559381	0.0716711847369364	0.473521113675283	-4.38860937068231
P16885	PLCG2	PLCG2_HUMAN	1-phosphatidylinositol 4,5-bisphosphate phosphodiesterase gamma-2	0.378575128205124	19.8230745762712	1.57922191466689	0.11956147688833	0.545686573486152	-4.77938170412021
P16930	FAH	FAAA_HUMAN	Fumarylacetoacetase	-0.214866666666669	20.6393694915254	-0.742158988713892	0.460896610609823	0.799104719906367	-5.6750735938057
P16949	STMN1	STMN1_HUMAN	Stathmin	-0.686227820512821	20.750506779661	-1.83935631749635	0.0708291605292873	0.47080559645938	-4.37939568992799
P16989	YBX3	YBOX3_HUMAN	Y-box-binding protein 3	-0.290876025641023	22.3887610169491	-1.3024772709779	0.19774796729491	0.632832117993576	-5.14331839584174
P17096	HMGA1	HMGA1_HUMAN	High mobility group protein HMG-I/HMG-Y	-1.08920666666667	21.5928559322034	-2.40880537419037	0.019103322736735	0.324637589211871	-3.32116689321728
P17152	TMEM11	TMM11_HUMAN	Transmembrane protein 11, mitochondrial	0.0377448717948703	21.2057	0.20703242096871	0.836688003565528	0.95326787573514	-5.9142988662291
P17174	GOT1	AATC_HUMAN	Aspartate aminotransferase, cytoplasmic	-0.0538769230769231	22.731186440678	-0.424343397475262	0.672838365452228	0.897757053577749	-5.84946558607554
P17213	BPI	BPI_HUMAN	Bactericidal permeability-increasing protein	-0.138744615384619	20.5631474576271	-0.243429774193218	0.808505740414994	0.942202457802253	-5.90654310193998
P17252	PRKCA	KPCA_HUMAN	Protein kinase C alpha type	-0.407290641025641	20.5524389830508	-1.01045927964697	0.316347047795968	0.728471408531224	-5.45552001036741
P17275	JUNB	JUNB_HUMAN	Transcription factor JunB	-0.741183076923075	18.9796254237288	-3.55275095605838	0.000751228645008879	0.144810368805535	-0.550144400168269
P17301	ITGA2	ITA2_HUMAN	Integrin alpha-2	-0.609542435897436	20.5996271186441	-2.90003946667175	0.0052126656687389	0.203356016624492	-2.22635371704328
P17480	UBTF	UBF1_HUMAN	Nucleolar transcription factor 1	0.0297032051282056	19.9937593220339	0.415628946732136	0.679169443135129	0.897897468429435	-5.85292044440916
P17540	CKMT2	KCRS_HUMAN	Creatine kinase S-type, mitochondrial	0.363344743589742	18.5288220338983	1.10202670414209	0.274866370236442	0.712608461443686	-5.36573017023932
P17612	PRKACA	KAPCA_HUMAN	cAMP-dependent protein kinase catalytic subunit alpha	-0.348812435897438	18.8877440677966	-1.50016424010895	0.138834119596136	0.567817183015347	-4.88994802342466
P17655	CAPN2	CAN2_HUMAN	Calpain-2 catalytic subunit	0.133652307692307	22.809686440678	1.13147348978436	0.262373606156524	0.699147313976249	-5.33527028408454
P17661	DES	DESM_HUMAN	Desmin	-0.461302692307694	27.5399661016949	-0.977399953251778	0.332309301451536	0.741305364776504	-5.4860946291155
P17812	CTPS1	PYRG1_HUMAN	CTP synthase 1	-0.264186794871798	19.8536830508475	-1.23040658238205	0.223363691012493	0.664213081168728	-5.22733439909714
P17813	ENG	EGLN_HUMAN	Endoglin	0.360338076923078	19.5683745762712	1.32673495330647	0.189641272668309	0.62646617997384	-5.11402760458803
P17844	DDX5	DDX5_HUMAN	Probable ATP-dependent RNA helicase DDX5	-0.075545128205126	22.3341033898305	-0.798106624751243	0.427967170907263	0.787449982629479	-5.63470146220251
P17858	PFKL	PFKAL_HUMAN	ATP-dependent 6-phosphofructokinase, liver type	0.0393724358974318	20.7097508474576	0.269750020615337	0.788281387093885	0.936529794120011	-5.90015546825377
P17931	LGALS3	LEG3_HUMAN	Galectin-3	0.00590974358974052	23.759386440678	0.0406986999925461	0.967671695306804	0.990956295475124	-5.93380093840977
P17980	PSMC3	PRS6A_HUMAN	26S proteasome regulatory subunit 6A	-0.485996410256414	22.6924881355932	-0.952047994517045	0.344905538924158	0.754732952562975	-5.5088751826015
P17987	TCP1	TCPA_HUMAN	T-complex protein 1 subunit alpha	-0.180922307692308	23.8667372881356	-1.94532579959858	0.0564421067143306	0.449721344217467	-4.20097668279539
P18031	PTPN1	PTN1_HUMAN	Tyrosine-protein phosphatase non-receptor type 1	-0.00362141025641531	20.3747711864407	-0.00893849486542509	0.992897965260255	0.99960879636186	-5.93454734662091
P18077	RPL35A	RL35A_HUMAN	60S ribosomal protein L35a	-0.126896410256414	24.1731593220339	-0.493653501263512	0.623359434426898	0.874917498273763	-5.81945402833967
P18084	ITGB5	ITB5_HUMAN	Integrin beta-5	-0.55658153846154	19.4198101694915	-1.54493471462184	0.127638824193798	0.555884925533893	-4.82797419379451
P18124	RPL7	RL7_HUMAN	60S ribosomal protein L7	0.175295641025641	25.3487033898305	1.72528930023697	0.0896409393059629	0.51265856562939	-4.56152682107763
P18206	VCL	VINC_HUMAN	Vinculin	-0.27657307692308	26.3742305084746	-1.26225431325202	0.211758619628962	0.648587882182253	-5.19076480264779
P18428	LBP	LBP_HUMAN	Lipopolysaccharide-binding protein	0.120000384615384	20.8434372881356	0.303624456083192	0.762468070462803	0.924245923693781	-5.89097291879393
P18510	IL1RN	IL1RA_HUMAN	Interleukin-1 receptor antagonist protein	-0.290836923076921	19.6430118644068	-0.737337866102122	0.463800669450899	0.800159732016611	-5.67841804891399
P18583	SON	SON_HUMAN	Protein SON	0.0921994871794846	20.7612254237288	0.564286316405621	0.574670051242542	0.853282173956416	-5.78425072659833
P18621	RPL17	RL17_HUMAN	60S ribosomal protein L17	0.0377785897435883	23.8712372881356	0.312498774170366	0.755748798514691	0.923067019281641	-5.88838852339513
P18669	PGAM1	PGAM1_HUMAN	Phosphoglycerate mutase 1	-0.0641082051282062	20.2321033898305	-0.170620809135105	0.86509799348887	0.962662109653136	-5.92080535186858
P18754	RCC1	RCC1_HUMAN	Regulator of chromosome condensation	-0.829385384615383	21.7883322033898	-2.59711905919507	0.0118163008760319	0.285630472356787	-2.92009972884576
P18859	ATP5PF	ATP5J_HUMAN	ATP synthase-coupling factor 6, mitochondrial	-0.0223634615384627	19.3303423728814	-0.0559617080344713	0.95555889806766	0.98625716817881	-5.93310244422838
P19012	KRT15	K1C15_HUMAN	Keratin, type I cytoskeletal 15	0.0321017948717949	19.3839898305085	0.0645983732096756	0.94870927336345	0.98625716817881	-5.93260948172723
P19013	KRT4	K2C4_HUMAN	Keratin, type II cytoskeletal 4	-0.310271538461539	22.9135152542373	-0.310192287405672	0.757493379143763	0.923122104303994	-5.88906735860439
P19237	TNNI1	TNNI1_HUMAN	Troponin I, slow skeletal muscle	0.419342051282048	18.2834322033898	1.36791682636942	0.176457419937868	0.616168121808029	-5.06314080481173
P19338	NCL	NUCL_HUMAN	Nucleolin	-0.144149615384617	25.8381796610169	-1.05239907262864	0.296851122391769	0.721838338132559	-5.41532281970996
P19367	HK1	HXK1_HUMAN	Hexokinase-1	-0.0781810256410262	23.8150610169492	-0.764788073539894	0.447405813776328	0.793968471303072	-5.65909018129016
P19388	POLR2E	RPAB1_HUMAN	DNA-directed RNA polymerases I, II, and III subunit RPABC1	-0.0346215384615411	19.5815745762712	-0.100807725834233	0.920040369042136	0.979841498001651	-5.92977411482049
P19404	NDUFV2	NDUV2_HUMAN	NADH dehydrogenase [ubiquinone] flavoprotein 2, mitochondrial	0.0066343589743567	19.4651254237288	0.0284062309763576	0.977432756681795	0.993861412994583	-5.93420312836299
P19474	TRIM21	RO52_HUMAN	E3 ubiquitin-protein ligase TRIM21	-0.423224615384618	20.1963813559322	-1.33952591518396	0.185469008702526	0.622241295020387	-5.09837840029714
P19525	EIF2AK2	E2AK2_HUMAN	Interferon-induced, double-stranded RNA-activated protein kinase	-0.214738205128206	20.1489644067797	-2.02511917787281	0.0473268398026563	0.410167519682656	-4.0608872455981
P19623	SRM	SPEE_HUMAN	Spermidine synthase	-0.220981282051287	22.0908576271186	-0.765562570805674	0.446948190244886	0.793968471303072	-5.65853481484898
P19784	CSNK2A2	CSK22_HUMAN	Casein kinase II subunit alpha'	-0.086437692307695	19.797493220339	-0.834842362357326	0.407129850097159	0.780386512458685	-5.6066339467617
P19823	ITIH2	ITIH2_HUMAN	Inter-alpha-trypsin inhibitor heavy chain H2	0.454463589743586	24.2479881355932	2.03852006688416	0.0459275255050441	0.404783550977111	-4.03688278532441
P19827	ITIH1	ITIH1_HUMAN	Inter-alpha-trypsin inhibitor heavy chain H1	0.481389615384615	23.8769016949153	1.96546401564127	0.0540104949084797	0.441377535698474	-4.16608235449644
P19838	NFKB1	NFKB1_HUMAN	Nuclear factor NF-kappa-B p105 subunit	-0.200167179487182	20.6551661016949	-1.52293689333412	0.133046279094205	0.560401872225848	-4.85863433822253
P19878	NCF2	NCF2_HUMAN	Neutrophil cytosol factor 2	-0.320739102564104	19.6584610169492	-1.27302649237976	0.207936182805803	0.645883290099163	-5.17819570826129
P19971	TYMP	TYPH_HUMAN	Thymidine phosphorylase	-0.308866025641029	23.3538593220339	-1.79611723313183	0.0775284381810155	0.482534250875348	-4.44965804110952
P20020	ATP2B1	AT2B1_HUMAN	Plasma membrane calcium-transporting ATPase 1	-0.146873846153849	19.7188338983051	-0.662603421294967	0.51013078219613	0.828852398021594	-5.72752286811568
P20042	EIF2S2	IF2B_HUMAN	Eukaryotic translation initiation factor 2 subunit 2	0.239108589743588	20.9987898305085	0.890422046655465	0.376808240409096	0.768311540348116	-5.56183002164543
P20073	ANXA7	ANXA7_HUMAN	Annexin A7	-0.209332435897438	23.0865627118644	-1.8157296397129	0.0744268652400076	0.479168639276041	-4.41797229234497
P20292	ALOX5AP	AL5AP_HUMAN	Arachidonate 5-lipoxygenase-activating protein	0.269254999999996	20.5548271186441	0.462075147777612	0.645704418307515	0.884604255348548	-5.83368535772565
P20338	RAB4A	RAB4A_HUMAN	Ras-related protein Rab-4A	0.0268907692307651	18.8784152542373	0.0857454778986715	0.93195523554621	0.983580453103037	-5.93110431546093
P20339	RAB5A	RAB5A_HUMAN	Ras-related protein Rab-5A	-0.18560974358975	19.6239288135593	-1.1674987726347	0.247643790507212	0.688319509323268	-5.29696309669333
P20340	RAB6A	RAB6A_HUMAN	Ras-related protein Rab-6A	-0.183508717948718	19.7989576271186	-0.327347790615338	0.744548212640272	0.919767794080496	-5.8838982590215
P20591	MX1	MX1_HUMAN	Interferon-induced GTP-binding protein Mx1	-0.941374102564106	21.4473457627119	-2.633046639048	0.0107543274466714	0.280773187607859	-2.84088486346444
P20592	MX2	MX2_HUMAN	Interferon-induced GTP-binding protein Mx2	-0.374018461538461	19.6943474576271	-1.44587270483399	0.153434489274181	0.584648514497445	-4.96284278774118
P20618	PSMB1	PSB1_HUMAN	Proteasome subunit beta type-1	-0.137634615384615	21.7747711864407	-1.66008582648636	0.102133446276118	0.521481878270158	-4.66093192416459
P20648	ATP4A	ATP4A_HUMAN	Potassium-transporting ATPase alpha chain 1	0.703353974358973	19.4702338983051	1.1739562272648	0.245067458725103	0.684527462125448	-5.28997572244315
P20674	COX5A	COX5A_HUMAN	Cytochrome c oxidase subunit 5A, mitochondrial	0.183685384615383	22.2282491525424	0.861332405584492	0.392496106146552	0.775597990604456	-5.58563038095642
P20700	LMNB1	LMNB1_HUMAN	Lamin-B1	-0.0491746153846153	24.2348847457627	-0.439427498265423	0.661935927166808	0.890207761388679	-5.84331715257381
P20701	ITGAL	ITAL_HUMAN	Integrin alpha-L	-0.399755897435897	19.3104745762712	-1.35668236328225	0.179982540240226	0.619818120802787	-5.07716726468943
P20774	OGN	MIME_HUMAN	Mimecan	0.270244999999994	25.1261915254237	0.860590522381155	0.392901439642903	0.775597990604456	-5.58622730832591
P20810	CAST	ICAL_HUMAN	Calpastatin	-0.230495128205129	22.3857288135593	-1.8228900835638	0.0733206950631073	0.477917499798405	-4.40632774229415
P20908	COL5A1	CO5A1_HUMAN	Collagen alpha-1(V) chain	-0.136325769230772	25.0654813559322	-0.25246437092424	0.801548041619119	0.941418686017763	-5.90442418832308
P20929	NEB	NEBU_HUMAN	Nebulin	0.108068333333334	18.3932	0.572150806335705	0.56936484297746	0.852356596819157	-5.78004337631405
P20930	FLG	FILA_HUMAN	Filaggrin	0.179179487179484	18.1448406779661	0.877624888467632	0.383660232794805	0.768311540348116	-5.57239504818941
P20936	RASA1	RASA1_HUMAN	Ras GTPase-activating protein 1	-0.11223012820513	18.4780389830508	-0.727396310717243	0.46982194412901	0.802714552091119	-5.68524709096607
P20962	PTMS	PTMS_HUMAN	Parathymosin	-1.3972532051282	19.5756169491526	-4.05866266850501	0.000145388182884305	0.0366490057932205	0.892533989943298
P21128	ENDOU	ENDOU_HUMAN	Uridylate-specific endoribonuclease	-0.215060897435898	18.2540661016949	-1.21629780707804	0.228651395785752	0.671761011700942	-5.24325212300342
P21266	GSTM3	GSTM3_HUMAN	Glutathione S-transferase Mu 3	-0.179330128205131	20.8716847457627	-0.544475322943349	0.588139370862652	0.860622291709745	-5.79459396401097
P21281	ATP6V1B2	VATB2_HUMAN	V-type proton ATPase subunit B, brain isoform	-0.000212179487182103	20.7614847457627	-0.00189467929558891	0.998494572925907	0.999938636818675	-5.93458347562542
P21283	ATP6V1C1	VATC1_HUMAN	V-type proton ATPase subunit C 1	-0.216499871794873	20.3553949152542	-1.32117664274672	0.191476277544669	0.629355829000883	-5.1207840312436
P21291	CSRP1	CSRP1_HUMAN	Cysteine and glycine-rich protein 1	-0.177953461538463	24.6530847457627	-0.553315896959606	0.582110262517078	0.857197584719051	-5.79002350712096
P21333	FLNA	FLNA_HUMAN	Filamin-A	-0.126033333333336	26.7319898305085	-0.410973943262367	0.682560887414925	0.897897468429435	-5.85473673523418
P21359	NF1	NF1_HUMAN	Neurofibromin	0.125750897435897	18.4193084745763	0.712074009588682	0.479188312643	0.808180086625051	-5.69559408723257
P21397	MAOA	AOFA_HUMAN	Amine oxidase [flavin-containing] A	0.550636410256409	21.7873	2.18668231407558	0.0326899020646629	0.36190813873615	-3.7624995347517
P21399	ACO1	ACOHC_HUMAN	Cytoplasmic aconitate hydratase	0.16657705128205	22.3347152542373	1.39757820257014	0.167404017073776	0.600200179377205	-5.02558883041782
P21589	NT5E	5NTD_HUMAN	5'-nucleotidase	-0.21500807692308	21.9287610169492	-0.882802692264015	0.380878507610964	0.768311540348116	-5.568138291612
P21695	GPD1	GPDA_HUMAN	Glycerol-3-phosphate dehydrogenase [NAD(+)], cytoplasmic	0.654443461538457	19.157293220339	1.75467012053507	0.0844388705941203	0.503102143521695	-4.51561011388729
P21741	MDK	MK_HUMAN	Midkine	-0.0919746153846162	18.739693220339	-0.3951973599845	0.69410366576556	0.900645496139392	-5.86074118032841
P21796	VDAC1	VDAC1_HUMAN	Voltage-dependent anion-selective channel protein 1	0.205541666666663	24.0936915254237	1.21345881207048	0.22972635408964	0.671761011700942	-5.24643408228788
P21810	BGN	PGS1_HUMAN	Biglycan	0.166795256410258	25.1888694915254	0.630063919158076	0.531053358473857	0.836262304526108	-5.74729057606531
P21912	SDHB	SDHB_HUMAN	Succinate dehydrogenase [ubiquinone] iron-sulfur subunit, mitochondrial	-0.088757692307692	21.357779661017	-0.375806473772905	0.708390844263461	0.907385361064157	-5.86780100485593
P21926	CD9	CD9_HUMAN	CD9 antigen	-0.161522948717954	22.0152355932203	-0.403883134282239	0.68773959284647	0.897897468429435	-5.85746434946909
P21964	COMT	COMT_HUMAN	Catechol O-methyltransferase	-0.0770961538461546	20.0390881355932	-0.334004161645174	0.739545083701171	0.91822751989542	-5.88181801313144
P21980	TGM2	TGM2_HUMAN	Protein-glutamine gamma-glutamyltransferase 2	-0.175917179487182	24.6554457627119	-0.851791735419588	0.397728535095176	0.775597990604456	-5.59326869955934
P22059	OSBP	OSBP1_HUMAN	Oxysterol-binding protein 1	0.183548205128204	21.1835084745763	2.30933004356469	0.0243968717780417	0.353623605189983	-3.52316461681137
P22061	PCMT1	PIMT_HUMAN	Protein-L-isoaspartate(D-aspartate) O-methyltransferase	-0.113119102564105	21.6243813559322	-1.32934285580973	0.188784899517211	0.624994577759451	-5.11084838026276
P22087	FBL	FBRL_HUMAN	rRNA 2'-O-methyltransferase fibrillarin	-0.160023333333335	23.2706118644068	-1.290807967933	0.201739155151443	0.638414422189597	-5.15722774433637
P22102	GART	PUR2_HUMAN	Trifunctional purine biosynthetic protein adenosine-3	-0.358421538461541	22.5875372881356	-1.73914041783445	0.0871564343868818	0.508205757092192	-4.5399667492991
P22105	TNXB	TENX_HUMAN	Tenascin-X	0.434196153846151	21.9490610169492	1.48006862535518	0.144105081805133	0.573793867649358	-4.91721907691574
P22234	PAICS	PUR6_HUMAN	Bifunctional phosphoribosylaminoimidazole carboxylase/phosphoribosylaminoimidazole succinocarboxamide synthetase	-0.234555897435899	22.0013745762712	-1.33368414671104	0.187365812035578	0.623981469553445	-5.10554303473566
P22307	SCP2	SCP2_HUMAN	Sterol carrier protein 2	0.176365512820512	20.0962355932203	0.61472460355914	0.54106901400073	0.840184886023428	-5.75626891584008
P22314	UBA1	UBA1_HUMAN	Ubiquitin-like modifier-activating enzyme 1	0.055429999999993	22.8243101694915	0.690216693357272	0.492728498071964	0.815966691961589	-5.70997960251389
P22352	GPX3	GPX3_HUMAN	Glutathione peroxidase 3	0.135373589743588	22.1103542372881	0.321657482923602	0.748834008561993	0.920708518445252	-5.88564351788387
P22413	ENPP1	ENPP1_HUMAN	Ectonucleotide pyrophosphatase/phosphodiesterase family member 1	0.236559871794868	18.6191050847458	1.45791398628748	0.150097035599018	0.579726630237846	-4.94689015059518
P22570	FDXR	ADRO_HUMAN	NADPH:adrenodoxin oxidoreductase, mitochondrial	0.392033717948714	21.9314559322034	1.74802083983428	0.0855937105431298	0.505388449459165	-4.52606252745183
P22626	HNRNPA2B1	ROA2_HUMAN	Heterogeneous nuclear ribonucleoproteins A2/B1	0.031479102564104	24.676393220339	0.376708762793071	0.707723651624571	0.907385361064157	-5.8674803366214
P22681	CBL	CBL_HUMAN	E3 ubiquitin-protein ligase CBL	-0.027045512820514	19.7132474576271	-0.0869562974515338	0.930996811844086	0.983202240545624	-5.93100532098322
P22695	UQCRC2	QCR2_HUMAN	Cytochrome b-c1 complex subunit 2, mitochondrial	-0.0891837179487191	23.1387830508475	-0.37219083057473	0.711066709555311	0.907385361064157	-5.86907830709105
P22735	TGM1	TGM1_HUMAN	Protein-glutamine gamma-glutamyltransferase K	-0.486281025641024	19.8138	-0.908422266891791	0.36730225474682	0.7635126694972	-5.54671795625203
P22792	CPN2	CPN2_HUMAN	Carboxypeptidase N subunit 2	0.182978076923075	18.7413966101695	0.708364314047017	0.481471629264978	0.808180086625051	-5.69806668477554
P22830	FECH	HEMH_HUMAN	Ferrochelatase, mitochondrial	-0.092087179487178	19.1431288135593	-0.354042748617946	0.72455234144475	0.914123406883955	-5.87530384164084
P22897	MRC1	MRC1_HUMAN	Macrophage mannose receptor 1	0.105794871794869	19.2644322033898	0.348736724092369	0.728512025736521	0.915396302502968	-5.87706550694311
P23141	CES1	EST1_HUMAN	Liver carboxylesterase 1	0.412916538461534	20.9172898305085	0.812604802142454	0.419668457326861	0.784903345025513	-5.62377160642256
P23142	FBLN1	FBLN1_HUMAN	Fibulin-1	0.454594615384609	24.5472847457627	1.55536139380716	0.125137710178895	0.55043795470636	-4.81330071602142
P23193	TCEA1	TCEA1_HUMAN	Transcription elongation factor A protein 1	0.0880370512820493	21.4522389830508	0.409220263996141	0.683840256912172	0.897897468429435	-5.85541571336584
P23219	PTGS1	PGH1_HUMAN	Prostaglandin G/H synthase 1	-0.180435256410255	20.9128542372881	-0.796350542495418	0.428978956322203	0.788063771566802	-5.63601227741262
P23229	ITGA6	ITA6_HUMAN	Integrin alpha-6	-0.253121410256412	22.0413474576271	-1.06894835776517	0.28938956520135	0.719774292919484	-5.39902884837709
P23246	SFPQ	SFPQ_HUMAN	Splicing factor, proline- and glutamine-rich	-0.146220256410257	23.6879559322034	-1.41920850902455	0.161030607635724	0.587018478474727	-4.99773102843175
P23258	TUBG1	TBG1_HUMAN	Tubulin gamma-1 chain	-0.14934141025641	18.2558677966102	-0.871697352040436	0.386860356762834	0.771035871480482	-5.57723826405798
P23284	PPIB	PPIB_HUMAN	Peptidyl-prolyl cis-trans isomerase B	0.0605270512820495	25.6900644067797	0.475014312476066	0.636507371683249	0.878651735119126	-5.82796690551245
P23368	ME2	MAOM_HUMAN	NAD-dependent malic enzyme, mitochondrial	0.170804615384615	22.0038847457627	1.51534420773994	0.134954360604109	0.562653231170056	-4.86912299134385
P23381	WARS1	SYWC_HUMAN	Tryptophan--tRNA ligase, cytoplasmic	-0.862348333333332	23.6267881355932	-2.16186795029902	0.0346413037966428	0.37219525423475	-3.80959085071998
P23396	RPS3	RS3_HUMAN	40S ribosomal protein S3	-0.0177069230769268	24.3591254237288	-0.203599966569798	0.839357474799324	0.953405353524224	-5.91496570904094
P23443	RPS6KB1	KS6B1_HUMAN	Ribosomal protein S6 kinase beta-1	-0.219064743589746	18.7390694915254	-1.16496981306684	0.248658048822144	0.688801712586785	-5.29968958961235
P23469	PTPRE	PTPRE_HUMAN	Receptor-type tyrosine-protein phosphatase epsilon	0.159844615384615	19.4482	1.30633339211857	0.196442183690741	0.632358581487777	-5.13869615721561
P23497	SP100	SP100_HUMAN	Nuclear autoantigen Sp-100	-0.543359230769231	19.662120338983	-3.73571370032644	0.000420167654068245	0.0964945456590336	-0.0413190988148164
P23526	AHCY	SAHH_HUMAN	Adenosylhomocysteinase	0.16615346153846	24.2966152542373	1.53473585764652	0.130123696770246	0.558911812541272	-4.84223940028362
P23528	CFL1	COF1_HUMAN	Cofilin-1	-0.219911794871799	25.7597745762712	-1.8062537544576	0.075912192188284	0.481492952637596	-4.43331970469803
P23588	EIF4B	IF4B_HUMAN	Eukaryotic translation initiation factor 4B	-0.122572179487186	23.2137627118644	-1.25825297640437	0.213191652038028	0.648680634845512	-5.19540791293471
P23634	ATP2B4	AT2B4_HUMAN	Plasma membrane calcium-transporting ATPase 4	-0.218367051282055	21.4824406779661	-0.792507220302268	0.431198296095307	0.78857124704401	-5.63887124874209
P23786	CPT2	CPT2_HUMAN	Carnitine O-palmitoyltransferase 2, mitochondrial	0.39321858974359	20.8325491525424	1.8813251345488	0.0647989233097865	0.464782229717473	-4.3097844208211
P23946	CMA1	CMA1_HUMAN	Chymase	-0.612284743589746	20.1345644067797	-1.4442501178165	0.153888607712996	0.585026644403119	-4.96498305667389
P24043	LAMA2	LAMA2_HUMAN	Laminin subunit alpha-2	0.123067435897434	20.137179661017	0.357407014054729	0.722045617799573	0.913489775639404	-5.87417314563635
P24158	PRTN3	PRTN3_HUMAN	Myeloblastin	-0.809584102564101	21.6453711864407	-1.48681149508748	0.142319202151971	0.570578500159409	-4.90810642551826
P24311	COX7B	COX7B_HUMAN	Cytochrome c oxidase subunit 7B, mitochondrial	0.260690128205126	19.2734355932203	0.653356074794684	0.516031454184261	0.832760643091942	-5.73324032667249
P24534	EEF1B2	EF1B_HUMAN	Elongation factor 1-beta	-2.3461538466759e-05	23.9333694915254	-0.000116034547243038	0.999907804104252	0.999938636818675	-5.93458516891831
P24539	ATP5PB	AT5F1_HUMAN	ATP synthase F(0) complex subunit B1, mitochondrial	0.195397564102562	23.6464661016949	1.61171955447794	0.112289701487658	0.533806450618958	-4.73242608222036
P24557	TBXAS1	THAS_HUMAN	Thromboxane-A synthase	-0.449641282051283	19.3020694915254	-1.57218684189265	0.121184444889018	0.549268915492825	-4.78943156676562
P24593	IGFBP5	IBP5_HUMAN	Insulin-like growth factor-binding protein 5	0.763435384615382	19.2953237288136	1.86390534121025	0.0672470278817324	0.468869170996674	-4.33884586059797
P24752	ACAT1	THIL_HUMAN	Acetyl-CoA acetyltransferase, mitochondrial	0.331764358974358	22.9095118644068	2.40700769866749	0.0191890422589187	0.324637589211871	-3.32487880498672
P24821	TNC	TENA_HUMAN	Tenascin	-0.0968541025641059	23.7172677966102	-0.301312911800333	0.764221318533003	0.924245923693781	-5.89163390990928
P24844	MYL9	MYL9_HUMAN	Myosin regulatory light polypeptide 9	-0.289788333333338	20.5898	-0.61925455003219	0.538101189276131	0.840184886023428	-5.753640176866
P24928	POLR2A	RPB1_HUMAN	DNA-directed RNA polymerase II subunit RPB1	-0.138594615384617	20.0198966101695	-0.85337985780968	0.39685457595655	0.775597990604456	-5.59200298892345
P25098	GRK2	ARBK1_HUMAN	Beta-adrenergic receptor kinase 1	-0.381159102564107	20.0583423728813	-1.79852286443077	0.0771422872609022	0.482534250875348	-4.44578797967293
P25205	MCM3	MCM3_HUMAN	DNA replication licensing factor MCM3	-0.427685512820513	21.3777576271187	-1.8713784726775	0.0661873867941326	0.465442202842001	-4.32640761547364
P25311	AZGP1	ZA2G_HUMAN	Zinc-alpha-2-glycoprotein	0.565855512820513	22.5699050847458	1.83209971403785	0.0719182603459959	0.474197463086174	-4.39129098454537
P25325	MPST	THTM_HUMAN	3-mercaptopyruvate sulfurtransferase	0.0119135897435882	22.0531050847458	0.0953006173368689	0.924394733958344	0.98190247918991	-5.93028536990377
P25398	RPS12	RS12_HUMAN	40S ribosomal protein S12	-0.376103333333341	21.6339593220339	-2.57176943413655	0.0126220448654454	0.285630472356787	-2.97547952625986
P25685	DNAJB1	DNJB1_HUMAN	DnaJ homolog subfamily B member 1	-0.290248461538464	21.4292508474576	-1.84479325157559	0.0700222789059432	0.47080559645938	-4.37045599335353
P25686	DNAJB2	DNJB2_HUMAN	DnaJ homolog subfamily B member 2	-0.303823974358975	19.5354322033898	-1.37303861958312	0.174867931762132	0.614193153681142	-5.05671024484564
P25705	ATP5F1A	ATPA_HUMAN	ATP synthase subunit alpha, mitochondrial	0.114594230769226	25.9974237288136	1.06048678193566	0.293188296217882	0.721838338132559	-5.407390390855
P25774	CTSS	CATS_HUMAN	Cathepsin S	0.721957179487176	21.1921559322034	2.18494211727738	0.0328235358509391	0.362164063917601	-3.76581673726256
P25786	PSMA1	PSA1_HUMAN	Proteasome subunit alpha type-1	-0.0148851282051315	24.1835406779661	-0.16945088137997	0.866014006486861	0.962662109653136	-5.92099362908717
P25787	PSMA2	PSA2_HUMAN	Proteasome subunit alpha type-2	-0.0947875641025665	21.0193288135593	-0.407912121781832	0.684795198341393	0.897897468429435	-5.85592031193098
P25788	PSMA3	PSA3_HUMAN	Proteasome subunit alpha type-3	-0.0446660256410282	22.879	-0.517309364644845	0.606848783485315	0.867645490175121	-5.80818241095386
P25789	PSMA4	PSA4_HUMAN	Proteasome subunit alpha type-4	0.0808642307692312	23.9077576271186	1.18820581613196	0.239450649296189	0.678709125986703	-5.27442704100768
P25815	S100P	S100P_HUMAN	Protein S100-P	0.771565384615381	22.7369677966102	1.81812007261957	0.0740560384319063	0.479083197544124	-4.41408941477595
P25963	NFKBIA	IKBA_HUMAN	NF-kappa-B inhibitor alpha	-0.827222820512822	19.1674016949153	-2.58550866344675	0.0121793528385771	0.285630472356787	-2.94551710023867
P26006	ITGA3	ITA3_HUMAN	Integrin alpha-3	-1.05761987179488	19.278220338983	-2.80976847069824	0.00669044041109603	0.223720134971038	-2.43912227452848
P26038	MSN	MOES_HUMAN	Moesin	-0.0152216666666711	24.939593220339	-0.121763326334417	0.90349477105995	0.974664995240693	-5.92756629089012
P26196	DDX6	DDX6_HUMAN	Probable ATP-dependent RNA helicase DDX6	-0.311840512820516	21.4071881355932	-1.39946084125841	0.166841686801648	0.598839219768896	-5.02318000553703
P26358	DNMT1	DNMT1_HUMAN	DNA (cytosine-5)-methyltransferase 1	-0.301482307692308	19.6055050847458	-1.63070226359511	0.108210208673858	0.528472211362494	-4.70459511772813
P26368	U2AF2	U2AF2_HUMAN	Splicing factor U2AF 65 kDa subunit	-0.0199619230769263	22.0770898305085	-0.0764182065770396	0.939341518118454	0.985346400407866	-5.93182037582602
P26373	RPL13	RL13_HUMAN	60S ribosomal protein L13	-0.13207512820513	24.1813661016949	-1.01896747045618	0.312323833806289	0.727423740855158	-5.44749260960772
P26440	IVD	IVD_HUMAN	Isovaleryl-CoA dehydrogenase, mitochondrial	0.266135897435895	21.4367203389831	0.950929188824256	0.345468526885368	0.754732952562975	-5.50986716324024
P26447	S100A4	S10A4_HUMAN	Protein S100-A4	-0.0568470512820531	24.0654881355932	-0.235367725656511	0.814727616979483	0.943952609858802	-5.90836886795976
P26572	MGAT1	MGAT1_HUMAN	Alpha-1,3-mannosyl-glycoprotein 2-beta-N-acetylglucosaminyltransferase	-0.518585000000002	19.6250915254237	-1.81815957357879	0.0740499236923657	0.479083197544124	-4.41402521366988
P26583	HMGB2	HMGB2_HUMAN	High mobility group protein B2	-0.163489487179488	21.3164406779661	-0.596192429857675	0.553297162112511	0.848009731092242	-5.76682482097979
P26599	PTBP1	PTBP1_HUMAN	Polypyrimidine tract-binding protein 1	-0.0407644871794875	24.2323389830509	-0.341989674593198	0.733557826488255	0.917462643437005	-5.87926735591958
P26639	TARS1	SYTC_HUMAN	Threonine--tRNA ligase 1, cytoplasmic	-0.204228461538462	22.3554915254237	-0.835596498952686	0.406708685103223	0.780386512458685	-5.60604484818837
P26640	VARS1	SYVC_HUMAN	Valine--tRNA ligase	0.0679447435897414	22.2480576271186	0.814608992141088	0.418528941900457	0.784903345025513	-5.62224557122811
P26641	EEF1G	EF1G_HUMAN	Elongation factor 1-gamma	0.122822051282048	25.4809474576271	1.45554657907489	0.150748683054899	0.580688361997934	-4.950036244889
P26885	FKBP2	FKBP2_HUMAN	Peptidyl-prolyl cis-trans isomerase FKBP2	0.15098679487179	18.6692898305085	0.749575789390651	0.456449427830449	0.79860372397244	-5.66988677165517
P26927	MST1	HGFL_HUMAN	Hepatocyte growth factor-like protein	-0.0105734615384622	18.8815457627119	-0.037239006994515	0.970418490985372	0.991193648135556	-5.9339286016886
P27105	STOM	STOM_HUMAN	Stomatin	-0.114318076923083	24.8173288135593	-0.61922616078762	0.538119762565629	0.840184886023428	-5.75365671049639
P27144	AK4	KAD4_HUMAN	Adenylate kinase 4, mitochondrial	-0.192088846153849	20.7582610169492	-0.821829858973877	0.414438907911414	0.782200368098676	-5.61671700839571
P27169	PON1	PON1_HUMAN	Serum paraoxonase/arylesterase 1	0.269759102564098	19.147320338983	0.90217475179491	0.370584095872496	0.764762729838641	-5.55199633806249
P27338	MAOB	AOFB_HUMAN	Amine oxidase [flavin-containing] B	0.0252248717948691	21.7819440677966	0.0800391434733087	0.936473420320334	0.984646820034342	-5.93155217382129
P27348	YWHAQ	1433T_HUMAN	14-3-3 protein theta	-0.82024358974359	19.2841050847458	-2.39012119654868	0.0200112276535849	0.324637589211871	-3.35963698428282
P27352	CBLIF	IF_HUMAN	Cobalamin binding intrinsic factor	0.34997833333333	18.5092966101695	1.28130440511287	0.205033853981815	0.641122079674052	-5.16846848335606
P27361	MAPK3	MK03_HUMAN	Mitogen-activated protein kinase 3	-0.0500312820512825	21.4565084745763	-0.485199340540562	0.629308030006504	0.878651735119126	-5.82335546516844
P27487	DPP4	DPP4_HUMAN	Dipeptidyl peptidase 4	-0.789467564102565	21.186713559322	-2.04759817815818	0.0450000189888667	0.401812158655358	-4.0205441420392
P27635	RPL10	RL10_HUMAN	60S ribosomal protein L10	-0.0485770512820553	22.2739847457627	-0.336794298706345	0.737451274943282	0.917474498097622	-5.88093363539823
P27658	COL8A1	CO8A1_HUMAN	Collagen alpha-1(VIII) chain	0.225920769230769	22.4968474576271	0.333898340237343	0.739624534581795	0.91822751989542	-5.88185141066035
P27694	RPA1	RFA1_HUMAN	Replication protein A 70 kDa DNA-binding subunit	0.285607692307688	21.2484915254237	2.30224314002161	0.0248196042256624	0.353623605189983	-3.53728868381849
P27695	APEX1	APEX1_HUMAN	DNA-(apurinic or apyrimidinic site) endonuclease	-0.0757080769230811	23.3575406779661	-0.675254429567862	0.502117238271155	0.820258319947445	-5.71957288245969
P27708	CAD	PYR1_HUMAN	CAD protein	-0.0583676923076918	21.3846779661017	-0.498051998294996	0.620274423515153	0.873368022617983	-5.8173977834392
P27797	CALR	CALR_HUMAN	Calreticulin	-0.0341406410256459	24.3118474576271	-0.312864527799885	0.755472266747911	0.923067019281641	-5.8882804160142
P27816	MAP4	MAP4_HUMAN	Microtubule-associated protein 4	0.044003461538459	22.8164220338983	0.378800024457665	0.706178164764029	0.907385361064157	-5.86673417291785
P27824	CANX	CALX_HUMAN	Calnexin	0.00738641025640784	24.0881525423729	0.0675558668416572	0.946364591045467	0.98625716817881	-5.93242444257438
P27987	ITPKB	IP3KB_HUMAN	Inositol-trisphosphate 3-kinase B	-0.258589743589746	18.5680677966102	-1.12228294634394	0.2662287836291	0.701875884113082	-5.34485945466181
P28062	PSMB8	PSB8_HUMAN	Proteasome subunit beta type-8	-0.0129011538461561	21.9188271186441	-0.127064602081179	0.899315628325233	0.974664995240693	-5.92694190662557
P28065	PSMB9	PSB9_HUMAN	Proteasome subunit beta type-9	-0.712334358974358	22.3632949152542	-1.42573006668137	0.159146348385777	0.587018478474727	-4.98925377150575
P28066	PSMA5	PSA5_HUMAN	Proteasome subunit alpha type-5	-0.658233974358979	22.2276711864407	-1.81675637350674	0.0742673983376305	0.479083197544124	-4.41630508246766
P28068	HLA-DMB	DMB_HUMAN	HLA class II histocompatibility antigen, DM beta chain	-0.427809102564103	19.6946559322034	-1.19728833154146	0.235919474065167	0.676564462174904	-5.26442344917464
P28070	PSMB4	PSB4_HUMAN	Proteasome subunit beta type-4	-0.0781273076923108	23.0857915254237	-0.790652884653526	0.432271525534212	0.78857124704401	-5.64024581576363
P28072	PSMB6	PSB6_HUMAN	Proteasome subunit beta type-6	0.0208693589743545	22.0259	0.0377625240324132	0.970002824879323	0.991193648135556	-5.933910011549
P28074	PSMB5	PSB5_HUMAN	Proteasome subunit beta type-5	0.237573589743585	21.0308101694915	1.13370682116078	0.261442785302684	0.699147313976249	-5.33292880244296
P28161	GSTM2	GSTM2_HUMAN	Glutathione S-transferase Mu 2	0.220637948717947	18.8037254237288	0.871447917990401	0.386995384863794	0.771035871480482	-5.57744136901839
P28288	ABCD3	ABCD3_HUMAN	ATP-binding cassette sub-family D member 3	0.243808717948716	19.8020016949153	1.1920492889647	0.237951715255478	0.67805893121061	-5.27020262865468
P28290	ITPRID2	ITPI2_HUMAN	Protein ITPRID2	-0.352012179487181	18.9601389830509	-1.59398463416379	0.116212528653382	0.540949511927743	-4.75815933907926
P28331	NDUFS1	NDUS1_HUMAN	NADH-ubiquinone oxidoreductase 75 kDa subunit, mitochondrial	0.0871814102564117	22.2362033898305	0.714515895561561	0.477688645852978	0.806358291933151	-5.69395959218646
P28340	POLD1	DPOD1_HUMAN	DNA polymerase delta catalytic subunit	-0.0743711538461527	19.1706644067797	-0.330425889570096	0.742233231943719	0.919544386185599	-5.88294147747273
P28482	MAPK1	MK01_HUMAN	Mitogen-activated protein kinase 1	-0.00295000000000411	22.842	-0.0297891411791205	0.97633443060233	0.993861412994583	-5.93416502454686
P28676	GCA	GRAN_HUMAN	Grancalcin	-0.359229230769232	21.5031033898305	-0.985492937920466	0.328353219399616	0.740198063616457	-5.47870066775086
P28838	LAP3	AMPL_HUMAN	Cytosol aminopeptidase	-0.124649230769231	23.1017847457627	-0.916820748276383	0.362919856444566	0.763212611959773	-5.53956655612675
P28906	CD34	CD34_HUMAN	Hematopoietic progenitor cell antigen CD34	0.103117820512819	18.4665576271186	0.45729060147024	0.649119448242592	0.885616702481339	-5.83576019573862
P29034	S100A2	S10A2_HUMAN	Protein S100-A2	-1.06067576923077	21.0842203389831	-1.33606681080033	0.186590402909381	0.623935459524534	-5.10262436390731
P29144	TPP2	TPP2_HUMAN	Tripeptidyl-peptidase 2	0.0296908974358937	19.8508711864407	0.142979600352201	0.886787046823949	0.972557279933762	-5.9249077139251
P29218	IMPA1	IMPA1_HUMAN	Inositol monophosphatase 1	-0.481827564102565	20.5181288135593	-1.7074237592279	0.0929315577388272	0.515398928107072	-4.58910671978349
P29317	EPHA2	EPHA2_HUMAN	Ephrin type-A receptor 2	-0.749307307692312	19.1143101694915	-3.18411747329838	0.00230616865315506	0.182547282411686	-1.5253316088654
P29350	PTPN6	PTN6_HUMAN	Tyrosine-protein phosphatase non-receptor type 6	0.190687692307691	20.9840677966102	0.551149273130257	0.583585119519128	0.858196358147274	-5.79115035864026
P29373	CRABP2	RABP2_HUMAN	Cellular retinoic acid-binding protein 2	-1.8066682051282	20.0913016949152	-3.02756562120803	0.00363473028387632	0.182547282411686	-1.91742337144021
P29401	TKT	TKT_HUMAN	Transketolase	0.0367812820512771	25.3879830508475	0.374814877907381	0.709124339055495	0.907385361064157	-5.86815252976396
P29466	CASP1	CASP1_HUMAN	Caspase-1	0.269913589743587	20.2290474576271	1.40020866815905	0.166618720770714	0.598694679786874	-5.0222223267661
P29508	SERPINB3	SPB3_HUMAN	Serpin B3	-0.117048461538463	18.6584389830508	-0.357038527694583	0.72232002943683	0.913489775639404	-5.87429750934395
P29536	LMOD1	LMOD1_HUMAN	Leiomodin-1	-0.0781987179487167	22.8031593220339	-0.215843074243598	0.829844719181073	0.950507215923235	-5.91253621571694
P29590	PML	PML_HUMAN	Protein PML	-0.156871282051283	22.7683254237288	-1.4099434961923	0.163737177188554	0.591584045917191	-5.00971227044245
P29622	SERPINA4	KAIN_HUMAN	Kallistatin	0.232810641025641	20.527106779661	0.91470178533184	0.364022371831897	0.763212611959773	-5.54137690130413
P29692	EEF1D	EF1D_HUMAN	Elongation factor 1-delta	-0.0615498717948774	24.2503694915254	-0.539169182000202	0.591772216254942	0.861117918591228	-5.79730218884081
P29728	OAS2	OAS2_HUMAN	2'-5'-oligoadenylate synthase 2	-0.16789294871795	20.4025949152542	-0.744704798536504	0.459367326596359	0.799104719906367	-5.67329892106086
P29966	MARCKS	MARCS_HUMAN	Myristoylated alanine-rich C-kinase substrate	0.153245897435895	20.7400881355932	0.909955532963557	0.366499670677449	0.7635126694972	-5.54541712995268
P29992	GNA11	GNA11_HUMAN	Guanine nucleotide-binding protein subunit alpha-11	-0.0782925641025663	20.7646372881356	-0.441943291928184	0.660124617905576	0.88940018728283	-5.84227093704255
P30038	ALDH4A1	AL4A1_HUMAN	Delta-1-pyrroline-5-carboxylate dehydrogenase, mitochondrial	0.19607987179487	20.1332271186441	0.600855982854942	0.550206959143558	0.847287690372856	-5.76419849631733
P30039	PBLD	PBLD_HUMAN	Phenazine biosynthesis-like domain-containing protein	0.0198311538461513	19.0225237288136	0.0583909810951422	0.953631911148312	0.98625716817881	-5.93297092478927
P30040	ERP29	ERP29_HUMAN	Endoplasmic reticulum resident protein 29	-0.275012179487181	19.5779372881356	-0.688958645601894	0.493514184762853	0.815966691961589	-5.71079417900512
P30041	PRDX6	PRDX6_HUMAN	Peroxiredoxin-6	-0.156465641025639	25.280613559322	-1.22712447924611	0.224585686294505	0.666033750214562	-5.23105284165172
P30043	BLVRB	BLVRB_HUMAN	Flavin reductase (NADPH)	0.0357735897435885	22.9682169491525	0.165369858991998	0.869210742722915	0.964095700360764	-5.9216402599411
P30044	PRDX5	PRDX5_HUMAN	Peroxiredoxin-5, mitochondrial	0.0888943589743579	24.3543406779661	0.398311272667712	0.691819526773408	0.90054042035705	-5.85957455783663
P30048	PRDX3	PRDX3_HUMAN	Thioredoxin-dependent peroxide reductase, mitochondrial	-0.19179948717949	24.1634372881356	-1.20712302410654	0.232138619948002	0.673647359125038	-5.25350982391856
P30084	ECHS1	ECHM_HUMAN	Enoyl-CoA hydratase, mitochondrial	-0.039470512820517	20.7897593220339	-0.0820488631461901	0.934881909258202	0.984646820034342	-5.93139795833213
P30085	CMPK1	KCY_HUMAN	UMP-CMP kinase	0.0444683333333325	22.8709593220339	0.152117629110721	0.879606298883262	0.969875451359505	-5.92363144805998
P30086	PEBP1	PEBP1_HUMAN	Phosphatidylethanolamine-binding protein 1	0.081364999999994	25.1908186440678	0.464597268621371	0.643907294344867	0.883249980564306	-5.83258300346315
P30101	PDIA3	PDIA3_HUMAN	Protein disulfide-isomerase A3	0.142688717948714	25.7458796610169	1.3837779428033	0.171570710801383	0.607686478880425	-5.04315382353706
P30153	PPP2R1A	2AAA_HUMAN	Serine/threonine-protein phosphatase 2A 65 kDa regulatory subunit A alpha isoform	-0.129005000000002	23.3112305084746	-1.6936066504555	0.0955441283577154	0.517320278684052	-4.61025955847835
P30405	PPIF	PPIF_HUMAN	Peptidyl-prolyl cis-trans isomerase F, mitochondrial	-0.140768461538463	19.502579661017	-0.301510720847841	0.764071236714589	0.924245923693781	-5.89157754298076
P30419	NMT1	NMT1_HUMAN	Glycylpeptide N-tetradecanoyltransferase 1	-0.399932051282056	19.1209881355932	-2.22350919142393	0.0299717782579037	0.360966229311854	-3.69177993219841
P30519	HMOX2	HMOX2_HUMAN	Heme oxygenase 2	-0.0588301282051319	20.4564372881356	-0.269890993498441	0.788173443657224	0.936529794120011	-5.90011949593993
P30520	ADSS2	PURA2_HUMAN	Adenylosuccinate synthetase isozyme 2	0.107059999999996	22.3673084745763	0.578524821782316	0.565082735075927	0.850218605529757	-5.77659117673196
P30533	LRPAP1	AMRP_HUMAN	Alpha-2-macroglobulin receptor-associated protein	0.160802820512823	21.3253033898305	1.55005115733259	0.126406572886759	0.554392697995477	-4.82078513013872
P30536	TSPO	TSPO_HUMAN	Translocator protein	-0.0226214102564128	21.8963118644068	-0.0503132560505728	0.960040463670135	0.987334043585355	-5.93338664879231
P30566	ADSL	PUR8_HUMAN	Adenylosuccinate lyase	-0.0503202564102571	19.9718474576271	-0.669489938977296	0.505760158088512	0.823745545753506	-5.7232136801569
P30613	PKLR	KPYR_HUMAN	Pyruvate kinase PKLR	-0.895090256410259	18.6640101694915	-2.84668526489746	0.00604470571846463	0.211465080386333	-2.35271291071553
P30622	CLIP1	CLIP1_HUMAN	CAP-Gly domain-containing linker protein 1	-0.523617051282053	19.2495152542373	-2.30620746070454	0.0245823385995664	0.353623605189983	-3.52939227741976
P30626	SRI	SORCN_HUMAN	Sorcin	-0.225066666666673	22.7865271186441	-0.580272104088108	0.563911676723817	0.849318308462893	-5.77563823982227
P30711	GSTT1	GSTT1_HUMAN	Glutathione S-transferase theta-1	-0.0766503846153892	20.7036677966102	-0.214652498826967	0.830768685369284	0.950960681970501	-5.91277868611199
P30740	SERPINB1	ILEU_HUMAN	Leukocyte elastase inhibitor	-0.243978589743591	23.9637610169492	-1.62213392372367	0.110036459702415	0.5285787686566	-4.71719405412928
P30837	ALDH1B1	AL1B1_HUMAN	Aldehyde dehydrogenase X, mitochondrial	0.0272579487179469	22.6504779661017	0.103837826482614	0.91764556588613	0.97967483207432	-5.92948057251325
P30838	ALDH3A1	AL3A1_HUMAN	Aldehyde dehydrogenase, dimeric NADP-preferring	0.750379743589739	20.4896237288136	1.48758321995645	0.142115923212204	0.570578500159409	-4.90706103771689
P30876	POLR2B	RPB2_HUMAN	DNA-directed RNA polymerase II subunit RPB2	0.00565512820512574	20.4250881355932	0.0611654017188762	0.951431481311932	0.98625716817881	-5.93281388491541
P31040	SDHA	SDHA_HUMAN	Succinate dehydrogenase [ubiquinone] flavoprotein subunit, mitochondrial	0.210549743589742	22.8283169491525	1.8288863531454	0.0724050080562914	0.474376708707371	-4.39654513676952
P31146	CORO1A	COR1A_HUMAN	Coronin-1A	0.165543076923075	24.022306779661	0.802622687822108	0.425371742860152	0.7857627967039	-5.63131751856299
P31153	MAT2A	METK2_HUMAN	S-adenosylmethionine synthase isoform type-2	-0.0938987179487207	21.3449813559322	-1.14495962265298	0.256788387403447	0.699147313976249	-5.32106402895607
P31323	PRKAR2B	KAP3_HUMAN	cAMP-dependent protein kinase type II-beta regulatory subunit	-0.0460632051282064	20.014186440678	-0.10912204639162	0.913471092439048	0.97824992481136	-5.92894787186186
P31327	CPS1	CPSM_HUMAN	Carbamoyl-phosphate synthase [ammonia], mitochondrial	1.12076435897435	19.6035542372881	2.0342259878737	0.04637197066148	0.405006497277939	-4.04458943802012
P31483	TIA1	TIA1_HUMAN	Cytotoxic granule associated RNA binding protein TIA1	-0.269381923076925	19.2834389830508	-0.990335609649073	0.326001019004718	0.7398236421596	-5.47424811742291
P31689	DNAJA1	DNJA1_HUMAN	DnaJ homolog subfamily A member 1	-0.269819358974359	19.2427898305085	-0.882974101625147	0.380786637230201	0.768311540348116	-5.56799695675211
P31749	AKT1	AKT1_HUMAN	RAC-alpha serine/threonine-protein kinase	-0.182791538461539	19.6998016949153	-1.5673755562427	0.122304531959624	0.55043795470636	-4.79628102648443
P31751	AKT2	AKT2_HUMAN	RAC-beta serine/threonine-protein kinase	-0.0765246153846168	18.6927559322034	-0.586438818271413	0.55978824538383	0.849206453486001	-5.77225233124533
P31930	UQCRC1	QCR1_HUMAN	Cytochrome b-c1 complex subunit 1, mitochondrial	-0.100999871794876	23.2254423728814	-0.907196283268192	0.367944799805631	0.763651494460672	-5.54775655107352
P31937	HIBADH	3HIDH_HUMAN	3-hydroxyisobutyrate dehydrogenase, mitochondrial	-0.132597564102563	20.1822457627119	-0.373114962561328	0.710382429000226	0.907385361064157	-5.86875300685511
P31939	ATIC	PUR9_HUMAN	Bifunctional purine biosynthesis protein ATIC	-0.291097564102568	23.0895745762712	-2.25108270579434	0.0280690088082464	0.357907166788418	-3.63818382167109
P31942	HNRNPH3	HNRH3_HUMAN	Heterogeneous nuclear ribonucleoprotein H3	0.0278846153846106	21.4705322033898	0.283947388974949	0.777431682644816	0.931837463067689	-5.89643859281591
P31943	HNRNPH1	HNRH1_HUMAN	Heterogeneous nuclear ribonucleoprotein H	0.070349871794871	19.1900474576271	0.276223535045099	0.78332892580488	0.934824590162348	-5.8984842769594
P31947	SFN	1433S_HUMAN	14-3-3 protein sigma	-1.10457897435897	22.4705745762712	-2.07917508394471	0.0418988489935829	0.392292937577061	-3.96322754037311
P31948	STIP1	STIP1_HUMAN	Stress-induced-phosphoprotein 1	-0.154447820512823	23.4184423728814	-1.68396807232246	0.0974020787146964	0.517320278684052	-4.62492362126205
P31949	S100A11	S10AB_HUMAN	Protein S100-A11	0.475792948717944	25.3744322033898	0.651962473914503	0.516923838961206	0.833641446986158	-5.73409510246858
P31997	CEACAM8	CEAM8_HUMAN	Carcinoembryonic antigen-related cell adhesion molecule 8	0.00742102564102721	19.2505254237288	0.0194562693926873	0.984541904343609	0.997080261115597	-5.93440594546409
P32004	L1CAM	L1CAM_HUMAN	Neural cell adhesion molecule L1	-0.540566153846155	18.4769966101695	-2.67609722916145	0.00959673132720823	0.280491592536086	-2.74485443009204
P32119	PRDX2	PRDX2_HUMAN	Peroxiredoxin-2	0.0585987179487147	24.3351847457627	0.405234278205037	0.686751629508174	0.897897468429435	-5.85694824571973
P32121	ARRB2	ARRB2_HUMAN	Beta-arrestin-2	-0.694350512820513	19.2745525423729	-2.09366136257527	0.0405393268870746	0.389356227297587	-3.9366818054222
P32322	PYCR1	P5CR1_HUMAN	Pyrroline-5-carboxylate reductase 1, mitochondrial	0.0636961538461514	20.8867542372881	0.188749934826321	0.850928022266113	0.957586239342738	-5.91772244069182
P32455	GBP1	GBP1_HUMAN	Guanylate-binding protein 1	-0.41440564102564	21.9539508474576	-1.94915391552658	0.055972812233705	0.449088396651091	-4.19436765340495
P32456	GBP2	GBP2_HUMAN	Guanylate-binding protein 2	-0.190917179487182	21.0301305084746	-0.556644927505587	0.579847620638935	0.855542842338491	-5.78828357193386
P32754	HPD	HPPD_HUMAN	4-hydroxyphenylpyruvate dioxygenase	0.016667307692306	18.0749423728814	0.102555214706606	0.918659170290447	0.97967483207432	-5.92960588669803
P32926	DSG3	DSG3_HUMAN	Desmoglein-3	-0.419402179487182	19.1068830508475	-1.01164491717315	0.315784320946628	0.728471408531224	-5.45440526262869
P32969	RPL9P9	RL9_HUMAN	60S ribosomal protein L9	0.213721153846153	20.0518983050847	1.95376462303981	0.0554120052408027	0.447254042300765	-4.18639248810499
P33121	ACSL1	ACSL1_HUMAN	Long-chain-fatty-acid--CoA ligase 1	-0.0237356410256379	20.5898203389831	-0.0932218483734585	0.926038987958949	0.982080829625073	-5.93047089086369
P33176	KIF5B	KINH_HUMAN	Kinesin-1 heavy chain	-0.170350128205127	21.2112406779661	-1.91783650813968	0.0599116656644885	0.454468815700298	-4.24810192646809
P33240	CSTF2	CSTF2_HUMAN	Cleavage stimulation factor subunit 2	0.00440974358974171	19.8894949152542	0.0178387261632882	0.985826905013591	0.997350340596049	-5.93443450797409
P33241	LSP1	LSP1_HUMAN	Lymphocyte-specific protein 1	0.170004871794869	19.8918661016949	0.731207121048958	0.467508640869929	0.801688025186162	-5.68264012207026
P33316	DUT	DUT_HUMAN	Deoxyuridine 5'-triphosphate nucleotidohydrolase, mitochondrial	-0.180019102564106	21.0403593220339	-0.935132410368861	0.353481578565613	0.760078171233277	-5.52375266336384
P33527	ABCC1	MRP1_HUMAN	Multidrug resistance-associated protein 1	-0.35539935897436	19.6481	-1.48500111036671	0.142796971262847	0.570578500159409	-4.91055682797016
P33991	MCM4	MCM4_HUMAN	DNA replication licensing factor MCM4	-0.602510512820515	20.2546203389831	-2.16031264434331	0.0347669421313878	0.372324409688097	-3.81252732507505
P33992	MCM5	MCM5_HUMAN	DNA replication licensing factor MCM5	-0.406921025641029	21.2156983050847	-1.82892169637708	0.072399639395427	0.474376708707371	-4.39648739166897
P33993	MCM7	MCM7_HUMAN	DNA replication licensing factor MCM7	-0.269271153846155	20.0968322033898	-0.854873431256967	0.39603373289798	0.775597990604456	-5.59081053655479
P34896	SHMT1	GLYC_HUMAN	Serine hydroxymethyltransferase, cytosolic	0.102731666666663	20.6208423728814	0.310430869376953	0.757312861578046	0.923122104303994	-5.8889973725755
P34897	SHMT2	GLYM_HUMAN	Serine hydroxymethyltransferase, mitochondrial	-0.132485512820515	23.6004898305085	-0.833889163349452	0.407662567488585	0.780386512458685	-5.60737780189596
P34913	EPHX2	HYES_HUMAN	Bifunctional epoxide hydrolase 2	-0.0139976923076946	20.3044372881356	-0.0500898320056414	0.96021775920248	0.987334043585355	-5.93339726941638
P34932	HSPA4	HSP74_HUMAN	Heat shock 70 kDa protein 4	-0.150390512820516	21.5225593220339	-1.53924689498069	0.129019909752867	0.558176660332842	-4.83594048479179
P35052	GPC1	GPC1_HUMAN	Glypican-1	-0.125360897435898	19.2156593220339	-0.511902052448711	0.610605149930289	0.869923970359949	-5.81080498246555
P35080	PFN2	PROF2_HUMAN	Profilin-2	-0.56529948717949	20.0996474576271	-1.68458385655401	0.0972825000348232	0.517320278684052	-4.623989030643
P35221	CTNNA1	CTNA1_HUMAN	Catenin alpha-1	-0.126983717948725	21.0044966101695	-0.720554320949676	0.473991515557949	0.804278344053441	-5.68989413713606
P35222	CTNNB1	CTNB1_HUMAN	Catenin beta-1	0.130242948717947	21.5814677966102	0.927039196277984	0.357633236628988	0.762301212973397	-5.53077933403644
P35232	PHB1	PHB1_HUMAN	Prohibitin 1	-0.0574405128205159	23.7946508474576	-0.586326585656691	0.559863156648346	0.849206453486001	-5.77231426980538
P35237	SERPINB6	SPB6_HUMAN	Serpin B6	-0.169725256410257	21.3287237288136	-1.31356819216703	0.194009779726386	0.632358581487777	-5.1299893088199
P35241	RDX	RADI_HUMAN	Radixin	-0.0300700000000011	20.360693220339	-0.154427971711653	0.877792392267455	0.968718314202188	-5.92329626522811
P35249	RFC4	RFC4_HUMAN	Replication factor C subunit 4	-0.342461538461541	19.9982271186441	-1.62547853134839	0.109320642574797	0.5285787686566	-4.71228330485719
P35270	SPR	SPRE_HUMAN	Sepiapterin reductase	-0.205802307692308	20.5377711864407	-0.719855281703208	0.474418687535948	0.804278344053441	-5.69036649417404
P35443	THBS4	TSP4_HUMAN	Thrombospondin-4	0.00452576923076692	19.2126966101695	0.0118768461626233	0.990563411277976	0.998993206968195	-5.9345183879245
P35475	IDUA	IDUA_HUMAN	Alpha-L-iduronidase	-0.0545214102564101	18.9964254237288	-0.207608945097058	0.836239820259439	0.95326787573514	-5.91418576971518
P35527	KRT9	K1C9_HUMAN	Keratin, type I cytoskeletal 9	1.37872474358975	24.1886254237288	4.8387415765038	9.55840951588336e-06	0.00626458159670995	3.30331732336849
P35542	SAA4	SAA4_HUMAN	Serum amyloid A-4 protein	-0.708653461538465	21.1849830508475	-1.63437116868031	0.107435776652864	0.527836641816247	-4.69918189430078
P35555	FBN1	FBN1_HUMAN	Fibrillin-1	0.240071410256411	26.1546762711864	0.910543621826744	0.366192134849047	0.7635126694972	-5.54491762900584
P35573	AGL	GDE_HUMAN	Glycogen debranching enzyme	-0.0351916666666672	21.5029627118644	-0.250242688613202	0.80325752549039	0.941418686017763	-5.9049523895428
P35579	MYH9	MYH9_HUMAN	Myosin-9	0.00785192307692221	25.6820152542373	0.0625807761794133	0.95030907417712	0.98625716817881	-5.93273096362567
P35580	MYH10	MYH10_HUMAN	Myosin-10	0.344090897435894	22.5492949152542	1.77533904516464	0.0809313809355047	0.49164974419322	-4.48289280511723
P35606	COPB2	COPB2_HUMAN	Coatomer subunit beta'	0.126368974358971	24.0418220338983	1.51250981167548	0.135672192476003	0.564468293345951	-4.87302609762552
P35609	ACTN2	ACTN2_HUMAN	Alpha-actinin-2	0.526495256410258	18.5218372881356	1.88017257254108	0.0649585381062484	0.464782229717473	-4.3117145955673
P35611	ADD1	ADDA_HUMAN	Alpha-adducin	0.29950333333333	21.472806779661	1.91949097824182	0.0596978329287254	0.454468815700298	-4.24528223868376
P35613	BSG	BASI_HUMAN	Basigin	-0.626886025641028	22.2494627118644	-1.56541340610058	0.122763703236703	0.55043795470636	-4.79906887290936
P35658	NUP214	NU214_HUMAN	Nuclear pore complex protein Nup214	-0.125312692307695	20.3949711864407	-0.786330286749712	0.434779454548676	0.790089089037697	-5.64343781011781
P35659	DEK	DEK_HUMAN	Protein DEK	-0.505069230769234	20.6081406779661	-1.6079393106455	0.113116761671346	0.535669982654625	-4.73793295503536
P35749	MYH11	MYH11_HUMAN	Myosin-11	-0.49301397435898	26.9149644067797	-1.09623701742199	0.277370848265866	0.714609095792948	-5.37162862269379
P35813	PPM1A	PPM1A_HUMAN	Protein phosphatase 1A	-0.217062435897437	20.0583830508475	-1.21809500386195	0.227972805066706	0.671219121476726	-5.2412341713993
P35858	IGFALS	ALS_HUMAN	Insulin-like growth factor-binding protein complex acid labile subunit	0.693808076923075	19.5270338983051	2.28309852336989	0.0259942623642628	0.353623605189983	-3.57526426153931
P35900	KRT20	K1C20_HUMAN	Keratin, type I cytoskeletal 20	0.599339743589741	20.1741237288136	1.03637929720389	0.304198579481557	0.721838338132559	-5.43086264935878
P35908	KRT2	K22E_HUMAN	Keratin, type II cytoskeletal 2 epidermal	1.38719628205128	23.7500152542373	5.05458580280506	4.3570757769557e-06	0.00475937910702794	4.00109586775063
P35914	HMGCL	HMGCL_HUMAN	Hydroxymethylglutaryl-CoA lyase, mitochondrial	0.0741728205128165	19.1268694915254	0.233069984851136	0.816503110852205	0.943952609858802	-5.90887798761685
P35998	PSMC2	PRS7_HUMAN	26S proteasome regulatory subunit 7	-0.142085641025642	22.2396389830508	-2.19903402901977	0.0317550377399512	0.361325527688431	-3.73889064442851
P36222	CHI3L1	CH3L1_HUMAN	Chitinase-3-like protein 1	0.431489743589741	19.1483220338983	1.15228449840527	0.253790529109895	0.694811903127698	-5.31328072585231
P36405	ARL3	ARL3_HUMAN	ADP-ribosylation factor-like protein 3	-0.063277179487185	20.3711627118644	-0.389086019893785	0.698594773020872	0.903431361953195	-5.86300431212232
P36507	MAP2K2	MP2K2_HUMAN	Dual specificity mitogen-activated protein kinase kinase 2	-0.126310384615389	20.3596016949153	-0.560472194348457	0.577251579296408	0.853816123080042	-5.78627047676146
P36542	ATP5F1C	ATPG_HUMAN	ATP synthase subunit gamma, mitochondrial	0.164206282051279	22.7030881355932	1.60126933185805	0.114588047945212	0.536144552886821	-4.74762070716407
P36543	ATP6V1E1	VATE1_HUMAN	V-type proton ATPase subunit E 1	-0.259704743589743	20.4892457627119	-0.611970022164664	0.54287778699301	0.840891870916046	-5.75785809640618
P36551	CPOX	HEM6_HUMAN	Oxygen-dependent coproporphyrinogen-III oxidase, mitochondrial	-0.567901025641026	21.0992677966102	-3.29217214143785	0.00167186690811422	0.166036967938297	-1.24679880553973
P36578	RPL4	RL4_HUMAN	60S ribosomal protein L4	0.0453266666666655	24.9049016949153	0.409198003075172	0.68385650301398	0.897897468429435	-5.85542431365399
P36776	LONP1	LONM_HUMAN	Lon protease homolog, mitochondrial	0.171445128205126	22.1708881355932	1.9242161293339	0.0590906992540319	0.454468815700298	-4.23721751866824
P36871	PGM1	PGM1_HUMAN	Phosphoglucomutase-1	0.0844034615384584	22.9049271186441	0.693828434609746	0.490476686959541	0.815966691961589	-5.70763290991807
P36915	GNL1	GNL1_HUMAN	Guanine nucleotide-binding protein-like 1	-0.0961778205128207	18.4764898305085	-0.566105297194613	0.57344087812365	0.852941202012918	-5.78328272447721
P36952	SERPINB5	SPB5_HUMAN	Serpin B5	-0.186283333333335	21.581613559322	-0.509308041304369	0.612410910686449	0.87068698690076	-5.81205340035699
P36955	SERPINF1	PEDF_HUMAN	Pigment epithelium-derived factor	0.516139487179483	21.7911169491525	1.96203583946873	0.0544179919448114	0.443601392047629	-4.17204459657289
P36957	DLST	ODO2_HUMAN	Dihydrolipoyllysine-residue succinyltransferase component of 2-oxoglutarate dehydrogenase complex, mitochondrial	-0.107050512820515	22.7129677966102	-0.45336535654981	0.651926803050507	0.886608936568829	-5.83744638783794
P36969	GPX4	GPX4_HUMAN	Phospholipid hydroperoxide glutathione peroxidase	-0.494507948717949	19.7708118644068	-1.71656814042117	0.0912350589206523	0.513854652483965	-4.57502235127165
P37059	HSD17B2	DHB2_HUMAN	17-beta-hydroxysteroid dehydrogenase type 2	0.443300769230768	19.7405593220339	0.993238024601305	0.324596642736387	0.738170158394961	-5.47156941911562
P37268	FDFT1	FDFT_HUMAN	Squalene synthase	0.070818205128204	19.3718220338983	0.201693974961375	0.84084061376584	0.953498170709462	-5.91533119025288
P37802	TAGLN2	TAGL2_HUMAN	Transgelin-2	0.206554487179484	25.5411610169492	1.05938527934294	0.293685316338534	0.721838338132559	-5.40847417681481
P37837	TALDO1	TALDO_HUMAN	Transaldolase	-0.00347397435897429	24.4457186440678	-0.0297482461335003	0.976366909353854	0.993861412994583	-5.93416617732627
P38117	ETFB	ETFB_HUMAN	Electron transfer flavoprotein subunit beta	0.00818807692307315	24.2007474576271	0.0647051616960943	0.94862460407365	0.98625716817881	-5.93260294447859
P38159	RBMX	RBMX_HUMAN	RNA-binding motif protein, X chromosome	0.0160353846153808	21.5149796610169	0.0742013001066681	0.941097902055334	0.985926414653238	-5.93197845591778
P38606	ATP6V1A	VATA_HUMAN	V-type proton ATPase catalytic subunit A	-0.0905237179487203	22.7420372881356	-1.02060953165386	0.311551358985088	0.727175073642545	-5.44593587329792
P38646	HSPA9	GRP75_HUMAN	Stress-70 protein, mitochondrial	-0.186374102564107	24.630613559322	-1.794640331839	0.0777663085198162	0.482651880718632	-4.45203172273965
P38919	EIF4A3	IF4A3_HUMAN	Eukaryotic initiation factor 4A-III	0.0033582051282054	21.7772898305085	0.0370973130129465	0.970530995690137	0.991193648135556	-5.93393358863105
P39019	RPS19	RS19_HUMAN	40S ribosomal protein S19	-0.0707123076923086	24.7266779661017	-0.533936327102189	0.595365200704781	0.861490064068419	-5.79994730120776
P39023	RPL3	RL3_HUMAN	60S ribosomal protein L3	0.0259396153846143	23.7289915254237	0.229342364261759	0.819385542279508	0.944850971107657	-5.9096933280172
P39059	COL15A1	COFA1_HUMAN	Collagen alpha-1(XV) chain	0.0441583333333305	22.5358644067797	0.126109408786434	0.900068425841951	0.974664995240693	-5.92705637318735
P39060	COL18A1	COIA1_HUMAN	Collagen alpha-1(XVIII) chain	0.0964111538461515	23.5572644067797	0.498913013375319	0.619671324688724	0.873368022617983	-5.81699315322749
P39656	DDOST	OST48_HUMAN	Dolichyl-diphosphooligosaccharide--protein glycosyltransferase 48 kDa subunit	0.119623846153842	23.8849033898305	0.630447705490233	0.530804010724631	0.836262304526108	-5.74706314210321
P39687	ANP32A	AN32A_HUMAN	Acidic leucine-rich nuclear phosphoprotein 32 family member A	0.0318601282051271	22.8509050847458	0.30165834675907	0.763959235801276	0.924245923693781	-5.89153545202431
P39748	FEN1	FEN1_HUMAN	Flap endonuclease 1	-0.0168794871794911	21.0409423728814	-0.107569031599667	0.914697707829224	0.979021287404592	-5.92910717272448
P40121	CAPG	CAPG_HUMAN	Macrophage-capping protein	-0.288412179487181	23.7779796610169	-1.28670119431185	0.203158005409442	0.638414422189597	-5.16209480803508
P40123	CAP2	CAP2_HUMAN	Adenylyl cyclase-associated protein 2	-0.404949230769236	20.4806016949153	-0.977867271903948	0.332080007400251	0.741305364776504	-5.48566927725799
P40199	CEACAM6	CEAM6_HUMAN	Carcinoembryonic antigen-related cell adhesion molecule 6	-0.0316239743589755	20.7697610169492	-0.0691464759193546	0.94510376179887	0.98625716817881	-5.93232149982453
P40222	TXLNA	TXLNA_HUMAN	Alpha-taxilin	-0.510050384615383	19.9116830508475	-2.22201974006551	0.0300777233991727	0.360966229311854	-3.69465935502702
P40227	CCT6A	TCPZ_HUMAN	T-complex protein 1 subunit zeta	-0.0463980769230785	23.5451050847458	-0.509255348722124	0.612447616481281	0.87068698690076	-5.81207869456225
P40261	NNMT	NNMT_HUMAN	Nicotinamide N-methyltransferase	-0.241341282051281	23.2417593220339	-0.528807946779648	0.598896321272082	0.864188473043838	-5.80251482668585
P40306	PSMB10	PSB10_HUMAN	Proteasome subunit beta type-10	-0.203085256410257	23.0106322033898	-1.31823752562447	0.192451986766065	0.630458234605967	-5.12434591801996
P40394	ADH7	ADH7_HUMAN	All-trans-retinol dehydrogenase [NAD(+)] ADH7	-0.241946538461539	19.1973542372881	-0.586040986829128	0.56005380614683	0.849206453486001	-5.77247183231734
P40763	STAT3	STAT3_HUMAN	Signal transducer and activator of transcription 3	-0.248302307692309	21.2464779661017	-1.70693211607654	0.0930234997367029	0.515398928107072	-4.58986204071152
P40925	MDH1	MDHC_HUMAN	Malate dehydrogenase, cytoplasmic	-0.132180512820518	23.267286440678	-0.63053029837999	0.530750357709574	0.836262304526108	-5.74701417923361
P40926	MDH2	MDHM_HUMAN	Malate dehydrogenase, mitochondrial	0.132435512820508	25.0283271186441	1.05442282724123	0.295931657856016	0.721838338132559	-5.41334339399758
P40937	RFC5	RFC5_HUMAN	Replication factor C subunit 5	-0.717965128205126	19.3098728813559	-2.27738774583082	0.0263540740158964	0.353623605189983	-3.58654144652578
P40939	HADHA	ECHA_HUMAN	Trifunctional enzyme subunit alpha, mitochondrial	0.0919523076923082	23.4316220338983	0.830288761880455	0.409678575359193	0.780386512458685	-5.61017999532053
P41214	EIF2D	EIF2D_HUMAN	Eukaryotic translation initiation factor 2D	-0.207972179487182	18.6946118644068	-1.50024782953666	0.138812516801709	0.567817183015347	-4.88983387835867
P41218	MNDA	MNDA_HUMAN	Myeloid cell nuclear differentiation antigen	-0.197625769230774	20.9217610169492	-0.478704959605917	0.633894501851727	0.878651735119126	-5.8263071130924
P41219	PRPH	PERI_HUMAN	Peripherin	-0.696505512820515	20.6630830508475	-1.56781846942382	0.122201074513286	0.55043795470636	-4.7956512878523
P41223	BUD31	BUD31_HUMAN	Protein BUD31 homolog	-0.353543205128207	18.7247169491525	-2.05720554212925	0.0440361183285496	0.397828912629719	-4.00318503062602
P41226	UBA7	UBA7_HUMAN	Ubiquitin-like modifier-activating enzyme 7	-0.0514882051282064	19.6739254237288	-0.275175535097755	0.7841300774251	0.935028185660951	-5.89875750814438
P41240	CSK	CSK_HUMAN	Tyrosine-protein kinase CSK	-0.0944474358974374	19.4055186440678	-0.346932660859159	0.729860029634704	0.915396302502968	-5.8776584445994
P41250	GARS1	GARS_HUMAN	Glycine--tRNA ligase	-0.012861153846157	21.264213559322	-0.110228287565577	0.912597480281186	0.977953545742789	-5.9288330069519
P41252	IARS1	SYIC_HUMAN	Isoleucine--tRNA ligase, cytoplasmic	0.146865641025639	22.3961406779661	1.65180882225003	0.103816353865759	0.523814418172155	-4.67330286886434
P41743	PRKCI	KPCI_HUMAN	Protein kinase C iota type	-0.0732857692307724	18.5243118644068	-0.320309676870755	0.7498503140393	0.920708518445252	-5.88605243355239
P42025	ACTR1B	ACTY_HUMAN	Beta-centractin	-0.0924689743589758	19.168086440678	-0.529508058585341	0.598413689340093	0.864188473043838	-5.80216576134918
P42126	ECI1	ECI1_HUMAN	Enoyl-CoA delta isomerase 1, mitochondrial	0.780017051282049	20.3769694915254	1.90004355563149	0.0622527671554781	0.460501846430027	-4.27829144679906
P42166	TMPO	LAP2A_HUMAN	Lamina-associated polypeptide 2, isoform alpha	-0.391766538461541	21.3243406779661	-1.78666454287264	0.0790614459063297	0.486196061906452	-4.46482038154713
P42167	TMPO	LAP2B_HUMAN	Lamina-associated polypeptide 2, isoforms beta/gamma	0.129708717948718	24.2012796610169	1.29922627428352	0.198853889463417	0.635130795099042	-5.1472052967835
P42224	STAT1	STAT1_HUMAN	Signal transducer and activator of transcription 1-alpha/beta	-0.435937051282053	22.230793220339	-2.37606601794636	0.0207194454838873	0.330372226175032	-3.388415647278
P42226	STAT6	STAT6_HUMAN	Signal transducer and activator of transcription 6	-0.322892435897441	21.2352576271186	-1.71681163545009	0.0911902360414112	0.513854652483965	-4.574646390095
P42285	MTREX	MTREX_HUMAN	Exosome RNA helicase MTR4	-0.169581666666667	20.2476186440678	-0.985282220666683	0.328455825347266	0.740198063616457	-5.47889393127268
P42330	AKR1C3	AK1C3_HUMAN	Aldo-keto reductase family 1 member C3	-0.0661297435897429	19.2035271186441	-0.248627022277518	0.804501314398587	0.941418686017763	-5.90533358588627
P42345	MTOR	MTOR_HUMAN	Serine/threonine-protein kinase mTOR	-0.0960269230769261	19.8104745762712	-0.575650415526208	0.567011815285669	0.851532556987601	-5.77815264895229
P42356	PI4KA	PI4KA_HUMAN	Phosphatidylinositol 4-kinase alpha	-0.28803230769231	20.7440457627119	-2.06795470223697	0.042978891129852	0.394616528032217	-3.98368024036098
P42566	EPS15	EPS15_HUMAN	Epidermal growth factor receptor substrate 15	0.0735083333333302	20.0905152542373	0.791067595442217	0.432031366759776	0.78857124704401	-5.63993867563034
P42574	CASP3	CASP3_HUMAN	Caspase-3	0.303640897435895	20.321106779661	0.643744224302114	0.522202972043388	0.836204240618477	-5.73909926486249
P42704	LRPPRC	LPPRC_HUMAN	Leucine-rich PPR motif-containing protein, mitochondrial	0.0335641025640994	23.650486440678	0.265824879373739	0.791288548257149	0.937121782321338	-5.90114952640499
P42765	ACAA2	THIM_HUMAN	3-ketoacyl-CoA thiolase, mitochondrial	0.222947820512816	23.1781372881356	1.64120180064319	0.106005959440311	0.52633565013015	-4.68907432491133
P42858	HTT	HD_HUMAN	Huntingtin	-0.126339487179487	19.4440474576271	-0.846129386943142	0.400854248853325	0.77865997243174	-5.5977628102213
P42892	ECE1	ECE1_HUMAN	Endothelin-converting enzyme 1	-0.129415	18.3067694915254	-0.87258500186888	0.386380077356549	0.771035871480482	-5.57651502467795
P42898	MTHFR	MTHR_HUMAN	Methylenetetrahydrofolate reductase (NADPH)	-0.029683461538465	18.2613237288136	-0.165175459579545	0.869363074325925	0.964095700360764	-5.92167066925364
P43034	PAFAH1B1	LIS1_HUMAN	Platelet-activating factor acetylhydrolase IB subunit beta	-0.21994653846154	21.8343966101695	-1.00992227252237	0.316602143799607	0.728471408531224	-5.45602449492494
P43121	MCAM	MUC18_HUMAN	Cell surface glycoprotein MUC18	-0.440013589743591	23.647113559322	-1.08073665645457	0.284154214335254	0.716287200289714	-5.38727361136442
P43155	CRAT	CACP_HUMAN	Carnitine O-acetyltransferase	0.312754999999996	19.0720813559322	1.20230193975853	0.233986495095463	0.674383240481823	-5.25887040608306
P43243	MATR3	MATR3_HUMAN	Matrin-3	-0.0456639743589745	22.044220338983	-0.51625531219522	0.607580184669576	0.867933855781256	-5.80869577314618
P43304	GPD2	GPDM_HUMAN	Glycerol-3-phosphate dehydrogenase, mitochondrial	0.102768717948717	21.1624118644068	0.522388061592644	0.603330370937035	0.866015604713388	-5.8056943635449
P43307	SSR1	SSRA_HUMAN	Translocon-associated protein subunit alpha	-0.109461666666665	20.4311389830508	-0.204531189718497	0.838633059891361	0.95326787573514	-5.91478589524755
P43405	SYK	KSYK_HUMAN	Tyrosine-protein kinase SYK	-0.195599102564103	18.8334406779661	-0.845276132470494	0.401326568225588	0.77903822158829	-5.59843749111068
P43487	RANBP1	RANG_HUMAN	Ran-specific GTPase-activating protein	-0.82761384615385	21.113393220339	-2.08075201402357	0.0417489613492823	0.392009588371342	-3.96034549699919
P43490	NAMPT	NAMPT_HUMAN	Nicotinamide phosphoribosyltransferase	-0.20122602564103	23.3163711864407	-1.18430397452286	0.240979317686272	0.679594857192696	-5.27870234022177
P43652	AFM	AFAM_HUMAN	Afamin	0.669873589743588	24.6029677966102	1.35122499419231	0.181714184194739	0.620553905100631	-5.08394183013959
P43686	PSMC4	PRS6B_HUMAN	26S proteasome regulatory subunit 6B	0.015643717948715	21.9642457627119	0.262918225688611	0.793517474415311	0.93794184222443	-5.90187628202995
P43897	TSFM	EFTS_HUMAN	Elongation factor Ts, mitochondrial	-0.545092179487179	20.0582898305085	-2.03829812772394	0.0459504061530318	0.404783550977111	-4.03728144588419
P45880	VDAC2	VDAC2_HUMAN	Voltage-dependent anion-selective channel protein 2	-0.214491410256408	24.0348525423729	-1.21409758135399	0.229484169434547	0.671761011700942	-5.24571876149315
P45954	ACADSB	ACDSB_HUMAN	Short/branched chain specific acyl-CoA dehydrogenase, mitochondrial	0.160038333333326	20.0590830508475	0.337410989527746	0.736988759069092	0.917474498097622	-5.88073717682665
P45974	USP5	UBP5_HUMAN	Ubiquitin carboxyl-terminal hydrolase 5	0.0267860256410233	22.2324610169491	0.337493755819793	0.736926692079976	0.917474498097622	-5.88071078280938
P46013	MKI67	KI67_HUMAN	Proliferation marker protein Ki-67	-0.0497514102564167	18.4579084745763	-0.296639706172977	0.767769606083727	0.925701621852993	-5.89295484325414
P46019	PHKA2	KPB2_HUMAN	Phosphorylase b kinase regulatory subunit alpha, liver isoform	0.0913387179487162	18.972586440678	0.384002196866412	0.702339045635413	0.906127973443799	-5.86486020811479
P46060	RANGAP1	RAGP1_HUMAN	Ran GTPase-activating protein 1	-0.875769871794872	20.2927762711864	-2.0687238187907	0.0429040953580648	0.394616528032217	-3.98228130723683
P46063	RECQL	RECQ1_HUMAN	ATP-dependent DNA helicase Q1	-0.348518076923077	22.8112186440678	-1.36006597684574	0.178915237451887	0.619529315491889	-5.07295414243951
P46087	NOP2	NOP2_HUMAN	Probable 28S rRNA (cytosine(4447)-C(5))-methyltransferase	-0.132262435897439	21.2217372881356	-0.851925676364607	0.397654780199359	0.775597990604456	-5.59316203925759
P46108	CRK	CRK_HUMAN	Adapter molecule crk	-0.149481923076923	21.6674949152542	-1.38330551921158	0.171714745549596	0.607686478880425	-5.0437522454178
P46109	CRKL	CRKL_HUMAN	Crk-like protein	-0.756318717948721	19.1849305084746	-2.33285971573278	0.0230388471272323	0.34869151297659	-3.47601427889742
P46379	BAG6	BAG6_HUMAN	Large proline-rich protein BAG6	-0.0893882051282097	20.5032728813559	-0.735545331595391	0.464883082251891	0.801008208520945	-5.67965609436077
P46459	NSF	NSF_HUMAN	Vesicle-fusing ATPase	0.205340384615386	22.4854084745763	2.40071493019453	0.0194918249493361	0.324637589211871	-3.33785467124722
P46776	RPL27A	RL27A_HUMAN	60S ribosomal protein L27a	-0.198057435897436	25.4720406779661	-0.626022664064283	0.533682673651531	0.837986641857243	-5.74967715742775
P46777	RPL5	RL5_HUMAN	60S ribosomal protein L5	-0.00669064102564095	23.6686423728814	-0.0789577623838025	0.937329881684151	0.984949534870933	-5.93163357130988
P46778	RPL21	RL21_HUMAN	60S ribosomal protein L21	-0.468988846153851	23.7605254237288	-1.09069225612553	0.279784276135849	0.715142493691311	-5.37724964729957
P46779	RPL28	RL28_HUMAN	60S ribosomal protein L28	0.238131923076919	22.9448542372881	0.63247336276137	0.529488941833264	0.836250420198024	-5.74586046400847
P46781	RPS9	RS9_HUMAN	40S ribosomal protein S9	-0.0602465384615466	25.2437610169492	-0.399082733538107	0.691254082425495	0.90054042035705	-5.85928412402053
P46782	RPS5	RS5_HUMAN	40S ribosomal protein S5	-0.0801255128205169	24.5184406779661	-0.727896394362815	0.469518005577498	0.802714552091119	-5.68490574648824
P46783	RPS10	RS10_HUMAN	40S ribosomal protein S10	-0.090609102564109	22.3112508474576	-0.876679380580124	0.384169571439008	0.768311540348116	-5.57316973551347
P46821	MAP1B	MAP1B_HUMAN	Microtubule-associated protein 1B	-0.406221923076926	20.9547254237288	-1.07855176330239	0.285119562302047	0.717250661926448	-5.38946171393275
P46926	GNPDA1	GNPI1_HUMAN	Glucosamine-6-phosphate isomerase 1	-0.27860448717949	20.4441627118644	-0.743940482935612	0.459826149474146	0.799104719906367	-5.67383234794575
P46937	YAP1	YAP1_HUMAN	Transcriptional coactivator YAP1	0.14565679487179	18.6123966101695	0.566518548783849	0.573161802324841	0.852941202012918	-5.78306237615114
P46939	UTRN	UTRN_HUMAN	Utrophin	0.26356897435897	20.808013559322	1.8041883834827	0.076239205387824	0.481492952637596	-4.43665536332945
P46940	IQGAP1	IQGA1_HUMAN	Ras GTPase-activating-like protein IQGAP1	0.055699102564104	24.1470830508475	0.673489116763588	0.50323132902881	0.821259494635164	-5.72069109982568
P46952	HAAO	3HAO_HUMAN	3-hydroxyanthranilate 3,4-dioxygenase	0.649973974358972	20.1373288135593	2.05494016259104	0.0442617780266974	0.398477600531559	-4.00728452839059
P46976	GYG1	GLYG_HUMAN	Glycogenin-1	-0.530762564102565	19.3034169491525	-1.38756612083836	0.170419103648915	0.607686478880425	-5.03834841871889
P46977	STT3A	STT3A_HUMAN	Dolichyl-diphosphooligosaccharide--protein glycosyltransferase subunit STT3A	0.178364358974356	22.5845118644068	1.92837018189	0.0585612937402964	0.454468815700298	-4.23011320147839
P47755	CAPZA2	CAZA2_HUMAN	F-actin-capping protein subunit alpha-2	0.518203846153848	23.0942915254237	1.46771623673707	0.147422303669745	0.577969518891023	-4.93381335722697
P47756	CAPZB	CAPZB_HUMAN	F-actin-capping protein subunit beta	-0.0681938461538462	23.3564627118644	-0.797612714581442	0.42825159844461	0.787531138104931	-5.63507042323984
P47895	ALDH1A3	AL1A3_HUMAN	Aldehyde dehydrogenase family 1 member A3	0.135113461538456	19.1019372881356	0.45724245734336	0.649153850334621	0.885616702481339	-5.83578096471169
P47897	QARS1	SYQ_HUMAN	Glutamine--tRNA ligase	0.0148501282051272	22.1102711864407	0.164059148950203	0.870237912674972	0.964739391013492	-5.92184459859794
P47929	LGALS7B	LEG7_HUMAN	Galectin-7	-0.718553205128206	20.0283491525424	-1.09660260447982	0.277212234282795	0.714609095792948	-5.37125704782759
P47985	UQCRFS1	UCRI_HUMAN	Cytochrome b-c1 complex subunit Rieske, mitochondrial	0.210018333333332	19.6234406779661	0.566276694413836	0.573325122661853	0.852941202012918	-5.78319135370276
P48047	ATP5PO	ATPO_HUMAN	ATP synthase subunit O, mitochondrial	0.0601335897435866	23.8797593220339	0.262324014161532	0.793973350726448	0.93794184222443	-5.90202387248754
P48147	PREP	PPCE_HUMAN	Prolyl endopeptidase	0.089046282051276	21.2691661016949	0.586439924656059	0.559787506936375	0.849206453486001	-5.77225172059918
P48163	ME1	MAOX_HUMAN	NADP-dependent malic enzyme	-0.162924743589745	20.3846389830508	-0.849909544228601	0.398765861974617	0.77644428383293	-5.59476580405899
P48426	PIP4K2A	PI42A_HUMAN	Phosphatidylinositol 5-phosphate 4-kinase type-2 alpha	0.139403846153843	19.7877983050847	0.72022577234391	0.474192259485687	0.804278344053441	-5.69011620110486
P48444	ARCN1	COPD_HUMAN	Coatomer subunit delta	0.0809406410256395	22.6193881355932	0.943263098179019	0.349342281886281	0.75736846556249	-5.51663385946654
P48449	LSS	LSS_HUMAN	Lanosterol synthase	-0.230201923076925	20.3213576271186	-1.54125193516914	0.128531704593874	0.557515589163276	-4.83313532852276
P48506	GCLC	GSH1_HUMAN	Glutamate--cysteine ligase catalytic subunit	0.212930897435897	21.2748559322034	1.68477181059316	0.0972460253559262	0.517320278684052	-4.62370370679859
P48509	CD151	CD151_HUMAN	CD151 antigen	-0.521767435897439	19.6924728813559	-1.12072296125631	0.266887102345046	0.70221017821739	-5.34647968168434
P48556	PSMD8	PSMD8_HUMAN	26S proteasome non-ATPase regulatory subunit 8	-0.433887179487183	21.374893220339	-1.40593318614571	0.16491954544558	0.594156704548133	-5.01487562862759
P48594	SERPINB4	SPB4_HUMAN	Serpin B4	-0.135793076923077	18.5458084745763	-0.404591823525844	0.687221327368002	0.897897468429435	-5.85719386129516
P48634	PRRC2A	PRC2A_HUMAN	Protein PRRC2A	-0.0735938461538467	19.410193220339	-0.453827332386676	0.651596131892327	0.886608936568829	-5.83724868315085
P48637	GSS	GSHB_HUMAN	Glutathione synthetase	0.0380289743589723	22.6020677966102	0.450482237236777	0.653992053793673	0.886608936568829	-5.83867571559282
P48643	CCT5	TCPE_HUMAN	T-complex protein 1 subunit epsilon	-0.169336923076923	23.0294254237288	-1.85189514136691	0.0689799670819009	0.47080559645938	-4.35874354454488
P48681	NES	NEST_HUMAN	Nestin	0.0879742307692282	19.8275474576271	0.484072625139232	0.63010269716247	0.878651735119126	-5.8238703768865
P48729	CSNK1A1	KC1A_HUMAN	Casein kinase I isoform alpha	0.0510947435897382	20.6625694915254	0.477747902461573	0.634571622701645	0.878651735119126	-5.82673875346978
P48735	IDH2	IDHP_HUMAN	Isocitrate dehydrogenase [NADP], mitochondrial	0.193878076923078	23.3650016949153	1.1906564391904	0.238494132588136	0.678709125986703	-5.27173502651521
P48739	PITPNB	PIPNB_HUMAN	Phosphatidylinositol transfer protein beta isoform	0.0624716666666671	21.0069898305085	0.397366813248254	0.692512010771976	0.90054042035705	-5.85992936003468
P49023	PXN	PAXI_HUMAN	Paxillin	-0.401095384615385	19.8158491525424	-2.88858651214074	0.00538178075778132	0.207273827141882	-2.25362368132903
P49137	MAPKAPK2	MAPK2_HUMAN	MAP kinase-activated protein kinase 2	-0.0350834615384642	18.6154542372881	-0.160686600846978	0.872881920174506	0.966689439814754	-5.92236290863817
P49189	ALDH9A1	AL9A1_HUMAN	4-trimethylaminobutyraldehyde dehydrogenase	0.334038589743588	23.3623101694915	2.40505627180747	0.0192824831713651	0.324637589211871	-3.32890564719773
P49207	RPL34	RL34_HUMAN	60S ribosomal protein L34	0.417693717948715	21.3383576271186	0.643530592611262	0.522340579965219	0.836204240618477	-5.73922851304084
P49257	LMAN1	LMAN1_HUMAN	Protein ERGIC-53	0.306788205128205	23.0304322033898	2.31482043350432	0.0240737812074705	0.353623605189983	-3.51219778283673
P49321	NASP	NASP_HUMAN	Nuclear autoantigenic sperm protein	-0.204368974358977	21.9083186440678	-0.747719252645882	0.457560298446688	0.799104719906367	-5.67118985501139
P49327	FASN	FAS_HUMAN	Fatty acid synthase	-0.257280128205132	22.6571084745763	-1.53710651619409	0.129542696973615	0.558567655240178	-4.83893128597893
P49354	FNTA	FNTA_HUMAN	Protein farnesyltransferase/geranylgeranyltransferase type-1 subunit alpha	0.0244028205128163	20.3032406779661	0.116058472857599	0.907995126126832	0.97653430532249	-5.92820850370659
P49368	CCT3	TCPG_HUMAN	T-complex protein 1 subunit gamma	-0.153737948717951	22.8629966101695	-1.81290009078907	0.0748678209404948	0.480384574239907	-4.42256258086982
P49406	MRPL19	RM19_HUMAN	39S ribosomal protein L19, mitochondrial	-0.0900978205128233	20.9733288135593	-0.245365294900224	0.807013834436327	0.94193463264453	-5.90609564232988
P49407	ARRB1	ARRB1_HUMAN	Beta-arrestin-1	0.303534487179484	20.580686440678	0.879507060257521	0.38264758212287	0.768311540348116	-5.57085050176464
P49411	TUFM	EFTU_HUMAN	Elongation factor Tu, mitochondrial	0.219838589743588	23.8478220338983	2.50773498145312	0.0148840291849263	0.299232905760758	-3.11346220174594
P49419	ALDH7A1	AL7A1_HUMAN	Alpha-aminoadipic semialdehyde dehydrogenase	0.152306794871792	22.6978423728814	0.84363204843439	0.402237617005611	0.77903822158829	-5.59973562156729
P49458	SRP9	SRP09_HUMAN	Signal recognition particle 9 kDa protein	-0.429369871794874	20.8402542372881	-0.894538078042207	0.374620937551364	0.767399647320752	-5.55840032621098
P49585	PCYT1A	PCY1A_HUMAN	Choline-phosphate cytidylyltransferase A	-0.213209102564106	20.2941101694915	-0.888350802534587	0.377911969930573	0.768311540348116	-5.56355007700156
P49588	AARS1	SYAC_HUMAN	Alanine--tRNA ligase, cytoplasmic	-0.0461524358974358	22.5822474576271	-0.538113797560458	0.592496042338124	0.861490064068419	-5.79783772178418
P49589	CARS1	SYCC_HUMAN	Cysteine--tRNA ligase, cytoplasmic	0.0368657692307673	21.4452338983051	0.493587159730519	0.62340601704159	0.874917498273763	-5.81948490380186
P49590	HARS2	SYHM_HUMAN	Histidine--tRNA ligase, mitochondrial	-0.00829269230769525	18.8256033898305	-0.0435399367527977	0.96541621058505	0.989264828670171	-5.93368762075253
P49591	SARS1	SYSC_HUMAN	Serine--tRNA ligase, cytoplasmic	0.0054829487179467	23.0378593220339	0.065540233380974	0.947962522136592	0.98625716817881	-5.93255145175841
P49593	PPM1F	PPM1F_HUMAN	Protein phosphatase 1F	0.169314358974355	20.697679661017	0.849080325080336	0.399223396723922	0.776873557639128	-5.59542434512514
P49662	CASP4	CASP4_HUMAN	Caspase-4	-0.698431666666666	19.1225898305085	-3.03385692931983	0.00356980447293367	0.182547282411686	-1.90193556633772
P49720	PSMB3	PSB3_HUMAN	Proteasome subunit beta type-3	-0.470715256410258	21.2150542372881	-2.16662548359444	0.0342594528455809	0.369303378207134	-3.8005973806477
P49736	MCM2	MCM2_HUMAN	DNA replication licensing factor MCM2	-0.542006025641028	19.7296898305085	-2.09793290996085	0.0401458364713409	0.387828981622064	-3.92882426920375
P49746	THBS3	TSP3_HUMAN	Thrombospondin-3	-0.0450625641025676	18.2896728813559	-0.274856962079534	0.78437365956117	0.935028185660951	-5.89884036018971
P49748	ACADVL	ACADV_HUMAN	Very long-chain specific acyl-CoA dehydrogenase, mitochondrial	0.192810897435896	23.6538762711864	1.8086428433766	0.0755353885674731	0.481492952637596	-4.42945699637973
P49750	YLPM1	YLPM1_HUMAN	YLP motif-containing protein 1	0.120787307692308	19.9014474576271	0.977846052315244	0.332090416708085	0.741305364776504	-5.48568859551408
P49755	TMED10	TMEDA_HUMAN	Transmembrane emp24 domain-containing protein 10	-0.399263974358978	21.1493847457627	-1.52801192975339	0.131782878012536	0.558911812541272	-4.8515967141484
P49756	RBM25	RBM25_HUMAN	RNA-binding protein 25	-0.151740641025643	20.1009118644068	-1.41534741453874	0.162154300949919	0.588460292594556	-5.00273295763784
P49757	NUMB	NUMB_HUMAN	Protein numb homolog	-0.342758589743594	19.6601457627119	-1.23472921000236	0.221761737128277	0.663303257440058	-5.22242274767579
P49773	HINT1	HINT1_HUMAN	Adenosine 5'-monophosphoramidase HINT1	-0.507330897435895	21.8774406779661	-1.52707884033319	0.132014447422134	0.558911812541272	-4.85289225782895
P49790	NUP153	NU153_HUMAN	Nuclear pore complex protein Nup153	0.0847811538461506	19.489606779661	0.369568270935266	0.713009902431337	0.907567353419641	-5.86999709302247
P49792	RANBP2	RBP2_HUMAN	E3 SUMO-protein ligase RanBP2	-0.025870512820516	20.3377491525424	-0.182697371051111	0.855653544466963	0.959891240923454	-5.91878624432467
P49815	TSC2	TSC2_HUMAN	Tuberin	0.10045846153846	18.3504847457627	0.710041107191474	0.480438812384197	0.808180086625051	-5.69695063442544
P49821	NDUFV1	NDUV1_HUMAN	NADH dehydrogenase [ubiquinone] flavoprotein 1, mitochondrial	0.178628974358969	21.688306779661	1.58662256832152	0.117873059830323	0.543553302865528	-4.76876533174144
P49841	GSK3B	GSK3B_HUMAN	Glycogen synthase kinase-3 beta	-0.238710256410259	19.0932084745763	-0.706029438603963	0.482911851665349	0.808180086625051	-5.69961642832601
P49902	NT5C2	5NTC_HUMAN	Cytosolic purine 5'-nucleotidase	-0.412951282051284	21.2981322033898	-1.07223970104376	0.287921174022139	0.718535697430697	-5.39575918416199
P49915	GMPS	GUAA_HUMAN	GMP synthase [glutamine-hydrolyzing]	-0.287312820512824	21.6271813559322	-2.13941071525083	0.0364945102819288	0.372793923358406	-3.85181749359103
P49916	LIG3	DNLI3_HUMAN	DNA ligase 3	-0.281087307692308	19.8010915254237	-1.56076252333904	0.123857591619285	0.55043795470636	-4.80566412792619
P49959	MRE11	MRE11_HUMAN	Double-strand break repair protein MRE11	0.0137239743589746	19.799106779661	0.123515774171562	0.902112958545381	0.974664995240693	-5.92736282972553
P49961	ENTPD1	ENTP1_HUMAN	Ectonucleoside triphosphate diphosphohydrolase 1	0.142852307692306	22.4586677966102	0.42882467356234	0.669591900840541	0.895224460086298	-5.84766124595251
P50135	HNMT	HNMT_HUMAN	Histamine N-methyltransferase	-0.105894230769231	20.4435271186441	-0.821756554654146	0.414480306719041	0.782200368098676	-5.61677337220328
P50148	GNAQ	GNAQ_HUMAN	Guanine nucleotide-binding protein G(q) subunit alpha	0.168661538461539	19.4504881355932	0.609032155821536	0.544810310298482	0.842459397557449	-5.75954525738835
P50213	IDH3A	IDH3A_HUMAN	Isocitrate dehydrogenase [NAD] subunit alpha, mitochondrial	-0.0153633333333365	21.6232745762712	-0.106137543424759	0.915828522602844	0.979174573758408	-5.9292519864235
P50238	CRIP1	CRIP1_HUMAN	Cysteine-rich protein 1	0.0991557692307711	24.1138186440678	0.481354888266111	0.632021309733175	0.878651735119126	-5.82510750404072
P50336	PPOX	PPOX_HUMAN	Protoporphyrinogen oxidase	-0.202225897435904	19.6694152542373	-1.04432985083246	0.300536722174266	0.721838338132559	-5.42317894284362
P50395	GDI2	GDIB_HUMAN	Rab GDP dissociation inhibitor beta	-0.0433408974358973	23.9370559322034	-0.441293383662515	0.660592340762197	0.88940018728283	-5.84254177547238
P50402	EMD	EMD_HUMAN	Emerin	0.088688846153846	22.9812898305085	0.994415863463634	0.324027881477508	0.73814074015985	-5.47048020900225
P50416	CPT1A	CPT1A_HUMAN	Carnitine O-palmitoyltransferase 1, liver isoform	-0.0547875641025626	21.6580694915254	-0.302747572460618	0.763133018050993	0.924245923693781	-5.89122425829677
P50440	GATM	GATM_HUMAN	Glycine amidinotransferase, mitochondrial	0.637501025641022	20.7402389830508	1.63566100567168	0.107164589504034	0.527836641816247	-4.69727620085369
P50452	SERPINB8	SPB8_HUMAN	Serpin B8	-0.588062820512821	19.0343305084746	-1.9050336209748	0.0615884987896597	0.459599039447673	-4.26984964220961
P50453	SERPINB9	SPB9_HUMAN	Serpin B9	-0.919392948717948	20.5104406779661	-2.86227401837694	0.00578972548270461	0.208493740734319	-2.3159733335679
P50454	SERPINH1	SERPH_HUMAN	Serpin H1	-0.0899616666666678	22.3422288135593	-0.533886451344799	0.595399495465142	0.861490064068419	-5.79997238964413
P50479	PDLIM4	PDLI4_HUMAN	PDZ and LIM domain protein 4	-0.139899871794874	21.9945288135593	-0.507233198320595	0.613857004582154	0.870826581824986	-5.8130474353607
P50552	VASP	VASP_HUMAN	Vasodilator-stimulated phosphoprotein	-0.162736025641024	22.0758237288135	-1.35908869901937	0.179223006129482	0.619529315491889	-5.0741720131959
P50570	DNM2	DYN2_HUMAN	Dynamin-2	0.0219232051282046	21.9798966101695	0.23359041015702	0.816100886573261	0.943952609858802	-5.90876311154905
P50579	METAP2	MAP2_HUMAN	Methionine aminopeptidase 2	-0.525455384615386	20.7740050847458	-2.49294389399784	0.0154560228418154	0.301631584409959	-3.14494165318718
P50583	NUDT2	AP4A_HUMAN	Bis(5'-nucleosyl)-tetraphosphatase [asymmetrical]	-0.309462179487182	18.5251152542373	-1.42720522956873	0.158722514014243	0.587018478474727	-4.98733122259603
P50750	CDK9	CDK9_HUMAN	Cyclin-dependent kinase 9	-0.193632435897436	19.2713406779661	-0.883216916596747	0.380656519424969	0.768311540348116	-5.5677966990263
P50851	LRBA	LRBA_HUMAN	Lipopolysaccharide-responsive and beige-like anchor protein	0.0492729487179449	20.7588152542373	0.322730186743374	0.748025461799904	0.920708518445252	-5.88531684389528
P50895	BCAM	BCAM_HUMAN	Basal cell adhesion molecule	0.0145115384615379	19.5239423728814	0.0542796474245411	0.956893325903464	0.986464753437362	-5.93319023628335
P50914	RPL14	RL14_HUMAN	60S ribosomal protein L14	-0.245527051282054	22.4931474576271	-1.00731476016437	0.317842764490254	0.728471408531224	-5.45847041341258
P50990	CCT8	TCPQ_HUMAN	T-complex protein 1 subunit theta	-0.167825769230771	23.3405593220339	-1.94723365604828	0.0562078016499316	0.449251136602014	-4.19768429097651
P50991	CCT4	TCPD_HUMAN	T-complex protein 1 subunit delta	-0.144296282051285	23.3205627118644	-1.65000178671731	0.104186754665889	0.523814418172155	-4.67599624021675
P50995	ANXA11	ANX11_HUMAN	Annexin A11	-0.243004358974359	23.4949	-2.05780288397092	0.043976781865485	0.397828912629719	-4.00210341738165
P51114	FXR1	FXR1_HUMAN	RNA-binding protein FXR1	-0.0772880769230815	21.0652762711864	-0.417234938546542	0.678000922275183	0.897897468429435	-5.85228910085871
P51148	RAB5C	RAB5C_HUMAN	Ras-related protein Rab-5C	0.0198861538461535	22.5022050847458	0.0718309731384025	0.942976160859118	0.98625716817881	-5.93214232926711
P51149	RAB7A	RAB7A_HUMAN	Ras-related protein Rab-7a	-0.113407179487181	22.9668559322034	-1.24203120451535	0.21907483301009	0.660449151586078	-5.21408871048001
P51159	RAB27A	RB27A_HUMAN	Ras-related protein Rab-27A	0.23712692307692	21.1459949152542	0.825641144397579	0.412289930115788	0.7809676884332	-5.61377974500832
P51178	PLCD1	PLCD1_HUMAN	1-phosphatidylinositol 4,5-bisphosphate phosphodiesterase delta-1	0.161441282051278	19.0437254237288	0.560739157519826	0.577070707350095	0.853816123080042	-5.78612954852183
P51397	DAP	DAP1_HUMAN	Death-associated protein 1	-0.459657692307697	20.4900084745763	-1.19446175459119	0.237014343172655	0.676564462174904	-5.26754443279436
P51398	DAP3	RT29_HUMAN	28S ribosomal protein S29, mitochondrial	0.217263846153849	20.0227050847458	0.915739609495248	0.363482114606494	0.763212611959773	-5.54049073964253
P51553	IDH3G	IDH3G_HUMAN	Isocitrate dehydrogenase [NAD] subunit gamma, mitochondrial	0.331972564102561	22.4259694915254	1.75138556417633	0.0850077033342789	0.504656238816	-4.52077775115389
P51570	GALK1	GALK1_HUMAN	Galactokinase	0.0552630769230727	21.6954898305085	0.624927249807542	0.534396530422963	0.838304179126878	-5.75032145067339
P51571	SSR4	SSRD_HUMAN	Translocon-associated protein subunit delta	0.218069358974356	22.6840525423729	1.36280973049456	0.178053316450594	0.61874943585217	-5.06953053485766
P51572	BCAP31	BAP31_HUMAN	B-cell receptor-associated protein 31	-0.0455806410256436	22.6387254237288	-0.348094424555609	0.728991856331189	0.915396302502968	-5.87727696119483
P51608	MECP2	MECP2_HUMAN	Methyl-CpG-binding protein 2	0.333511794871796	20.8170169491525	2.07419539086294	0.0423752394138905	0.394499032838975	-3.97231630037572
P51610	HCFC1	HCFC1_HUMAN	Host cell factor 1	0.0524757692307693	20.6580423728813	0.411194553343002	0.68240001085979	0.897897468429435	-5.85465111649319
P51636	CAV2	CAV2_HUMAN	Caveolin-2	-0.290078974358976	21.0993728813559	-0.615548210703143	0.540528799254021	0.840184886023428	-5.75579239076393
P51648	ALDH3A2	AL3A2_HUMAN	Aldehyde dehydrogenase family 3 member A2	0.717960256410252	21.6660338983051	2.64409382837866	0.010445718570518	0.280578850455636	-2.81635749681578
P51649	ALDH5A1	SSDH_HUMAN	Succinate-semialdehyde dehydrogenase, mitochondrial	0.483021282051281	19.0800152542373	1.52183302191341	0.133322350329787	0.560843828024021	-4.86016224026273
P51659	HSD17B4	DHB4_HUMAN	Peroxisomal multifunctional enzyme type 2	0.126358076923074	22.2477898305085	0.985859866665858	0.328174599230495	0.740198063616457	-5.47836403648456
P51665	PSMD7	PSMD7_HUMAN	26S proteasome non-ATPase regulatory subunit 7	-0.794803589743589	19.0462813559322	-3.14114741119686	0.00261635749733287	0.182547282411686	-1.6343248861984
P51687	SUOX	SUOX_HUMAN	Sulfite oxidase, mitochondrial	0.257362948717947	19.4573762711864	0.73352740206834	0.466103320350435	0.801688025186162	-5.68104627621834
P51812	RPS6KA3	KS6A3_HUMAN	Ribosomal protein S6 kinase alpha-3	0.544600897435898	19.6797254237288	2.10516059139383	0.0394875918119948	0.383978748866192	-3.91549781264314
P51854	TKTL1	TKTL1_HUMAN	Transketolase-like protein 1	0.322379615384616	18.3847033898305	0.910106856446834	0.366420521636164	0.7635126694972	-5.5452886313129
P51858	HDGF	HDGF_HUMAN	Hepatoma-derived growth factor	0.012558717948713	22.8686915254237	0.0987959750994254	0.921630743917758	0.980563475878454	-5.92996420429114
P51884	LUM	LUM_HUMAN	Lumican	0.146214358974359	25.1963101694915	0.395805840032646	0.693657104421844	0.900645496139392	-5.86051392998701
P51888	PRELP	PRELP_HUMAN	Prolargin	0.307575384615377	25.4481525423729	0.78287194352405	0.436792139881743	0.790089089037697	-5.64597927601361
P51911	CNN1	CNN1_HUMAN	Calponin-1	-0.197851153846153	26.2631220338983	-0.497807457176386	0.620445760346251	0.873368022617983	-5.81751257813905
P51970	NDUFA8	NDUA8_HUMAN	NADH dehydrogenase [ubiquinone] 1 alpha subcomplex subunit 8	0.11802628205128	19.4062423728814	0.300191265562429	0.765072506332174	0.924245923693781	-5.89195283271607
P51991	HNRNPA3	ROA3_HUMAN	Heterogeneous nuclear ribonucleoprotein A3	0.10540948717948	23.0386474576271	1.13314989614327	0.261674684426292	0.699147313976249	-5.33351310954623
P52179	MYOM1	MYOM1_HUMAN	Myomesin-1	0.285994487179483	18.2722322033898	1.34801497527564	0.18273863851758	0.620553905100631	-5.08791467717975
P52209	PGD	6PGD_HUMAN	6-phosphogluconate dehydrogenase, decarboxylating	-0.109036025641028	23.7280203389831	-0.86190640204769	0.392182677260453	0.775597990604456	-5.58516819341757
P52272	HNRNPM	HNRPM_HUMAN	Heterogeneous nuclear ribonucleoprotein M	-0.0465144871794866	24.4939881355932	-0.467742722880829	0.641669006045305	0.880917190117497	-5.83119986275711
P52294	KPNA1	IMA5_HUMAN	Importin subunit alpha-5	-0.0809451282051296	18.6643338983051	-0.320184184868787	0.749944963261519	0.920708518445252	-5.88609041995973
P52306	RAP1GDS1	GDS1_HUMAN	Rap1 GTPase-GDP dissociation stimulator 1	-0.254160000000003	19.2123559322034	-1.18989038594464	0.238792837708195	0.678709125986703	-5.27257710400518
P52434	POLR2H	RPAB3_HUMAN	DNA-directed RNA polymerases I, II, and III subunit RPABC3	-0.622452051282053	19.3354186440678	-1.90829088006323	0.0611581511712531	0.458978122049368	-4.26432878748874
P52565	ARHGDIA	GDIR1_HUMAN	Rho GDP-dissociation inhibitor 1	-0.182159358974361	23.5605745762712	-1.67715270375853	0.0987336103929249	0.517680066012184	-4.63524685854864
P52566	ARHGDIB	GDIR2_HUMAN	Rho GDP-dissociation inhibitor 2	0.0763660256410243	23.8261542372881	0.265869465866376	0.791254371306638	0.937121782321338	-5.90113831629958
P52594	AGFG1	AGFG1_HUMAN	Arf-GAP domain and FG repeat-containing protein 1	0.0443733333333303	19.9372915254237	0.167581269976646	0.867478230224809	0.963058914033147	-5.92129182035259
P52597	HNRNPF	HNRPF_HUMAN	Heterogeneous nuclear ribonucleoprotein F	-0.253630128205129	22.7644711864407	-2.36730245824265	0.0211722853039108	0.331969277229262	-3.40628947743469
P52630	STAT2	STAT2_HUMAN	Signal transducer and activator of transcription 2	-0.309879871794875	20.0909491525424	-1.15598158969116	0.252286938003819	0.694073703903356	-5.30933427992356
P52701	MSH6	MSH6_HUMAN	DNA mismatch repair protein Msh6	-0.346048846153847	19.7116508474576	-1.08585569216315	0.281901368608593	0.715142493691311	-5.3821304288637
P52788	SMS	SPSY_HUMAN	Spermine synthase	-0.1406708974359	20.4492491525424	-0.755645736803315	0.452828304884372	0.796380638526255	-5.66560423814252
P52789	HK2	HXK2_HUMAN	Hexokinase-2	-0.410913974358977	19.6675338983051	-1.63558868070182	0.107179781041615	0.527836641816247	-4.6973830948498
P52790	HK3	HXK3_HUMAN	Hexokinase-3	-0.184257179487182	20.8073728813559	-0.811903713084295	0.4200675141655	0.784903345025513	-5.62430456459329
P52907	CAPZA1	CAZA1_HUMAN	F-actin-capping protein subunit alpha-1	0.310752820512817	22.0901728813559	0.616439443274894	0.539944539739407	0.840184886023428	-5.75527602969919
P52943	CRIP2	CRIP2_HUMAN	Cysteine-rich protein 2	-0.151774487179492	22.5286694915254	-0.498537127855421	0.619934581821441	0.873368022617983	-5.81716988415394
P52948	NUP98	NUP98_HUMAN	Nuclear pore complex protein Nup98-Nup96	0.0620494871794855	19.8844457627119	0.299175556529089	0.765843552279773	0.924371757208404	-5.89224061099681
P53004	BLVRA	BIEA_HUMAN	Biliverdin reductase A	-0.436836282051285	22.1445288135593	-1.43426799247855	0.156705412677979	0.587018478474727	-4.97810087644197
P53007	SLC25A1	TXTP_HUMAN	Tricarboxylate transport protein, mitochondrial	0.226570769230767	21.6393271186441	1.0516347951511	0.297198870181644	0.721838338132559	-5.41606940549667
P53041	PPP5C	PPP5_HUMAN	Serine/threonine-protein phosphatase 5	0.0381691025641035	19.2643254237288	0.236895840085638	0.81354736263705	0.943952609858802	-5.90802751763123
P53367	ARFIP1	ARFP1_HUMAN	Arfaptin-1	0.170160384615378	20.3252338983051	1.08464570465641	0.282432750028173	0.715142493691311	-5.383348226902
P53396	ACLY	ACLY_HUMAN	ATP-citrate synthase	-0.149455512820514	21.8157423728814	-1.18162397904623	0.242033363685026	0.680225842878069	-5.2816310994635
P53582	METAP1	MAP11_HUMAN	Methionine aminopeptidase 1	-0.381221282051283	20.0863762711864	-2.39110871370715	0.0199622922649156	0.324637589211871	-3.35760980646273
P53597	SUCLG1	SUCA_HUMAN	Succinate--CoA ligase [ADP/GDP-forming] subunit alpha, mitochondrial	-0.121361025641028	22.5284983050847	-0.330383251453448	0.742265283007444	0.919544386185599	-5.88295479182497
P53609	PGGT1B	PGTB1_HUMAN	Geranylgeranyl transferase type-1 subunit beta	0.338490769230766	18.6178881355932	1.6200200059386	0.110490838027176	0.5285787686566	-4.72029308667707
P53611	RABGGTB	PGTB2_HUMAN	Geranylgeranyl transferase type-2 subunit beta	-0.122852179487184	18.5167576271186	-0.775064921442638	0.441355845377558	0.791925571165958	-5.65167619647251
P53618	COPB1	COPB_HUMAN	Coatomer subunit beta	0.116946923076923	23.2136338983051	1.20413032718094	0.23328443772134	0.674251507489398	-5.25683981221536
P53621	COPA	COPA_HUMAN	Coatomer subunit alpha	0.140250384615382	23.1493728813559	1.48687572661238	0.142302274290384	0.570578500159409	-4.9080194358361
P53634	CTSC	CATC_HUMAN	Dipeptidyl peptidase 1	-0.786353717948722	21.5269118644068	-1.93558964278557	0.0576508301357337	0.454468815700298	-4.21773452054332
P53701	HCCS	CCHL_HUMAN	Holocytochrome c-type synthase	-0.0958341025641022	19.1704220338983	-0.307311607230995	0.759674047274901	0.923122104303994	-5.88990814943155
P53814	SMTN	SMTN_HUMAN	Smoothelin	-0.510153717948721	24.0263847457627	-1.04511898387542	0.300174913948352	0.721838338132559	-5.42241321476891
P53992	SEC24C	SC24C_HUMAN	Protein transport protein Sec24C	-0.249558717948718	22.0163474576271	-2.14756759668414	0.0358116074110403	0.372793923358406	-3.83652314017469
P53999	SUB1	TCP4_HUMAN	Activated RNA polymerase II transcriptional coactivator p15	0.182336666666664	21.9635576271186	0.256579168595492	0.79838446863119	0.941203465008415	-5.90343359950185
P54136	RARS1	SYRC_HUMAN	Arginine--tRNA ligase, cytoplasmic	-0.12918025641026	22.514079661017	-1.20675978115432	0.232277476472766	0.673647359125038	-5.2539144244505
P54289	CACNA2D1	CA2D1_HUMAN	Voltage-dependent calcium channel subunit alpha-2/delta-1	0.229881025641023	20.5242152542373	0.786319476640277	0.434785737247107	0.790089089037697	-5.64344577131878
P54296	MYOM2	MYOM2_HUMAN	Myomesin-2	0.120625512820507	18.2143305084746	0.616677290636021	0.539788670493252	0.840184886023428	-5.75513810144383
P54577	YARS1	SYYC_HUMAN	Tyrosine--tRNA ligase, cytoplasmic	-0.053123205128208	22.1671796610169	-0.471168641917094	0.639234933697551	0.880156671313813	-5.82968285925571
P54578	USP14	UBP14_HUMAN	Ubiquitin carboxyl-terminal hydrolase 14	-0.387751923076926	21.8348644067797	-1.84894296905376	0.0694116461888015	0.47080559645938	-4.36361710387382
P54619	PRKAG1	AAKG1_HUMAN	5'-AMP-activated protein kinase subunit gamma-1	0.0631487179487178	19.9415423728814	0.453114342635286	0.652106502184319	0.886608936568829	-5.8375537265904
P54652	HSPA2	HSP72_HUMAN	Heat shock-related 70 kDa protein 2	-0.313028974358977	20.4869525423729	-0.931396354145521	0.355394205072735	0.761513079063651	-5.52700373062897
P54687	BCAT1	BCAT1_HUMAN	Branched-chain-amino-acid aminotransferase, cytosolic	0.00728358974358721	18.6749745762712	0.0279597528876939	0.97778736511887	0.993861412994583	-5.93421504362769
P54709	ATP1B3	AT1B3_HUMAN	Sodium/potassium-transporting ATPase subunit beta-3	0.185845512820514	20.2038220338983	0.809664404677043	0.421343648912752	0.785442219454582	-5.62600384626951
P54727	RAD23B	RD23B_HUMAN	UV excision repair protein RAD23 homolog B	-0.0829917948718012	22.0949610169492	-0.589781038009421	0.557559719875958	0.848246611900425	-5.77040247192754
P54802	NAGLU	ANAG_HUMAN	Alpha-N-acetylglucosaminidase	-0.100571282051283	18.5692406779661	-0.723365330855101	0.472275941268514	0.804278344053441	-5.6879901293247
P54819	AK2	KAD2_HUMAN	Adenylate kinase 2, mitochondrial	0.0945702564102507	22.8924525423729	0.842697421240504	0.402756095549486	0.779399205154592	-5.60047248301774
P54868	HMGCS2	HMCS2_HUMAN	Hydroxymethylglutaryl-CoA synthase, mitochondrial	0.693790256410253	20.8105271186441	1.05237978402928	0.29685989531017	0.721838338132559	-5.41534166822391
P54886	ALDH18A1	P5CS_HUMAN	Delta-1-pyrroline-5-carboxylate synthase	0.175584102564097	22.3522440677966	1.1097638580596	0.271544240865215	0.707916051961265	-5.35780123585957
P54920	NAPA	SNAA_HUMAN	Alpha-soluble NSF attachment protein	-0.0240229487179491	18.8851254237288	-0.101709052378105	0.919327937871003	0.979719561757163	-5.92968770637194
P55008	AIF1	AIF1_HUMAN	Allograft inflammatory factor 1	0.0373176923076893	20.3881576271186	0.139461402491747	0.889554256085756	0.973808097812081	-5.92537802566904
P55010	EIF5	IF5_HUMAN	Eukaryotic translation initiation factor 5	-0.276117307692312	20.833106779661	-1.23384206860915	0.222089819223982	0.663435129988139	-5.22343210581719
P55011	SLC12A2	S12A2_HUMAN	Solute carrier family 12 member 2	0.432179102564098	19.5041627118644	1.70493315700911	0.0933980954247656	0.515398928107072	-4.5929310631064
P55036	PSMD4	PSMD4_HUMAN	26S proteasome non-ATPase regulatory subunit 4	-0.391889615384617	21.0089593220339	-1.60518118316737	0.113723297802552	0.536144552886821	-4.74194342407409
P55039	DRG2	DRG2_HUMAN	Developmentally-regulated GTP-binding protein 2	-0.195648589743592	20.5247779661017	-1.19801112362241	0.235640091798455	0.676564462174904	-5.26362424849014
P55058	PLTP	PLTP_HUMAN	Phospholipid transfer protein	0.145562564102563	19.1906593220339	0.419823313275081	0.676119289988	0.897897468429435	-5.85126647290346
P55060	CSE1L	XPO2_HUMAN	Exportin-2	-0.210958461538462	22.6264728813559	-1.87784967637533	0.0652812394488304	0.464782229717473	-4.31560154344019
P55072	VCP	TERA_HUMAN	Transitional endoplasmic reticulum ATPase	0.0016391025640986	24.6576084745763	0.0190942743855189	0.984829475171792	0.997080261115597	-5.93441255274578
P55081	MFAP1	MFAP1_HUMAN	Microfibrillar-associated protein 1	-0.311315384615387	19.5042152542373	-1.03172126836236	0.3063580255698	0.723099030403979	-5.43533808943293
P55083	MFAP4	MFAP4_HUMAN	Microfibril-associated glycoprotein 4	0.817675769230769	19.3632525423729	1.21846174735415	0.227834509909464	0.671219121476726	-5.24082203267586
P55084	HADHB	ECHB_HUMAN	Trifunctional enzyme subunit beta, mitochondrial	0.077572564102562	24.285506779661	0.803586475281029	0.42481906669741	0.7857627967039	-5.63059292433356
P55145	MANF	MANF_HUMAN	Mesencephalic astrocyte-derived neurotrophic factor	0.765023461538457	21.3282084745763	3.26911230118462	0.00179157326914588	0.167742445799745	-1.3067670762086
P55160	NCKAP1L	NCKPL_HUMAN	Nck-associated protein 1-like	0.0761384615384569	18.9481288135593	0.439070652994226	0.662193011588143	0.890207761388679	-5.84346506957074
P55196	AFDN	AFAD_HUMAN	Afadin	-0.0822346153846169	19.0883915254237	-0.715547886904033	0.477055647778904	0.806115407719534	-5.69326716924365
P55209	NAP1L1	NP1L1_HUMAN	Nucleosome assembly protein 1-like 1	-0.440321794871799	20.4695898305085	-1.71464685467406	0.091589368948498	0.513854652483965	-4.57798717245951
P55212	CASP6	CASP6_HUMAN	Caspase-6	-0.300257179487183	19.0644949152542	-1.63775794009199	0.106724897642869	0.527836641816247	-4.69417513241601
P55263	ADK	ADK_HUMAN	Adenosine kinase	-0.354012307692311	22.1707118644068	-1.42264029720225	0.160036925871045	0.587018478474727	-4.99327461310565
P55265	ADAR	DSRAD_HUMAN	Double-stranded RNA-specific adenosine deaminase	-0.0586161538461551	22.3518237288136	-0.504720510492516	0.615610324618081	0.870908618404105	-5.81424585413207
P55268	LAMB2	LAMB2_HUMAN	Laminin subunit beta-2	0.0196396153846132	23.9002271186441	0.055041712621228	0.95628874173628	0.986464753437362	-5.93315079358848
P55290	CDH13	CAD13_HUMAN	Cadherin-13	-0.088043205128205	18.7198169491525	-0.403961957858719	0.687681941610421	0.897897468429435	-5.85743428787079
P55735	SEC13	SEC13_HUMAN	Protein SEC13 homolog	-0.108407435897439	20.7719508474576	-0.635452813210153	0.527557755661573	0.836250420198024	-5.74408458683837
P55769	SNU13	NH2L1_HUMAN	NHP2-like protein 1	-0.624090641025643	20.9895305084746	-1.49812479154603	0.139362016215073	0.567817183015347	-4.89273116310734
P55786	NPEPPS	PSA_HUMAN	Puromycin-sensitive aminopeptidase	-0.0577237179487189	22.4469186440678	-0.636640764962549	0.526788790756371	0.836250420198024	-5.74337422396566
P55809	OXCT1	SCOT1_HUMAN	Succinyl-CoA:3-ketoacid coenzyme A transferase 1, mitochondrial	0.569017948717947	19.1161305084746	1.44091950825451	0.154824036533848	0.587001130622541	-4.9693693014479
P55884	EIF3B	EIF3B_HUMAN	Eukaryotic translation initiation factor 3 subunit B	-0.136883461538463	22.4372627118644	-1.85747163635885	0.068170717140675	0.47080559645938	-4.34951891051648
P56182	RRP1	RRP1_HUMAN	Ribosomal RNA processing protein 1 homolog A	-0.514871410256414	19.2133762711864	-2.5693846503966	0.0127003558779299	0.285630472356787	-2.98066747801954
P56192	MARS1	SYMC_HUMAN	Methionine--tRNA ligase, cytoplasmic	0.310020897435894	21.9807440677966	1.95512290879362	0.0552477131192968	0.447029026893669	-4.1840399232415
P56199	ITGA1	ITA1_HUMAN	Integrin alpha-1	-0.14084025641026	22.8762322033898	-0.526478126364574	0.600503717192791	0.864188473043838	-5.8036731478067
P56377	AP1S2	AP1S2_HUMAN	AP-1 complex subunit sigma-2	0.495642307692303	18.9023779661017	1.79674095313305	0.0774281642227376	0.482534250875348	-4.44865507377045
P56385	ATP5ME	ATP5I_HUMAN	ATP synthase subunit e, mitochondrial	-0.249725769230767	22.7729220338983	-0.8569938035042	0.394870218735753	0.775597990604456	-5.58911416623627
P56470	LGALS4	LEG4_HUMAN	Galectin-4	0.451641538461536	23.5267627118644	1.08781655072025	0.281041709691917	0.715142493691311	-5.380154149237
P56537	EIF6	IF6_HUMAN	Eukaryotic translation initiation factor 6	-0.373922564102568	23.6138508474576	-1.71123707976554	0.0922209667618438	0.513959367480548	-4.58324159225091
P56545	CTBP2	CTBP2_HUMAN	C-terminal-binding protein 2	-0.24103	20.8257050847458	-0.840141453016416	0.404176098672135	0.780026546141689	-5.60248354538359
P56556	NDUFA6	NDUA6_HUMAN	NADH dehydrogenase [ubiquinone] 1 alpha subcomplex subunit 6	-7.37179487211622e-05	21.3636762711864	-0.000314215160522598	0.999750338597843	0.999938636818675	-5.93458512854686
P56856	CLDN18	CLD18_HUMAN	Claudin-18	1.03600115384615	19.5843593220339	2.54798858120709	0.0134229217889931	0.289704076347062	-3.02704376467944
P56945	BCAR1	BCAR1_HUMAN	Breast cancer anti-estrogen resistance protein 1	-0.670894871794875	19.4105271186441	-2.44533247529042	0.0174343350457345	0.316855046818356	-3.24525968294133
P57088	TMEM33	TMM33_HUMAN	Transmembrane protein 33	-0.629106410256409	21.4046	-2.2823096740362	0.0260437038169255	0.353623605189983	-3.57682340989602
P57105	SYNJ2BP	SYJ2B_HUMAN	Synaptojanin-2-binding protein	0.36348346153846	18.9694237288136	1.35659849308521	0.18000905712701	0.619818120802787	-5.07727157130107
P57735	RAB25	RAB25_HUMAN	Ras-related protein Rab-25	-0.199335384615385	22.0572559322034	-0.495983771431947	0.621724184560214	0.874041249594089	-5.81836690685
P57737	CORO7	CORO7_HUMAN	Coronin-7	0.073509743589742	21.3101711864407	0.566291583916477	0.573315067368443	0.852941202012918	-5.7831834149121
P57740	NUP107	NU107_HUMAN	Nuclear pore complex protein Nup107	-0.032457435897439	20.7547050847458	-0.335967674062825	0.738071393321777	0.917698879421328	-5.88119641091074
P57772	EEFSEC	SELB_HUMAN	Selenocysteine-specific elongation factor	0.20492769230769	18.7577406779661	0.979037675919878	0.331506198330919	0.741305364776504	-5.48460311726629
P58107	EPPK1	EPIPL_HUMAN	Epiplakin	-0.286525512820512	21.741406779661	-1.08919641583113	0.280437858578964	0.715142493691311	-5.3787613836426
P58546	MTPN	MTPN_HUMAN	Myotrophin	-0.530375384615388	21.5966728813559	-2.13012613907539	0.0372856434152777	0.377114362567484	-3.86916626554432
P59998	ARPC4	ARPC4_HUMAN	Actin-related protein 2/3 complex subunit 4	-0.217680641025646	24.4552644067797	-1.08419061507027	0.282632788474889	0.715142493691311	-5.38380591725425
P60174	TPI1	TPIS_HUMAN	Triosephosphate isomerase	-0.263011410256412	24.1582	-2.09135163315461	0.0407534897659666	0.389356227297587	-3.94092487316741
P60228	EIF3E	EIF3E_HUMAN	Eukaryotic translation initiation factor 3 subunit E	-0.0747776923076951	22.1477406779661	-0.912886222454022	0.364968731575152	0.763243480135146	-5.54292480141711
P60468	SEC61B	SC61B_HUMAN	Protein transport protein Sec61 subunit beta	-0.075155769230771	21.2558457627119	-0.179931451998417	0.857814806934007	0.96007464818399	-5.91926085694217
P60510	PPP4C	PP4C_HUMAN	Serine/threonine-protein phosphatase 4 catalytic subunit	-0.221499487179489	18.8519050847458	-1.19713483064127	0.235978837990672	0.676564462174904	-5.26459311815256
P60660	MYL6	MYL6_HUMAN	Myosin light polypeptide 6	-0.363851666666665	26.6300728813559	-1.33388144228116	0.18730151210319	0.623981469553445	-5.10530154091826
P60842	EIF4A1	IF4A1_HUMAN	Eukaryotic initiation factor 4A-I	-0.216078846153851	22.870493220339	-1.67138152971851	0.0998727518792425	0.519100012381639	-4.64395886793247
P60866	RPS20	RS20_HUMAN	40S ribosomal protein S20	-0.409316538461537	25.0132898305085	-2.4607294699068	0.0167709735500945	0.312264092748066	-3.21298761743134
P60900	PSMA6	PSA6_HUMAN	Proteasome subunit alpha type-6	-0.0223142307692332	23.6384949152542	-0.229631707158101	0.8191617139531	0.944850971107657	-5.90963050989037
P60903	S100A10	S10AA_HUMAN	Protein S100-A10	-0.428927820512824	18.738386440678	-1.7715243631282	0.0815694471901389	0.49164974419322	-4.48895691067648
P60953	CDC42	CDC42_HUMAN	Cell division control protein 42 homolog	-0.0458605128205163	22.9471254237288	-0.352178597284566	0.725942632567893	0.914263646012677	-5.87592578056928
P60981	DSTN	DEST_HUMAN	Destrin	-0.222130000000001	20.6696983050847	-0.56246245035662	0.575903807335625	0.853626627071265	-5.78521823596103
P60983	GMFB	GMFB_HUMAN	Glia maturation factor beta	-0.271218974358976	19.3713796610169	-1.01406882864876	0.314635983306452	0.728471408531224	-5.4521223565155
P61011	SRP54	SRP54_HUMAN	Signal recognition particle 54 kDa protein	0.0233698717948719	19.5585728813559	0.18087534434056	0.857077134861772	0.959891240923454	-5.91909970437244
P61019	RAB2A	RAB2A_HUMAN	Ras-related protein Rab-2A	0.102209999999997	21.2443525423729	0.486070411701093	0.628693968977574	0.878651735119126	-5.82295656988813
P61020	RAB5B	RAB5B_HUMAN	Ras-related protein Rab-5B	0.224939871794868	18.8520440677966	0.644160590009685	0.521934830699851	0.836204240618477	-5.73884724018271
P61026	RAB10	RAB10_HUMAN	Ras-related protein Rab-10	-0.0756003846153889	22.3914118644068	-0.961094896470857	0.340375153499708	0.751880110846968	-5.50081234578384
P61106	RAB14	RAB14_HUMAN	Ras-related protein Rab-14	-0.141563205128209	23.2907593220339	-1.74218919768953	0.0866172878083295	0.505962303293932	-4.53520038031219
P61158	ACTR3	ARP3_HUMAN	Actin-related protein 3	-0.0836529487179535	24.3407389830508	-0.567907691718014	0.572224175054936	0.852941202012918	-5.78232051124461
P61160	ACTR2	ARP2_HUMAN	Actin-related protein 2	-0.263548076923079	22.2909152542373	-1.49764996506241	0.139485148711429	0.567817183015347	-4.89337863526596
P61163	ACTR1A	ACTZ_HUMAN	Alpha-centractin	-0.26032166666667	20.9848779661017	-1.05448255481228	0.295904551195347	0.721838338132559	-5.41328491919879
P61201	COPS2	CSN2_HUMAN	COP9 signalosome complex subunit 2	0.104876025641024	20.1522898305085	1.13170272332072	0.262277956930838	0.699147313976249	-5.33503015287528
P61221	ABCE1	ABCE1_HUMAN	ATP-binding cassette sub-family E member 1	-0.344393461538462	21.4413050847458	-3.20308374033569	0.0021805432306378	0.178641004170001	-1.47689994857326
P61247	RPS3A	RS3A_HUMAN	40S ribosomal protein S3a	0.000484358974356127	24.7605101694915	0.00595707919097603	0.995266798003588	0.999938636818675	-5.93456837336095
P61254	RPL26	RL26_HUMAN	60S ribosomal protein L26	-0.183279358974364	18.8948542372881	-0.518662453113336	0.605910474480039	0.866682071091702	-5.80752188709901
P61289	PSME3	PSME3_HUMAN	Proteasome activator complex subunit 3	-0.476179102564104	22.3284525423729	-1.98553316746463	0.0516769600342723	0.433108434865244	-4.13099693053181
P61313	RPL15	RL15_HUMAN	60S ribosomal protein L15	0.0929839743589735	24.7310389830508	0.880561105705974	0.38208121633994	0.768311540348116	-5.56998412586746
P61353	RPL27	RL27_HUMAN	60S ribosomal protein L27	0.0944244871794847	23.6257711864407	1.06477946656402	0.291256875252203	0.721838338132559	-5.40315642863085
P61457	PCBD1	PHS_HUMAN	Pterin-4-alpha-carbinolamine dehydratase	-0.557434230769235	22.4929915254237	-1.84791984144819	0.0695617819502865	0.47080559645938	-4.36530451838506
P61604	HSPE1	CH10_HUMAN	10 kDa heat shock protein, mitochondrial	-0.30625628205128	25.0577644067797	-1.15782555264199	0.2515393901929	0.693267099799943	-5.30736144475597
P61619	SEC61A1	S61A1_HUMAN	Protein transport protein Sec61 subunit alpha isoform 1	-0.0444948717948694	19.8222881355932	-0.0710258379334808	0.943614228487832	0.98625716817881	-5.93219678238909
P61626	LYZ	LYSC_HUMAN	Lysozyme C	1.07281076923077	23.5020661016949	1.53178453698413	0.130849900099364	0.558911812541272	-4.8463512379328
P61758	VBP1	PFD3_HUMAN	Prefoldin subunit 3	-0.211494102564103	19.2530288135593	-1.18494466472178	0.240727824906305	0.679594857192696	-5.27800124505582
P61764	STXBP1	STXB1_HUMAN	Syntaxin-binding protein 1	0.123081025641025	19.3626186440678	0.579574992715557	0.564378748912616	0.84954945346194	-5.7760187724915
P61769	B2M	B2MG_HUMAN	Beta-2-microglobulin	-0.00552179487179428	23.9694	-0.0226826149726887	0.981978973065819	0.996246633125719	-5.93434157552933
P61966	AP1S1	AP1S1_HUMAN	AP-1 complex subunit sigma-1A	-0.0177560256410265	19.0856779661017	-0.06703133242574	0.946780404479795	0.98625716817881	-5.93245786478818
P61970	NUTF2	NTF2_HUMAN	Nuclear transport factor 2	-0.612241282051281	21.2432881355932	-1.58327359238916	0.118634719032015	0.545145258675853	-4.77357511712771
P61978	HNRNPK	HNRPK_HUMAN	Heterogeneous nuclear ribonucleoprotein K	-0.0795742307692297	24.0448050847458	-0.812839739021109	0.419534783403647	0.784903345025513	-5.6235929101669
P61981	YWHAG	1433G_HUMAN	14-3-3 protein gamma	-0.144380256410263	24.4551322033898	-1.31784904884498	0.19258123065016	0.630458234605967	-5.12481615153848
P62070	RRAS2	RRAS2_HUMAN	Ras-related protein R-Ras2	0.0204841025641003	18.8921203389831	0.112228823058734	0.91101790868204	0.977417262861092	-5.92862234352607
P62081	RPS7	RS7_HUMAN	40S ribosomal protein S7	0.0192589743589686	22.5105305084746	0.0400177110555229	0.968212331017373	0.991071307306792	-5.93382696287861
P62140	PPP1CB	PP1B_HUMAN	Serine/threonine-protein phosphatase PP1-beta catalytic subunit	-0.286421666666667	22.9523254237288	-1.61075363685311	0.11250056329417	0.533806450618958	-4.73383430379802
P62191	PSMC1	PRS4_HUMAN	26S proteasome regulatory subunit 4	-0.120843205128209	21.9964355932203	-1.78596233983007	0.0791763287178731	0.486196061906452	-4.46594388716149
P62195	PSMC5	PRS8_HUMAN	26S proteasome regulatory subunit 8	-0.161470384615387	22.7506203389831	-2.64686778976533	0.0103695058546535	0.280578850455636	-2.81018614789253
P62241	RPS8	RS8_HUMAN	40S ribosomal protein S8	0.00242679487179369	23.6414491525424	0.0318163079358356	0.974724510949164	0.993861412994583	-5.93410589645705
P62244	RPS15A	RS15A_HUMAN	40S ribosomal protein S15a	-0.42071538461539	23.705	-1.09294321925728	0.27880275702692	0.715142493691311	-5.37497101690791
P62249	RPS16	RS16_HUMAN	40S ribosomal protein S16	-0.0279687179487184	24.3687322033898	-0.256110220961545	0.798744838629357	0.941203465008415	-5.90354729977212
P62258	YWHAE	1433E_HUMAN	14-3-3 protein epsilon	0.0905869230769193	24.9143694915254	0.791271728500614	0.431913182534438	0.78857124704401	-5.63978743422714
P62263	RPS14	RS14_HUMAN	40S ribosomal protein S14	0.0590900000000007	20.4041694915254	0.13149449807464	0.895825607292335	0.974186270738847	-5.9263997606651
P62266	RPS23	RS23_HUMAN	40S ribosomal protein S23	1.06567012820513	19.8694610169492	1.68598504805715	0.0970108520441395	0.517320278684052	-4.62186125880356
P62269	RPS18	RS18_HUMAN	40S ribosomal protein S18	-0.196271666666669	25.0325661016949	-1.26165265054511	0.2119736410794	0.648587882182253	-5.1914638553589
P62273	RPS29	RS29_HUMAN	40S ribosomal protein S29	0.147731025641026	20.2415627118644	0.369460786930564	0.713089583858565	0.907567353419641	-5.87003461098753
P62277	RPS13	RS13_HUMAN	40S ribosomal protein S13	-0.0518174358974387	25.1443677966102	-0.405688787119849	0.68641941344176	0.897897468429435	-5.85677424932281
P62280	RPS11	RS11_HUMAN	40S ribosomal protein S11	-0.00301243589744107	25.0796237288136	-0.0298476282282767	0.976287980391829	0.993861412994583	-5.93416337311927
P62310	LSM3	LSM3_HUMAN	U6 snRNA-associated Sm-like protein LSm3	-0.85266358974359	20.5442949152542	-1.94043204206101	0.0570469262104647	0.452645949616689	-4.20940897466484
P62312	LSM6	LSM6_HUMAN	U6 snRNA-associated Sm-like protein LSm6	-0.132354230769233	19.9722966101695	-0.50829263175718	0.613118423171576	0.87068698690076	-5.81254037450743
P62314	SNRPD1	SMD1_HUMAN	Small nuclear ribonucleoprotein Sm D1	-0.127341794871794	22.8768949152542	-0.971378853518771	0.335272984102363	0.744369626628349	-5.4915574357652
P62316	SNRPD2	SMD2_HUMAN	Small nuclear ribonucleoprotein Sm D2	-0.366258846153847	18.9998016949152	-1.54501864451944	0.12761853339549	0.555884925533893	-4.82785644067473
P62333	PSMC6	PRS10_HUMAN	26S proteasome regulatory subunit 10B	-0.145382948717951	22.2980644067797	-2.24839960391953	0.0282493564661837	0.358313612999272	-3.64342328557407
P62424	RPL7A	RL7A_HUMAN	60S ribosomal protein L7a	0.0238323076923075	23.942013559322	0.16228145939007	0.871631400922731	0.965957423342506	-5.9221191432798
P62495	ETF1	ERF1_HUMAN	Eukaryotic peptide chain release factor subunit 1	-0.0186865384615416	21.3267728813559	-0.22647474684492	0.821604671294557	0.945364644604026	-5.91031163111619
P62750	RPL23A	RL23A_HUMAN	60S ribosomal protein L23a	0.0681829487179438	23.9716050847458	0.689922575854265	0.492912121252795	0.815966691961589	-5.71017017224674
P62753	RPS6	RS6_HUMAN	40S ribosomal protein S6	-0.209384358974361	22.8598033898305	-1.70088648668315	0.0941602212391047	0.515398928107072	-4.59913404093884
P62805	H4C16	H4_HUMAN	Histone H4	-0.245811538461542	27.4925644067797	-1.53474766796689	0.130120797172427	0.558911812541272	-4.84222293130454
P62820	RAB1A	RAB1A_HUMAN	Ras-related protein Rab-1A	0.231036410256407	22.8026389830509	2.18327213145335	0.0329522286034632	0.362363936689761	-3.76899801294335
P62826	RAN	RAN_HUMAN	GTP-binding nuclear protein Ran	-0.203022179487182	24.1283338983051	-2.02952771946567	0.0468624979500767	0.407343251412205	-4.0530054618938
P62829	RPL23	RL23_HUMAN	60S ribosomal protein L23	-0.0591173076923125	23.3261474576271	-0.331352159433871	0.741537068276367	0.919416183405847	-5.88265181422552
P62851	RPS25	RS25_HUMAN	40S ribosomal protein S25	-0.319271153846155	24.9499813559322	-1.07683295214795	0.285880578236587	0.717250661926448	-5.39118006493294
P62857	RPS28	RS28_HUMAN	40S ribosomal protein S28	-0.601986666666669	22.1234966101695	-1.7703507730501	0.0817665885216067	0.49164974419322	-4.49082019461385
P62861	FAU	RS30_HUMAN	FAU ubiquitin-like and ribosomal protein S30	-2.06055423076923	21.8527237288136	-2.24735912407644	0.0283195684366223	0.358313612999272	-3.64545369699385
P62873	GNB1	GBB1_HUMAN	Guanine nucleotide-binding protein G(I)/G(S)/G(T) subunit beta-1	-0.355766794871796	20.0798271186441	-0.879417826116857	0.382695554135722	0.768311540348116	-5.57092380169988
P62879	GNB2	GBB2_HUMAN	Guanine nucleotide-binding protein G(I)/G(S)/G(T) subunit beta-2	-0.240122307692308	21.5169050847458	-0.953755271266136	0.344047586655543	0.754732952562975	-5.50735926239278
P62888	RPL30	RL30_HUMAN	60S ribosomal protein L30	-0.0543642307692318	24.4736593220339	-0.583407399735553	0.561813357809958	0.849206453486001	-5.77392118675304
P62899	RPL31	RL31_HUMAN	60S ribosomal protein L31	-1.03518961538462	24.1894271186441	-2.55606438327488	0.0131459278494939	0.289704076347062	-3.00957524680713
P62906	RPL10A	RL10A_HUMAN	60S ribosomal protein L10a	0.0316380769230736	24.2403983050847	0.324674158902886	0.746560923956407	0.920101254236954	-5.88472207862255
P62910	RPL32	RL32_HUMAN	60S ribosomal protein L32	-0.427344230769227	23.382193220339	-1.00624862149477	0.318350959032245	0.728955742697373	-5.45946872466486
P62913	RPL11	RL11_HUMAN	60S ribosomal protein L11	-0.0661103846153884	23.9456949152542	-0.621257071598352	0.536791898707737	0.839882836572664	-5.75247204072216
P62917	RPL8	RL8_HUMAN	60S ribosomal protein L8	0.0154499999999979	24.8275627118644	0.199213445630492	0.842771693661768	0.953976801426464	-5.91580170070459
P62937	PPIA	PPIA_HUMAN	Peptidyl-prolyl cis-trans isomerase A	-0.0150556410256452	25.8194779661017	-0.113350150945516	0.910132694133028	0.977417262861092	-5.92850260742258
P62993	GRB2	GRB2_HUMAN	Growth factor receptor-bound protein 2	-0.163031282051283	22.156713559322	-1.02312197374182	0.310371932792373	0.724977978628624	-5.44354930913674
P62995	TRA2B	TRA2B_HUMAN	Transformer-2 protein homolog beta	0.882698076923077	21.0565033898305	3.08704321809207	0.0030625950450232	0.182547282411686	-1.77009256217625
P63010	AP2B1	AP2B1_HUMAN	AP-2 complex subunit beta	-0.211647820512822	22.1295322033898	-1.52813245620685	0.131752989917203	0.558911812541272	-4.85142931668567
P63104	YWHAZ	1433Z_HUMAN	14-3-3 protein zeta/delta	-0.11683358974359	26.2076610169492	-1.00889302180873	0.317091458332798	0.728471408531224	-5.45699068879842
P63151	PPP2R2A	2ABA_HUMAN	Serine/threonine-protein phosphatase 2A 55 kDa regulatory subunit B alpha isoform	-0.23555871794872	19.8072016949153	-1.28739140889079	0.202919023531095	0.638414422189597	-5.16127783511564
P63173	RPL38	RL38_HUMAN	60S ribosomal protein L38	-0.387262564102568	20.7032728813559	-0.471484500541193	0.639010720005232	0.880156671313813	-5.82954244346213
P63244	RACK1	RACK1_HUMAN	Receptor of activated protein C kinase 1	-0.269621410256411	23.4824406779661	-2.20950387627168	0.0309810927227543	0.360966229311854	-3.71879135470064
P63279	UBE2I	UBC9_HUMAN	SUMO-conjugating enzyme UBC9	-0.144567948717951	22.1832881355932	-0.477184185795564	0.634970600775285	0.878651735119126	-5.8269925932051
P67809	YBX1	YBOX1_HUMAN	Y-box-binding protein 1	-0.246768974358975	20.0758915254237	-0.992467386493703	0.324969133053672	0.738504749664967	-5.47228139472929
P67812	SEC11A	SC11A_HUMAN	Signal peptidase complex catalytic subunit SEC11A	-0.472582692307693	19.9231898305085	-1.01191953487065	0.315654078174528	0.728471408531224	-5.45414688469788
P67870	CSNK2B	CSK2B_HUMAN	Casein kinase II subunit beta	-0.385033589743593	20.7152762711864	-0.863042838688852	0.391562589027389	0.775597990604456	-5.58425223916696
P67936	TPM4	TPM4_HUMAN	Tropomyosin alpha-4 chain	0.00287589743589659	25.4580610169492	0.0189933957885415	0.984909614046747	0.997080261115597	-5.93441437191561
P68133	ACTA1	ACTS_HUMAN	Actin, alpha skeletal muscle	-0.228815256410257	18.5340542372881	-0.710499716498074	0.480156548760383	0.808180086625051	-5.69664493907588
P68366	TUBA4A	TBA4A_HUMAN	Tubulin alpha-4A chain	-0.162841794871794	23.5252288135593	-1.24104523675552	0.219436232168078	0.660930636778302	-5.21521674782495
P68871	HBB	HBB_HUMAN	Hemoglobin subunit beta	-0.132882820512822	22.3831322033898	-0.608410213563467	0.545219871696827	0.842459397557449	-5.75990139946856
P69905	HBA2	HBA_HUMAN	Hemoglobin subunit alpha	-0.134222692307693	28.8269915254237	-0.442648957718253	0.659616921888345	0.88940018728283	-5.8419764143989
P78318	IGBP1	IGBP1_HUMAN	Immunoglobulin-binding protein 1	-0.230055897435901	19.4757491525424	-0.727534138373933	0.469738164739754	0.802714552091119	-5.68515303626405
P78330	PSPH	SERB_HUMAN	Phosphoserine phosphatase	0.180767179487177	19.3874101694915	0.489680364814266	0.626151945021294	0.877863463911324	-5.82129587834392
P78344	EIF4G2	IF4G2_HUMAN	Eukaryotic translation initiation factor 4 gamma 2	-0.0555603846153862	20.9384186440678	-0.72769949232668	0.469637664493203	0.802714552091119	-5.68504017432375
P78347	GTF2I	GTF2I_HUMAN	General transcription factor II-I	-0.0210635897435904	21.7282966101695	-0.171429661629522	0.864464798498897	0.96262280536585	-5.92067442609329
P78371	CCT2	TCPB_HUMAN	T-complex protein 1 subunit beta	-0.136054230769232	22.9223508474576	-1.7009867993521	0.0941412673467467	0.515398928107072	-4.59898043621465
P78406	RAE1	RAE1L_HUMAN	mRNA export factor RAE1	-0.13938615384616	19.5329033898305	-0.593615810579791	0.555008235752839	0.848064526372055	-5.76826720326921
P78417	GSTO1	GSTO1_HUMAN	Glutathione S-transferase omega-1	-0.140415384615391	23.2999830508475	-0.954851886534101	0.34349724546851	0.754732952562975	-5.50638417233612
P78527	PRKDC	PRKDC_HUMAN	DNA-dependent protein kinase catalytic subunit	-0.0884028205128269	23.0087542372881	-0.814927950150967	0.418347765413689	0.784903345025513	-5.62200237085187
P78539	SRPX	SRPX_HUMAN	Sushi repeat-containing protein SRPX	0.0732732051282022	19.7637898305085	0.146087024605586	0.884344103373642	0.971503730055456	-5.92448257684925
P78559	MAP1A	MAP1A_HUMAN	Microtubule-associated protein 1A	-0.189964615384617	18.5884101694915	-0.885844183527568	0.379250430995423	0.768311540348116	-5.5656264792548
P80188	LCN2	NGAL_HUMAN	Neutrophil gelatinase-associated lipocalin	-0.387350641025648	21.270679661017	-0.826929786705666	0.411564869294499	0.780948509946771	-5.61278361999682
P80217	IFI35	IN35_HUMAN	Interferon-induced 35 kDa protein	-0.714923974358974	20.1642881355932	-3.06176216744722	0.00329465143314339	0.182547282411686	-1.83296373999742
P80303	NUCB2	NUCB2_HUMAN	Nucleobindin-2	0.334977179487178	20.1069355932203	2.27878282294059	0.0262657712835772	0.353623605189983	-3.58378871945131
P80723	BASP1	BASP1_HUMAN	Brain acid soluble protein 1	0.242051923076924	18.5265254237288	1.16649888858321	0.248044446112647	0.688801712586785	-5.29804175327082
P82650	MRPS22	RT22_HUMAN	28S ribosomal protein S22, mitochondrial	0.234805769230768	20.4469355932203	1.49496136529295	0.140183979266709	0.5692477076295	-4.89704123095307
P82664	MRPS10	RT10_HUMAN	28S ribosomal protein S10, mitochondrial	-0.0454291025641049	19.1197355932203	-0.329381419481096	0.743018491654416	0.919544386185599	-5.88326713541719
P82914	MRPS15	RT15_HUMAN	28S ribosomal protein S15, mitochondrial	-0.464973589743592	19.3869745762712	-1.41874883764708	0.161164068597493	0.587018478474727	-4.99832718335996
P82930	MRPS34	RT34_HUMAN	28S ribosomal protein S34, mitochondrial	-0.542131025641026	21.0564322033898	-1.7303580300985	0.0887250501818521	0.510987679166835	-4.55365500160962
P82933	MRPS9	RT09_HUMAN	28S ribosomal protein S9, mitochondrial	0.304002692307689	18.9254559322034	1.56485481031514	0.122894674829379	0.55043795470636	-4.79986194776978
P82979	SARNP	SARNP_HUMAN	SAP domain-containing ribonucleoprotein	-0.318512692307694	22.6274627118644	-1.12495913545909	0.265102093820417	0.700910247661015	-5.34207490183087
P83111	LACTB	LACTB_HUMAN	Serine beta-lactamase-like protein LACTB, mitochondrial	0.536162051282048	20.3708322033898	1.87876080423309	0.0651545025659807	0.464782229717473	-4.31407743952436
P83436	COG7	COG7_HUMAN	Conserved oligomeric Golgi complex subunit 7	0.248151666666667	18.9898474576271	0.897301357889608	0.373157025628821	0.767399647320752	-5.55608919192021
P83731	RPL24	RL24_HUMAN	60S ribosomal protein L24	-0.383374102564105	23.196493220339	-1.70275241768783	0.0938081701191551	0.515398928107072	-4.59627548033457
P84085	ARF5	ARF5_HUMAN	ADP-ribosylation factor 5	-0.013932435897436	21.3916254237288	-0.028059485025372	0.977708153991155	0.993861412994583	-5.93421239842563
P84095	RHOG	RHOG_HUMAN	Rho-related GTP-binding protein RhoG	-0.575491282051285	21.9602305084746	-1.65024572884315	0.10413668938018	0.523814418172155	-4.67563280256917
P84098	RPL19	RL19_HUMAN	60S ribosomal protein L19	1.07385307692307	23.9046050847458	1.63092940672032	0.108162132153116	0.528472211362494	-4.70426030427381
P84103	SRSF3	SRSF3_HUMAN	Serine/arginine-rich splicing factor 3	-0.389482307692312	22.5866355932203	-0.829576727667194	0.410077990373468	0.780386512458685	-5.6107327707384
P84157	MXRA7	MXRA7_HUMAN	Matrix-remodeling-associated protein 7	-1.36676051282051	20.2218881355932	-3.0294427197077	0.0036152444551558	0.182547282411686	-1.91280477037255
P85037	FOXK1	FOXK1_HUMAN	Forkhead box protein K1	-0.396386282051286	20.6667169491525	-1.61048004504279	0.112560347078944	0.533806450618958	-4.73423303645777
P98088	MUC5AC	MUC5A_HUMAN	Mucin-5AC	1.93470307692307	22.6111915254237	3.21331634364503	0.0021154653650442	0.178088342571898	-1.45068860936273
P98095	FBLN2	FBLN2_HUMAN	Fibulin-2	0.124869999999998	21.4824711864407	0.54546074964676	0.587465864482641	0.860583655748598	-5.79408811827699
P98160	HSPG2	PGBM_HUMAN	Basement membrane-specific heparan sulfate proteoglycan core protein	0.0278598717948721	25.3598508474576	0.131655774531084	0.895698586834691	0.974186270738847	-5.92637967283361
P98171	ARHGAP4	RHG04_HUMAN	Rho GTPase-activating protein 4	-0.206839230769232	19.2152457627119	-1.08390222131472	0.282759605326865	0.715142493691311	-5.38409586380976
P98175	RBM10	RBM10_HUMAN	RNA-binding protein 10	-0.0314492307692358	19.0381915254237	-0.152279821962487	0.879478936037905	0.969875451359505	-5.9236080819956
P98179	RBM3	RBM3_HUMAN	RNA-binding protein 3	0.182674999999997	20.1738762711864	0.343902633647865	0.732126004175577	0.916766112221386	-5.87864742663233
P98196	ATP11A	AT11A_HUMAN	Phospholipid-transporting ATPase IH	0.162010769230769	18.3275118644068	1.12398079154366	0.265513590612234	0.701118482221023	-5.3430935957008
P99999	CYCS	CYC_HUMAN	Cytochrome c	-0.432878846153847	22.9490847457627	-1.03715364580432	0.30384060116348	0.721838338132559	-5.43011677362151
Q00059	TFAM	TFAM_HUMAN	Transcription factor A, mitochondrial	0.191556282051278	20.4661169491525	0.601521301026178	0.549766811676418	0.847007918130523	-5.76382216938811
Q00169	PITPNA	PIPNA_HUMAN	Phosphatidylinositol transfer protein alpha isoform	0.0301807692307674	18.5894	0.157292477542551	0.875544312709674	0.968002264760325	-5.92287367535644
Q00325	SLC25A3	MPCP_HUMAN	Phosphate carrier protein, mitochondrial	-0.238192820512826	22.9459305084746	-0.6027177581145	0.548975732192604	0.846585164421253	-5.76314437754512
Q00341	HDLBP	VIGLN_HUMAN	Vigilin	0.14610487179487	22.4547677966102	1.51882248085183	0.134077577961684	0.561139492950751	-4.86432404006057
Q00403	GTF2B	TF2B_HUMAN	Transcription initiation factor IIB	-0.170230769230771	19.4650745762712	-0.883787562575565	0.380350836320304	0.768311540348116	-5.56732585718621
Q00534	CDK6	CDK6_HUMAN	Cyclin-dependent kinase 6	0.126924871794871	19.0291694915254	0.48341632018774	0.630565788421902	0.878651735119126	-5.82416976273156
Q00587	CDC42EP1	BORG5_HUMAN	Cdc42 effector protein 1	0.288690128205127	20.4413440677966	1.65327199953613	0.103517222712912	0.523814418172155	-4.67112005744932
Q00610	CLTC	CLH1_HUMAN	Clathrin heavy chain 1	0.0281471794871783	24.2298457627119	0.441849467779844	0.660192132414193	0.88940018728283	-5.84231006113735
Q00653	NFKB2	NFKB2_HUMAN	Nuclear factor NF-kappa-B p100 subunit	-0.403951538461538	20.0015711864407	-1.35931920865812	0.179150376663026	0.619529315491889	-5.07388482894566
Q00688	FKBP3	FKBP3_HUMAN	Peptidyl-prolyl cis-trans isomerase FKBP3	-0.121206025641035	22.1479457627119	-1.47374849713475	0.145794943479517	0.57590544581888	-4.9257256489772
Q00765	REEP5	REEP5_HUMAN	Receptor expression-enhancing protein 5	0.129843717948716	18.9745338983051	0.404819884855378	0.687054577815696	0.897897468429435	-5.85710671597494
Q00796	SORD	DHSO_HUMAN	Sorbitol dehydrogenase	0.217747307692305	21.093779661017	1.38351090399995	0.171652115463699	0.607686478880425	-5.04349210667748
Q00839	HNRNPU	HNRPU_HUMAN	Heterogeneous nuclear ribonucleoprotein U	0.0151028205128205	25.271093220339	0.173582499615131	0.862779925544584	0.961785363005212	-5.92032294058039
Q00872	MYBPC1	MYPC1_HUMAN	Myosin-binding protein C, slow-type	0.0272255128205111	18.1534915254237	0.119878111368202	0.904981605566095	0.974893070821858	-5.92778192209354
Q01081	U2AF1	U2AF1_HUMAN	Splicing factor U2AF 35 kDa subunit	-0.111458717948716	18.9393338983051	-0.803875306538411	0.424653522544825	0.7857627967039	-5.63037560987775
Q01082	SPTBN1	SPTB2_HUMAN	Spectrin beta chain, non-erythrocytic 1	0.0368775641025598	24.4338016949152	0.428451761029108	0.669861817425137	0.895224460086298	-5.84781211370419
Q01085	TIAL1	TIAR_HUMAN	Nucleolysin TIAR	-0.110444102564104	19.8838745762712	-0.877578441822226	0.383685243381964	0.768311540348116	-5.57243312250562
Q01105	SET	SET_HUMAN	Protein SET	-0.137439102564107	20.9406254237288	-0.238822490411192	0.812059913888197	0.943952609858802	-5.90759400032368
Q01415	GALK2	GALK2_HUMAN	N-acetylgalactosamine kinase	0.432021410256405	19.3764084745763	1.0482304187344	0.298751259474762	0.721838338132559	-5.41938864299745
Q01432	AMPD3	AMPD3_HUMAN	AMP deaminase 3	0.14479333333333	18.8312508474576	0.596759970553688	0.552920627882628	0.848009731092242	-5.76650628474982
Q01433	AMPD2	AMPD2_HUMAN	AMP deaminase 2	0.243831666666663	20.9887118644068	2.15735386027157	0.0350070557725227	0.372793923358406	-3.81810868916924
Q01459	CTBS	DIAC_HUMAN	Di-N-acetylchitobiase	0.154768076923076	18.6030593220339	0.739230735690908	0.462659233544668	0.800070875106003	-5.67710749720036
Q01469	FABP5	FABP5_HUMAN	Fatty acid-binding protein 5	0.437564230769229	22.0042423728814	0.632054641460933	0.52976063889984	0.836250420198024	-5.74610938006186
Q01484	ANK2	ANK2_HUMAN	Ankyrin-2	0.222223589743586	18.777013559322	1.30167133023631	0.198021700712317	0.633089866570011	-5.14428283307279
Q01518	CAP1	CAP1_HUMAN	Adenylyl cyclase-associated protein 1	-0.0686951282051313	24.0630813559322	-0.565537357820122	0.573824524934451	0.852941202012918	-5.78358529394359
Q01581	HMGCS1	HMCS1_HUMAN	Hydroxymethylglutaryl-CoA synthase, cytoplasmic	-0.725325641025644	18.8158474576271	-2.5222728259071	0.0143405307929266	0.295803387283197	-3.08237747897957
Q01813	PFKP	PFKAP_HUMAN	ATP-dependent 6-phosphofructokinase, platelet type	-0.448658461538463	22.8397491525424	-2.72685401030493	0.0083787975729961	0.256610463987927	-2.63009830989171
Q01831	XPC	XPC_HUMAN	DNA repair protein complementing XP-C cells	-0.133443333333337	18.6766016949152	-0.656840442100854	0.513803848221719	0.83188498548546	-5.7310952982384
Q01844	EWSR1	EWS_HUMAN	RNA-binding protein EWS	-0.0406539743589783	20.0133220338983	-0.0786716383135757	0.937556506422624	0.984949534870933	-5.93165492318512
Q01968	OCRL	OCRL_HUMAN	Inositol polyphosphate 5-phosphatase OCRL	-0.0914207692307707	18.7140593220339	-0.422815383459785	0.6739467713817	0.897897468429435	-5.85007651976059
Q01970	PLCB3	PLCB3_HUMAN	1-phosphatidylinositol 4,5-bisphosphate phosphodiesterase beta-3	-0.0754044871794882	19.8492813559322	-0.397842355046029	0.69216330734786	0.90054042035705	-5.85975081938064
Q01974	ROR2	ROR2_HUMAN	Tyrosine-protein kinase transmembrane receptor ROR2	0.317332948717948	18.4051474576271	1.92503254042956	0.0589863328788339	0.454468815700298	-4.23582233938836
Q01995	TAGLN	TAGL_HUMAN	Transgelin	-0.504794230769236	27.6706474576271	-1.48444042195668	0.142945195278376	0.570578500159409	-4.91131517485384
Q02108	GUCY1A1	GCYA1_HUMAN	Guanylate cyclase soluble subunit alpha-1	0.338887820512819	20.2534355932203	1.23993946888947	0.219842064938668	0.661544946560161	-5.21648083899916
Q02153	GUCY1B1	GCYB1_HUMAN	Guanylate cyclase soluble subunit beta-1	0.294971410256409	18.7459661016949	1.55688981968425	0.124774390646427	0.55043795470636	-4.81114215555381
Q02218	OGDH	ODO1_HUMAN	2-oxoglutarate dehydrogenase complex component E1	0.0631229487179465	22.563220338983	0.570548678995078	0.570443655800126	0.852869108640947	-5.78090515216457
Q02252	ALDH6A1	MMSA_HUMAN	Methylmalonate-semialdehyde dehydrogenase [acylating], mitochondrial	0.543916410256405	21.3235779661017	1.8660744735466	0.0669379946393029	0.468708992378196	-4.33524008779701
Q02318	CYP27A1	CP27A_HUMAN	Sterol 26-hydroxylase, mitochondrial	1.55350051282051	19.9461101694915	4.91160318930024	7.34177765889703e-06	0.00601475134705139	3.5376127715593
Q02338	BDH1	BDH_HUMAN	D-beta-hydroxybutyrate dehydrogenase, mitochondrial	0.535438974358973	20.8519542372881	2.1728796381796	0.0337630925914374	0.366363094113048	-3.78874938326298
Q02388	COL7A1	CO7A1_HUMAN	Collagen alpha-1(VII) chain	0.243839615384615	21.2669271186441	0.72041258304323	0.474078111859729	0.804278344053441	-5.6899899491024
Q02487	DSC2	DSC2_HUMAN	Desmocollin-2	-0.669686794871798	19.8907406779661	-1.37335370821856	0.174770506599452	0.614193153681142	-5.05631390849354
Q02539	H1-1	H11_HUMAN	Histone H1.1	-0.381912435897437	19.8441644067797	-0.785161555387663	0.435459017515013	0.790089089037697	-5.64429791280695
Q02543	RPL18A	RL18A_HUMAN	60S ribosomal protein L18a	-0.428006153846161	22.7501406779661	-1.19514130777191	0.236750783983611	0.676564462174904	-5.26679473956112
Q02790	FKBP4	FKBP4_HUMAN	Peptidyl-prolyl cis-trans isomerase FKBP4	-0.132706153846157	20.4396389830508	-0.648561781821072	0.519104889112834	0.836204240618477	-5.73617339715376
Q02809	PLOD1	PLOD1_HUMAN	Procollagen-lysine,2-oxoglutarate 5-dioxygenase 1	-0.102919615384619	20.0385033898305	-0.416190898520629	0.678760476493467	0.897897468429435	-5.85269980652037
Q02817	MUC2	MUC2_HUMAN	Mucin-2	0.410800128205124	19.0380508474576	0.764565892414678	0.447537143282912	0.793968471303072	-5.65924939843586
Q02818	NUCB1	NUCB1_HUMAN	Nucleobindin-1	0.0334014102564104	21.5094338983051	0.359813124942854	0.720254690833165	0.912709201073166	-5.8733579468504
Q02878	RPL6	RL6_HUMAN	60S ribosomal protein L6	0.0521562820512802	24.0910711864407	0.526156872549653	0.600725514257589	0.864188473043838	-5.80383246888191
Q02880	TOP2B	TOP2B_HUMAN	DNA topoisomerase 2-beta	0.253833717948715	20.3853033898305	2.21412448817317	0.0306448430499188	0.360966229311854	-3.70989558028273
Q02952	AKAP12	AKA12_HUMAN	A-kinase anchor protein 12	0.0596971794871791	20.3259508474576	0.249543325808822	0.80379585367227	0.941418686017763	-5.90511769788614
Q02978	SLC25A11	M2OM_HUMAN	Mitochondrial 2-oxoglutarate/malate carrier protein	0.0124066666666666	22.3704610169492	0.0461230867377852	0.96336585092108	0.988197324433814	-5.93357796283168
Q03001	DST	DYST_HUMAN	Dystonin	-0.176487692307695	18.5364186440678	-1.41794131066225	0.16139873332491	0.587018478474727	-4.99937404258044
Q03135	CAV1	CAV1_HUMAN	Caveolin-1	-0.539559487179491	20.7012220338983	-1.97823058457339	0.052515860133285	0.436788004205012	-4.14379932161814
Q03154	ACY1	ACY1_HUMAN	Aminoacylase-1	-0.325853076923076	20.3110355932203	-1.11335846936555	0.270010439674126	0.705725276474434	-5.35409946701124
Q03169	TNFAIP2	TNAP2_HUMAN	Tumor necrosis factor alpha-induced protein 2	-0.277279871794873	20.0820983050847	-2.25775203232588	0.0276251229840471	0.357907166788418	-3.62513768522756
Q03252	LMNB2	LMNB2_HUMAN	Lamin-B2	0.0522428205128184	24.5040033898305	0.501462249423574	0.617887248879065	0.872389708994698	-5.81579108961968
Q03518	TAP1	TAP1_HUMAN	Antigen peptide transporter 1	-0.544773076923077	19.8502457627119	-1.30767035343748	0.195990968518628	0.632358581487777	-5.13709057353572
Q03519	TAP2	TAP2_HUMAN	Antigen peptide transporter 2	-0.39336948717949	21.7807661016949	-1.28723417704642	0.20297344546429	0.638414422189597	-5.16146397899749
Q03701	CEBPZ	CEBPZ_HUMAN	CCAAT/enhancer-binding protein zeta	-0.468553846153849	18.8901779661017	-2.31279555420703	0.0241924930594746	0.353623605189983	-3.51624489465722
Q04206	RELA	TF65_HUMAN	Transcription factor p65	-0.168388205128206	21.6342525423729	-1.21480483537556	0.229216236621871	0.671761011700942	-5.24492633206889
Q04323	UBXN1	UBXN1_HUMAN	UBX domain-containing protein 1	-0.358774871794874	20.1223237288136	-1.51895751490096	0.134043630661135	0.561139492950751	-4.86413753021309
Q04446	GBE1	GLGB_HUMAN	1,4-alpha-glucan-branching enzyme	-0.132616153846154	20.7520084745763	-0.774791768247586	0.44151602640226	0.791925571165958	-5.65187450943742
Q04637	EIF4G1	IF4G1_HUMAN	Eukaryotic translation initiation factor 4 gamma 1	-0.252739358974364	22.4384	-2.65682515378424	0.0101000939637651	0.280491592536086	-2.78799234060468
Q04695	KRT17	K1C17_HUMAN	Keratin, type I cytoskeletal 17	-0.816384230769234	21.2232711864407	-1.68179144608141	0.09782572182782	0.517680066012184	-4.62822466653621
Q04760	GLO1	LGUL_HUMAN	Lactoylglutathione lyase	0.116517820512818	22.6006152542373	0.755920539834646	0.452664761258413	0.796380638526255	-5.66540955542916
Q04837	SSBP1	SSBP_HUMAN	Single-stranded DNA-binding protein, mitochondrial	-0.483129615384617	21.5543881355932	-0.607163369090618	0.546041415336677	0.843250574014275	-5.76061429701577
Q04917	YWHAH	1433F_HUMAN	14-3-3 protein eta	-0.0773629487179544	23.140606779661	-0.383421448050847	0.702767245200029	0.906267410859735	-5.86507067055823
Q05048	CSTF1	CSTF1_HUMAN	Cleavage stimulation factor subunit 1	-0.155470769230772	19.5269711864407	-0.821699907576896	0.414512300022502	0.782200368098676	-5.61681692486917
Q05209	PTPN12	PTN12_HUMAN	Tyrosine-protein phosphatase non-receptor type 12	-0.290721923076926	19.6164728813559	-1.02532305306592	0.309341157288983	0.724084579270136	-5.44145386348618
Q05397	PTK2	FAK1_HUMAN	Focal adhesion kinase 1	-0.238504487179488	19.5100694915254	-1.60205550625234	0.114413832332755	0.536144552886821	-4.74648074366999
Q05639	EEF1A2	EF1A2_HUMAN	Elongation factor 1-alpha 2	0.040700512820511	18.5734237288135	0.132860582662558	0.894749773477506	0.974186270738847	-5.926228829097
Q05655	PRKCD	KPCD_HUMAN	Protein kinase C delta type	-0.392520384615385	18.9114423728814	-1.57530590937275	0.120462718934906	0.548272680485676	-4.78498092696793
Q05682	CALD1	CALD1_HUMAN	Caldesmon	-0.238263589743591	25.2202237288136	-0.826483467874638	0.411815904889952	0.7809676884332	-5.61312879761846
Q05707	COL14A1	COEA1_HUMAN	Collagen alpha-1(XIV) chain	0.466533589743585	25.2752966101695	1.25843670586622	0.213125694642783	0.648680634845512	-5.19519502020112
Q06033	ITIH3	ITIH3_HUMAN	Inter-alpha-trypsin inhibitor heavy chain H3	0.460244487179484	20.3965644067797	1.60045741933389	0.114768191675644	0.536144552886821	-4.74879745570302
Q06124	PTPN11	PTN11_HUMAN	Tyrosine-protein phosphatase non-receptor type 11	0.0124920512820518	20.9282474576271	0.135902308109254	0.892355036534246	0.974186270738847	-5.92584189075615
Q06203	PPAT	PUR1_HUMAN	Amidophosphoribosyltransferase	-0.272434102564107	20.357186440678	-0.974326918425677	0.333819724564203	0.74366229598701	-5.48888680035305
Q06210	GFPT1	GFPT1_HUMAN	Glutamine--fructose-6-phosphate aminotransferase [isomerizing] 1	0.129262692307694	22.3299898305085	0.398410673011493	0.69174666112472	0.90054042035705	-5.85953716769995
Q06323	PSME1	PSME1_HUMAN	Proteasome activator complex subunit 1	-0.122119615384621	24.5545118644068	-0.915044565656412	0.363843874729887	0.763212611959773	-5.54108432105858
Q06546	GABPA	GABPA_HUMAN	GA-binding protein alpha chain	-0.0337050000000034	19.0688254237288	-0.223916417112455	0.823585692167286	0.94655896759373	-5.91085669261534
Q06787	FMR1	FMR1_HUMAN	Fragile X messenger ribonucleoprotein 1	-0.146336282051285	19.5242542372881	-0.634603741238501	0.528107722030596	0.836250420198024	-5.74459150744245
Q06828	FMOD	FMOD_HUMAN	Fibromodulin	-0.159964743589747	20.9708355932203	-0.419827356637124	0.676116352263115	0.897897468429435	-5.85126487051541
Q06830	PRDX1	PRDX1_HUMAN	Peroxiredoxin-1	0.0356152564102539	25.1945372881356	0.369382015967085	0.713147981402373	0.907567353419641	-5.87006209958985
Q07020	RPL18	RL18_HUMAN	60S ribosomal protein L18	-0.0425497435897438	22.4757338983051	-0.150463479813505	0.880905410681135	0.970328413714984	-5.92386832975171
Q07065	CKAP4	CKAP4_HUMAN	Cytoskeleton-associated protein 4	0.186333461538459	22.6732745762712	1.19642026427392	0.23625532727014	0.676564462174904	-5.2653826769898
Q07092	COL16A1	COGA1_HUMAN	Collagen alpha-1(XVI) chain	0.381823589743585	20.1472118644068	0.806302015901654	0.423264176984593	0.7857627967039	-5.62854675836654
Q07157	TJP1	ZO1_HUMAN	Tight junction protein ZO-1	0.0920307692307656	21.0493338983051	0.887612953262527	0.378305649613624	0.768311540348116	-5.56416187991601
Q07507	DPT	DERM_HUMAN	Dermatopontin	-0.31054961538462	19.248586440678	-0.788651560060603	0.433431605176811	0.78952494172563	-5.64172580840221
Q07666	KHDRBS1	KHDR1_HUMAN	KH domain-containing, RNA-binding, signal transduction-associated protein 1	-0.0741217948717957	23.3819542372881	-0.621056533355266	0.53692294077204	0.839882836572664	-5.75258918882176
Q07817	BCL2L1	B2CL1_HUMAN	Bcl-2-like protein 1	-0.265429615384618	19.1268915254237	-1.37623001522072	0.173883074163498	0.613363653427107	-5.05269199805768
Q07866	KLC1	KLC1_HUMAN	Kinesin light chain 1	0.0182226923076912	20.1027305084746	0.12355255781361	0.902083957730901	0.974664995240693	-5.9273585279674
Q07954	LRP1	LRP1_HUMAN	Prolow-density lipoprotein receptor-related protein 1	0.193950897435895	21.7861898305085	1.26949074408173	0.209185123995456	0.647850177751666	-5.18233237223443
Q07955	SRSF1	SRSF1_HUMAN	Serine/arginine-rich splicing factor 1	-0.056881923076925	23.3204050847458	-0.5410457908472	0.590486190067294	0.860885691139357	-5.7963473777944
Q07960	ARHGAP1	RHG01_HUMAN	Rho GTPase-activating protein 1	0.218764102564099	23.743506779661	1.31264797642682	0.194317900391219	0.632358581487777	-5.13109926824005
Q08170	SRSF4	SRSF4_HUMAN	Serine/arginine-rich splicing factor 4	-0.587983846153849	19.8091627118644	-1.56041186301811	0.123940382160355	0.55043795470636	-4.80616065837178
Q08188	TGM3	TGM3_HUMAN	Protein-glutamine gamma-glutamyltransferase E	-0.279829230769232	20.0773881355932	-0.440375363123362	0.661253249002164	0.8899083765832	-5.84292367078626
Q08209	PPP3CA	PP2BA_HUMAN	Protein phosphatase 3 catalytic subunit alpha	-0.374160256410257	19.3397237288136	-1.44524253478426	0.15361073267693	0.584648514497445	-4.96367427660407
Q08211	DHX9	DHX9_HUMAN	ATP-dependent RNA helicase A	-0.0485923076923074	23.766779661017	-0.506779183468786	0.614173642979443	0.870843642300446	-5.81326441285483
Q08257	CRYZ	QOR_HUMAN	Quinone oxidoreductase	-0.211037435897441	22.0387406779661	-0.945467876779684	0.348225298389271	0.756340369021432	-5.51469318188042
Q08378	GOLGA3	GOGA3_HUMAN	Golgin subfamily A member 3	-0.191003974358976	19.4662881355932	-1.13973313561619	0.258942788697707	0.699147313976249	-5.32658866417563
Q08379	GOLGA2	GOGA2_HUMAN	Golgin subfamily A member 2	-0.364805384615388	18.8539474576271	-2.19379562363924	0.0321486086030603	0.361325527688431	-3.74891689990602
Q08380	LGALS3BP	LG3BP_HUMAN	Galectin-3-binding protein	-0.0161767948717948	22.3987118644068	-0.0837129710945791	0.933564292155344	0.984644411133911	-5.9312673697114
Q08397	LOXL1	LOXL1_HUMAN	Lysyl oxidase homolog 1	0.503405	19.6923542372881	1.40556764245285	0.165027646372235	0.594156704548133	-5.01534559258854
Q08426	EHHADH	ECHP_HUMAN	Peroxisomal bifunctional enzyme	-0.331496153846156	19.3543254237288	-1.43658103727623	0.156049164155428	0.587018478474727	-4.97506875133124
Q08431	MFGE8	MFGM_HUMAN	Lactadherin	0.0368180769230743	21.0638423728814	0.134831910089285	0.893197642565043	0.974186270738847	-5.9259790543482
Q08495	DMTN	DEMA_HUMAN	Dematin	-0.196469871794874	19.5174050847458	-0.559804995039808	0.577703737496498	0.853816123080042	-5.78662239705511
Q08554	DSC1	DSC1_HUMAN	Desmocollin-1	0.519828717948718	18.6354355932203	2.42443748514557	0.0183722759233148	0.323676774428115	-3.28879460067223
Q08722	CD47	CD47_HUMAN	Leukocyte surface antigen CD47	-0.566118846153847	20.8070508474576	-1.47548462887562	0.145329198473705	0.57590544581888	-4.92339225693231
Q08752	PPID	PPID_HUMAN	Peptidyl-prolyl cis-trans isomerase D	0.145993589743588	20.2210542372881	0.571702622956932	0.569666532341928	0.852418824878766	-5.78028469241055
Q08945	SSRP1	SSRP1_HUMAN	FACT complex subunit SSRP1	-0.583368974358976	19.597593220339	-1.84387320345875	0.0701582748119236	0.47080559645938	-4.3719704264018
Q08AF3	SLFN5	SLFN5_HUMAN	Schlafen family member 5	0.00211384615384651	20.2074372881356	0.0111399666981137	0.991148863528957	0.998993206968195	-5.93452641825148
Q08AI8	MAB21L4	MB214_HUMAN	Protein mab-21-like 4	-0.138306923076926	18.381806779661	-0.705672272440668	0.483132374030661	0.808180086625051	-5.69985304955128
Q08AM6	VAC14	VAC14_HUMAN	Protein VAC14 homolog	-0.075928589743592	20.3914949152542	-0.836176467833671	0.406384969466465	0.780386512458685	-5.60559144893382
Q08J23	NSUN2	NSUN2_HUMAN	RNA cytosine C(5)-methyltransferase NSUN2	-0.0604516666666698	20.8962254237288	-0.298550984529387	0.766317796101468	0.924603614810202	-5.89241708667389
Q09028	RBBP4	RBBP4_HUMAN	Histone-binding protein RBBP4	0.0849638461538431	20.2377525423729	0.27291418371864	0.785859583192524	0.936252043707675	-5.89934355147212
Q09161	NCBP1	NCBP1_HUMAN	Nuclear cap-binding protein subunit 1	-0.184059230769235	19.7018237288136	-0.914712363712716	0.36401686247824	0.763212611959773	-5.54136787371496
Q09666	AHNAK	AHNK_HUMAN	Neuroblast differentiation-associated protein AHNAK	-0.0564987179487198	24.5241033898305	-0.37590790225202	0.708315832075257	0.907385361064157	-5.86776499593776
Q0VD83	APOBR	APOBR_HUMAN	Apolipoprotein B receptor	-0.243630769230772	18.6110559322034	-1.20882509151591	0.231488777003244	0.673456914160094	-5.25161242563966
Q0VDF9	HSPA14	HSP7E_HUMAN	Heat shock 70 kDa protein 14	0.000789102564101033	19.6630966101695	0.00429167818322883	0.996590033832742	0.999938636818675	-5.93457645468355
Q0ZGT2	NEXN	NEXN_HUMAN	Nexilin	-0.129787564102564	20.195893220339	-0.475521854757533	0.636147770624411	0.878651735119126	-5.82773940450995
Q10471	GALNT2	GALT2_HUMAN	Polypeptide N-acetylgalactosaminyltransferase 2	-0.2520758974359	19.988413559322	-1.0562490169047	0.295103633397522	0.721838338132559	-5.41155406927399
Q10567	AP1B1	AP1B1_HUMAN	AP-1 complex subunit beta-1	0.0908196153846131	21.7542983050847	1.18292686772792	0.241520521062642	0.679846958830532	-5.2802080616389
Q10570	CPSF1	CPSF1_HUMAN	Cleavage and polyadenylation specificity factor subunit 1	-0.176710512820515	20.3329813559322	-1.46613213571852	0.14785200789885	0.578033946714676	-4.93593213954289
Q10589	BST2	BST2_HUMAN	Bone marrow stromal antigen 2	-0.0717066666666644	19.8342406779661	-0.174472637224788	0.862083464733586	0.961785363005212	-5.92017633085044
Q10713	PMPCA	MPPA_HUMAN	Mitochondrial-processing peptidase subunit alpha	-0.130822307692315	20.7678542372881	-1.04383159168177	0.300765321540278	0.721838338132559	-5.4236621376058
Q12765	SCRN1	SCRN1_HUMAN	Secernin-1	-0.0545315384615426	21.3252237288136	-0.24820282168729	0.80482796111995	0.941418686017763	-5.90543326239085
Q12768	WASHC5	WASC5_HUMAN	WASH complex subunit 5	-0.243687051282056	20.1368237288136	-2.27436898041309	0.0265460503133158	0.353623605189983	-3.59249320802983
Q12769	NUP160	NU160_HUMAN	Nuclear pore complex protein Nup160	-0.281378846153849	19.7728288135593	-1.56062518881345	0.123890010886791	0.55043795470636	-4.80585860400174
Q12774	ARHGEF5	ARHG5_HUMAN	Rho guanine nucleotide exchange factor 5	0.036907820512818	18.2361016949153	0.205855842516404	0.837602830781443	0.95326787573514	-5.91452870079444
Q12788	TBL3	TBL3_HUMAN	Transducin beta-like protein 3	-0.55449282051282	19.8208508474576	-2.14015444558806	0.036431776454452	0.372793923358406	-3.85042502339453
Q12789	GTF3C1	TF3C1_HUMAN	General transcription factor 3C polypeptide 1	-0.0495007692307702	18.7716491525424	-0.276662378683995	0.782993518305661	0.934824590162348	-5.89836955537729
Q12792	TWF1	TWF1_HUMAN	Twinfilin-1	-0.133343846153848	21.6688474576271	-0.689316706955842	0.493290495248217	0.815966691961589	-5.71056248570039
Q12797	ASPH	ASPH_HUMAN	Aspartyl/asparaginyl beta-hydroxylase	-0.125157692307697	21.0990186440678	-0.770307247538892	0.444150691099596	0.793968471303072	-5.65512054967878
Q12805	EFEMP1	FBLN3_HUMAN	EGF-containing fibulin-like extracellular matrix protein 1	0.90584666666666	23.4605	3.31407409714691	0.0015651891142659	0.166036967938297	-1.18958101312512
Q12849	GRSF1	GRSF1_HUMAN	G-rich sequence factor 1	-0.46312064102564	20.5500644067797	-1.35642752037984	0.18006312206416	0.619818120802787	-5.07748418574921
Q12860	CNTN1	CNTN1_HUMAN	Contactin-1	-0.197480512820515	18.7639220338983	-0.640007664292594	0.524612578248385	0.836250420198024	-5.74135380500783
Q12874	SF3A3	SF3A3_HUMAN	Splicing factor 3A subunit 3	-0.0577321794871837	20.5260830508475	-0.407616089303157	0.685011373266868	0.897897468429435	-5.85603427970076
Q12882	DPYD	DPYD_HUMAN	Dihydropyrimidine dehydrogenase [NADP(+)]	-0.299276025641024	19.3128084745763	-1.08391846290836	0.282752462277824	0.715142493691311	-5.38407953673161
Q12884	FAP	SEPR_HUMAN	Prolyl endopeptidase FAP	-0.352577179487185	19.3869305084746	-1.08219400486833	0.283511578703648	0.715217431417901	-5.38581176136114
Q12888	TP53BP1	TP53B_HUMAN	TP53-binding protein 1	0.0304453846153821	18.4883949152542	0.192929777949978	0.847667811622998	0.956874756696026	-5.91696757613835
Q12904	AIMP1	AIMP1_HUMAN	Aminoacyl tRNA synthase complex-interacting multifunctional protein 1	-0.0832151282051305	21.5009033898305	-0.938543209045237	0.351741300172986	0.759325586737072	-5.52077361747823
Q12905	ILF2	ILF2_HUMAN	Interleukin enhancer-binding factor 2	0.0640285897435888	23.0097389830509	0.582067687361313	0.562709496289902	0.849206453486001	-5.77465600230573
Q12906	ILF3	ILF3_HUMAN	Interleukin enhancer-binding factor 3	0.0348673076923051	23.3343728813559	0.381687574669593	0.704046245173986	0.906607106028271	-5.86569713823011
Q12907	LMAN2	LMAN2_HUMAN	Vesicular integral-membrane protein VIP36	0.117997435897435	23.0255983050848	0.942161862879018	0.349901061411905	0.757849159449313	-5.51760153901864
Q12929	EPS8	EPS8_HUMAN	Epidermal growth factor receptor kinase substrate 8	-0.597584358974362	19.2574966101695	-3.00302807180315	0.00389861900596776	0.18679738790614	-1.97760971892712
Q12931	TRAP1	TRAP1_HUMAN	Heat shock protein 75 kDa, mitochondrial	-0.139161410256413	22.7181169491525	-0.979709419580288	0.331177162396431	0.741305364776504	-5.48399064701273
Q12933	TRAF2	TRAF2_HUMAN	TNF receptor-associated factor 2	-0.211495128205129	18.3904881355932	-1.27369950570559	0.20769908196436	0.645758910433784	-5.17740708357038
Q12955	ANK3	ANK3_HUMAN	Ankyrin-3	0.237761923076922	18.6921796610169	1.38728908631715	0.170503120474302	0.607686478880425	-5.03870025993362
Q12959	DLG1	DLG1_HUMAN	Disks large homolog 1	-0.0257265384615413	20.2713593220339	-0.15109629198539	0.880408382822336	0.97010701765595	-5.92377801381043
Q12965	MYO1E	MYO1E_HUMAN	Unconventional myosin-Ie	-0.101760769230768	20.9961644067797	-0.89933651652717	0.372081178472099	0.766473676525004	-5.55438261035767
Q12972	PPP1R8	PP1R8_HUMAN	Nuclear inhibitor of protein phosphatase 1	0.0459944871794859	18.6526881355932	0.268800117520636	0.789008839837882	0.936805060923457	-5.90039736808447
Q12979	ABR	ABR_HUMAN	Active breakpoint cluster region-related protein	-0.450406666666665	19.092013559322	-2.30812718142067	0.0244681684511832	0.353623605189983	-3.52556442032029
Q12996	CSTF3	CSTF3_HUMAN	Cleavage stimulation factor subunit 3	0.126674871794873	20.1246542372881	0.484165624665951	0.63003708839145	0.878651735119126	-5.82382792082136
Q13011	ECH1	ECH1_HUMAN	Delta(3,5)-Delta(2,4)-dienoyl-CoA isomerase, mitochondrial	0.628285384615382	23.5838372881356	3.28116951690785	0.00172801005958897	0.166549675449208	-1.27544693511826
Q13017	ARHGAP5	RHG05_HUMAN	Rho GTPase-activating protein 5	-0.0130148717948717	18.1539169491525	-0.0685198018842945	0.945600491308586	0.98625716817881	-5.93236234352787
Q13042	CDC16	CDC16_HUMAN	Cell division cycle protein 16 homolog	-0.0480462820512835	18.4484355932203	-0.326432926780722	0.745236722133122	0.920101254236954	-5.8841809112744
Q13045	FLII	FLII_HUMAN	Protein flightless-1 homolog	-0.2742708974359	21.8787372881356	-2.71131092687403	0.00873580596776439	0.262493375888417	-2.66541493627352
Q13057	COASY	COASY_HUMAN	Bifunctional coenzyme A synthase	-0.498625769230771	21.2407949152542	-1.51105129000926	0.136042750265271	0.564468293345951	-4.87503193267698
Q13085	ACACA	ACACA_HUMAN	Acetyl-CoA carboxylase 1	-0.452931153846155	18.9888898305085	-2.41804875041076	0.0186679616621647	0.323676774428115	-3.30204539089316
Q13087	PDIA2	PDIA2_HUMAN	Protein disulfide-isomerase A2	0.0829653846153825	18.7508915254237	0.213001250891041	0.83205056112336	0.951703207260472	-5.91311275991254
Q13094	LCP2	LCP2_HUMAN	Lymphocyte cytosolic protein 2	-0.217431794871798	20.2724338983051	-0.832924686632703	0.408202021013838	0.780386512458685	-5.60812961421752
Q13098	GPS1	CSN1_HUMAN	COP9 signalosome complex subunit 1	-0.397991025641024	21.2702711864407	-1.52879477123989	0.131588845439232	0.558911812541272	-4.85050922018487
Q13107	USP4	UBP4_HUMAN	Ubiquitin carboxyl-terminal hydrolase 4	0.00593807692307535	18.5807101694915	0.0313308451362202	0.975110042689002	0.993861412994583	-5.93412041070745
Q13123	IK	RED_HUMAN	Protein Red	-0.224602564102563	19.5613338983051	-1.20917169061965	0.231356609254026	0.673456914160094	-5.25122573957994
Q13126	MTAP	MTAP_HUMAN	S-methyl-5'-thioadenosine phosphorylase	-0.145250769230771	20.943406779661	-0.914736282430515	0.364004405506591	0.763212611959773	-5.54134746111007
Q13131	PRKAA1	AAPK1_HUMAN	5'-AMP-activated protein kinase catalytic subunit alpha-1	-0.0336650000000019	21.2942118644068	-0.234408880905615	0.815468410612946	0.943952609858802	-5.90858192909333
Q13144	EIF2B5	EI2BE_HUMAN	Translation initiation factor eIF-2B subunit epsilon	-0.42965435897436	20.3525711864407	-1.67846749401381	0.0984755837329811	0.517680066012184	-4.63325829050061
Q13148	TARDBP	TADBP_HUMAN	TAR DNA-binding protein 43	0.139904999999995	20.5549745762712	1.31825001318817	0.192447833313472	0.630458234605967	-5.12433080023043
Q13151	HNRNPA0	ROA0_HUMAN	Heterogeneous nuclear ribonucleoprotein A0	0.0463678205128187	22.0174949152542	0.441276868328256	0.660604228210683	0.88940018728283	-5.84254865280553
Q13153	PAK1	PAK1_HUMAN	Serine/threonine-protein kinase PAK 1	0.138374999999997	18.251493220339	0.866428721955491	0.389718726353578	0.774005009854954	-5.58151629230548
Q13162	PRDX4	PRDX4_HUMAN	Peroxiredoxin-4	0.325529871794871	23.3750457627119	2.24132967716267	0.0287294802379752	0.360966229311854	-3.65720425620151
Q13177	PAK2	PAK2_HUMAN	Serine/threonine-protein kinase PAK 2	-0.16503448717949	21.6952644067797	-1.84926091286046	0.0693650460839574	0.47080559645938	-4.36309256026728
Q13185	CBX3	CBX3_HUMAN	Chromobox protein homolog 3	0.15198384615384	19.5035338983051	0.382438289327787	0.703492371310354	0.906545222486839	-5.86542624342728
Q13200	PSMD2	PSMD2_HUMAN	26S proteasome non-ATPase regulatory subunit 2	-0.0721783333333374	22.2607338983051	-1.03736588834476	0.303742532388624	0.721838338132559	-5.42991224166237
Q13217	DNAJC3	DNJC3_HUMAN	DnaJ homolog subfamily C member 3	-0.0202116666666711	21.4206847457627	-0.176759134235806	0.860294970490831	0.961773687387891	-5.91979630100068
Q13228	SELENBP1	SBP1_HUMAN	Methanethiol oxidase	0.205049487179482	23.9897711864407	0.910506220920983	0.366211688403397	0.7635126694972	-5.54494940528125
Q13232	NME3	NDK3_HUMAN	Nucleoside diphosphate kinase 3	0.207920641025642	20.9968440677966	1.19571731838717	0.236527549316158	0.676564462174904	-5.26615895882129
Q13242	SRSF9	SRSF9_HUMAN	Serine/arginine-rich splicing factor 9	-0.185755256410258	20.5910576271186	-0.693732649170574	0.490536332964831	0.815966691961589	-5.7076953009523
Q13247	SRSF6	SRSF6_HUMAN	Serine/arginine-rich splicing factor 6	0.103749102564102	21.6921949152542	0.559521835214919	0.577895685380388	0.853816123080042	-5.78677162696965
Q13263	TRIM28	TIF1B_HUMAN	Transcription intermediary factor 1-beta	0.0562111538461505	21.9526915254237	0.251332186166455	0.802419085341992	0.941418686017763	-5.90469394539492
Q13283	G3BP1	G3BP1_HUMAN	Ras GTPase-activating protein-binding protein 1	-0.563624615384619	21.0139745762712	-1.79733044514198	0.0773334926038762	0.482534250875348	-4.44770686151943
Q13287	NMI	NMI_HUMAN	N-myc-interactor	-0.622468717948718	20.0284576271186	-1.79567185516835	0.0776001068694869	0.482534250875348	-4.45037403741927
Q13303	KCNAB2	KCAB2_HUMAN	Voltage-gated potassium channel subunit beta-2	0.171968333333331	20.2213389830508	1.27397547061443	0.207601918386392	0.645758910433784	-5.17708359926087
Q13308	PTK7	PTK7_HUMAN	Inactive tyrosine-protein kinase 7	1.0122141025641	20.5648406779661	2.85218061037938	0.00595365949494569	0.211465080386333	-2.33977846476712
Q13310	PABPC4	PABP4_HUMAN	Polyadenylate-binding protein 4	0.0708782051282023	19.4653016949153	0.232855656203442	0.816668774755435	0.943952609858802	-5.90892522310142
Q13315	ATM	ATM_HUMAN	Serine-protein kinase ATM	0.116573076923075	18.644806779661	0.993731110516258	0.324358457683913	0.73814074015985	-5.4711135880247
Q13347	EIF3I	EIF3I_HUMAN	Eukaryotic translation initiation factor 3 subunit I	-0.0529469230769266	21.8159711864407	-0.817181096778604	0.417069268170793	0.784903345025513	-5.6202817347703
Q13363	CTBP1	CTBP1_HUMAN	C-terminal-binding protein 1	-0.122295384615391	21.0180406779661	-0.616077400949552	0.540181842377297	0.840184886023428	-5.75548587815423
Q13409	DYNC1I2	DC1I2_HUMAN	Cytoplasmic dynein 1 intermediate chain 2	-0.123099743589746	22.6224389830508	-1.61517443355997	0.111538108200282	0.531970939206485	-4.72738288487408
Q13418	ILK	ILK_HUMAN	Integrin-linked protein kinase	-0.103891666666671	22.8740508474576	-0.44513764294998	0.657827704490132	0.888216476149222	-5.84093399114867
Q13423	NNT	NNTM_HUMAN	NAD(P) transhydrogenase, mitochondrial	0.23527564102564	22.0006711864407	1.42422047312599	0.159580983540913	0.587018478474727	-4.99121927971803
Q13424	SNTA1	SNTA1_HUMAN	Alpha-1-syntrophin	-0.11678512820513	18.5780830508475	-0.526748408498421	0.600317140924817	0.864188473043838	-5.80353903079948
Q13425	SNTB2	SNTB2_HUMAN	Beta-2-syntrophin	0.058462435897431	21.146079661017	0.302777050401105	0.763110661788352	0.924245923693781	-5.89121582085924
Q13428	TCOF1	TCOF_HUMAN	Treacle protein	-0.05710615384616	20.6054118644068	-0.542418215103314	0.589546513630042	0.860885691139357	-5.7956470154626
Q13435	SF3B2	SF3B2_HUMAN	Splicing factor 3B subunit 2	0.00386602564102544	21.7085305084746	0.0467600775177847	0.962860280981099	0.988197324433814	-5.93354995070869
Q13438	OS9	OS9_HUMAN	Protein OS-9	-0.161775512820512	18.6198186440678	-0.839414248905663	0.404580667483067	0.780347761825787	-5.60305462871919
Q13439	GOLGA4	GOGA4_HUMAN	Golgin subfamily A member 4	0.200849999999998	19.1525152542373	0.909259812823859	0.366863704490592	0.7635126694972	-5.54600764438457
Q13442	PDAP1	HAP28_HUMAN	28 kDa heat- and acid-stable phosphoprotein	-0.330993461538465	20.6926627118644	-1.10620045279038	0.27307075478724	0.710200685268084	-5.36145956241331
Q13451	FKBP5	FKBP5_HUMAN	Peptidyl-prolyl cis-trans isomerase FKBP5	-0.0461378205128242	19.6441271186441	-0.276418021956203	0.783180274668403	0.934824590162348	-5.89843345700899
Q13459	MYO9B	MYO9B_HUMAN	Unconventional myosin-IXb	-0.0695543589743608	20.0375033898305	-0.534258574422839	0.595143644499261	0.861490064068419	-5.7997851488789
Q13464	ROCK1	ROCK1_HUMAN	Rho-associated protein kinase 1	0.0280165384615345	20.0710644067797	0.211467027909499	0.833242000209377	0.952069049751091	-5.91342084936768
Q13488	TCIRG1	VPP3_HUMAN	V-type proton ATPase 116 kDa subunit a 3	-0.429521282051283	19.2806491525424	-2.54062784576645	0.0136799841225185	0.292592924463473	-3.04292752577252
Q13492	PICALM	PICAL_HUMAN	Phosphatidylinositol-binding clathrin assembly protein	-0.385469487179488	21.5662881355932	-2.07702225947717	0.0421042292542721	0.393092761442307	-3.96715908768054
Q13496	MTM1	MTM1_HUMAN	Myotubularin	0.0446905128205113	18.7553711864407	0.214211234293826	0.83111119718142	0.950960681970501	-5.91286821314355
Q13501	SQSTM1	SQSTM_HUMAN	Sequestosome-1	-0.43805166666667	19.7755254237288	-1.45755880085934	0.150194662518136	0.579726630237846	-4.94736246559714
Q13509	TUBB3	TBB3_HUMAN	Tubulin beta-3 chain	-0.655477307692309	19.6067033898305	-2.27554598560794	0.0264710526726061	0.353623605189983	-3.59017341694995
Q13510	ASAH1	ASAH1_HUMAN	Acid ceramidase	0.520389743589742	21.123886440678	1.46038892175042	0.14941814707121	0.579114686709438	-4.94359609563924
Q13526	PIN1	PIN1_HUMAN	Peptidyl-prolyl cis-trans isomerase NIMA-interacting 1	-0.172777692307697	19.3931610169492	-0.630975880542264	0.53046095258654	0.836262304526108	-5.74674991931342
Q13547	HDAC1	HDAC1_HUMAN	Histone deacetylase 1	-0.203851923076929	19.9156254237288	-0.59645093707467	0.553125639816996	0.848009731092242	-5.76667976908567
Q13555	CAMK2G	KCC2G_HUMAN	Calcium/calmodulin-dependent protein kinase type II subunit gamma	-0.675176794871797	19.0701016949153	-1.7276020868516	0.0892220690152728	0.511155105180155	-4.55793759859882
Q13557	CAMK2D	KCC2D_HUMAN	Calcium/calmodulin-dependent protein kinase type II subunit delta	0.0774643589743566	21.4201152542373	0.767112668957994	0.446033111518596	0.793968471303072	-5.65742163729785
Q13561	DCTN2	DCTN2_HUMAN	Dynactin subunit 2	-0.000769230769233694	22.3859915254237	-0.0103692439640433	0.991761209549989	0.998993206968195	-5.93453426725207
Q13564	NAE1	ULA1_HUMAN	NEDD8-activating enzyme E1 regulatory subunit	0.530978974358972	20.2310661016949	1.83946038360369	0.0708136432749573	0.47080559645938	-4.37922479809032
Q13573	SNW1	SNW1_HUMAN	SNW domain-containing protein 1	-0.137528717948722	19.9300711864407	-0.353770096361557	0.72475562852644	0.914123406883955	-5.87539501100355
Q13576	IQGAP2	IQGA2_HUMAN	Ras GTPase-activating-like protein IQGAP2	0.447925384615381	21.7019762711864	2.52406187720985	0.0142749019769068	0.295803387283197	-3.0785422874485
Q13586	STIM1	STIM1_HUMAN	Stromal interaction molecule 1	-0.255849102564103	19.9257644067797	-1.64244823808334	0.105746726346665	0.52633565013015	-4.68722579130248
Q13596	SNX1	SNX1_HUMAN	Sorting nexin-1	-0.0836478205128253	20.7723423728814	-0.852066352665415	0.397577325566064	0.775597990604456	-5.59304999784119
Q13601	KRR1	KRR1_HUMAN	KRR1 small subunit processome component homolog	-0.18872602564103	19.0493338983051	-0.634997609288857	0.52785256604043	0.836250420198024	-5.74435643986148
Q13614	MTMR2	MTMR2_HUMAN	Myotubularin-related protein 2	0.0279778205128206	18.7378288135593	0.14969566877207	0.881508534884682	0.970459647687987	-5.92397740438333
Q13616	CUL1	CUL1_HUMAN	Cullin-1	-0.290686025641029	19.2777966101695	-1.09706327835303	0.277012456063671	0.714609095792948	-5.37078865977618
Q13617	CUL2	CUL2_HUMAN	Cullin-2	-0.16245448717949	20.2583898305085	-1.07300940371788	0.28757852550576	0.718535697430697	-5.39499315954878
Q13618	CUL3	CUL3_HUMAN	Cullin-3	-0.125617564102564	21.302779661017	-1.54214569384667	0.128314559045	0.557515589163276	-4.83188383296137
Q13619	CUL4A	CUL4A_HUMAN	Cullin-4A	0.186472692307688	19.7452966101695	0.540156164130205	0.591095680273004	0.860885691139357	-5.79680042557426
Q13630	GFUS	FCL_HUMAN	GDP-L-fucose synthase	0.456307948717943	22.1393372881356	1.55461511356352	0.125315414132454	0.550480713286934	-4.81435396418163
Q13636	RAB31	RAB31_HUMAN	Ras-related protein Rab-31	-0.060878846153845	19.2217830508475	-0.277984231077153	0.781983478701796	0.934558665100578	-5.898022902079
Q13641	TPBG	TPBG_HUMAN	Trophoblast glycoprotein	-0.30418243589744	19.2707152542373	-1.07180249395684	0.28811593116385	0.718535697430697	-5.39619406711955
Q13642	FHL1	FHL1_HUMAN	Four and a half LIM domains protein 1	-0.516149615384618	20.9467813559322	-1.07824802883047	0.285253940644725	0.717250661926448	-5.38976555831536
Q13683	ITGA7	ITA7_HUMAN	Integrin alpha-7	-0.630610256410256	20.1787559322034	-1.3424475909448	0.18452582841554	0.620912243877542	-5.09478409816431
Q13724	MOGS	MOGS_HUMAN	Mannosyl-oligosaccharide glucosidase	0.199193974358974	22.5519355932203	2.03328290448049	0.0464700771975908	0.405006497277939	-4.04628013100226
Q13751	LAMB3	LAMB3_HUMAN	Laminin subunit beta-3	-0.496743333333331	20.7204542372881	-1.26420884024596	0.211061228590486	0.648587882182253	-5.18849172806988
Q13753	LAMC2	LAMC2_HUMAN	Laminin subunit gamma-2	-0.548492820512823	20.7790169491525	-1.66569344891733	0.101005984452223	0.521254505590448	-4.65251886407549
Q13813	SPTAN1	SPTN1_HUMAN	Spectrin alpha chain, non-erythrocytic 1	0.0860228205128192	23.8377525423729	1.06677295013254	0.290362929693036	0.721394481125154	-5.40118463102078
Q13835	PKP1	PKP1_HUMAN	Plakophilin-1	-0.292478461538466	19.488806779661	-0.679459439891126	0.499468849664947	0.818789104728379	-5.71689766740403
Q13838	DDX39B	DX39B_HUMAN	Spliceosome RNA helicase DDX39B	-0.370893461538464	22.7251881355932	-2.95865273824445	0.00442166377394085	0.193522257190931	-2.08555947275413
Q13867	BLMH	BLMH_HUMAN	Bleomycin hydrolase	0.266522435897437	19.8897508474576	1.4721787243303	0.146217067720875	0.57590544581888	-4.92783326416453
Q13884	SNTB1	SNTB1_HUMAN	Beta-1-syntrophin	-0.171148846153849	20.4784627118644	-0.553070778938986	0.58227702886317	0.857197584719051	-5.79015121130811
Q13887	KLF5	KLF5_HUMAN	Krueppel-like factor 5	-0.0359575641025673	18.514386440678	-0.188895799188833	0.850814206047995	0.957586239342738	-5.91769637617195
Q13895	BYSL	BYST_HUMAN	Bystin	-0.390235512820517	19.9727627118644	-1.26447785684391	0.210965374763587	0.648587882182253	-5.18817860730315
Q13952	NFYC	NFYC_HUMAN	Nuclear transcription factor Y subunit gamma	-0.454127435897439	20.0824440677966	-2.20539255658588	0.0312830055308412	0.360966229311854	-3.72669352781001
Q13976	PRKG1	KGP1_HUMAN	cGMP-dependent protein kinase 1	-0.0373702564102604	19.9965576271186	-0.140655185562212	0.888615139512198	0.973808097812081	-5.92521975347608
Q14005	IL16	IL16_HUMAN	Pro-interleukin-16	0.220599871794868	19.1906152542373	0.952861205697489	0.344496704193025	0.754732952562975	-5.50815344639467
Q14008	CKAP5	CKAP5_HUMAN	Cytoskeleton-associated protein 5	-0.110811794871797	20.4817915254237	-0.895977003331021	0.373858179615293	0.767399647320752	-5.55719771138952
Q14011	CIRBP	CIRBP_HUMAN	Cold-inducible RNA-binding protein	0.378682564102567	19.7911355932203	2.48268189323302	0.0158644447121274	0.302719089243058	-3.16669469663854
Q14019	COTL1	COTL1_HUMAN	Coactosin-like protein	0.114269871794867	24.2067593220339	0.814185266780151	0.418769702202274	0.784903345025513	-5.62256851123816
Q14031	COL4A6	CO4A6_HUMAN	Collagen alpha-6(IV) chain	-0.676558333333334	19.6312084745763	-1.5863584420106	0.117932986981199	0.543553302865528	-4.76914500609818
Q14103	HNRNPD	HNRPD_HUMAN	Heterogeneous nuclear ribonucleoprotein D0	-0.121436538461542	22.1696033898305	-1.15798166951791	0.251476172778284	0.693267099799943	-5.30719427946179
Q14112	NID2	NID2_HUMAN	Nidogen-2	0.186971153846152	24.3817661016949	0.932053739256159	0.355057180636247	0.761467526796455	-5.52643259730216
Q14118	DAG1	DAG1_HUMAN	Dystroglycan 1	0.153596794871793	19.9198050847458	0.487168302031165	0.627920386962454	0.878498305078296	-5.82245279521295
Q14126	DSG2	DSG2_HUMAN	Desmoglein-2	-0.406414871794873	21.1679728813559	-1.64180598795571	0.105880236577169	0.52633565013015	-4.68817844176104
Q14134	TRIM29	TRI29_HUMAN	Tripartite motif-containing protein 29	-0.221601410256412	20.6503627118644	-0.3601601083177	0.719996552159617	0.912709201073166	-5.87323993849006
Q14137	BOP1	BOP1_HUMAN	Ribosome biogenesis protein BOP1	-0.101508717948718	19.7820610169492	-0.411743616920164	0.681999678823202	0.897897468429435	-5.85443782671479
Q14145	KEAP1	KEAP1_HUMAN	Kelch-like ECH-associated protein 1	0.0159058974358953	19.0134440677966	0.064964697912664	0.948418828311744	0.98625716817881	-5.93258701149897
Q14151	SAFB2	SAFB2_HUMAN	Scaffold attachment factor B2	0.154072179487178	18.9863593220339	0.756115202836579	0.45254893209654	0.796380638526255	-5.66527160551923
Q14152	EIF3A	EIF3A_HUMAN	Eukaryotic translation initiation factor 3 subunit A	-0.121601794871797	22.4753491525424	-1.62228670212606	0.110003679320867	0.5285787686566	-4.7169699364384
Q14155	ARHGEF7	ARHG7_HUMAN	Rho guanine nucleotide exchange factor 7	-0.0143237179487205	20.876406779661	-0.0749435390841315	0.940509816761751	0.985926414653238	-5.93192604745266
Q14156	EFR3A	EFR3A_HUMAN	Protein EFR3 homolog A	-0.25952038461539	18.8130576271186	-1.86181560469097	0.0675458873469266	0.469953020882969	-4.3423161533964
Q14157	UBAP2L	UBP2L_HUMAN	Ubiquitin-associated protein 2-like	-0.13336294871795	20.1552898305085	-0.80036746303875	0.426666664196369	0.786381697734253	-5.63300971987789
Q14160	SCRIB	SCRIB_HUMAN	Protein scribble homolog	-0.147444999999999	20.2263813559322	-1.1204478500688	0.267003319124488	0.70221017821739	-5.34676519336438
Q14161	GIT2	GIT2_HUMAN	ARF GTPase-activating protein GIT2	-0.114893333333335	19.139113559322	-0.474484241411631	0.636883028469631	0.878651735119126	-5.82820424754563
Q14165	MLEC	MLEC_HUMAN	Malectin	0.24498102564102	21.6614966101695	2.23190746675182	0.0293805392461465	0.360966229311854	-3.67551412946845
Q14166	TTLL12	TTL12_HUMAN	Tubulin--tyrosine ligase-like protein 12	-0.254966410256413	21.4755728813559	-1.34977340974029	0.18217690451033	0.620553905100631	-5.0857394650451
Q14185	DOCK1	DOCK1_HUMAN	Dedicator of cytokinesis protein 1	-0.0759821794871787	19.4964694915254	-0.370919338725321	0.712008585542424	0.907508534377597	-5.86952456814853
Q14192	FHL2	FHL2_HUMAN	Four and a half LIM domains protein 2	0.3123941025641	20.8367677966102	1.06578908405269	0.2908038917294	0.721396179558851	-5.40215823674349
Q14194	CRMP1	DPYL1_HUMAN	Dihydropyrimidinase-related protein 1	0.357695641025637	19.6687728813559	1.03142627411944	0.306495133729364	0.723099030403979	-5.43562086692589
Q14195	DPYSL3	DPYL3_HUMAN	Dihydropyrimidinase-related protein 3	-0.0799334615384616	24.5322576271186	-0.266063714572276	0.791105478358836	0.937121782321338	-5.90108945566906
Q14203	DCTN1	DCTN1_HUMAN	Dynactin subunit 1	0.0369310256410242	20.7697220338983	0.451457593597165	0.653293076449831	0.886608936568829	-5.83826070667402
Q14204	DYNC1H1	DYHC1_HUMAN	Cytoplasmic dynein 1 heavy chain 1	0.0355470512820513	23.7431322033898	0.536010029391854	0.593940133835666	0.861490064068419	-5.7989021369642
Q14210	LY6D	LY6D_HUMAN	Lymphocyte antigen 6D	-0.57757	19.927086440678	-1.02484595626882	0.30956438680423	0.724084579270136	-5.44190843171503
Q14232	EIF2B1	EI2BA_HUMAN	Translation initiation factor eIF-2B subunit alpha	-0.249023205128206	19.578586440678	-0.747385596177314	0.457760108756184	0.799104719906367	-5.67142370915756
Q14240	EIF4A2	IF4A2_HUMAN	Eukaryotic initiation factor 4A-II	-0.0310250000000021	21.3610169491525	-0.247456183591278	0.805402978864146	0.941600271758047	-5.90560829108568
Q14244	MAP7	MAP7_HUMAN	Ensconsin	-0.0721998717948757	19.284779661017	-0.249479954223519	0.803844638095001	0.941418686017763	-5.90513265421479
Q14247	CTTN	SRC8_HUMAN	Src substrate cortactin	-0.0993147435897458	24.0809762711864	-0.914997773141006	0.363868237839088	0.763212611959773	-5.5411242670937
Q14254	FLOT2	FLOT2_HUMAN	Flotillin-2	0.120660384615382	21.106913559322	1.33178197916728	0.187986598368752	0.624778988696145	-5.10786960750828
Q14257	RCN2	RCN2_HUMAN	Reticulocalbin-2	-0.226686410256416	19.186986440678	-0.836899808550789	0.405981450395624	0.780386512458685	-5.60502553668029
Q14258	TRIM25	TRI25_HUMAN	E3 ubiquitin/ISG15 ligase TRIM25	0.0430870512820488	20.7721762711864	0.55612625661731	0.580199867422094	0.855677302224213	-5.78855533681941
Q14314	FGL2	FGL2_HUMAN	Fibroleukin	0.520493205128202	20.6648898305085	1.13125386759527	0.262465268149723	0.699147313976249	-5.33550030344516
Q14315	FLNC	FLNC_HUMAN	Filamin-C	-0.248198974358977	24.4336762711864	-0.65419048987122	0.515497533363906	0.832570437079113	-5.73272767145436
Q14318	FKBP8	FKBP8_HUMAN	Peptidyl-prolyl cis-trans isomerase FKBP8	-0.397485512820516	19.5871203389831	-1.19486758014394	0.23685692146557	0.676564462174904	-5.2670967687
Q14320	FAM50A	FA50A_HUMAN	Protein FAM50A	-0.0643650000000026	20.1146186440678	-0.223083426965654	0.824230960473796	0.946724450568745	-5.91103283029657
Q14344	GNA13	GNA13_HUMAN	Guanine nucleotide-binding protein subunit alpha-13	-0.331887564102567	20.3930016949152	-1.71381195473369	0.0917436883144611	0.513854652483965	-4.57927461262932
Q14376	GALE	GALE_HUMAN	UDP-glucose 4-epimerase	0.11278923076923	21.9887355932203	0.370897341195297	0.712024884501133	0.907508534377597	-5.8695322753452
Q14444	CAPRIN1	CAPR1_HUMAN	Caprin-1	0.123184487179484	19.1291220338983	0.43855813154877	0.662562322254192	0.890207761388679	-5.84367730756742
Q14451	GRB7	GRB7_HUMAN	Growth factor receptor-bound protein 7	-0.384517051282055	18.5921627118644	-1.63155773396521	0.108029232329309	0.528472211362494	-4.70333391676113
Q14498	RBM39	RBM39_HUMAN	RNA-binding protein 39	-0.192495000000004	21.7504525423729	-0.763043039413926	0.448437894185831	0.794546928930533	-5.66033947018417
Q14515	SPARCL1	SPRL1_HUMAN	SPARC-like protein 1	-0.000191923076929385	19.4334881355932	-0.000508959859703214	0.999595603125731	0.999938636818675	-5.93458505264534
Q14554	PDIA5	PDIA5_HUMAN	Protein disulfide-isomerase A5	0.20735487179487	20.7678050847458	1.71736240988257	0.0910889157322433	0.513854652483965	-4.57379580648126
Q14558	PRPSAP1	KPRA_HUMAN	Phosphoribosyl pyrophosphate synthase-associated protein 1	-0.0277825641025684	18.5650152542373	-0.181132459063169	0.85687621635103	0.959891240923454	-5.91905566072693
Q14566	MCM6	MCM6_HUMAN	DNA replication licensing factor MCM6	-0.411513846153849	21.2930423728814	-1.86482488775753	0.0671158746901457	0.468869170996674	-4.33731773986618
Q14571	ITPR2	ITPR2_HUMAN	Inositol 1,4,5-trisphosphate receptor type 2	0.265690512820511	17.9385559322034	1.26381141131235	0.211202896350717	0.648587882182253	-5.18895419872524
Q14573	ITPR3	ITPR3_HUMAN	Inositol 1,4,5-trisphosphate receptor type 3	-0.256257564102569	19.8880644067797	-1.32976330312157	0.188647108713568	0.624994577759451	-5.11033527566788
Q14574	DSC3	DSC3_HUMAN	Desmocollin-3	0.0319429487179446	18.9668898305085	0.0845435605868964	0.932906712736548	0.984267642510517	-5.93120120962732
Q14624	ITIH4	ITIH4_HUMAN	Inter-alpha-trypsin inhibitor heavy chain H4	0.195250256410253	23.2063237288136	0.972852600643386	0.334545973528378	0.744369626628349	-5.49022335442767
Q14643	ITPR1	ITPR1_HUMAN	Inositol 1,4,5-trisphosphate receptor type 1	0.18291192307692	19.2514728813559	0.856296069289918	0.395252853043653	0.775597990604456	-5.58967282935471
Q14651	PLS1	PLSI_HUMAN	Plastin-1	-0.194779743589745	20.9067372881356	-0.853185200451781	0.396961633862854	0.775597990604456	-5.59215825155007
Q14669	TRIP12	TRIPC_HUMAN	E3 ubiquitin-protein ligase TRIP12	-0.0593357692307723	19.0714830508475	-0.539988410797494	0.591210642616387	0.860885691139357	-5.796885772293
Q14671	PUM1	PUM1_HUMAN	Pumilio homolog 1	-0.798557179487184	19.9277101694915	-2.4638997305891	0.0166372398020525	0.311544199036149	-3.20632257359054
Q14677	CLINT1	EPN4_HUMAN	Clathrin interactor 1	0.0364367948717928	20.4591203389831	0.294038931879905	0.769746499911276	0.926027210182194	-5.89368106617689
Q14683	SMC1A	SMC1A_HUMAN	Structural maintenance of chromosomes protein 1A	-0.0103891025641012	21.4029576271186	-0.114543688780484	0.909190600256827	0.977178614969374	-5.92837385345507
Q14684	RRP1B	RRP1B_HUMAN	Ribosomal RNA processing protein 1 homolog B	-0.192521923076924	18.8471847457627	-0.870959158593817	0.3872600542904	0.771035871480482	-5.57783918377608
Q14690	PDCD11	RRP5_HUMAN	Protein RRP5 homolog	-0.240816666666669	19.9095661016949	-0.91838318451749	0.36210828104199	0.763212611959773	-5.53822907843415
Q14692	BMS1	BMS1_HUMAN	Ribosome biogenesis protein BMS1 homolog	-0.407368717948719	18.7218423728814	-1.97598150608299	0.0527765676772074	0.437845094375212	-4.14773400468854
Q14694	USP10	UBP10_HUMAN	Ubiquitin carboxyl-terminal hydrolase 10	-0.182032435897439	19.6390084745763	-0.68186268889878	0.497958663593622	0.818487680535883	-5.71536139164832
Q14696	MESD	MESD_HUMAN	LRP chaperone MESD	-0.268037692307696	19.8536525423729	-0.858152782445934	0.394235147643527	0.775597990604456	-5.58818521330631
Q14697	GANAB	GANAB_HUMAN	Neutral alpha-glucosidase AB	0.180953589743591	23.6774033898305	2.5702993459787	0.0126702673320168	0.285630472356787	-2.97867806068619
Q14699	RFTN1	RFTN1_HUMAN	Raftlin	0.269937051282052	20.6470779661017	1.98825852073416	0.0513668381648614	0.432722695800131	-4.12620854259032
Q14728	MFSD10	MFS10_HUMAN	Major facilitator superfamily domain-containing protein 10	-0.464135384615389	19.0735186440678	-2.1067067373596	0.0393480058507613	0.383760164205193	-3.91264194611213
Q14738	PPP2R5D	2A5D_HUMAN	Serine/threonine-protein phosphatase 2A 56 kDa regulatory subunit delta isoform	-0.227190641025641	19.8896881355932	-1.27716185534662	0.206482482183399	0.643808843116078	-5.17334375115906
Q14739	LBR	LBR_HUMAN	Delta(14)-sterol reductase LBR	-0.0178648717948739	22.0527610169492	-0.125881963481306	0.900247691405602	0.974664995240693	-5.92708350207956
Q14746	COG2	COG2_HUMAN	Conserved oligomeric Golgi complex subunit 2	0.14460705128205	18.6852627118644	0.883248024001285	0.380639851853633	0.768311540348116	-5.56777103982752
Q14764	MVP	MVP_HUMAN	Major vault protein	-0.195482564102567	23.9290627118644	-1.68270034262317	0.0976486374481992	0.517680066012184	-4.62684671380237
Q14766	LTBP1	LTBP1_HUMAN	Latent-transforming growth factor beta-binding protein 1	0.603698846153844	21.9454101694915	2.08170643130216	0.0416584699456778	0.392009588371342	-3.95860026857523
Q14767	LTBP2	LTBP2_HUMAN	Latent-transforming growth factor beta-binding protein 2	0.415694102564102	22.0083508474576	1.34575410471514	0.183462809425612	0.620912243877542	-5.09070750713313
Q14789	GOLGB1	GOGB1_HUMAN	Golgin subfamily B member 1	0.0900498717948688	19.3367694915254	0.698034317327832	0.487861611439497	0.813599236990957	-5.704885008868
Q14839	CHD4	CHD4_HUMAN	Chromodomain-helicase-DNA-binding protein 4	-0.35782064102564	20.3656694915254	-1.52902714131149	0.131531294654907	0.558911812541272	-4.85018632184905
Q14847	LASP1	LASP1_HUMAN	LIM and SH3 domain protein 1	0.0328187179487134	23.9901237288136	0.269476007179872	0.788491212077238	0.936529794120011	-5.9002253351442
Q14914	PTGR1	PTGR1_HUMAN	Prostaglandin reductase 1	-0.255825256410257	21.4817101694915	-1.05420201709911	0.29603188475557	0.721838338132559	-5.41355954506288
Q14966	ZNF638	ZN638_HUMAN	Zinc finger protein 638	0.0257062820512831	18.6748372881356	0.155350868865415	0.87706798636319	0.968703078920472	-5.92316096096155
Q14974	KPNB1	IMB1_HUMAN	Importin subunit beta-1	-0.0742124358974384	23.5087593220339	-1.07687525374108	0.285861832027873	0.717250661926448	-5.39113780621886
Q14980	NUMA1	NUMA1_HUMAN	Nuclear mitotic apparatus protein 1	-0.117556410256409	22.334393220339	-0.991475565340824	0.325448952424877	0.739082617530369	-5.47319693137786
Q14997	PSME4	PSME4_HUMAN	Proteasome activator complex subunit 4	-0.0300797435897464	18.261306779661	-0.204874139439883	0.838366308540025	0.95326787573514	-5.91471946721077
Q14BN4	SLMAP	SLMAP_HUMAN	Sarcolemmal membrane-associated protein	-0.279876153846156	22.4046271186441	-0.809355937707382	0.421519620306879	0.785442219454582	-5.62623756477817
Q14C86	GAPVD1	GAPD1_HUMAN	GTPase-activating protein and VPS9 domain-containing protein 1	0.0480680769230745	19.0354288135593	0.206161591871264	0.83736507921946	0.95326787573514	-5.91446910104231
Q14CN2	CLCA4	CLCA4_HUMAN	Calcium-activated chloride channel regulator 4	-0.202399615384617	19.3741254237288	-0.396011277215501	0.69350635942094	0.900645496139392	-5.8604371264174
Q14CX7	NAA25	NAA25_HUMAN	N-alpha-acetyltransferase 25, NatB auxiliary subunit	-0.141190128205129	19.8324559322034	-0.862081133511935	0.392087296625613	0.775597990604456	-5.58502743841567
Q15005	SPCS2	SPCS2_HUMAN	Signal peptidase complex subunit 2	0.318584743589745	22.1602949152542	2.27784363720809	0.0263251890544156	0.353623605189983	-3.585642048048
Q15008	PSMD6	PSMD6_HUMAN	26S proteasome non-ATPase regulatory subunit 6	-0.064377435897435	20.1406254237288	-0.684454378478715	0.49633285853192	0.818487680535883	-5.71369867697694
Q15018	ABRAXAS2	ABRX2_HUMAN	BRISC complex subunit Abraxas 2	-0.478423205128206	19.2321491525424	-1.58434742275588	0.118390067550327	0.544893611464075	-4.7720338977163
Q15019	SEPTIN2	SEPT2_HUMAN	Septin-2	-0.0878964102564132	22.9806389830508	-0.812003089845495	0.420010935445625	0.784903345025513	-5.62422904708742
Q15020	SART3	SART3_HUMAN	Squamous cell carcinoma antigen recognized by T-cells 3	-0.201432564102568	20.6413796610169	-1.12539166362308	0.26492031378602	0.700910247661015	-5.34162426485007
Q15029	EFTUD2	U5S1_HUMAN	116 kDa U5 small nuclear ribonucleoprotein component	0.0395296153846177	21.9067847457627	0.400715586696587	0.690057860740805	0.899848630977962	-5.85866755671397
Q15031	LARS2	SYLM_HUMAN	Leucine--tRNA ligase, mitochondrial	-0.400541538461539	19.0893152542373	-1.37327970016287	0.174793386099804	0.614193153681142	-5.05640700765911
Q15036	SNX17	SNX17_HUMAN	Sorting nexin-17	-0.775721538461538	20.2680949152542	-1.8893192117982	0.0637009539085085	0.464782229717473	-4.29636824679471
Q15046	KARS1	SYK_HUMAN	Lysine--tRNA ligase	-0.0991520512820547	22.1147288135593	-0.988757008530232	0.326766546223209	0.740023477521394	-5.4757018631248
Q15056	EIF4H	IF4H_HUMAN	Eukaryotic translation initiation factor 4H	-0.725752692307692	23.0570101694915	-1.891161026678	0.0634502296310381	0.464782229717473	-4.29327010477093
Q15061	WDR43	WDR43_HUMAN	WD repeat-containing protein 43	-0.355836410256412	19.6210661016949	-1.02524765053103	0.309376430233273	0.724084579270136	-5.44152571906025
Q15063	POSTN	POSTN_HUMAN	Periostin	0.456028974358969	24.7511728813559	1.51921825036553	0.133978101551257	0.561139492950751	-4.86377735762458
Q15067	ACOX1	ACOX1_HUMAN	Peroxisomal acyl-coenzyme A oxidase 1	-0.15577628205128	20.1044542372881	-0.372565366656351	0.71078935266059	0.907385361064157	-5.86894656478712
Q15075	EEA1	EEA1_HUMAN	Early endosome antigen 1	0.187267051282048	20.2857016949153	1.572282963262	0.121162151538427	0.549268915492825	-4.78929453039036
Q15080	NCF4	NCF4_HUMAN	Neutrophil cytosol factor 4	-0.0291583333333373	19.8549508474576	-0.104171070367864	0.917382236982719	0.97967483207432	-5.92944775899758
Q15084	PDIA6	PDIA6_HUMAN	Protein disulfide-isomerase A6	0.244988076923073	23.1433762711864	2.39370522619347	0.0198341353337439	0.324637589211871	-3.35227643341673
Q15102	PAFAH1B3	PA1B3_HUMAN	Platelet-activating factor acetylhydrolase IB subunit alpha1	-0.0543985897435945	20.6747966101695	-0.239409308311523	0.811607005560793	0.943952609858802	-5.90746126368509
Q15113	PCOLCE	PCOC1_HUMAN	Procollagen C-endopeptidase enhancer 1	0.244919999999999	19.8922762711864	0.853777592500948	0.396635884851708	0.775597990604456	-5.59168564044107
Q15121	PEA15	PEA15_HUMAN	Astrocytic phosphoprotein PEA-15	-0.211465641025647	19.9398576271187	-1.14059428820041	0.258586933648302	0.699147313976249	-5.32568004648452
Q15124	PGM5	PGM5_HUMAN	Phosphoglucomutase-like protein 5	-0.34851487179487	23.8937457627119	-0.768527122914074	0.445199063779634	0.793968471303072	-5.65640394665216
Q15126	PMVK	PMVK_HUMAN	Phosphomevalonate kinase	-0.0232082051282075	21.5316389830508	-0.0715216242400987	0.943221314669388	0.98625716817881	-5.93216332383217
Q15149	PLEC	PLEC_HUMAN	Plectin	-0.34995474358975	25.0662389830508	-2.58656074013256	0.0121460421549584	0.285630472356787	-2.94321757817195
Q15154	PCM1	PCM1_HUMAN	Pericentriolar material 1 protein	-0.311706538461538	18.8340016949153	-1.54903926993963	0.126649521019901	0.554392697995477	-4.82220865309254
Q15165	PON2	PON2_HUMAN	Serum paraoxonase/arylesterase 2	-0.590206923076925	19.802593220339	-1.64346585001084	0.105535466669574	0.52633565013015	-4.68571567393226
Q15172	PPP2R5A	2A5A_HUMAN	Serine/threonine-protein phosphatase 2A 56 kDa regulatory subunit alpha isoform	-0.0699470512820525	18.8441288135593	-0.335807312525052	0.738191713809771	0.917698879421328	-5.88124731371648
Q15181	PPA1	IPYR_HUMAN	Inorganic pyrophosphatase	-0.297702820512825	22.3745033898305	-1.84110838459074	0.070568291281169	0.47080559645938	-4.37651739762158
Q15185	PTGES3	TEBP_HUMAN	Prostaglandin E synthase 3	-0.337104743589744	21.9026830508475	-0.940764243838132	0.35061106625405	0.758070033293052	-5.51882808064938
Q15208	STK38	STK38_HUMAN	Serine/threonine-protein kinase 38	-0.629785641025643	20.8936610169491	-1.76385747459436	0.0828645158646132	0.497338861700252	-4.50110952580353
Q15233	NONO	NONO_HUMAN	Non-POU domain-containing octamer-binding protein	-0.131440128205129	24.0299508474576	-1.07254333296971	0.287785972503579	0.718535697430697	-5.39545706615483
Q15257	PTPA	PTPA_HUMAN	Serine/threonine-protein phosphatase 2A activator	-0.359752051282055	20.8397677966102	-1.23450867448122	0.221843262177084	0.663303257440058	-5.22267372935473
Q15262	PTPRK	PTPRK_HUMAN	Receptor-type tyrosine-protein phosphatase kappa	0.0642265384615321	19.0116898305085	0.329348168039287	0.743043495459098	0.919544386185599	-5.88327748609891
Q15287	RNPS1	RNPS1_HUMAN	RNA-binding protein with serine-rich domain 1	-0.459796282051281	20.9232118644068	-1.26769256551975	0.209822432281869	0.648227545335239	-5.18443199346056
Q15293	RCN1	RCN1_HUMAN	Reticulocalbin-1	-0.150245256410258	21.992620338983	-1.13184734776373	0.262217624120792	0.699147313976249	-5.33487862913932
Q15334	LLGL1	L2GL1_HUMAN	Lethal(2) giant larvae protein homolog 1	0.233456538461536	19.1362237288136	1.24229790931932	0.218977149684625	0.660449151586078	-5.21378343012812
Q15363	TMED2	TMED2_HUMAN	Transmembrane emp24 domain-containing protein 2	0.22786205128205	20.9402406779661	0.785728532891732	0.435129268016687	0.790089089037697	-5.64388081419958
Q15365	PCBP1	PCBP1_HUMAN	Poly(rC)-binding protein 1	0.0170534615384542	24.7464576271186	0.217815474249156	0.828314536177139	0.949086270997372	-5.91213157393792
Q15369	ELOC	ELOC_HUMAN	Elongin-C	-0.362154358974365	20.5518898305085	-1.14761511809431	0.255698670910747	0.698270453812098	-5.31824780993678
Q15370	ELOB	ELOB_HUMAN	Elongin-B	-0.107460769230775	21.1943966101695	-1.06212709775639	0.292449225920603	0.721838338132559	-5.40577445306997
Q15382	RHEB	RHEB_HUMAN	GTP-binding protein Rheb	-0.519888333333336	20.8217	-1.87947942375805	0.0650546901913419	0.464782229717473	-4.31287489790001
Q15386	UBE3C	UBE3C_HUMAN	Ubiquitin-protein ligase E3C	-0.0280108974358993	19.5669593220339	-0.182310870861628	0.855955485670045	0.959891240923454	-5.91885299974458
Q15392	DHCR24	DHC24_HUMAN	Delta(24)-sterol reductase	0.0351179487179429	21.112613559322	0.121277871135868	0.903877607731604	0.974664995240693	-5.9276221388174
Q15393	SF3B3	SF3B3_HUMAN	Splicing factor 3B subunit 3	-0.138408461538463	21.5980796610169	-1.54668161309395	0.127217026126064	0.555853592820147	-4.8255220957594
Q15404	RSU1	RSU1_HUMAN	Ras suppressor protein 1	-0.0184612820512846	22.653006779661	-0.0799155589597162	0.936571296321954	0.984646820034342	-5.93156153227371
Q15417	CNN3	CNN3_HUMAN	Calponin-3	-0.214628846153847	22.2978016949153	-0.615111171386133	0.54081542464957	0.840184886023428	-5.75604533265932
Q15418	RPS6KA1	KS6A1_HUMAN	Ribosomal protein S6 kinase alpha-1	0.0550714102564099	18.7212881355932	0.28065407319653	0.779944578501563	0.932802329835629	-5.89731771608177
Q15424	SAFB	SAFB1_HUMAN	Scaffold attachment factor B1	0.239265256410257	20.4706033898305	1.71293790450464	0.0919054734939838	0.513854652483965	-4.58062181927442
Q15428	SF3A2	SF3A2_HUMAN	Splicing factor 3A subunit 2	0.0641652564102527	21.3259593220339	0.535804284731379	0.594081451906179	0.861490064068419	-5.79900601327991
Q15435	PPP1R7	PP1R7_HUMAN	Protein phosphatase 1 regulatory subunit 7	-0.0810693589743649	21.611306779661	-1.01788785411502	0.312832422096677	0.72809080057586	-5.44851481090753
Q15436	SEC23A	SC23A_HUMAN	Protein transport protein Sec23A	-0.141791153846157	21.9264186440678	-0.782728693655767	0.436875626895425	0.790089089037697	-5.64608431105704
Q15437	SEC23B	SC23B_HUMAN	Protein transport protein Sec23B	0.417411666666664	20.9587711864407	1.8126371018067	0.0749089159098543	0.480384574239907	-4.4229888966942
Q15459	SF3A1	SF3A1_HUMAN	Splicing factor 3A subunit 1	0.0554953846153833	20.9528033898305	0.628450951823323	0.532101976423894	0.837109062285693	-5.74824493683175
Q15477	SKIC2	SKI2_HUMAN	SKI2 subunit of superkiller complex protein	0.0144241025641003	20.2326745762712	0.133557325739838	0.894201143073574	0.974186270738847	-5.92614096914154
Q15526	SURF1	SURF1_HUMAN	Surfeit locus protein 1	-0.0515088461538496	18.849806779661	-0.255103705936675	0.799518458863722	0.941418686017763	-5.90379063707187
Q15554	TERF2	TERF2_HUMAN	Telomeric repeat-binding factor 2	0.107088717948717	18.5109474576271	0.634722654806229	0.528030680536083	0.836250420198024	-5.74452055282283
Q15555	MAPRE2	MARE2_HUMAN	Microtubule-associated protein RP/EB family member 2	0.509597179487175	19.9464423728813	1.59050396374382	0.116995238651577	0.541516097544095	-4.76317927475914
Q15582	TGFBI	BGH3_HUMAN	Transforming growth factor-beta-induced protein ig-h3	0.227511282051277	25.9508288135593	1.11789003669831	0.268085539009086	0.70281304906622	-5.34941649602082
Q15628	TRADD	TRADD_HUMAN	Tumor necrosis factor receptor type 1-associated DEATH domain protein	0.120540512820511	19.1645593220339	0.404778535923019	0.687084809384654	0.897897468429435	-5.85712251958494
Q15629	TRAM1	TRAM1_HUMAN	Translocating chain-associated membrane protein 1	-0.741580256410255	20.7794728813559	-2.19587573076855	0.03199181626465	0.361325527688431	-3.74493799925455
Q15631	TSN	TSN_HUMAN	Translin	0.021051025641024	22.3256050847458	0.244038740763956	0.808036269650008	0.941990343522973	-5.90640270044179
Q15642	TRIP10	CIP4_HUMAN	Cdc42-interacting protein 4	-0.237390512820516	20.2087508474576	-1.5487730640578	0.126713497344709	0.554392697995477	-4.82258300978841
Q15645	TRIP13	PCH2_HUMAN	Pachytene checkpoint protein 2 homolog	-0.691894358974356	18.9267661016949	-2.48835919895991	0.0156373043185967	0.302719089243058	-3.15466898700906
Q15646	OASL	OASL_HUMAN	2'-5'-oligoadenylate synthase-like protein	-0.166448461538462	18.7048847457627	-0.856475095885652	0.395154653754946	0.775597990604456	-5.58952952828238
Q15650	TRIP4	TRIP4_HUMAN	Activating signal cointegrator 1	-0.21804320512821	19.7654847457627	-0.941164394144922	0.350407690157893	0.758070033293052	-5.5184770914896
Q15654	TRIP6	TRIP6_HUMAN	Thyroid receptor-interacting protein 6	-0.570926794871798	19.9250627118644	-1.77983412410827	0.0801848449850612	0.49023458398516	-4.47573214780456
Q15691	MAPRE1	MARE1_HUMAN	Microtubule-associated protein RP/EB family member 1	-0.0207005128205173	21.5428966101695	-0.134422791169566	0.893519729368003	0.974186270738847	-5.92603119360225
Q15717	ELAVL1	ELAV1_HUMAN	ELAV-like protein 1	-0.375115384615386	21.0806423728814	-1.29194415664549	0.201347924188382	0.638414422189597	-5.15587863200654
Q15738	NSDHL	NSDHL_HUMAN	Sterol-4-alpha-carboxylate 3-dehydrogenase, decarboxylating	-0.106837948717951	19.7355983050847	-0.45972181597389	0.647383187423158	0.885616702481339	-5.83470856808162
Q15746	MYLK	MYLK_HUMAN	Myosin light chain kinase, smooth muscle	-0.0822315384615397	24.384413559322	-0.223642276117865	0.823798039541446	0.94655896759373	-5.91091473270196
Q15758	SLC1A5	AAAT_HUMAN	Neutral amino acid transporter B(0)	0.0175779487179439	19.6421593220339	0.0673786325349303	0.946505088079863	0.98625716817881	-5.93243576470291
Q15772	SPEG	SPEG_HUMAN	Striated muscle preferentially expressed protein kinase	-0.037766410256412	18.5156457627119	-0.185263882607618	0.853649089148491	0.958673086065663	-5.91833938044319
Q15785	TOMM34	TOM34_HUMAN	Mitochondrial import receptor subunit TOM34	-0.624345000000001	19.7525423728814	-2.19474024635999	0.0320773222411607	0.361325527688431	-3.74711038554845
Q15811	ITSN1	ITSN1_HUMAN	Intersectin-1	0.127446025641023	19.1450389830508	0.591885655987908	0.556158677751966	0.848246611900425	-5.76923227570367
Q15814	TBCC	TBCC_HUMAN	Tubulin-specific chaperone C	-0.383386923076921	18.5242847457627	-1.23147038269356	0.222968664345319	0.664213081168728	-5.2261271530606
Q15833	STXBP2	STXB2_HUMAN	Syntaxin-binding protein 2	-0.249010512820516	20.6868898305085	-1.55555121989362	0.125092541009827	0.55043795470636	-4.81303273472987
Q15836	VAMP3	VAMP3_HUMAN	Vesicle-associated membrane protein 3	0.0201885897435853	18.5988	0.0935709741848	0.92576281538814	0.982080829625073	-5.93044001870075
Q15904	ATP6AP1	VAS1_HUMAN	V-type proton ATPase subunit S1	-0.154132564102564	20.6906457627119	-0.710921404974715	0.479897090886973	0.808180086625051	-5.69636368298862
Q15942	ZYX	ZYX_HUMAN	Zyxin	-0.0116842307692304	24.3205915254237	-0.0582883218887237	0.953713338587428	0.98625716817881	-5.93297659576684
Q16134	ETFDH	ETFD_HUMAN	Electron transfer flavoprotein-ubiquinone oxidoreductase, mitochondrial	0.791049615384611	19.6650322033898	2.65924901656724	0.0100354869295044	0.280491592536086	-2.7825800835203
Q16181	SEPTIN7	SEPT7_HUMAN	Septin-7	0.0272873076923052	23.0082423728814	0.239208643137426	0.811761872455363	0.943952609858802	-5.90750669018609
Q16204	CCDC6	CCDC6_HUMAN	Coiled-coil domain-containing protein 6	-0.110727564102567	21.5573322033898	-1.33368882822119	0.187364286106919	0.623981469553445	-5.10553730485954
Q16270	IGFBP7	IBP7_HUMAN	Insulin-like growth factor-binding protein 7	-0.309163205128208	20.1189728813559	-1.47498659299758	0.145462684894835	0.57590544581888	-4.92406188591774
Q16352	INA	AINX_HUMAN	Alpha-internexin	-0.13237730769231	18.3049813559322	-0.731210850210597	0.467506380304928	0.801688025186162	-5.68263756441154
Q16363	LAMA4	LAMA4_HUMAN	Laminin subunit alpha-4	0.0428319230769178	23.4687576271186	0.190340532447788	0.84968707042001	0.95750499648087	-5.91743713067786
Q16401	PSMD5	PSMD5_HUMAN	26S proteasome non-ATPase regulatory subunit 5	0.00260179487178949	22.5058898305085	0.03462275218072	0.972495886372863	0.992484901788811	-5.93401761612955
Q16512	PKN1	PKN1_HUMAN	Serine/threonine-protein kinase N1	-0.226539743589747	19.5015033898305	-1.62539831960967	0.109337765309789	0.5285787686566	-4.71240118409704
Q16513	PKN2	PKN2_HUMAN	Serine/threonine-protein kinase N2	-0.183931538461539	19.8350881355932	-1.04327824017174	0.30101933623864	0.721838338132559	-5.42419849916217
Q16531	DDB1	DDB1_HUMAN	DNA damage-binding protein 1	0.096454999999997	22.1742033898305	1.3600918928456	0.178907081358648	0.619529315491889	-5.07292183511194
Q16539	MAPK14	MK14_HUMAN	Mitogen-activated protein kinase 14	-0.112385769230772	20.5381661016949	-0.877115937345735	0.383934348596707	0.768311540348116	-5.57281215040241
Q16540	MRPL23	RM23_HUMAN	39S ribosomal protein L23, mitochondrial	-0.399904487179491	19.7978813559322	-1.51021771613242	0.136254890835014	0.564468293345951	-4.87617750637012
Q16543	CDC37	CDC37_HUMAN	Hsp90 co-chaperone Cdc37	-0.250394102564106	23.6551152542373	-2.52195069264169	0.0143523767403199	0.295803387283197	-3.08306780733365
Q16555	DPYSL2	DPYL2_HUMAN	Dihydropyrimidinase-related protein 2	0.0874307692307681	23.944493220339	0.595621149392085	0.553676307556664	0.848009731092242	-5.76714515396131
Q16576	RBBP7	RBBP7_HUMAN	Histone-binding protein RBBP7	-0.462860000000001	18.9864016949153	-1.92526629032185	0.0589564802319947	0.454468815700298	-4.23542278474745
Q16585	SGCB	SGCB_HUMAN	Beta-sarcoglycan	-0.0613964102564135	18.6594559322034	-0.231119855426726	0.818010759237753	0.944545897823156	-5.90930617486439
Q16610	ECM1	ECM1_HUMAN	Extracellular matrix protein 1	0.215515897435896	20.464979661017	0.780047629564898	0.438439907207684	0.7909777624833	-5.64804667694515
Q16629	SRSF7	SRSF7_HUMAN	Serine/arginine-rich splicing factor 7	-0.0236248717948745	23.720513559322	-0.214561651182476	0.830839199088579	0.950960681970501	-5.91279713299361
Q16630	CPSF6	CPSF6_HUMAN	Cleavage and polyadenylation specificity factor subunit 6	-0.302794743589746	20.6747525423729	-1.9227607763119	0.0592771348691486	0.454468815700298	-4.23970331273538
Q16643	DBN1	DREB_HUMAN	Drebrin	-0.468932051282054	21.9845779661017	-2.93115756008645	0.0047777112859075	0.198850591820303	-2.15186116914411
Q16647	PTGIS	PTGIS_HUMAN	Prostacyclin synthase	-0.191826410256412	21.0069694915254	-0.611822980445611	0.542974427481951	0.840891870916046	-5.75794273012835
Q16651	PRSS8	PRSS8_HUMAN	Prostasin	-0.205072051282053	19.1143338983051	-0.707498024143043	0.482005703500521	0.808180086625051	-5.69864225998433
Q16658	FSCN1	FSCN1_HUMAN	Fascin	-0.302995256410257	22.2028	-1.6640275982476	0.101339852093102	0.521481878270158	-4.65502080461132
Q16666	IFI16	IF16_HUMAN	Gamma-interferon-inducible protein 16	-0.48167935897436	21.550706779661	-3.04250449140688	0.00348232590038279	0.182547282411686	-1.88060983608014
Q16698	DECR1	DECR_HUMAN	2,4-dienoyl-CoA reductase [(3E)-enoyl-CoA-producing], mitochondrial	0.21320012820512	22.4745338983051	1.1298294641247	0.263060310690484	0.699147313976249	-5.33699110447456
Q16718	NDUFA5	NDUA5_HUMAN	NADH dehydrogenase [ubiquinone] 1 alpha subcomplex subunit 5	0.00100282051282099	18.5175728813559	0.00500254058087405	0.996025220367245	0.999938636818675	-5.9345733265097
Q16719	KYNU	KYNU_HUMAN	Kynureninase	-0.715905897435898	18.7159440677966	-3.41037158566804	0.00116791989557282	0.166036967938297	-0.935046545353962
Q16740	CLPP	CLPP_HUMAN	ATP-dependent Clp protease proteolytic subunit, mitochondrial	0.189103589743587	20.2290406779661	0.610195103961502	0.544044906317105	0.84215170429908	-5.75887835628942
Q16762	TST	THTR_HUMAN	Thiosulfate sulfurtransferase	0.379196666666669	22.1352254237288	1.46280521907087	0.14875766316338	0.578953518036102	-4.94037509376578
Q16774	GUK1	KGUA_HUMAN	Guanylate kinase	-0.212199487179489	20.4529525423729	-0.94483063393198	0.348547898562314	0.756418187807089	-5.51525454300863
Q16775	HAGH	GLO2_HUMAN	Hydroxyacylglutathione hydrolase, mitochondrial	0.633257307692306	20.4433288135593	1.67503646964791	0.0991500817409392	0.519033255375492	-4.638444620853
Q16787	LAMA3	LAMA3_HUMAN	Laminin subunit alpha-3	-0.156370897435898	20.7225711864407	-0.580190985176226	0.563966017459645	0.849318308462893	-5.77568254349495
Q16790	CA9	CAH9_HUMAN	Carbonic anhydrase 9	0.241067692307692	18.7655898305085	0.61447013935425	0.541235976318418	0.840184886023428	-5.75641601721654
Q16795	NDUFA9	NDUA9_HUMAN	NADH dehydrogenase [ubiquinone] 1 alpha subcomplex subunit 9, mitochondrial	0.200985	22.0196694915254	1.64645388659251	0.104917123470021	0.524491095401402	-4.68127657858047
Q16822	PCK2	PCKGM_HUMAN	Phosphoenolpyruvate carboxykinase [GTP], mitochondrial	0.335858846153842	21.3580033898305	1.81696503046734	0.074235025856162	0.479083197544124	-4.4159661630819
Q16831	UPP1	UPP1_HUMAN	Uridine phosphorylase 1	-0.127221025641025	18.9413847457627	-0.366564479851557	0.715237917545311	0.908463044882165	-5.8710414958531
Q16836	HADH	HCDH_HUMAN	Hydroxyacyl-coenzyme A dehydrogenase, mitochondrial	0.397528974358973	22.1915033898305	2.63158860338754	0.0107956733715564	0.280773187607859	-2.84411609332048
Q16851	UGP2	UGPA_HUMAN	UTP--glucose-1-phosphate uridylyltransferase	0.0052929487179426	21.8528237288136	0.0519108643454171	0.95877275991374	0.987062947375406	-5.93330932804826
[truncated: 1,278 more rows]
