# Supplementary material for: Proteomic characterization of MET-amplified esophageal adenocarcinomas reveals enrichment of alternative splicing- and androgen signaling-related proteins
Source: Cell Mol Life Sci. 2025 Mar 13;82(1):112. doi: 10.1007/s00018-025-05635-7 (PMC11904063; doi:10.1007/s00018-025-05635-7)
Supplement: Supplementary file 7 — Supplementary Table S5. KEGG overrepresentation analyses of clusters derived from protein-protein interaction network analysis. Each protein cluster was analyzed separately. Cluster_ID = Protein cluster ID; ID = KEGG pathway ID. [file 18_2025_5635_MOESM7_ESM.tsv]

Cluster_ID	ID	Description	GeneRatio	BgRatio	pvalue	p.adjust	qvalue	geneID	Count
23	hsa03015	mRNA surveillance pathway	1/2	103/8840	0.0231687108602917	0.0485729892050812	NA	7919	1
23	hsa03013	Nucleocytoplasmic transport	1/2	108/8840	0.0242864946025406	0.0485729892050812	NA	7919	1
23	hsa04310	Wnt signaling pathway	1/2	174/8840	0.0389812682276561	0.0487158413018407	NA	79718	1
23	hsa03040	Spliceosome	1/2	218/8840	0.0487158413018407	0.0487158413018407	NA	7919	1
4	hsa00910	Nitrogen metabolism	1/5	17/8840	0.00958063288999123	0.0415156105293044	0.00819387049920482	760	1
4	hsa04964	Proximal tubule bicarbonate reclamation	1/5	23/8840	0.0129444452199274	0.0415156105293044	0.00819387049920482	760	1
4	hsa00790	Folate biosynthesis	1/5	27/8840	0.0151819045284562	0.0415156105293044	0.00819387049920482	57016	1
4	hsa04966	Collecting duct acid secretion	1/5	28/8840	0.0157406348674279	0.0415156105293044	0.00819387049920482	760	1
4	hsa00052	Galactose metabolism	1/5	32/8840	0.0179730208618891	0.0415156105293044	0.00819387049920482	57016	1
4	hsa00051	Fructose and mannose metabolism	1/5	34/8840	0.0190876938507437	0.0415156105293044	0.00819387049920482	57016	1
4	hsa00040	Pentose and glucuronate interconversions	1/5	36/8840	0.0202013544209564	0.0415156105293044	0.00819387049920482	57016	1
4	hsa01250	Biosynthesis of nucleotide sugars	1/5	37/8840	0.0207578052646522	0.0415156105293044	0.00819387049920482	54187	1
4	hsa00520	Amino sugar and nucleotide sugar metabolism	1/5	50/8840	0.0279686885954761	0.0497221130586241	0.00981357494578108	54187	1
4	hsa00561	Glycerolipid metabolism	1/5	65/8840	0.0362360878396658	0.055102249512467	0.0108754439827238	57016	1
4	hsa00830	Retinol metabolism	1/5	68/8840	0.0378827965398211	0.055102249512467	0.0108754439827238	216	1
4	hsa04971	Gastric acid secretion	1/5	76/8840	0.0422630179350363	0.0563506905800484	0.0111218468250095	760	1
4	hsa04976	Bile secretion	1/5	90/8840	0.049890008719236	0.0572642549710103	0.0113021555863836	760	1
4	hsa04657	IL-17 signaling pathway	1/5	95/8840	0.0526021273418047	0.0572642549710103	0.0113021555863836	4586	1
4	hsa04970	Salivary secretion	1/5	97/8840	0.0536852390353222	0.0572642549710103	0.0113021555863836	4586	1
4	hsa04972	Pancreatic secretion	1/5	106/8840	0.0585469898294178	0.0585469898294178	0.0115553269400167	760	1
5	hsa05150	Staphylococcus aureus infection	2/3	100/8840	0.00037729294208223	0.00400876880973225	0.00268529968116036	3858/3857	2
5	hsa04915	Estrogen signaling pathway	2/3	139/8840	0.000728867056314954	0.00400876880973225	0.00268529968116036	3858/3857	2
5	hsa03050	Proteasome	1/3	46/8840	0.0155315155824091	0.0569488904688332	0.0381475821322328	5713	1
5	hsa05017	Spinocerebellar ataxia	1/3	144/8840	0.0480823987496258	0.132226596561471	0.0885728398019423	5713	1
5	hsa05169	Epstein-Barr virus infection	1/3	203/8840	0.067328944625256	0.139615817770658	0.0935225573583353	5713	1
5	hsa05012	Parkinson disease	1/3	271/8840	0.0891875227105201	0.139615817770658	0.0935225573583353	5713	1
5	hsa05020	Prion disease	1/3	278/8840	0.0914180829074788	0.139615817770658	0.0935225573583353	5713	1
5	hsa05016	Huntington disease	1/3	311/8840	0.101884538726327	0.139615817770658	0.0935225573583353	5713	1
5	hsa05014	Amyotrophic lateral sclerosis	1/3	371/8840	0.120707951445379	0.139615817770658	0.0935225573583353	5713	1
5	hsa05010	Alzheimer disease	1/3	391/8840	0.126923470700598	0.139615817770658	0.0935225573583353	5713	1
5	hsa05022	Pathways of neurodegeneration - multiple diseases	1/3	483/8840	0.155137777044594	0.155137777044594	0.103920042039441	5713	1
6	hsa04141	Protein processing in endoplasmic reticulum	2/4	170/8840	0.00215061352900447	0.0129036811740268	0.00679141114422464	6184/6400	2
6	hsa00513	Various types of N-glycan biosynthesis	1/4	42/8840	0.018872693724165	0.0475421689972655	0.0250221942090871	6184	1
6	hsa00510	N-Glycan biosynthesis	1/4	53/8840	0.0237710844986327	0.0475421689972655	0.0250221942090871	6184	1
6	hsa04936	Alcoholic liver disease	1/4	144/8840	0.0635940129377051	0.0907180510812492	0.0477463426743417	6434	1
6	hsa05164	Influenza A	1/4	172/8840	0.075598375901041	0.0907180510812492	0.0477463426743417	11100	1
6	hsa03040	Spliceosome	1/4	218/8840	0.0950688061604994	0.0950688061604994	0.0500362137686839	6434	1
8	hsa03040	Spliceosome	1/1	218/8840	0.0246606334841628	0.0246606334841628	NA	3183	1
26	hsa00860	Porphyrin metabolism	1/3	46/8840	0.0155315155824091	0.0672684590877959	0.0396529864096481	1371	1
26	hsa05144	Malaria	1/3	50/8840	0.0168744302448408	0.0672684590877959	0.0396529864096481	4233	1
26	hsa00970	Aminoacyl-tRNA biosynthesis	1/3	66/8840	0.0222338764219555	0.0672684590877959	0.0396529864096481	1615	1
26	hsa05211	Renal cell carcinoma	1/3	70/8840	0.0235706876283823	0.0672684590877959	0.0396529864096481	4233	1
26	hsa05120	Epithelial cell signaling in Helicobacter pylori infection	1/3	71/8840	0.0239046999359211	0.0672684590877959	0.0396529864096481	4233	1
26	hsa05230	Central carbon metabolism in cancer	1/3	71/8840	0.0239046999359211	0.0672684590877959	0.0396529864096481	4233	1
26	hsa05218	Melanoma	1/3	73/8840	0.0245724960189363	0.0672684590877959	0.0396529864096481	4233	1
26	hsa05223	Non-small cell lung cancer	1/3	73/8840	0.0245724960189363	0.0672684590877959	0.0396529864096481	4233	1
26	hsa05100	Bacterial invasion of epithelial cells	1/3	78/8840	0.026240653528236	0.0672684590877959	0.0396529864096481	4233	1
26	hsa01521	EGFR tyrosine kinase inhibitor resistance	1/3	80/8840	0.0269073836351184	0.0672684590877959	0.0396529864096481	4233	1
26	hsa04520	Adherens junction	1/3	93/8840	0.0312337124856712	0.0709857101947073	0.0418442081147748	4233	1
26	hsa05226	Gastric cancer	1/3	150/8840	0.0500516564827728	0.0924234919457293	0.054481216304851	4233	1
26	hsa01240	Biosynthesis of cofactors	1/3	153/8840	0.0510352660648953	0.0924234919457293	0.054481216304851	1371	1
26	hsa05225	Hepatocellular carcinoma	1/3	170/8840	0.0565962310640645	0.0924234919457293	0.054481216304851	4233	1
26	hsa04360	Axon guidance	1/3	184/8840	0.0611595029527398	0.0924234919457293	0.054481216304851	4233	1
26	hsa05202	Transcriptional misregulation in cancer	1/3	193/8840	0.0640852503421709	0.0924234919457293	0.054481216304851	4233	1
26	hsa04510	Focal adhesion	1/3	203/8840	0.067328944625256	0.0924234919457293	0.054481216304851	4233	1
26	hsa05205	Proteoglycans in cancer	1/3	204/8840	0.0676529012266366	0.0924234919457293	0.054481216304851	4233	1
26	hsa04015	Rap1 signaling pathway	1/3	212/8840	0.0702418538787543	0.0924234919457293	0.054481216304851	4233	1
26	hsa05208	Chemical carcinogenesis - reactive oxygen species	1/3	226/8840	0.074760980598257	0.0934512257478212	0.0550870383355578	4233	1
26	hsa04014	Ras signaling pathway	1/3	238/8840	0.0786228428502564	0.0935986224407815	0.0551739248071975	4233	1
26	hsa04020	Calcium signaling pathway	1/3	254/8840	0.0837552557556639	0.0951764269950726	0.0561039990707796	4233	1
26	hsa04010	MAPK signaling pathway	1/3	300/8840	0.0984047010370943	0.106458794649219	0.0627546578984871	4233	1
26	hsa05206	MicroRNAs in cancer	1/3	312/8840	0.10220044286325	0.106458794649219	0.0627546578984871	4233	1
26	hsa04151	PI3K-Akt signaling pathway	1/3	362/8840	0.117901370567746	0.117901370567746	0.0694997552820396	4233	1
18	hsa00240	Pyrimidine metabolism	1/4	58/8840	0.0259915519984167	0.112990658670373	0.0934509207048196	4830	1
18	hsa00983	Drug metabolism - other enzymes	1/4	81/8840	0.0361569532595463	0.112990658670373	0.0934509207048196	4830	1
18	hsa01232	Nucleotide metabolism	1/4	85/8840	0.0379166936577141	0.112990658670373	0.0934509207048196	4830	1
18	hsa04668	TNF signaling pathway	1/4	119/8840	0.0527773755667944	0.112990658670373	0.0934509207048196	3726	1
18	hsa04935	Growth hormone synthesis, secretion and action	1/4	122/8840	0.0540802950989679	0.112990658670373	0.0934509207048196	3726	1
18	hsa00230	Purine metabolism	1/4	128/8840	0.0566821012824646	0.112990658670373	0.0934509207048196	4830	1
18	hsa04380	Osteoclast differentiation	1/4	142/8840	0.0627321079127041	0.112990658670373	0.0934509207048196	3726	1
18	hsa01240	Biosynthesis of cofactors	1/4	153/8840	0.0674652314708106	0.112990658670373	0.0934509207048196	4830	1
18	hsa03008	Ribosome biogenesis in eukaryotes	1/4	168/8840	0.0738905735464888	0.112990658670373	0.0934509207048196	10940	1
18	hsa04360	Axon guidance	1/4	184/8840	0.0807076133359805	0.112990658670373	0.0934509207048196	1969	1
18	hsa04015	Rap1 signaling pathway	1/4	212/8840	0.0925467907326306	0.117786824568803	0.0974176744554007	1969	1
18	hsa04014	Ras signaling pathway	1/4	238/8840	0.103437572215611	0.12067716758488	0.0998081837168179	1969	1
18	hsa04010	MAPK signaling pathway	1/4	300/8840	0.129012213732452	0.13893623017341	0.114909664053196	1969	1
18	hsa04151	PI3K-Akt signaling pathway	1/4	362/8840	0.154035771818677	0.154035771818677	0.127398006767327	1969	1
19	hsa00562	Inositol phosphate metabolism	1/2	73/8840	0.0164485704295905	0.0501165520556518	0.0175847551072463	79837	1
19	hsa04512	ECM-receptor interaction	1/2	89/8840	0.0200355120944355	0.0501165520556518	0.0175847551072463	960	1
19	hsa04070	Phosphatidylinositol signaling system	1/2	98/8840	0.0220502872143663	0.0501165520556518	0.0175847551072463	79837	1
19	hsa04640	Hematopoietic cell lineage	1/2	99/8840	0.0222740231358453	0.0501165520556518	0.0175847551072463	960	1
19	hsa05169	Epstein-Barr virus infection	1/2	203/8840	0.0454028040067186	0.0624876018662666	0.0219254743390409	960	1
19	hsa05205	Proteoglycans in cancer	1/2	204/8840	0.0456238523327563	0.0624876018662666	0.0219254743390409	960	1
19	hsa04810	Regulation of actin cytoskeleton	1/2	230/8840	0.0513621245621139	0.0624876018662666	0.0219254743390409	79837	1
19	hsa05131	Shigellosis	1/2	249/8840	0.055544534992237	0.0624876018662666	0.0219254743390409	960	1
19	hsa05206	MicroRNAs in cancer	1/2	312/8840	0.0693464126232006	0.0693464126232006	0.0243320746046318	960	1
25	hsa00120	Primary bile acid biosynthesis	1/2	17/8840	0.00384267277015338	0.0192133638507669	NA	1593	1
25	hsa04979	Cholesterol metabolism	1/2	51/8840	0.0115058264509562	0.0233639710681631	NA	1593	1
25	hsa03320	PPAR signaling pathway	1/2	76/8840	0.0171216211166164	0.0233639710681631	NA	1593	1
25	hsa04623	Cytosolic DNA-sensing pathway	1/2	83/8840	0.0186911768545305	0.0233639710681631	NA	3428	1
25	hsa04621	NOD-like receptor signaling pathway	1/2	189/8840	0.0423054398467506	0.0423054398467506	NA	3428	1
