# Supplementary material for: Proteomic characterization of MET-amplified esophageal adenocarcinomas reveals enrichment of alternative splicing- and androgen signaling-related proteins
Source: Cell Mol Life Sci. 2025 Mar 13;82(1):112. doi: 10.1007/s00018-025-05635-7 (PMC11904063; doi:10.1007/s00018-025-05635-7)
Supplement: Supplementary file 8 — Supplementary Table S6. Reactome overrepresentation analyses of clusters derived from protein-protein interaction network analysis. Each protein cluster was analyzed separately. Cluster_ID = Protein cluster ID; ID = REACTOME pathway ID. [file 18_2025_5635_MOESM8_ESM.tsv]

Cluster_ID	ID	Description	GeneRatio	BgRatio	pvalue	p.adjust	qvalue	geneID	Count
23	R-HSA-72187	mRNA 3'-end processing	2/3	59/10899	8.61292540735985e-05	0.00205872741428608	0.000368864934250585	DDX39A/DDX39B	2
23	R-HSA-73856	RNA Polymerase II Transcription Termination	2/3	68/10899	0.00011460785018041	0.00205872741428608	0.000368864934250585	DDX39A/DDX39B	2
23	R-HSA-159236	Transport of Mature mRNA derived from an Intron-Containing Transcript	2/3	75/10899	0.000139552252874265	0.00205872741428608	0.000368864934250585	DDX39A/DDX39B	2
23	R-HSA-72202	Transport of Mature Transcript to Cytoplasm	2/3	84/10899	0.000175210843769028	0.00205872741428608	0.000368864934250585	DDX39A/DDX39B	2
23	R-HSA-72203	Processing of Capped Intron-Containing Pre-mRNA	2/3	246/10899	0.00149953675939986	0.0140956455383587	0.00252553559477872	DDX39A/DDX39B	2
23	R-HSA-9005891	Loss of function of MECP2 in Rett syndrome	1/3	14/10899	0.00384896939671298	0.0201001735161678	0.0036013748741174	TBL1XR1	1
23	R-HSA-9005895	Pervasive developmental disorders	1/3	14/10899	0.00384896939671298	0.0201001735161678	0.0036013748741174	TBL1XR1	1
23	R-HSA-9675151	Disorders of Developmental Biology	1/3	14/10899	0.00384896939671298	0.0201001735161678	0.0036013748741174	TBL1XR1	1
23	R-HSA-9697154	Disorders of Nervous System Development	1/3	14/10899	0.00384896939671298	0.0201001735161678	0.0036013748741174	TBL1XR1	1
23	R-HSA-1368082	RORA activates gene expression	1/3	18/10899	0.00494685802257055	0.0232502327060816	0.00416577517690152	TBL1XR1	1
23	R-HSA-9013418	RHOBTB2 GTPase cycle	1/3	23/10899	0.00631808403200462	0.0269954499549288	0.0048368107422045	DDX39B	1
23	R-HSA-1368108	BMAL1:CLOCK,NPAS2 activates circadian gene expression	1/3	27/10899	0.00741415738282225	0.0276454167900352	0.00495326616618771	TBL1XR1	1
23	R-HSA-350054	Notch-HLH transcription pathway	1/3	28/10899	0.00768804972350023	0.0276454167900352	0.00495326616618771	TBL1XR1	1
23	R-HSA-9022692	Regulation of MECP2 expression and activity	1/3	33/10899	0.00905675567651465	0.0276454167900352	0.00495326616618771	TBL1XR1	1
23	R-HSA-9706574	RHOBTB GTPase Cycle	1/3	35/10899	0.00960388546074364	0.0276454167900352	0.00495326616618771	DDX39B	1
23	R-HSA-9029569	NR1H3 & NR1H2 regulate gene expression linked to cholesterol transport and efflux	1/3	37/10899	0.0101508138166139	0.0276454167900352	0.00495326616618771	TBL1XR1	1
23	R-HSA-2426168	Activation of gene expression by SREBF (SREBP)	1/3	42/10899	0.0115172537005916	0.0276454167900352	0.00495326616618771	TBL1XR1	1
23	R-HSA-9024446	NR1H2 and NR1H3-mediated signaling	1/3	47/10899	0.0128824354685658	0.0276454167900352	0.00495326616618771	TBL1XR1	1
23	R-HSA-9707616	Heme signaling	1/3	47/10899	0.0128824354685658	0.0276454167900352	0.00495326616618771	TBL1XR1	1
23	R-HSA-2122947	NOTCH1 Intracellular Domain Regulates Transcription	1/3	48/10899	0.0131553208992327	0.0276454167900352	0.00495326616618771	TBL1XR1	1
23	R-HSA-1655829	Regulation of cholesterol biosynthesis by SREBP (SREBF)	1/3	55/10899	0.0150641108623611	0.0276454167900352	0.00495326616618771	TBL1XR1	1
23	R-HSA-2151201	Transcriptional activation of mitochondrial biogenesis	1/3	56/10899	0.0153365940482166	0.0276454167900352	0.00495326616618771	TBL1XR1	1
23	R-HSA-2644602	Signaling by NOTCH1 PEST Domain Mutants in Cancer	1/3	58/10899	0.0158814096453394	0.0276454167900352	0.00495326616618771	TBL1XR1	1
23	R-HSA-2644603	Signaling by NOTCH1 in Cancer	1/3	58/10899	0.0158814096453394	0.0276454167900352	0.00495326616618771	TBL1XR1	1
23	R-HSA-2644606	Constitutive Signaling by NOTCH1 PEST Domain Mutants	1/3	58/10899	0.0158814096453394	0.0276454167900352	0.00495326616618771	TBL1XR1	1
23	R-HSA-2894858	Signaling by NOTCH1 HD+PEST Domain Mutants in Cancer	1/3	58/10899	0.0158814096453394	0.0276454167900352	0.00495326616618771	TBL1XR1	1
23	R-HSA-2894862	Constitutive Signaling by NOTCH1 HD+PEST Domain Mutants	1/3	58/10899	0.0158814096453394	0.0276454167900352	0.00495326616618771	TBL1XR1	1
23	R-HSA-8986944	Transcriptional Regulation by MECP2	1/3	62/10899	0.0169704378710338	0.0283858129988783	0.00508592394156835	TBL1XR1	1
23	R-HSA-9707564	Cytoprotection by HMOX1	1/3	64/10899	0.017514650573776	0.0283858129988783	0.00508592394156835	TBL1XR1	1
23	R-HSA-400253	Circadian Clock	1/3	70/10899	0.0191460834866045	0.0299955307956804	0.00537433922431004	TBL1XR1	1
23	R-HSA-1980143	Signaling by NOTCH1	1/3	74/10899	0.0202327014698439	0.0306753860994408	0.00549614980505098	TBL1XR1	1
23	R-HSA-381340	Transcriptional regulation of white adipocyte differentiation	1/3	84/10899	0.022945734735985	0.033701547893478	0.00603835124631185	TBL1XR1	1
23	R-HSA-3214815	HDACs deacetylate histones	1/3	94/10899	0.0256537550078519	0.0358365067777893	0.0064208746746319	TBL1XR1	1
23	R-HSA-1592230	Mitochondrial biogenesis	1/3	95/10899	0.0259242814988263	0.0358365067777893	0.0064208746746319	TBL1XR1	1
23	R-HSA-1989781	PPARA activates gene expression	1/3	117/10899	0.0318632025355052	0.0423024861159645	0.00757939280913138	TBL1XR1	1
23	R-HSA-400206	Regulation of lipid metabolism by PPARalpha	1/3	119/10899	0.0324019042590367	0.0423024861159645	0.00757939280913138	TBL1XR1	1
23	R-HSA-9609690	HCMV Early Events	1/3	135/10899	0.0367043258143808	0.0466244138723215	0.00835375836458168	TBL1XR1	1
23	R-HSA-8957322	Metabolism of steroids	1/3	154/10899	0.0417968633558157	0.0516961204664036	0.00926246279353256	TBL1XR1	1
23	R-HSA-9609646	HCMV Infection	1/3	160/10899	0.0434012961906239	0.0523041261784442	0.00937139998717926	TBL1XR1	1
23	R-HSA-9711123	Cellular response to chemical stress	1/3	194/10899	0.0524592628849155	0.0616396338897758	0.0110440553441927	TBL1XR1	1
23	R-HSA-157118	Signaling by NOTCH	1/3	236/10899	0.0635693420360324	0.0728721725778908	0.0130566042692749	TBL1XR1	1
23	R-HSA-3247509	Chromatin modifying enzymes	1/3	274/10899	0.0735461825240424	0.0803876878751161	0.0144031691601552	TBL1XR1	1
23	R-HSA-4839726	Chromatin organization	1/3	274/10899	0.0735461825240424	0.0803876878751161	0.0144031691601552	TBL1XR1	1
23	R-HSA-1852241	Organelle biogenesis and maintenance	1/3	296/10899	0.0792897273008104	0.0836298091132158	0.0149840643427934	TBL1XR1	1
23	R-HSA-9006931	Signaling by Nuclear Receptors	1/3	299/10899	0.0800710938318023	0.0836298091132158	0.0149840643427934	TBL1XR1	1
23	R-HSA-5663202	Diseases of signal transduction by growth factor receptors and second messengers	1/3	433/10899	0.114522995906842	0.117012626252643	0.0209653081751656	TBL1XR1	1
23	R-HSA-9012999	RHO GTPase cycle	1/3	449/10899	0.118578222533162	0.118578222533162	0.021245818147039	DDX39B	1
4	R-HSA-1475029	Reversible hydration of carbon dioxide	1/6	12/10899	0.00658946118497261	0.0522820657373817	0.020338561042002	CA2	1
4	R-HSA-71384	Ethanol oxidation	1/6	12/10899	0.00658946118497261	0.0522820657373817	0.020338561042002	ALDH1A1	1
4	R-HSA-1237044	Erythrocytes take up carbon dioxide and release oxygen	1/6	13/10899	0.00713694563733691	0.0522820657373817	0.020338561042002	CA2	1
4	R-HSA-1480926	O2/CO2 exchange in erythrocytes	1/6	13/10899	0.00713694563733691	0.0522820657373817	0.020338561042002	CA2	1
4	R-HSA-5083625	Defective GALNT3 causes HFTC	1/6	17/10899	0.00932436974437101	0.0522820657373817	0.020338561042002	MUC5AC	1
4	R-HSA-5083636	Defective GALNT12 causes CRCS1	1/6	17/10899	0.00932436974437101	0.0522820657373817	0.020338561042002	MUC5AC	1
4	R-HSA-5083632	Defective C1GALT1C1 causes TNPS	1/6	18/10899	0.00987059780736832	0.0522820657373817	0.020338561042002	MUC5AC	1
4	R-HSA-5365859	RA biosynthesis pathway	1/6	22/10899	0.0120530009734657	0.0522820657373817	0.020338561042002	ALDH1A1	1
4	R-HSA-212676	Dopamine Neurotransmitter Release Cycle	1/6	23/10899	0.0125979749547253	0.0522820657373817	0.020338561042002	CASK	1
4	R-HSA-373753	Nephrin family interactions	1/6	23/10899	0.0125979749547253	0.0522820657373817	0.020338561042002	CASK	1
4	R-HSA-977068	Termination of O-glycan biosynthesis	1/6	24/10899	0.0131426983962728	0.0522820657373817	0.020338561042002	MUC5AC	1
4	R-HSA-3000170	Syndecan interactions	1/6	27/10899	0.0147753664040426	0.0522820657373817	0.020338561042002	CASK	1
4	R-HSA-5621480	Dectin-2 family	1/6	27/10899	0.0147753664040426	0.0522820657373817	0.020338561042002	MUC5AC	1
4	R-HSA-4085001	Sialic acid metabolism	1/6	33/10899	0.018033950279948	0.0592544080626864	0.0230509138916629	NANS	1
4	R-HSA-9609736	Assembly and cell surface presentation of NMDA receptors	1/6	41/10899	0.0223647535239866	0.0648997646101339	0.0252470480176722	CASK	1
4	R-HSA-5362517	Signaling by Retinoic Acid	1/6	43/10899	0.0234449636512311	0.0648997646101339	0.0252470480176722	ALDH1A1	1
4	R-HSA-975634	Retinoid metabolism and transport	1/6	44/10899	0.0239846956167886	0.0648997646101339	0.0252470480176722	AKR1B10	1
4	R-HSA-6806667	Metabolism of fat-soluble vitamins	1/6	48/10899	0.026141138296675	0.0655069771466738	0.0254832634209029	AKR1B10	1
4	R-HSA-112310	Neurotransmitter release cycle	1/6	51/10899	0.02775586342906	0.0655069771466738	0.0254832634209029	CASK	1
4	R-HSA-9662361	Sensory processing of sound by outer hair cells of the cochlea	1/6	54/10899	0.0293683568399722	0.0655069771466738	0.0254832634209029	CASK	1
4	R-HSA-6794361	Neurexins and neuroligins	1/6	55/10899	0.0299053591321772	0.0655069771466738	0.0254832634209029	CASK	1
4	R-HSA-3000171	Non-integrin membrane-ECM interactions	1/6	59/10899	0.0320508931801057	0.0655355702145058	0.025494386582302	CASK	1
4	R-HSA-446219	Synthesis of substrates in N-glycan biosythesis	1/6	63/10899	0.0341924714162639	0.0655355702145058	0.025494386582302	NANS	1
4	R-HSA-913709	O-linked glycosylation of mucins	1/6	63/10899	0.0341924714162639	0.0655355702145058	0.025494386582302	MUC5AC	1
4	R-HSA-3906995	Diseases associated with O-glycosylation of proteins	1/6	68/10899	0.0368638902427734	0.0661646916130655	0.0257391248838012	MUC5AC	1
4	R-HSA-9662360	Sensory processing of sound by inner hair cells of the cochlea	1/6	69/10899	0.0373974343899935	0.0661646916130655	0.0257391248838012	CASK	1
4	R-HSA-9659379	Sensory processing of sound	1/6	76/10899	0.0411253513598352	0.0693092808620485	0.0269624204726505	CASK	1
4	R-HSA-446193	Biosynthesis of the N-glycan precursor (dolichol lipid-linked oligosaccharide, LLO) and transfer to a nascent protein	1/6	78/10899	0.0421882579160295	0.0693092808620485	0.0269624204726505	NANS	1
4	R-HSA-6794362	Protein-protein interactions at synapses	1/6	86/10899	0.0464300710402696	0.0736476988914622	0.0286501345802027	CASK	1
4	R-HSA-442755	Activation of NMDA receptors and postsynaptic events	1/6	93/10899	0.0501288047954253	0.0768641673529854	0.0299013923341133	CASK	1
4	R-HSA-2187338	Visual phototransduction	1/6	105/10899	0.0564416752622905	0.0818888632155629	0.0318560795117751	AKR1B10	1
4	R-HSA-211945	Phase I - Functionalization of compounds	1/6	106/10899	0.0569661657151742	0.0818888632155629	0.0318560795117751	ALDH1A1	1
4	R-HSA-5173105	O-linked glycosylation	1/6	111/10899	0.0595849751232927	0.0830578441112566	0.0323108318052943	MUC5AC	1
4	R-HSA-1500931	Cell-Cell communication	1/6	129/10899	0.0689625664530904	0.0933022957894753	0.0362960876068897	CASK	1
4	R-HSA-5621481	C-type lectin receptors (CLRs)	1/6	142/10899	0.0756866973452132	0.0973695511586404	0.0378783150960386	MUC5AC	1
4	R-HSA-3781865	Diseases of glycosylation	1/6	143/10899	0.0762022574285012	0.0973695511586404	0.0378783150960386	MUC5AC	1
4	R-HSA-196854	Metabolism of vitamins and cofactors	1/6	190/10899	0.100164779880174	0.124529185796973	0.0484438480217058	AKR1B10	1
4	R-HSA-112314	Neurotransmitter receptors and postsynaptic signal transmission	1/6	205/10899	0.10770244830202	0.13037664794455	0.0507186044635551	CASK	1
4	R-HSA-211859	Biological oxidations	1/6	222/10899	0.116181457392108	0.137034539488127	0.0533086309221546	ALDH1A1	1
4	R-HSA-5668914	Diseases of metabolism	1/6	249/10899	0.12951006931488	0.148936579712112	0.0579387152198149	MUC5AC	1
4	R-HSA-112315	Transmission across Chemical Synapses	1/6	270/10899	0.13976058282557	0.156804556340883	0.0609994841600691	CASK	1
4	R-HSA-71387	Metabolism of carbohydrates	1/6	295/10899	0.151832230560344	0.159613166784856	0.0620920786119578	ALDH1A1	1
4	R-HSA-9006931	Signaling by Nuclear Receptors	1/6	299/10899	0.153750528496421	0.159613166784856	0.0620920786119578	ALDH1A1	1
4	R-HSA-1474244	Extracellular matrix organization	1/6	300/10899	0.154229537631234	0.159613166784856	0.0620920786119578	CASK	1
4	R-HSA-446203	Asparagine N-linked glycosylation	1/6	304/10899	0.156143315333012	0.159613166784856	0.0620920786119578	NANS	1
4	R-HSA-112316	Neuronal System	1/6	410/10899	0.205559775584959	0.205559775584959	0.0799660454220665	CASK	1
5	R-HSA-6809371	Formation of the cornified envelope	4/6	130/10899	2.84615292518486e-07	3.72846033199217e-05	1.79757026853781e-05	KRT1/KRT10/KRT9/KRT2	4
5	R-HSA-6805567	Keratinization	4/6	214/10899	2.10233278378913e-06	0.000137702797338188	6.63894563301832e-05	KRT1/KRT10/KRT9/KRT2	4
5	R-HSA-6798695	Neutrophil degranulation	3/6	482/10899	0.00155539137495347	0.0679187567063017	0.0327450815779679	KRT1/PSMD7/HRNR	3
5	R-HSA-1236978	Cross-presentation of soluble exogenous antigens (endosomes)	1/6	49/10899	0.0266796281289685	0.0915176100524932	0.0441225922310132	PSMD7	1
5	R-HSA-211733	Regulation of activated PAK-2p34 by proteasome mediated degradation	1/6	50/10899	0.027217869809266	0.0915176100524932	0.0441225922310132	PSMD7	1
5	R-HSA-350562	Regulation of ornithine decarboxylase (ODC)	1/6	51/10899	0.02775586342906	0.0915176100524932	0.0441225922310132	PSMD7	1
5	R-HSA-180534	Vpu mediated degradation of CD4	1/6	52/10899	0.0282936090798181	0.0915176100524932	0.0441225922310132	PSMD7	1
5	R-HSA-349425	Autodegradation of the E3 ubiquitin ligase COP1	1/6	52/10899	0.0282936090798181	0.0915176100524932	0.0441225922310132	PSMD7	1
5	R-HSA-69601	Ubiquitin Mediated Degradation of Phosphorylated Cdc25A	1/6	52/10899	0.0282936090798181	0.0915176100524932	0.0441225922310132	PSMD7	1
5	R-HSA-69610	p53-Independent DNA Damage Response	1/6	52/10899	0.0282936090798181	0.0915176100524932	0.0441225922310132	PSMD7	1
5	R-HSA-69613	p53-Independent G1/S DNA damage checkpoint	1/6	52/10899	0.0282936090798181	0.0915176100524932	0.0441225922310132	PSMD7	1
5	R-HSA-75815	Ubiquitin-dependent degradation of Cyclin D	1/6	52/10899	0.0282936090798181	0.0915176100524932	0.0441225922310132	PSMD7	1
5	R-HSA-9762114	GSK3B and BTRC:CUL1-mediated-degradation of NFE2L2	1/6	52/10899	0.0282936090798181	0.0915176100524932	0.0441225922310132	PSMD7	1
5	R-HSA-169911	Regulation of Apoptosis	1/6	53/10899	0.0288311068529833	0.0915176100524932	0.0441225922310132	PSMD7	1
5	R-HSA-180585	Vif-mediated degradation of APOBEC3G	1/6	54/10899	0.0293683568399722	0.0915176100524932	0.0441225922310132	PSMD7	1
5	R-HSA-8854050	FBXL7 down-regulates AURKA during mitotic entry and in early mitosis	1/6	54/10899	0.0293683568399722	0.0915176100524932	0.0441225922310132	PSMD7	1
5	R-HSA-9604323	Negative regulation of NOTCH4 signaling	1/6	54/10899	0.0293683568399722	0.0915176100524932	0.0441225922310132	PSMD7	1
5	R-HSA-174113	SCF-beta-TrCP mediated degradation of Emi1	1/6	55/10899	0.0299053591321772	0.0915176100524932	0.0441225922310132	PSMD7	1
5	R-HSA-4641257	Degradation of AXIN	1/6	55/10899	0.0299053591321772	0.0915176100524932	0.0441225922310132	PSMD7	1
5	R-HSA-8941858	Regulation of RUNX3 expression and activity	1/6	55/10899	0.0299053591321772	0.0915176100524932	0.0441225922310132	PSMD7	1
5	R-HSA-450408	AUF1 (hnRNP D0) binds and destabilizes mRNA	1/6	56/10899	0.0304421138209641	0.0915176100524932	0.0441225922310132	PSMD7	1
5	R-HSA-5362768	Hh mutants are degraded by ERAD	1/6	56/10899	0.0304421138209641	0.0915176100524932	0.0441225922310132	PSMD7	1
5	R-HSA-4641258	Degradation of DVL	1/6	57/10899	0.0309786209976747	0.0915176100524932	0.0441225922310132	PSMD7	1
5	R-HSA-69541	Stabilization of p53	1/6	57/10899	0.0309786209976747	0.0915176100524932	0.0441225922310132	PSMD7	1
5	R-HSA-351202	Metabolism of polyamines	1/6	59/10899	0.0320508931801057	0.0915176100524932	0.0441225922310132	PSMD7	1
5	R-HSA-5387390	Hh mutants abrogate ligand secretion	1/6	59/10899	0.0320508931801057	0.0915176100524932	0.0441225922310132	PSMD7	1
5	R-HSA-5676590	NIK-->noncanonical NF-kB signaling	1/6	59/10899	0.0320508931801057	0.0915176100524932	0.0441225922310132	PSMD7	1
5	R-HSA-187577	SCF(Skp2)-mediated degradation of p27/p21	1/6	60/10899	0.0325866583683825	0.0915176100524932	0.0441225922310132	PSMD7	1
5	R-HSA-5607761	Dectin-1 mediated noncanonical NF-kB signaling	1/6	60/10899	0.0325866583683825	0.0915176100524932	0.0441225922310132	PSMD7	1
5	R-HSA-5610780	Degradation of GLI1 by the proteasome	1/6	60/10899	0.0325866583683825	0.0915176100524932	0.0441225922310132	PSMD7	1
5	R-HSA-5610783	Degradation of GLI2 by the proteasome	1/6	60/10899	0.0325866583683825	0.0915176100524932	0.0441225922310132	PSMD7	1
5	R-HSA-5610785	GLI3 is processed to GLI3R by the proteasome	1/6	60/10899	0.0325866583683825	0.0915176100524932	0.0441225922310132	PSMD7	1
5	R-HSA-5678895	Defective CFTR causes cystic fibrosis	1/6	61/10899	0.0331221764096952	0.0915176100524932	0.0441225922310132	PSMD7	1
5	R-HSA-174084	Autodegradation of Cdh1 by Cdh1:APC/C	1/6	64/10899	0.0347272485638739	0.0915176100524932	0.0441225922310132	PSMD7	1
5	R-HSA-4608870	Asymmetric localization of PCP proteins	1/6	64/10899	0.0347272485638739	0.0915176100524932	0.0441225922310132	PSMD7	1
5	R-HSA-5358346	Hedgehog ligand biogenesis	1/6	65/10899	0.0352617789292288	0.0915176100524932	0.0441225922310132	PSMD7	1
5	R-HSA-1234176	Oxygen-dependent proline hydroxylation of Hypoxia-inducible Factor Alpha	1/6	66/10899	0.0357960626034416	0.0915176100524932	0.0441225922310132	PSMD7	1
5	R-HSA-69563	p53-Dependent G1 DNA Damage Response	1/6	66/10899	0.0357960626034416	0.0915176100524932	0.0441225922310132	PSMD7	1
5	R-HSA-69580	p53-Dependent G1/S DNA damage checkpoint	1/6	66/10899	0.0357960626034416	0.0915176100524932	0.0441225922310132	PSMD7	1
5	R-HSA-1169091	Activation of NF-kappaB in B cells	1/6	67/10899	0.0363300996776021	0.0915176100524932	0.0441225922310132	PSMD7	1
5	R-HSA-174154	APC/C:Cdc20 mediated degradation of Securin	1/6	68/10899	0.0368638902427734	0.0915176100524932	0.0441225922310132	PSMD7	1
5	R-HSA-5658442	Regulation of RAS by GAPs	1/6	68/10899	0.0368638902427734	0.0915176100524932	0.0441225922310132	PSMD7	1
5	R-HSA-69615	G1/S DNA Damage Checkpoints	1/6	68/10899	0.0368638902427734	0.0915176100524932	0.0441225922310132	PSMD7	1
5	R-HSA-8948751	Regulation of PTEN stability and activity	1/6	69/10899	0.0373974343899935	0.0915176100524932	0.0441225922310132	PSMD7	1
5	R-HSA-68949	Orc1 removal from chromatin	1/6	71/10899	0.0384637837946089	0.0915176100524932	0.0441225922310132	PSMD7	1
5	R-HSA-174184	Cdc20:Phospho-APC/C mediated degradation of Cyclin A	1/6	73/10899	0.0395291486192499	0.0915176100524932	0.0441225922310132	PSMD7	1
5	R-HSA-69017	CDK-mediated phosphorylation and removal of Cdc6	1/6	73/10899	0.0395291486192499	0.0915176100524932	0.0441225922310132	PSMD7	1
5	R-HSA-8939902	Regulation of RUNX2 expression and activity	1/6	73/10899	0.0395291486192499	0.0915176100524932	0.0441225922310132	PSMD7	1
5	R-HSA-174178	APC/C:Cdh1 mediated degradation of Cdc20 and other APC/C:Cdh1 targeted proteins in late mitosis/early G1	1/6	74/10899	0.040061462041408	0.0915176100524932	0.0441225922310132	PSMD7	1
5	R-HSA-179419	APC:Cdc20 mediated degradation of cell cycle proteins prior to satisfation of the cell cycle checkpoint	1/6	74/10899	0.040061462041408	0.0915176100524932	0.0441225922310132	PSMD7	1
5	R-HSA-1234174	Cellular response to hypoxia	1/6	75/10899	0.0405935295913159	0.0915176100524932	0.0441225922310132	PSMD7	1
5	R-HSA-176409	APC/C:Cdc20 mediated degradation of mitotic proteins	1/6	76/10899	0.0411253513598352	0.0915176100524932	0.0441225922310132	PSMD7	1
5	R-HSA-176814	Activation of APC/C and APC/C:Cdc20 mediated degradation of mitotic proteins	1/6	77/10899	0.0416569274378024	0.0915176100524932	0.0441225922310132	PSMD7	1
5	R-HSA-8852276	The role of GTSE1 in G2/M progression after G2 checkpoint	1/6	77/10899	0.0416569274378024	0.0915176100524932	0.0441225922310132	PSMD7	1
5	R-HSA-5619084	ABC transporter disorders	1/6	78/10899	0.0421882579160295	0.0915176100524932	0.0441225922310132	PSMD7	1
5	R-HSA-9759194	Nuclear events mediated by NFE2L2	1/6	79/10899	0.0427193428853025	0.0915176100524932	0.0441225922310132	PSMD7	1
5	R-HSA-176408	Regulation of APC/C activators between G1/S and early anaphase	1/6	81/10899	0.0437807766600062	0.0915176100524932	0.0441225922310132	PSMD7	1
5	R-HSA-2871837	FCERI mediated NF-kB activation	1/6	82/10899	0.0443111256468837	0.0915176100524932	0.0441225922310132	PSMD7	1
5	R-HSA-9013694	Signaling by NOTCH4	1/6	82/10899	0.0443111256468837	0.0915176100524932	0.0441225922310132	PSMD7	1
5	R-HSA-1168372	Downstream signaling events of B Cell Receptor (BCR)	1/6	83/10899	0.0448412294877009	0.0915176100524932	0.0441225922310132	PSMD7	1
5	R-HSA-195253	Degradation of beta-catenin by the destruction complex	1/6	83/10899	0.0448412294877009	0.0915176100524932	0.0441225922310132	PSMD7	1
5	R-HSA-69202	Cyclin E associated events during G1/S transition	1/6	83/10899	0.0448412294877009	0.0915176100524932	0.0441225922310132	PSMD7	1
5	R-HSA-5632684	Hedgehog 'on' state	1/6	85/10899	0.0459007020937712	0.0915176100524932	0.0441225922310132	PSMD7	1
5	R-HSA-69656	Cyclin A:Cdk2-associated events at S phase entry	1/6	85/10899	0.0459007020937712	0.0915176100524932	0.0441225922310132	PSMD7	1
5	R-HSA-174143	APC/C-mediated degradation of cell cycle proteins	1/6	88/10899	0.0474880746731201	0.0915176100524932	0.0441225922310132	PSMD7	1
5	R-HSA-450531	Regulation of mRNA stability by proteins that bind AU-rich elements	1/6	88/10899	0.0474880746731201	0.0915176100524932	0.0441225922310132	PSMD7	1
5	R-HSA-453276	Regulation of mitotic cell cycle	1/6	88/10899	0.0474880746731201	0.0915176100524932	0.0441225922310132	PSMD7	1
5	R-HSA-5687128	MAPK6/MAPK4 signaling	1/6	89/10899	0.048016709540566	0.0915176100524932	0.0441225922310132	PSMD7	1
5	R-HSA-1236974	ER-Phagosome pathway	1/6	90/10899	0.0485450998960478	0.0915176100524932	0.0441225922310132	PSMD7	1
5	R-HSA-4086400	PCP/CE pathway	1/6	92/10899	0.0496011474330307	0.0915176100524932	0.0441225922310132	PSMD7	1
5	R-HSA-69052	Switching of origins to a post-replicative state	1/6	92/10899	0.0496011474330307	0.0915176100524932	0.0441225922310132	PSMD7	1
5	R-HSA-8878159	Transcriptional regulation by RUNX3	1/6	96/10899	0.0517103123430601	0.0930300951728446	0.0448517935746941	PSMD7	1
5	R-HSA-202424	Downstream TCR signaling	1/6	98/10899	0.0527634311620526	0.0930300951728446	0.0448517935746941	PSMD7	1
5	R-HSA-5607764	CLEC7A (Dectin-1) signaling	1/6	101/10899	0.0543412818773216	0.0930300951728446	0.0448517935746941	PSMD7	1
5	R-HSA-5668541	TNFR2 non-canonical NF-kB pathway	1/6	102/10899	0.0548667451398458	0.0930300951728446	0.0448517935746941	PSMD7	1
5	R-HSA-5689603	UCH proteinases	1/6	102/10899	0.0548667451398458	0.0930300951728446	0.0448517935746941	PSMD7	1
5	R-HSA-9755511	KEAP1-NFE2L2 pathway	1/6	102/10899	0.0548667451398458	0.0930300951728446	0.0448517935746941	PSMD7	1
5	R-HSA-382556	ABC-family proteins mediated transport	1/6	103/10899	0.0553919650647472	0.0930300951728446	0.0448517935746941	PSMD7	1
5	R-HSA-1236975	Antigen processing-Cross presentation	1/6	105/10899	0.0564416752622905	0.0935931577134184	0.0451232580378072	PSMD7	1
5	R-HSA-983705	Signaling by the B Cell Receptor (BCR)	1/6	112/10899	0.0601080090637135	0.0980572206700358	0.0472754780249268	PSMD7	1
5	R-HSA-5610787	Hedgehog 'off' state	1/6	113/10899	0.0606308005669687	0.0980572206700358	0.0472754780249268	PSMD7	1
5	R-HSA-9020702	Interleukin-1 signaling	1/6	115/10899	0.0616756566215917	0.0985306221637623	0.0475037149845379	PSMD7	1
5	R-HSA-202403	TCR signaling	1/6	120/10899	0.0642835603982588	0.0998750405727127	0.0481518877811391	PSMD7	1
5	R-HSA-69239	Synthesis of DNA	1/6	121/10899	0.064804415638783	0.0998750405727127	0.0481518877811391	PSMD7	1
5	R-HSA-8878166	Transcriptional regulation by RUNX2	1/6	121/10899	0.064804415638783	0.0998750405727127	0.0481518877811391	PSMD7	1
5	R-HSA-162909	Host Interactions of HIV factors	1/6	130/10899	0.06948125026008	0.104204088807046	0.0502390142902591	PSMD7	1
5	R-HSA-8939236	RUNX1 regulates transcription of genes involved in differentiation of HSCs	1/6	130/10899	0.06948125026008	0.104204088807046	0.0502390142902591	PSMD7	1
5	R-HSA-69206	G1/S Transition	1/6	131/10899	0.0699996932444277	0.104204088807046	0.0502390142902591	PSMD7	1
5	R-HSA-2454202	Fc epsilon receptor (FCERI) signaling	1/6	134/10899	0.0715535781560784	0.105320435263441	0.0507772287328765	PSMD7	1
5	R-HSA-6807070	PTEN Regulation	1/6	140/10899	0.074654857837104	0.108505388294931	0.0523127625367285	PSMD7	1
5	R-HSA-5621481	C-type lectin receptors (CLRs)	1/6	142/10899	0.0756866973452132	0.108505388294931	0.0523127625367285	PSMD7	1
5	R-HSA-68867	Assembly of the pre-replicative complex	1/6	143/10899	0.0762022574285012	0.108505388294931	0.0523127625367285	PSMD7	1
5	R-HSA-3858494	Beta-catenin independent WNT signaling	1/6	146/10899	0.077747500065142	0.109337547874137	0.0527139644230473	PSMD7	1
5	R-HSA-453279	Mitotic G1 phase and G1/S transition	1/6	149/10899	0.0792905881530003	0.109337547874137	0.0527139644230473	PSMD7	1
5	R-HSA-5358351	Signaling by Hedgehog	1/6	149/10899	0.0792905881530003	0.109337547874137	0.0527139644230473	PSMD7	1
5	R-HSA-446652	Interleukin-1 family signaling	1/6	153/10899	0.0813446915711835	0.111001610373178	0.053516244454726	PSMD7	1
5	R-HSA-69002	DNA Replication Pre-Initiation	1/6	160/10899	0.0849301832741632	0.114699525865107	0.05529908840423	PSMD7	1
5	R-HSA-69242	S Phase	1/6	163/10899	0.0864632485542108	0.115578424087772	0.0557228239876762	PSMD7	1
5	R-HSA-69481	G2/M Checkpoints	1/6	167/10899	0.0885040056366304	0.117111360993925	0.0564618855736079	PSMD7	1
5	R-HSA-9010553	Regulation of expression of SLITs and ROBOs	1/6	171/10899	0.0905409622507553	0.118608660548489	0.057183765632056	PSMD7	1
5	R-HSA-5619115	Disorders of transmembrane transporters	1/6	176/10899	0.0930818222382467	0.120729888249607	0.0582064547607587	PSMD7	1
5	R-HSA-109581	Apoptosis	1/6	180/10899	0.0951102484986075	0.122151397581545	0.0588917947359799	PSMD7	1
5	R-HSA-69306	DNA Replication	1/6	188/10899	0.0991557604140352	0.126110724410084	0.0608006706677783	PSMD7	1
5	R-HSA-2467813	Separation of Sister Chromatids	1/6	191/10899	0.100668936320618	0.126804140942317	0.0611349815712257	PSMD7	1
5	R-HSA-9711123	Cellular response to chemical stress	1/6	194/10899	0.102179993527033	0.127481706209917	0.0614616502418244	PSMD7	1
5	R-HSA-69275	G2/M Transition	1/6	196/10899	0.103186189114702	0.127522554471943	0.0614813440603986	PSMD7	1
5	R-HSA-453274	Mitotic G2-G2/M phases	1/6	198/10899	0.10419144481584	0.127561488512851	0.0615001149921337	PSMD7	1
5	R-HSA-5357801	Programmed Cell Death	1/6	210/10899	0.110203280717334	0.133672497907136	0.0644463629925928	PSMD7	1
5	R-HSA-376176	Signaling by ROBO receptors	1/6	218/10899	0.114192462420743	0.137177752362306	0.0661363209460696	PSMD7	1
5	R-HSA-5689880	Ub-specific processing proteases	1/6	220/10899	0.115187425647738	0.137177752362306	0.0661363209460696	PSMD7	1
5	R-HSA-162906	HIV Infection	1/6	231/10899	0.120643091844112	0.140053489917205	0.0675227753718947	PSMD7	1
5	R-HSA-201681	TCF dependent signaling in response to WNT	1/6	233/10899	0.121632012896217	0.140053489917205	0.0675227753718947	PSMD7	1
5	R-HSA-157118	Signaling by NOTCH	1/6	236/10899	0.123113656652693	0.140053489917205	0.0675227753718947	PSMD7	1
5	R-HSA-68882	Mitotic Anaphase	1/6	236/10899	0.123113656652693	0.140053489917205	0.0675227753718947	PSMD7	1
5	R-HSA-2555396	Mitotic Metaphase and Anaphase	1/6	237/10899	0.123607074833326	0.140053489917205	0.0675227753718947	PSMD7	1
5	R-HSA-8878171	Transcriptional regulation by RUNX1	1/6	239/10899	0.124593217108391	0.140053489917205	0.0675227753718947	PSMD7	1
5	R-HSA-8951664	Neddylation	1/6	240/10899	0.125085941376435	0.140053489917205	0.0675227753718947	PSMD7	1
5	R-HSA-1257604	PIP3 activates AKT signaling	1/6	267/10899	0.138302412912416	0.153539119419716	0.0740244850557086	PSMD7	1
5	R-HSA-5673001	RAF/MAP kinase cascade	1/6	280/10899	0.144606307211567	0.159188455837943	0.0767481506651395	PSMD7	1
5	R-HSA-5684996	MAPK1/MAPK3 signaling	1/6	286/10899	0.147502807713012	0.161023898420038	0.0776330566910589	PSMD7	1
5	R-HSA-69620	Cell Cycle Checkpoints	1/6	293/10899	0.15087172355892	0.163340461043128	0.0787499209528944	PSMD7	1
5	R-HSA-5688426	Deubiquitination	1/6	298/10899	0.153271293307273	0.164578191993875	0.0793466574498393	PSMD7	1
5	R-HSA-9006925	Intracellular signaling by second messengers	1/6	309/10899	0.158530461467943	0.167479761712102	0.0807455661127047	PSMD7	1
5	R-HSA-983168	Antigen processing: Ubiquitination & Proteasome degradation	1/6	309/10899	0.158530461467943	0.167479761712102	0.0807455661127047	PSMD7	1
5	R-HSA-5683057	MAPK family signaling cascades	1/6	325/10899	0.166131547455745	0.174105861733621	0.0839401502934292	PSMD7	1
5	R-HSA-195721	Signaling by WNT	1/6	332/10899	0.1694389826424	0.176162751794877	0.0849318208733836	PSMD7	1
5	R-HSA-71291	Metabolism of amino acids and derivatives	1/6	374/10899	0.189054879333705	0.195009363722168	0.0940181745546813	PSMD7	1
5	R-HSA-983169	Class I MHC mediated antigen processing & presentation	1/6	381/10899	0.192286345373516	0.196793056593207	0.0948781309408794	PSMD7	1
5	R-HSA-68886	M Phase	1/6	418/10899	0.209189249448769	0.212432493626269	0.10241823718422	PSMD7	1
5	R-HSA-5663202	Diseases of signal transduction by growth factor receptors and second messengers	1/6	433/10899	0.215957273912654	0.217618483711982	0.104918513641775	PSMD7	1
5	R-HSA-449147	Signaling by Interleukins	1/6	473/10899	0.233769769752409	0.233769769752409	0.112705393211286	PSMD7	1
6	R-HSA-72163	mRNA Splicing - Major Pathway	2/4	185/10899	0.00168125900869597	0.0274261880722396	0.00769857910799707	TRA2B/HNRNPUL1	2
6	R-HSA-72172	mRNA Splicing	2/4	193/10899	0.00182841253814931	0.0274261880722396	0.00769857910799707	TRA2B/HNRNPUL1	2
6	R-HSA-72203	Processing of Capped Intron-Containing Pre-mRNA	2/4	246/10899	0.00295438612617406	0.0295438612617406	0.00829301368750613	TRA2B/HNRNPUL1	2
6	R-HSA-446203	Asparagine N-linked glycosylation	2/4	304/10899	0.00448285303880908	0.0315585516519767	0.00885854081458996	RPN1/SEL1L	2
6	R-HSA-1912420	Pre-NOTCH Processing in Golgi	1/4	18/10899	0.00659066827914079	0.0315585516519767	0.00885854081458996	SEL1L	1
6	R-HSA-901032	ER Quality Control Compartment (ERQC)	1/4	21/10899	0.00768593757110925	0.0315585516519767	0.00885854081458996	SEL1L	1
6	R-HSA-9013418	RHOBTB2 GTPase cycle	1/4	23/10899	0.00841561377386046	0.0315585516519767	0.00885854081458996	TRA2B	1
6	R-HSA-9013422	RHOBTB1 GTPase cycle	1/4	23/10899	0.00841561377386046	0.0315585516519767	0.00885854081458996	TRA2B	1
6	R-HSA-901042	Calnexin/calreticulin cycle	1/4	26/10899	0.00950937346029956	0.0316979115343319	0.00889765937805807	SEL1L	1
6	R-HSA-532668	N-glycan trimming in the ER and Calnexin/Calreticulin cycle	1/4	35/10899	0.0127852239343921	0.0337802145820959	0.00948216549672867	SEL1L	1
6	R-HSA-9706574	RHOBTB GTPase Cycle	1/4	35/10899	0.0127852239343921	0.0337802145820959	0.00948216549672867	TRA2B	1
6	R-HSA-9694548	Maturation of spike protein	1/4	37/10899	0.0135120858328384	0.0337802145820959	0.00948216549672867	RPN1	1
6	R-HSA-5362768	Hh mutants are degraded by ERAD	1/4	56/10899	0.0203972723460595	0.0416309205751416	0.011685872442145	SEL1L	1
6	R-HSA-9694635	Translation of Structural Proteins	1/4	57/10899	0.0207586493552465	0.0416309205751416	0.011685872442145	RPN1	1
6	R-HSA-5387390	Hh mutants abrogate ligand secretion	1/4	59/10899	0.0214811034111529	0.0416309205751416	0.011685872442145	SEL1L	1
6	R-HSA-5678895	Defective CFTR causes cystic fibrosis	1/4	61/10899	0.0222031576400755	0.0416309205751416	0.011685872442145	SEL1L	1
6	R-HSA-5358346	Hedgehog ligand biogenesis	1/4	65/10899	0.0236460672071205	0.0417283538949185	0.011713222145942	SEL1L	1
6	R-HSA-9772573	Late SARS-CoV-2 Infection Events	1/4	70/10899	0.0254474577667013	0.0424124296111689	0.0119052433996263	RPN1	1
6	R-HSA-5619084	ABC transporter disorders	1/4	78/10899	0.0283244964141121	0.0447228890749138	0.0125537934245372	SEL1L	1
6	R-HSA-382556	ABC-family proteins mediated transport	1/4	103/10899	0.0372741974743172	0.0552012346251209	0.0154950834035427	SEL1L	1
6	R-HSA-1912422	Pre-NOTCH Expression and Processing	1/4	109/10899	0.0394128942475934	0.0552012346251209	0.0154950834035427	SEL1L	1
6	R-HSA-1799339	SRP-dependent cotranslational protein targeting to membrane	1/4	112/10899	0.0404809053917553	0.0552012346251209	0.0154950834035427	RPN1	1
6	R-HSA-5358351	Signaling by Hedgehog	1/4	149/10899	0.0535799502801223	0.0698868916697247	0.0196173731002736	SEL1L	1
6	R-HSA-5619115	Disorders of transmembrane transporters	1/4	176/10899	0.0630537256331737	0.0788171570414671	0.0221241142572539	SEL1L	1
6	R-HSA-157118	Signaling by NOTCH	1/4	236/10899	0.0838517975499364	0.100622157059924	0.0282448160168207	SEL1L	1
6	R-HSA-72766	Translation	1/4	291/10899	0.102610726855405	0.116641546919454	0.0327414868545836	RPN1	1
6	R-HSA-9694516	SARS-CoV-2 Infection	1/4	298/10899	0.104977392227509	0.116641546919454	0.0327414868545836	RPN1	1
6	R-HSA-9679506	SARS-CoV Infections	1/4	413/10899	0.143192252938372	0.153420271005398	0.0430653392295855	RPN1	1
6	R-HSA-5663202	Diseases of signal transduction by growth factor receptors and second messengers	1/4	433/10899	0.149711279935141	0.154873737863939	0.0434733299267196	SEL1L	1
6	R-HSA-9012999	RHO GTPase cycle	1/4	449/10899	0.154899659581859	0.154899659581859	0.0434806061984166	TRA2B	1
8	R-HSA-9013418	RHOBTB2 GTPase cycle	1/2	23/10899	0.00421631062136785	0.0358386402816267	0.004438221706703	HNRNPC	1
8	R-HSA-9013422	RHOBTB1 GTPase cycle	1/2	23/10899	0.00421631062136785	0.0358386402816267	0.004438221706703	HNRNPC	1
8	R-HSA-9706574	RHOBTB GTPase Cycle	1/2	35/10899	0.00641258882947171	0.0363380033670064	0.00450006233647138	HNRNPC	1
8	R-HSA-4570464	SUMOylation of RNA binding proteins	1/2	47/10899	0.00860644233188568	0.0365773799105141	0.00452970649046615	HNRNPC	1
8	R-HSA-6811434	COPI-dependent Golgi-to-ER retrograde traffic	1/2	99/10899	0.0180851220210406	0.0445955995868638	0.00552267487143824	TMED9	1
8	R-HSA-6807878	COPI-mediated anterograde transport	1/2	101/10899	0.018448777359836	0.0445955995868638	0.00552267487143824	TMED9	1
8	R-HSA-8856688	Golgi-to-ER retrograde transport	1/2	133/10899	0.0242581027812875	0.0445955995868638	0.00552267487143824	TMED9	1
8	R-HSA-199977	ER to Golgi Anterograde Transport	1/2	154/10899	0.0280611021119169	0.0445955995868638	0.00552267487143824	TMED9	1
8	R-HSA-3108232	SUMO E3 ligases SUMOylate target proteins	1/2	182/10899	0.0331202168575943	0.0445955995868638	0.00552267487143824	HNRNPC	1
8	R-HSA-72163	mRNA Splicing - Major Pathway	1/2	185/10899	0.0336614818881807	0.0445955995868638	0.00552267487143824	HNRNPC	1
8	R-HSA-948021	Transport to the Golgi and subsequent modification	1/2	185/10899	0.0336614818881807	0.0445955995868638	0.00552267487143824	TMED9	1
8	R-HSA-2990846	SUMOylation	1/2	188/10899	0.0342025953746616	0.0445955995868638	0.00552267487143824	HNRNPC	1
8	R-HSA-72172	mRNA Splicing	1/2	193/10899	0.0351041144207839	0.0445955995868638	0.00552267487143824	HNRNPC	1
8	R-HSA-6811442	Intra-Golgi and retrograde Golgi-to-ER traffic	1/2	202/10899	0.0367257878950643	0.0445955995868638	0.00552267487143824	TMED9	1
8	R-HSA-72203	Processing of Capped Intron-Containing Pre-mRNA	1/2	246/10899	0.0446343359440846	0.0505855807366292	0.00626446820267854	HNRNPC	1
8	R-HSA-446203	Asparagine N-linked glycosylation	1/2	304/10899	0.055009432694472	0.0584475222378765	0.00723808324927263	TMED9	1
8	R-HSA-9012999	RHO GTPase cycle	1/2	449/10899	0.0806993578621611	0.0806993578621611	0.00999372852782181	HNRNPC	1
26	R-HSA-8875656	MET receptor recycling	1/4	10/10899	0.00366551737511656	0.0269284332683958	0.00755885846130409	MET	1
26	R-HSA-8851805	MET activates RAS signaling	1/4	11/10899	0.00403151406264535	0.0269284332683958	0.00755885846130409	MET	1
26	R-HSA-8875555	MET activates RAP1 and RAC1	1/4	11/10899	0.00403151406264535	0.0269284332683958	0.00755885846130409	MET	1
26	R-HSA-189451	Heme biosynthesis	1/4	14/10899	0.00512889913500636	0.0269284332683958	0.00755885846130409	CPOX	1
26	R-HSA-8875360	InlB-mediated entry of Listeria monocytogenes into host cell	1/4	15/10899	0.0054944925574647	0.0269284332683958	0.00755885846130409	MET	1
26	R-HSA-9022699	MECP2 regulates neuronal receptors and channels	1/4	17/10899	0.00622537711101423	0.0269284332683958	0.00755885846130409	MET	1
26	R-HSA-8876384	Listeria monocytogenes entry into host cells	1/4	20/10899	0.00732094849067555	0.0269284332683958	0.00755885846130409	MET	1
26	R-HSA-6807004	Negative regulation of MET activity	1/4	21/10899	0.00768593757110925	0.0269284332683958	0.00755885846130409	MET	1
26	R-HSA-379716	Cytosolic tRNA aminoacylation	1/4	24/10899	0.00878030093319326	0.0269284332683958	0.00755885846130409	DARS1	1
26	R-HSA-400685	Sema4D in semaphorin signaling	1/4	25/10899	0.00914488748917186	0.0269284332683958	0.00755885846130409	MET	1
26	R-HSA-189445	Metabolism of porphyrins	1/4	27/10899	0.00987375886507846	0.0269284332683958	0.00755885846130409	CPOX	1
26	R-HSA-8874081	MET activates PTK2 signaling	1/4	30/10899	0.0109663118663121	0.0274157796657803	0.00769565745004361	MET	1
26	R-HSA-8875878	MET promotes cell motility	1/4	41/10899	0.014964605422267	0.0328446097518528	0.00921953957946745	MET	1
26	R-HSA-379724	tRNA Aminoacylation	1/4	42/10899	0.0153274845508646	0.0328446097518528	0.00921953957946745	DARS1	1
26	R-HSA-8986944	Transcriptional Regulation by MECP2	1/4	62/10899	0.0225640348655268	0.0443363760133509	0.0124452985300634	MET	1
26	R-HSA-373755	Semaphorin interactions	1/4	65/10899	0.0236460672071205	0.0443363760133509	0.0124452985300634	MET	1
26	R-HSA-2219530	Constitutive Signaling by Aberrant PI3K in Cancer	1/4	78/10899	0.0283244964141121	0.0478061297032702	0.0134192644781109	MET	1
26	R-HSA-6806834	Signaling by MET	1/4	79/10899	0.0286836778219621	0.0478061297032702	0.0134192644781109	MET	1
26	R-HSA-2219528	PI3K/AKT Signaling in Cancer	1/4	104/10899	0.0376308946964461	0.0575159876605611	0.016144838641561	MET	1
26	R-HSA-6811558	PI5P, PP2A and IER3 Regulate PI3K/AKT Signaling	1/4	106/10899	0.0383439917737074	0.0575159876605611	0.016144838641561	MET	1
26	R-HSA-199418	Negative regulation of the PI3K/AKT network	1/4	113/10899	0.0408367111188743	0.0581103486454589	0.0163116768127604	MET	1
26	R-HSA-2408522	Selenoamino acid metabolism	1/4	118/10899	0.0426142556733365	0.0581103486454589	0.0163116768127604	DARS1	1
26	R-HSA-1257604	PIP3 activates AKT signaling	1/4	267/10899	0.0944607984162333	0.118396992525468	0.0332342435159208	MET	1
26	R-HSA-5673001	RAF/MAP kinase cascade	1/4	280/10899	0.0988822022741123	0.118396992525468	0.0332342435159208	MET	1
26	R-HSA-5684996	MAPK1/MAPK3 signaling	1/4	286/10899	0.100917380249644	0.118396992525468	0.0332342435159208	MET	1
26	R-HSA-72766	Translation	1/4	291/10899	0.102610726855405	0.118396992525468	0.0332342435159208	DARS1	1
26	R-HSA-9006925	Intracellular signaling by second messengers	1/4	309/10899	0.108686976083778	0.120763306759754	0.0338984720729133	MET	1
26	R-HSA-5683057	MAPK family signaling cascades	1/4	325/10899	0.114062134773789	0.122209430114774	0.034304401435726	MET	1
26	R-HSA-71291	Metabolism of amino acids and derivatives	1/4	374/10899	0.130372409311846	0.134868009632945	0.0378576869145108	DARS1	1
26	R-HSA-5663202	Diseases of signal transduction by growth factor receptors and second messengers	1/4	433/10899	0.149711279935141	0.149711279935141	0.0420242189291622	MET	1
18	R-HSA-9755088	Ribavirin ADME	1/5	12/10899	0.00549398917010591	0.0503257277034611	0.0105948900428339	NME1	1
18	R-HSA-9725371	Nuclear events stimulated by ALK signaling in cancer	1/5	19/10899	0.00868764750606266	0.0503257277034611	0.0105948900428339	JUNB	1
18	R-HSA-9748787	Azathioprine ADME	1/5	24/10899	0.0109638046300823	0.0503257277034611	0.0105948900428339	NME1	1
18	R-HSA-5223345	Miscellaneous transport and binding events	1/5	26/10899	0.0118730959284075	0.0503257277034611	0.0105948900428339	LRRC8A	1
18	R-HSA-3928663	EPHA-mediated growth cone collapse	1/5	30/10899	0.0136896721824218	0.0503257277034611	0.0105948900428339	EPHA2	1
18	R-HSA-499943	Interconversion of nucleotide di- and triphosphates	1/5	30/10899	0.0136896721824218	0.0503257277034611	0.0105948900428339	NME1	1
18	R-HSA-2173796	SMAD2/SMAD3:SMAD4 heterotrimer regulates transcription	1/5	36/10899	0.0164095262415904	0.0503257277034611	0.0105948900428339	JUNB	1
18	R-HSA-9013424	RHOV GTPase cycle	1/5	38/10899	0.0173148096504656	0.0503257277034611	0.0105948900428339	EPHA2	1
18	R-HSA-9031628	NGF-stimulated transcription	1/5	39/10899	0.0177672013226639	0.0503257277034611	0.0105948900428339	JUNB	1
18	R-HSA-9013420	RHOU GTPase cycle	1/5	40/10899	0.0182194263680955	0.0503257277034611	0.0105948900428339	EPHA2	1
18	R-HSA-9696264	RND3 GTPase cycle	1/5	42/10899	0.0191233767627842	0.0503257277034611	0.0105948900428339	EPHA2	1
18	R-HSA-9696273	RND1 GTPase cycle	1/5	42/10899	0.0191233767627842	0.0503257277034611	0.0105948900428339	EPHA2	1
18	R-HSA-9696270	RND2 GTPase cycle	1/5	43/10899	0.0195751022040834	0.0503257277034611	0.0105948900428339	EPHA2	1
18	R-HSA-2173793	Transcriptional activity of SMAD2/SMAD3:SMAD4 heterotrimer	1/5	51/10899	0.0231829176608114	0.0503257277034611	0.0105948900428339	JUNB	1
18	R-HSA-3928665	EPH-ephrin mediated repulsion of cells	1/5	51/10899	0.0231829176608114	0.0503257277034611	0.0105948900428339	EPHA2	1
18	R-HSA-9700206	Signaling by ALK in cancer	1/5	55/10899	0.0249828381203002	0.0503257277034611	0.0105948900428339	JUNB	1
18	R-HSA-9725370	Signaling by ALK fusions and activated point mutants	1/5	55/10899	0.0249828381203002	0.0503257277034611	0.0105948900428339	JUNB	1
18	R-HSA-6784531	tRNA processing in the nucleus	1/5	57/10899	0.0258818028189228	0.0503257277034611	0.0105948900428339	POP1	1
18	R-HSA-198725	Nuclear Events (kinase and transcription factor activation)	1/5	61/10899	0.0276777429896815	0.0509853160336238	0.0107337507439208	JUNB	1
18	R-HSA-9013408	RHOG GTPase cycle	1/5	74/10899	0.0334962631681236	0.0586184605442163	0.0123407285356245	EPHA2	1
18	R-HSA-9013404	RAC2 GTPase cycle	1/5	88/10899	0.0397311757809522	0.060727918979553	0.012784825048327	EPHA2	1
18	R-HSA-2682334	EPH-Ephrin signaling	1/5	92/10899	0.0415066561873206	0.060727918979553	0.012784825048327	EPHA2	1
18	R-HSA-170834	Signaling by TGF-beta Receptor Complex	1/5	93/10899	0.0419501156783043	0.060727918979553	0.012784825048327	JUNB	1
18	R-HSA-9013423	RAC3 GTPase cycle	1/5	94/10899	0.0423934110162284	0.060727918979553	0.012784825048327	EPHA2	1
18	R-HSA-15869	Metabolism of nucleotides	1/5	99/10899	0.0446074270048513	0.060727918979553	0.012784825048327	NME1	1
18	R-HSA-72306	tRNA processing	1/5	107/10899	0.0481413332068109	0.060727918979553	0.012784825048327	POP1	1
18	R-HSA-6785807	Interleukin-4 and Interleukin-13 signaling	1/5	108/10899	0.0485823351836424	0.060727918979553	0.012784825048327	JUNB	1
18	R-HSA-9748784	Drug ADME	1/5	108/10899	0.0485823351836424	0.060727918979553	0.012784825048327	NME1	1
18	R-HSA-187037	Signaling by NTRK1 (TRKA)	1/5	115/10899	0.0516647743979607	0.0623540380665043	0.0131271659087377	JUNB	1
18	R-HSA-9006936	Signaling by TGFB family members	1/5	122/10899	0.0547392191472349	0.0638624223384407	0.0134447204923033	JUNB	1
18	R-HSA-166520	Signaling by NTRKs	1/5	134/10899	0.0599911413041188	0.0677319337304567	0.0142593544695698	JUNB	1
18	R-HSA-9013149	RAC1 GTPase cycle	1/5	185/10899	0.0820520318070413	0.0897444097889515	0.0188935599555687	EPHA2	1
18	R-HSA-5663202	Diseases of signal transduction by growth factor receptors and second messengers	1/5	433/10899	0.183504305707337	0.194625778780509	0.0409738481643177	JUNB	1
18	R-HSA-9012999	RHO GTPase cycle	1/5	449/10899	0.189727567140165	0.195307789703111	0.0411174294111813	EPHA2	1
18	R-HSA-449147	Signaling by Interleukins	1/5	473/10899	0.19899125531933	0.19899125531933	0.0418928958567012	JUNB	1
19	R-HSA-2160916	Hyaluronan uptake and degradation	1/3	12/10899	0.00329972237569642	0.0537333076126985	0.0196735222380589	CD44	1
19	R-HSA-2142845	Hyaluronan metabolism	1/3	17/10899	0.004672461531539	0.0537333076126985	0.0196735222380589	CD44	1
19	R-HSA-6804758	Regulation of TP53 Activity through Acetylation	1/3	30/10899	0.00823568324087409	0.0631402381800347	0.0231177073428045	PIP4K2C	1
19	R-HSA-1660499	Synthesis of PIPs at the plasma membrane	1/3	53/10899	0.0145189936928855	0.0651472212038084	0.0238525295025385	PIP4K2C	1
19	R-HSA-1483255	PI Metabolism	1/3	84/10899	0.022945734735985	0.0651472212038084	0.0238525295025385	PIP4K2C	1
19	R-HSA-216083	Integrin cell surface interactions	1/3	85/10899	0.0232167622714257	0.0651472212038084	0.0238525295025385	CD44	1
19	R-HSA-877300	Interferon gamma signaling	1/3	92/10899	0.0251125517705094	0.0651472212038084	0.0238525295025385	CD44	1
19	R-HSA-6811558	PI5P, PP2A and IER3 Regulate PI3K/AKT Signaling	1/3	106/10899	0.0288967687086487	0.0651472212038084	0.0238525295025385	PIP4K2C	1
19	R-HSA-8856825	Cargo recognition for clathrin-mediated endocytosis	1/3	106/10899	0.0288967687086487	0.0651472212038084	0.0238525295025385	NECAP2	1
19	R-HSA-199418	Negative regulation of the PI3K/AKT network	1/3	113/10899	0.0307851993277618	0.0651472212038084	0.0238525295025385	PIP4K2C	1
19	R-HSA-1630316	Glycosaminoglycan metabolism	1/3	124/10899	0.033747784214329	0.0651472212038084	0.0238525295025385	CD44	1
19	R-HSA-202733	Cell surface interactions at the vascular wall	1/3	137/10899	0.0372412300359631	0.0651472212038084	0.0238525295025385	CD44	1
19	R-HSA-1474228	Degradation of the extracellular matrix	1/3	140/10899	0.0380462122480273	0.0651472212038084	0.0238525295025385	CD44	1
19	R-HSA-8856828	Clathrin-mediated endocytosis	1/3	146/10899	0.0396548302979703	0.0651472212038084	0.0238525295025385	NECAP2	1
19	R-HSA-5633007	Regulation of TP53 Activity	1/3	160/10899	0.0434012961906239	0.0665486541589567	0.0243656399666661	PIP4K2C	1
19	R-HSA-913531	Interferon Signaling	1/3	200/10899	0.054051768001222	0.0774307491391602	0.0283499310349328	CD44	1
19	R-HSA-1483257	Phospholipid metabolism	1/3	212/10899	0.0572314232767706	0.0774307491391602	0.0283499310349328	PIP4K2C	1
19	R-HSA-1257604	PIP3 activates AKT signaling	1/3	267/10899	0.0717136945661192	0.0905460232108721	0.0331518620451705	PIP4K2C	1
19	R-HSA-71387	Metabolism of carbohydrates	1/3	295/10899	0.0790291735022917	0.0905460232108721	0.0331518620451705	CD44	1
19	R-HSA-1474244	Extracellular matrix organization	1/3	300/10899	0.0803314510693973	0.0905460232108721	0.0331518620451705	CD44	1
19	R-HSA-9006925	Intracellular signaling by second messengers	1/3	309/10899	0.082672455975144	0.0905460232108721	0.0331518620451705	PIP4K2C	1
19	R-HSA-3700989	Transcriptional Regulation by TP53	1/3	362/10899	0.0963778356490832	0.100758646360405	0.0368910375690271	PIP4K2C	1
19	R-HSA-6798695	Neutrophil degranulation	1/3	482/10899	0.126902986622027	0.126902986622027	0.0464633360629847	CD44	1
25	R-HSA-3270619	IRF3-mediated induction of type I IFN	1/3	13/10899	0.00357437111574166	0.0186915620498971	0.00347211678945458	IFI16	1
25	R-HSA-193775	Synthesis of bile acids and bile salts via 24-hydroxycholesterol	1/3	14/10899	0.00384896939671298	0.0186915620498971	0.00347211678945458	CYP27A1	1
25	R-HSA-193807	Synthesis of bile acids and bile salts via 27-hydroxycholesterol	1/3	15/10899	0.00412351722324589	0.0186915620498971	0.00347211678945458	CYP27A1	1
25	R-HSA-1834941	STING mediated induction of host immune responses	1/3	16/10899	0.0043980145999758	0.0186915620498971	0.00347211678945458	IFI16	1
25	R-HSA-193368	Synthesis of bile acids and bile salts via 7alpha-hydroxycholesterol	1/3	24/10899	0.00659217797719602	0.01982698471767	0.00368303121690464	CYP27A1	1
25	R-HSA-211976	Endogenous sterols	1/3	27/10899	0.00741415738282225	0.01982698471767	0.00368303121690464	CYP27A1	1
25	R-HSA-192105	Synthesis of bile acids and bile salts	1/3	34/10899	0.00933034574949176	0.01982698471767	0.00368303121690464	CYP27A1	1
25	R-HSA-5579029	Metabolic disorders of biological oxidation enzymes	1/3	34/10899	0.00933034574949176	0.01982698471767	0.00368303121690464	CYP27A1	1
25	R-HSA-5362517	Signaling by Retinoic Acid	1/3	43/10899	0.0117903906849242	0.0209720732869592	0.0038957411678562	CRABP2	1
25	R-HSA-194068	Bile acid and bile salt metabolism	1/3	45/10899	0.0123365136982113	0.0209720732869592	0.0038957411678562	CYP27A1	1
25	R-HSA-1834949	Cytosolic sensors of pathogen-associated DNA	1/3	64/10899	0.017514650573776	0.0255831050466848	0.00475227957523557	IFI16	1
25	R-HSA-211897	Cytochrome P450 - arranged by substrate type	1/3	66/10899	0.0180586623858952	0.0255831050466848	0.00475227957523557	CYP27A1	1
25	R-HSA-211945	Phase I - Functionalization of compounds	1/3	106/10899	0.0288967687086487	0.0377880821574636	0.00701945798590656	CYP27A1	1
25	R-HSA-8957322	Metabolism of steroids	1/3	154/10899	0.0417968633558157	0.050753334074919	0.00942786391484564	CYP27A1	1
25	R-HSA-211859	Biological oxidations	1/3	222/10899	0.0598756866427274	0.0678591115284243	0.0126054077142584	CYP27A1	1
25	R-HSA-5668914	Diseases of metabolism	1/3	249/10899	0.0669904904857651	0.0711773961411254	0.0132218073327168	CYP27A1	1
25	R-HSA-9006931	Signaling by Nuclear Receptors	1/3	299/10899	0.0800710938318023	0.0800710938318023	0.0148738873990964	CRABP2	1
