# Supplementary material for: Proteomic characterization of MET-amplified esophageal adenocarcinomas reveals enrichment of alternative splicing- and androgen signaling-related proteins
Source: Cell Mol Life Sci. 2025 Mar 13;82(1):112. doi: 10.1007/s00018-025-05635-7 (PMC11904063; doi:10.1007/s00018-025-05635-7)
Supplement: Supplementary file 9 — Supplementary Table S7. KEGG overrepresentation analysis of combined PC1 cluster proteins and correlated proteins. Proteins that showed an absolute correlation coefficient greater than 0.4 with the proteins in clusters PC1 were included. A highly statistically significant association is observed with the Proteasome pathway. ID = KEGG pathway ID. [file 18_2025_5635_MOESM9_ESM.tsv]

ID	Description	GeneRatio	BgRatio	pvalue	p.adjust	qvalue	geneID	Count
hsa03050	Proteasome	25/337	46/8662	7.72660144081702e-24	2.03209617893488e-21	1.93571699254153e-21	5717/5718/5688/5709/5702/5689/5684/5696/5698/5686/5692/5694/5701/5699/5714/5691/5710/10197/5700/5705/5706/5708/5695/5721/5719	25
hsa03013	Nucleocytoplasmic transport	28/337	108/8662	3.94940737403071e-16	5.19347069685039e-14	4.94715239483847e-14	3843/11260/10527/7175/9775/5905/5903/1434/6396/57122/5901/23279/7919/10921/53371/79228/10250/9688/348995/55746/23165/81929/84321/79902/5411/26019/22985/10762	28
hsa03040	Spliceosome	38/337	217/8662	2.46894565421687e-15	2.16444235686346e-13	2.06178619545128e-13	9128/10084/55660/23451/23020/6625/6626/1655/9775/58517/4670/3190/6632/6633/3192/6426/8683/6431/10992/7919/9343/23450/8175/10291/6432/55119/10594/9879/11325/10523/84950/26121/84991/84321/9416/51340/22985/27339	38
hsa05014	Amyotrophic lateral sclerosis	41/337	364/8662	5.50291682656875e-10	3.61816781346895e-08	3.44656369664043e-08	5717/5718/317/5688/5709/10452/7175/5702/5868/5689/3181/5684/5686/5692/5694/5701/9782/5714/5691/5903/5710/6396/57122/5700/5705/5706/23279/5708/3710/6432/53371/9688/348995/55746/11273/23165/81929/5695/79902/10762/5719	41
hsa05017	Spinocerebellar ataxia	24/337	143/8662	1.05209614197088e-09	5.53402570676683e-08	5.27155540608567e-08	5717/5718/5688/5709/5702/5689/5684/5686/5692/5694/10105/5701/5714/5691/5710/5700/5705/5706/5708/3710/9698/11273/5695/5719	24
hsa03010	Ribosome	26/337	170/8662	1.66557213235503e-09	7.30075784682288e-08	6.95449416667538e-08	3921/11222/6187/6188/6206/6137/6134/6223/6125/6193/6224/6189/6217/6205/6147/6194/6234/6156/6160/4736/55173/64960/6128/79590/65005/25873	26
hsa03030	DNA replication	12/337	36/8662	5.3393403216909e-09	2.00606643514958e-07	1.91092179934201e-07	5111/4172/5424/4173/4174/4176/5984/2237/5985/4171/6742/4175	12
hsa05171	Coronavirus disease - COVID-19	23/337	233/8662	3.5827896062591e-05	0.00117784208305768	0.00112197885038114	3921/6187/6188/6206/6137/6134/6223/6125/6193/103/6224/6189/6217/6205/6147/6194/6234/6156/6160/4736/6128/4615/25873	23
hsa03008	Ribosome biogenesis in eukaryotes	18/337	167/8662	8.25215385178888e-05	0.00241146273668942	0.0022970907797962	1736/2091/3692/5901/10607/6949/9790/23160/84128/54464/92856/10940/26354/23560/55226/10885/10171/51602	18
hsa05012	Parkinson disease	24/337	266/8662	0.000102868095714398	0.00270543091728868	0.00257711650316072	5717/5718/317/5688/5709/5702/5689/5684/5686/5692/5694/10105/5701/5714/5691/5710/5700/5705/5706/10131/5708/3710/5695/5719	24
hsa04110	Cell cycle	17/337	157/8662	0.000122575479011805	0.0029306682709186	0.00279167119663249	983/5111/4172/10971/5518/2810/4173/4174/4176/4171/7532/7531/5591/3065/4175/9319/9126	17
hsa05020	Prion disease	24/337	272/8662	0.00014538730966691	0.00318640520353312	0.0030352789211162	5717/5718/317/5688/5709/5702/5689/5684/5686/5692/5694/10105/10963/5701/5714/5691/5710/5700/5705/5706/5708/3710/5695/5719	24
hsa03430	Mismatch repair	6/337	23/8662	0.000190851366459355	0.00386106995221618	0.00367794536172684	5111/5424/5984/5985/2956/6742	6
hsa05016	Huntington disease	25/337	306/8662	0.000351013447836981	0.0062956144108941	0.00599702313305102	5717/5718/317/5688/5709/5702/5434/5689/5684/5686/5692/5694/10105/5701/5714/5691/5437/5710/5700/5705/5706/5708/3065/5695/5719	25
hsa03015	mRNA surveillance pathway	12/337	97/8662	0.000359065460697382	0.0062956144108941	0.00599702313305102	8731/5518/9775/1477/29894/7919/10921/10250/8189/5411/26019/22985	12
hsa05169	Epstein-Barr virus infection	18/337	202/8662	0.000870320468655099	0.0142090049038624	0.0135350937247119	5717/5718/317/5709/5702/811/5701/5714/5710/5700/5705/5706/4791/6890/5708/3065/4615/5719	18
hsa03018	RNA degradation	10/337	79/8662	0.00091845278846259	0.0142090049038624	0.0135350937247119	23019/4849/2023/3329/3313/23517/54464/11340/54512/4848	10
hsa03450	Non-homologous end-joining	4/337	13/8662	0.00121719330643206	0.0177845466439795	0.0169410530368907	7520/2237/4361/5591	4
hsa03082	ATP-dependent chromatin remodeling	12/337	117/8662	0.00192728273969219	0.0266776505546866	0.025412370750512	8467/9219/86/3065/1108/5931/54815/6601/6599/10856/8607/51377	12
hsa03410	Base excision repair	6/337	44/8662	0.00671487538038448	0.0883006112520559	0.0841126495016582	5111/328/5424/5984/2237/5985	6
hsa05010	Alzheimer disease	24/337	384/8662	0.0145847998084959	0.182657254744497	0.173994102978548	5717/5718/317/5688/5709/5702/5689/5684/5686/5692/5694/10105/5701/5605/5714/5691/5710/5700/5705/5706/5708/3710/5695/5719	24
