# Supplementary material for: Proteomic characterization of MET-amplified esophageal adenocarcinomas reveals enrichment of alternative splicing- and androgen signaling-related proteins
Source: Cell Mol Life Sci. 2025 Mar 13;82(1):112. doi: 10.1007/s00018-025-05635-7 (PMC11904063; doi:10.1007/s00018-025-05635-7)
Supplement: Supplementary file 10 — Supplementary Table S8.KEGG overrepresentation analysis of combined PC2 cluster proteins and correlated proteins. Proteins that showed an absolute correlation coefficient greater than 0.4 with the proteins in clusters PC2 were included. Several associations to pathways linked to cellular metabolism can be observed. ID = KEGG pathway ID. [file 18_2025_5635_MOESM10_ESM.tsv]

ID	Description	GeneRatio	BgRatio	pvalue	p.adjust	qvalue	geneID	Count
hsa00280	Valine, leucine and isoleucine degradation	16/189	48/8662	1.70861984945888e-15	3.94691185225001e-13	3.18342856162338e-13	587/217/5095/1629/593/38/3712/3155/36/223/3158/4329/3033/56922/3028/64087	16
hsa01200	Carbon metabolism	19/189	115/8662	4.32714637843752e-12	4.99785406709533e-10	4.0310784683339e-10	3417/847/5095/2271/2203/5162/48/38/6389/1373/3418/4967/4329/26007/8801/50/55902/84532/8803	19
hsa00020	Citrate cycle (TCA cycle)	11/189	30/8662	1.51908459664301e-11	1.16969513941512e-09	9.43431486336185e-10	3417/2271/5162/48/6389/3418/4967/5106/8801/50/8803	11
hsa04141	Protein processing in endoplasmic reticulum	21/189	170/8662	9.51723305959174e-11	5.49620209191423e-09	4.43302697775721e-09	6184/6185/5034/3309/9601/824/2923/1650/3703/3998/6748/7841/10130/10483/81567/201595/6238/51726/6400/10273/10525	21
hsa05415	Diabetic cardiomyopathy	21/189	203/8662	2.62625503242062e-09	1.21332982497833e-07	9.78625559449367e-08	4709/4720/4722/2936/4513/506/1509/1537/5162/1327/7416/1376/515/498/4719/6389/509/539/4723/4704/489	21
hsa01210	2-Oxocarboxylic acid metabolism	9/189	33/8662	2.27429508693158e-08	8.75603608468658e-07	7.06228474362964e-07	587/3417/5162/1629/593/48/3418/4967/50	9
hsa00620	Pyruvate metabolism	10/189	47/8662	4.95347124855716e-08	1.63464551202386e-06	1.31844272330018e-06	125/217/2271/5162/10327/38/223/5106/55902/84532	10
hsa00010	Glycolysis / Gluconeogenesis	11/189	67/8662	1.76822547239821e-07	5.01873728157177e-06	4.04792207262795e-06	125/217/2203/5162/10327/218/223/5106/130589/55902/84532	11
hsa00190	Oxidative phosphorylation	15/189	134/8662	1.95535218762537e-07	5.01873728157177e-06	4.04792207262795e-06	4709/4720/4722/4513/506/1537/1327/515/498/4719/6389/509/539/4723/4704	15
hsa00640	Propanoate metabolism	8/189	32/8662	2.97580635776551e-07	6.87411268643832e-06	5.54439710867889e-06	5095/1629/593/4329/8801/55902/84532/8803	8
hsa05208	Chemical carcinogenesis - reactive oxygen species	19/189	223/8662	3.54480197725381e-07	7.444084152233e-06	6.00411435381746e-06	4709/4720/4722/4513/847/506/1537/1327/10327/7416/515/498/4719/6389/2053/509/539/4723/4704	19
hsa00051	Fructose and mannose metabolism	8/189	34/8662	4.94813627364994e-07	9.52516232677613e-06	7.68263263540385e-06	5373/57016/2762/5208/2203/6652/26007/29926	8
hsa00920	Sulfur metabolism	5/189	10/8662	1.08189191787515e-06	1.92243871560893e-05	1.55056574464698e-05	10380/4357/6821/8991/7263	5
hsa05012	Parkinson disease	20/189	266/8662	1.27039749954073e-06	2.09615587424221e-05	1.69067937908804e-05	4709/4720/4722/4513/506/1537/3309/1327/4128/7416/515/498/4719/6389/509/539/4723/4704/90550/89953	20
hsa00630	Glyoxylate and dicarboxylate metabolism	7/189	30/8662	2.80408263376997e-06	4.31828725600575e-05	3.48296579773533e-05	847/5095/48/38/50/55902/84532	7
hsa00071	Fatty acid degradation	8/189	43/8662	3.34027807865612e-06	4.82252647605978e-05	3.88966592054035e-05	125/217/1376/38/36/223/37/3033	8
hsa05020	Prion disease	19/189	272/8662	7.01130951535779e-06	9.52713234145676e-05	7.6842215741073e-05	4709/4720/4722/4513/506/1537/3309/1327/7416/515/498/4719/6389/509/539/4723/4704/90550/89953	19
hsa00520	Amino sugar and nucleotide sugar metabolism	8/189	49/8662	9.28794312393928e-06	0.000119195270090554	9.61383586513014e-05	5373/2762/5238/3074/2582/29926/54187/51706	8
hsa00650	Butanoate metabolism	6/189	27/8662	2.01382881057603e-05	0.000244839186970033	0.00019747794984596	38/3155/7915/3158/622/3033	6
hsa01212	Fatty acid metabolism	8/189	57/8662	2.93175043073771e-05	0.000334229491671437	0.000269576760199792	6342/1376/38/36/37/3295/3033/9524	8
hsa05010	Alzheimer disease	22/189	384/8662	3.03844992428579e-05	0.000334229491671437	0.000269576760199792	4709/4720/4722/4513/506/1537/1327/824/7416/515/498/4719/6389/1499/509/539/4723/4704/90550/489/3028/89953	22
hsa05022	Pathways of neurodegeneration - multiple diseases	25/189	476/8662	3.65987521081116e-05	0.000384286897135172	0.000309951154217022	4709/4720/4722/4513/847/506/1537/3309/1327/824/7416/515/498/4719/6389/1499/509/539/4723/5861/4704/90550/489/3028/89953	25
hsa05014	Amyotrophic lateral sclerosis	21/189	364/8662	4.20855855484347e-05	0.00042268566355167	0.000340922134648647	4709/4720/4722/4513/847/506/1537/3309/1327/7416/515/498/4719/6389/509/539/4723/5861/4704/90550/89953	21
hsa04714	Thermogenesis	16/189	232/8662	4.48762889542285e-05	0.00043193428118445	0.000348381716881511	4709/4720/4722/4513/506/1537/1327/1376/515/498/4719/6389/509/539/4723/4704	16
hsa04146	Peroxisome	9/189	83/8662	7.57089466152394e-05	0.000699550666724812	0.000564230886353574	8443/3417/847/6342/2053/3155/3418/3295/1891	9
hsa00330	Arginine and proline metabolism	7/189	50/8662	9.51430911259926e-05	0.000845309771157857	0.000681794620619461	4942/217/548596/1159/4128/223/2628	7
hsa01250	Biosynthesis of nucleotide sugars	6/189	37/8662	0.000131915724829618	0.00112861231243118	0.000910295645023098	5373/2762/5238/2582/29926/54187	6
hsa00380	Tryptophan metabolism	6/189	42/8662	0.000271908083196802	0.00216588852477452	0.00174692307534787	847/217/4128/38/223/3033	6
hsa00513	Various types of N-glycan biosynthesis	6/189	42/8662	0.000271908083196802	0.00216588852477452	0.00174692307534787	6184/6185/3074/1650/3703/201595	6
hsa05016	Huntington disease	17/189	306/8662	0.000364464548815014	0.00280637702587561	0.00226351667158798	4709/4720/4722/4513/506/1537/1327/7416/515/498/4719/6389/509/539/4723/4704/89953	17
hsa00785	Lipoic acid metabolism	4/189	19/8662	0.000658225842572555	0.00490484418175033	0.00395606024228666	5162/1629/593/4967	4
hsa00510	N-Glycan biosynthesis	6/189	53/8662	0.000975691100486343	0.00704327013163579	0.00568083305217377	6184/6185/1650/3703/7841/201595	6
hsa00040	Pentose and glucuronate interconversions	5/189	36/8662	0.00102066691749444	0.00714466842246107	0.00576261704614085	57016/10327/6652/51181/51084	5
hsa00340	Histidine metabolism	4/189	22/8662	0.00118026009745719	0.00788967835683498	0.00636351364392705	217/4128/218/223	4
hsa01230	Biosynthesis of amino acids	7/189	75/8662	0.00119540581164166	0.00788967835683498	0.00636351364392705	587/3417/435/48/1373/3418/50	7
hsa04932	Non-alcoholic fatty liver disease	10/189	155/8662	0.00204972302437911	0.0131523894064326	0.0106082156524884	4709/4720/4722/4513/1537/1327/4719/6389/4723/4704	10
hsa00561	Glycerolipid metabolism	6/189	63/8662	0.00241248883551647	0.0150617546217379	0.0121482368104243	57016/217/8513/10327/223/26007	6
hsa00410	beta-Alanine metabolism	4/189	31/8662	0.00435700690205654	0.026486015641449	0.0213626100183936	217/218/223/4329	4
hsa00120	Primary bile acid biosynthesis	3/189	17/8662	0.00554847426458699	0.0320424388779899	0.0258442090745236	6342/3295/1593	3
hsa00910	Nitrogen metabolism	3/189	17/8662	0.00554847426458699	0.0320424388779899	0.0258442090745236	760/1373/768	3
hsa03320	PPAR signaling pathway	6/189	75/8662	0.00576734506364549	0.0324940660902953	0.0262084743585431	6342/1376/3158/1593/5106/10999	6
hsa01240	Biosynthesis of cofactors	9/189	153/8662	0.00622637109523809	0.0342450410238095	0.0276207439563194	5373/587/217/210/10327/204/4832/29926/51004	9
hsa04964	Proximal tubule bicarbonate reclamation	3/189	23/8662	0.0131307534123724	0.070539628796698	0.0568945741490797	760/476/5106	3
hsa04970	Salivary secretion	6/189	93/8662	0.0158496122029918	0.083210464065707	0.0671143866011854	6522/476/6558/4069/4586/1755	6
hsa01040	Biosynthesis of unsaturated fatty acids	3/189	27/8662	0.0203526816797641	0.104477099289456	0.0842672434460408	6342/3295/9524	3
hsa00053	Ascorbate and aldarate metabolism	3/189	30/8662	0.0269415431491528	0.135293401466398	0.109122497423342	217/10327/223	3
hsa03060	Protein export	3/189	31/8662	0.0293613148899132	0.144307739139786	0.116393118376588	3309/9789/90701	3
hsa00052	Galactose metabolism	3/189	32/8662	0.0318922244935167	0.153481330375049	0.123792187178782	57016/2582/130589	3
hsa00480	Glutathione metabolism	4/189	57/8662	0.0353704750105837	0.166746525049894	0.134491387258288	3417/2936/290/3418	4
hsa04260	Cardiac muscle contraction	5/189	87/8662	0.0412226294369204	0.190448547998572	0.153608534954419	4513/476/1537/1327/489	5
hsa00350	Tyrosine metabolism	3/189	36/8662	0.0431132645747907	0.195277727779934	0.157503567177254	125/4128/218	3
hsa00250	Alanine, aspartate and glutamate metabolism	3/189	37/8662	0.0461882303470192	0.202677194589614	0.16347169488431	435/1373/7915	3
hsa00360	Phenylalanine metabolism	2/189	16/8662	0.0465016939967514	0.202677194589614	0.16347169488431	4128/218	2
hsa00310	Lysine degradation	4/189	63/8662	0.048295256284586	0.206596374106285	0.166632755601788	217/38/223/3033	4
hsa00450	Selenocompound metabolism	2/189	17/8662	0.0519621232943733	0.218240917836368	0.176024800442183	4141/10587	2
