# Supplementary material for: Proteomic characterization of MET-amplified esophageal adenocarcinomas reveals enrichment of alternative splicing- and androgen signaling-related proteins
Source: Cell Mol Life Sci. 2025 Mar 13;82(1):112. doi: 10.1007/s00018-025-05635-7 (PMC11904063; doi:10.1007/s00018-025-05635-7)
Supplement: Supplementary file 11 — Supplementary Table S9. Detailed results of univariable Cox regression on MET-amplified EACs examine the relationship between survival and protein expression for all proteins derived from mass spectrometry. HR = Hazard ration; LowerCI = Lower confidence interval; UpperCI = Upper confidence interval. [file 18_2025_5635_MOESM11_ESM.tsv]

UniProt	Gene_Name	Protein_Name	Description	Coefficient	PValue	HR	LowerCI	UpperCI	n
A0A0B4J1U7	IGHV6-1	HV601_HUMAN	Immunoglobulin heavy variable 6-1	0.148417262623217	0.375741207101998	1.1599968187101	0.835279485644851	1.61094896084838	18
A0AV96	RBM47	RBM47_HUMAN	RNA-binding protein 47	0.0648380431404835	0.810187418475204	1.06698620465505	0.628602165800327	1.81109710221044	18
A0AVT1	UBA6	UBA6_HUMAN	Ubiquitin-like modifier-activating enzyme 6	1.93684906767253	0.0447137850181824	6.93685892553411	1.04677034998711	45.9699797126991	18
A0FGR8	ESYT2	ESYT2_HUMAN	Extended synaptotagmin-2	-0.513131934323114	0.360905388035911	0.598617808160206	0.199106735767621	1.7997546836625	18
A1L0T0	ILVBL	HACL2_HUMAN	2-hydroxyacyl-CoA lyase 2	-0.052469533616956	0.884650390411923	0.948883229655368	0.467047009928549	1.92781318449923	18
A1L4H1	SSC5D	SRCRL_HUMAN	Soluble scavenger receptor cysteine-rich domain-containing protein SSC5D	-0.115433650469603	0.628683891745066	0.890979686359743	0.558059591563168	1.42250901786686	18
A1X283	SH3PXD2B	SPD2B_HUMAN	SH3 and PX domain-containing protein 2B	0.131655056747053	0.501500715833993	1.14071476953169	0.77704475280126	1.67458847220417	18
A2RRP1	NBAS	NBAS_HUMAN	NBAS subunit of NRZ tethering complex	0.28285274014503	0.581819335046624	1.32690974689224	0.484916549267677	3.63091232719656	18
A3KMH1	VWA8	VWA8_HUMAN	von Willebrand factor A domain-containing protein 8	-0.111637896100344	0.846735217308789	0.894368053032738	0.288323188945979	2.77429719478943	18
A5YKK6	CNOT1	CNOT1_HUMAN	CCR4-NOT transcription complex subunit 1	-0.132961098325245	0.91139890846733	0.87549914982949	0.0841702188334559	9.10653164474717	18
A6NDG6	PGP	PGP_HUMAN	Glycerol-3-phosphate phosphatase	0.106379253579893	0.73891579904354	1.112243618902	0.59499539481929	2.07915200446878	18
A6NHR9	SMCHD1	SMHD1_HUMAN	Structural maintenance of chromosomes flexible hinge domain-containing protein 1	0.513878553928182	0.182303330539308	1.67176265849919	0.785603295810193	3.5575084794801	18
A8K2U0	A2ML1	A2ML1_HUMAN	Alpha-2-macroglobulin-like protein 1	0.0777203900408949	0.510760918494592	1.08082040826579	0.857353522343421	1.36253333599287	18
A8MXV4	NUDT19	NUD19_HUMAN	Acyl-coenzyme A diphosphatase NUDT19	0.18708578523477	0.628924310711934	1.20573071450591	0.564559416182503	2.57508158438542	18
B0I1T2	MYO1G	MYO1G_HUMAN	Unconventional myosin-Ig	-0.0825215263886021	0.726202589414649	0.920791616325308	0.58019313244703	1.46133615390971	18
C9JI98	TMEM238	TM238_HUMAN	Transmembrane protein 238	-0.0220407479862031	0.918946299059184	0.978200374543732	0.639828361908522	1.49551978268557	18
O00116	AGPS	ADAS_HUMAN	Alkyldihydroxyacetonephosphate synthase, peroxisomal	0.186362354786115	0.60503907236888	1.20485876762865	0.594571494987533	2.44156449168837	18
O00139	KIF2A	KIF2A_HUMAN	Kinesin-like protein KIF2A	-0.0666673284402913	0.836264037941844	0.935506365937974	0.497133862335923	1.76043562311011	18
O00148	DDX39A	DX39A_HUMAN	ATP-dependent RNA helicase DDX39A	0.483452735656712	0.215282718400975	1.62166392392283	0.754867859118016	3.483780439699	18
O00151	PDLIM1	PDLI1_HUMAN	PDZ and LIM domain protein 1	-0.0374447146508774	0.960566806588036	0.963247669732493	0.218317102575929	4.24999261302665	18
O00154	ACOT7	BACH_HUMAN	Cytosolic acyl coenzyme A thioester hydrolase	0.651989079746764	0.172356620996491	1.91935478435418	0.752458696153305	4.8958471834482	18
O00159	MYO1C	MYO1C_HUMAN	Unconventional myosin-Ic	-0.218415461572249	0.554300220169257	0.80379142783604	0.389708837290563	1.65785478193041	18
O00160	MYO1F	MYO1F_HUMAN	Unconventional myosin-If	-0.40442106781313	0.510148834974867	0.667363056996549	0.200297986370483	2.22355430483454	18
O00161	SNAP23	SNP23_HUMAN	Synaptosomal-associated protein 23	-0.144592193180465	0.697623997660967	0.865375127040073	0.417280363960215	1.79465456603901	18
O00170	AIP	AIP_HUMAN	AH receptor-interacting protein	0.517993210264271	0.18872686967722	1.67865555854689	0.775352447920509	3.6343271911992	18
O00178	GTPBP1	GTPB1_HUMAN	GTP-binding protein 1	-0.263548121992628	0.25701577201965	0.768320648429025	0.487109223193	1.2118773176432	18
O00182	LGALS9	LEG9_HUMAN	Galectin-9	-0.397514076006836	0.192880821084074	0.671988483666527	0.369404306890996	1.22242354449237	18
O00186	STXBP3	STXB3_HUMAN	Syntaxin-binding protein 3	0.497336155054499	0.229949446388842	1.64433517740653	0.730056246189187	3.70360255085864	18
O00203	AP3B1	AP3B1_HUMAN	AP-3 complex subunit beta-1	0.995773043963587	0.499631441715337	2.70681602048047	0.150272511320406	48.7571073668135	18
O00204	SULT2B1	ST2B1_HUMAN	Sulfotransferase 2B1	0.0196986958270069	0.95460738537672	1.01989399541015	0.517587583091733	2.00967680804915	18
O00217	NDUFS8	NDUS8_HUMAN	NADH dehydrogenase [ubiquinone] iron-sulfur protein 8, mitochondrial	0.315211146141462	0.285136201830859	1.37054866647038	0.768900037146003	2.44297510263622	18
O00231	PSMD11	PSD11_HUMAN	26S proteasome non-ATPase regulatory subunit 11	0.779755358778901	0.553667917354598	2.18093865273388	0.165194692979984	28.7932579502719	18
O00232	PSMD12	PSD12_HUMAN	26S proteasome non-ATPase regulatory subunit 12	0.447456678111568	0.493746689324532	1.56432853078637	0.434296585655074	5.63468337781452	18
O00233	PSMD9	PSMD9_HUMAN	26S proteasome non-ATPase regulatory subunit 9	0.436417254345973	0.593177525317597	1.54715421690831	0.312024481409484	7.67146911064268	18
O00264	PGRMC1	PGRC1_HUMAN	Membrane-associated progesterone receptor component 1	-1.90215837978818	0.059201590689468	0.149246141477874	0.0206882773945051	1.0766682175264	18
O00267	SUPT5H	SPT5H_HUMAN	Transcription elongation factor SPT5	0.226392309272071	0.601491438638835	1.2540675511143	0.536210073984348	2.93296508040563	18
O00273	DFFA	DFFA_HUMAN	DNA fragmentation factor subunit alpha	0.115745236851609	0.736900312711313	1.12270981060975	0.571493951859914	2.20558295453031	18
O00291	HIP1	HIP1_HUMAN	Huntingtin-interacting protein 1	-0.00089725082202018	0.9979106143178	0.999103151587136	0.510454235611741	1.95552713225128	18
O00299	CLIC1	CLIC1_HUMAN	Chloride intracellular channel protein 1	0.160058114878462	0.820238095337408	1.17357907141516	0.295093189985828	4.66729793706801	18
O00303	EIF3F	EIF3F_HUMAN	Eukaryotic translation initiation factor 3 subunit F	0.285067209128777	0.475831522245417	1.32985140327224	0.607424085197183	2.9114827644858	18
O00330	PDHX	ODPX_HUMAN	Pyruvate dehydrogenase protein X component, mitochondrial	0.737713741110524	0.266973720498816	2.09114913682669	0.568460711574227	7.69253639418844	18
O00339	MATN2	MATN2_HUMAN	Matrilin-2	0.0944305463518779	0.654919903012127	1.09903282864281	0.726383433415084	1.66285890188301	18
O00391	QSOX1	QSOX1_HUMAN	Sulfhydryl oxidase 1	0.441638743279457	0.269057077561848	1.5552537930517	0.710676189546116	3.4035393282931	18
O00401	WASL	WASL_HUMAN	Actin nucleation-promoting factor WASL	0.702583313358768	0.112390904209401	2.01896158692809	0.848045010716713	4.80659144028954	18
O00410	IPO5	IPO5_HUMAN	Importin-5	2.22060487348289	0.078980069914581	9.21290182086286	0.773342447608338	109.754171936835	18
O00422	SAP18	SAP18_HUMAN	Histone deacetylase complex subunit SAP18	0.326490695398143	0.238040737051214	1.38609535263762	0.80585396075325	2.38412965645506	18
O00423	EML1	EMAL1_HUMAN	Echinoderm microtubule-associated protein-like 1	-0.079278033453996	0.69371439590768	0.923783046145298	0.622613277673974	1.37063430374247	18
O00425	IGF2BP3	IF2B3_HUMAN	Insulin-like growth factor 2 mRNA-binding protein 3	0.227013222225212	0.348279126569319	1.25484645969309	0.78085312141515	2.01656315921557	18
O00429	DNM1L	DNM1L_HUMAN	Dynamin-1-like protein	0.33523353678435	0.740860621482278	1.39826689384915	0.191758968554968	10.1958741286935	18
O00442	RTCA	RTCA_HUMAN	RNA 3'-terminal phosphate cyclase	0.447756630958819	0.0968129732585422	1.56479782596291	0.92242473957264	2.65451709076307	18
O00461	GOLIM4	GOLI4_HUMAN	Golgi integral membrane protein 4	-0.0847236854598736	0.759492842788836	0.918766117768232	0.53412359782271	1.58040420344637	18
O00468	AGRN	AGRIN_HUMAN	Agrin	0.0643393149734346	0.909255747299754	1.0664542012545	0.352732648544569	3.22432462111505	18
O00469	PLOD2	PLOD2_HUMAN	Procollagen-lysine,2-oxoglutarate 5-dioxygenase 2	-0.0840161625821381	0.678863801931068	0.919416395832018	0.617699606438384	1.36850744296056	18
O00471	EXOC5	EXOC5_HUMAN	Exocyst complex component 5	0.13248626357031	0.782280851105769	1.14166333360336	0.446124854370775	2.92159281090196	18
O00487	PSMD14	PSDE_HUMAN	26S proteasome non-ATPase regulatory subunit 14	0.191038085083242	0.532234470894834	1.21050555340817	0.66469217167072	2.20451474725346	18
O00515	LAD1	LAD1_HUMAN	Ladinin-1	0.112855139220348	0.647979977293789	1.11946975394083	0.689623678102808	1.81724115598234	18
O00534	VWA5A	VMA5A_HUMAN	von Willebrand factor A domain-containing protein 5A	-0.314677612609907	0.533709535393455	0.730024186928431	0.270986845010114	1.96664643806095	18
O00541	PES1	PESC_HUMAN	Pescadillo homolog	-0.0572020203188216	0.874507114834541	0.94440326144566	0.464371431549787	1.92065544870535	18
O00567	NOP56	NOP56_HUMAN	Nucleolar protein 56	-0.0474963940122148	0.951604964062615	0.953613911846544	0.205699027385187	4.42092266758455	18
O00571	DDX3X	DDX3X_HUMAN	ATP-dependent RNA helicase DDX3X	0.896270464676027	0.419885097980189	2.45044701906837	0.277612538485192	21.6297528419502	18
O00748	CES2	EST2_HUMAN	Cocaine esterase	-0.135569525216083	0.451118043564291	0.873218450116536	0.613741638588301	1.24239649663955	18
O00764	PDXK	PDXK_HUMAN	Pyridoxal kinase	0.0673893030919365	0.696111632079337	1.06971183925052	0.762783833404126	1.50014115260683	18
O14548	COX7A2L	COX7R_HUMAN	Cytochrome c oxidase subunit 7A-related protein, mitochondrial	-0.0599250876253134	0.862944628559687	0.941835086044448	0.476970984152118	1.8597637147283	18
O14558	HSPB6	HSPB6_HUMAN	Heat shock protein beta-6	-0.175244543133867	0.240450415670827	0.839251762416885	0.626350325072781	1.12452008488701	18
O14579	COPE	COPE_HUMAN	Coatomer subunit epsilon	0.305782756995106	0.157506174831184	1.35768732643337	0.888505865433788	2.07462319391425	18
O14617	AP3D1	AP3D1_HUMAN	AP-3 complex subunit delta-1	0.496256634915898	0.425020901271351	1.64256104224752	0.485297639851184	5.55948876721632	18
O14618	CCS	CCS_HUMAN	Copper chaperone for superoxide dismutase	-0.335866971011813	0.426596870662721	0.714718177728279	0.312274907769459	1.63580890063813	18
O14639	ABLIM1	ABLM1_HUMAN	Actin-binding LIM protein 1	-0.114769961414843	0.701067059241989	0.891571216099786	0.496214669596772	1.60192610594039	18
O14657	TOR1B	TOR1B_HUMAN	Torsin-1B	0.0875898499914765	0.81336036286721	1.09154033492686	0.527529336659307	2.25856690798927	18
O14672	ADAM10	ADA10_HUMAN	Disintegrin and metalloproteinase domain-containing protein 10	-0.0401491296524451	0.826631757954074	0.96064616764047	0.670702537890157	1.37593196278237	18
O14683	TP53I11	P5I11_HUMAN	Tumor protein p53-inducible protein 11	-0.0360738349525993	0.851544209642882	0.96456907194213	0.661088882074907	1.40736521181108	18
O14727	APAF1	APAF_HUMAN	Apoptotic protease-activating factor 1	-0.248798044441982	0.498653285765868	0.779737429792308	0.379272128371531	1.60304544926521	18
O14732	IMPA2	IMPA2_HUMAN	Inositol monophosphatase 2	0.758047619097349	0.0401667637890915	2.13410556351965	1.03459533489167	4.40211394991687	18
O14733	MAP2K7	MP2K7_HUMAN	Dual specificity mitogen-activated protein kinase kinase 7	-0.680713275385517	0.079420509036491	0.506255763778095	0.236611858034658	1.08318704095127	18
O14734	ACOT8	ACOT8_HUMAN	Acyl-coenzyme A thioesterase 8	0.113444270985485	0.597826099909674	1.12012946344182	0.734883974363504	1.70733076055599	18
O14735	CDIPT	CDIPT_HUMAN	CDP-diacylglycerol--inositol 3-phosphatidyltransferase	0.211516973384836	0.318267864631278	1.23555093693226	0.815568711542204	1.87180564451458	18
O14737	PDCD5	PDCD5_HUMAN	Programmed cell death protein 5	0.4782541515894	0.477650106380856	1.61325544272038	0.430929623549353	6.03948529235627	18
O14744	PRMT5	ANM5_HUMAN	Protein arginine N-methyltransferase 5	1.10186145394826	0.270590552702401	3.00976334861775	0.423846735067746	21.3725261166276	18
O14745	SLC9A3R1	NHRF1_HUMAN	Na(+)/H(+) exchange regulatory cofactor NHE-RF1	-0.111539175316672	0.53155349339528	0.894456350106131	0.630675486135396	1.26856391255617	18
O14773	TPP1	TPP1_HUMAN	Tripeptidyl-peptidase 1	0.0244937317235638	0.967917397345837	1.0247961673814	0.310646475613425	3.38071495131496	18
O14776	TCERG1	TCRG1_HUMAN	Transcription elongation regulator 1	-0.357281997316099	0.557645078341908	0.699575191589579	0.211915907914494	2.30943232862474	18
O14786	NRP1	NRP1_HUMAN	Neuropilin-1	-0.0730466284581958	0.886192539520192	0.929557485182911	0.34185728440828	2.52759603983635	18
O14818	PSMA7	PSA7_HUMAN	Proteasome subunit alpha type-7	-0.382470156390675	0.640520702150753	0.682174249214454	0.137000764100717	3.3967818307144	18
O14828	SCAMP3	SCAM3_HUMAN	Secretory carrier-associated membrane protein 3	0.489127509170463	0.389126270354256	1.63089266013431	0.535769834769178	4.96446551535677	18
O14841	OPLAH	OPLA_HUMAN	5-oxoprolinase	-0.149341551725398	0.657932140032544	0.861274894729779	0.444672881487904	1.66818008287283	18
O14874	BCKDK	BCKD_HUMAN	[3-methyl-2-oxobutanoate dehydrogenase [lipoamide]] kinase, mitochondrial	0.228512877618102	0.444996841412955	1.25672970871294	0.69915663312092	2.2589638515073	18
O14879	IFIT3	IFIT3_HUMAN	Interferon-induced protein with tetratricopeptide repeats 3	0.964730286762662	0.022231897384906	2.62407981196023	1.14766678266792	5.99982064788022	18
O14908	GIPC1	GIPC1_HUMAN	PDZ domain-containing protein GIPC1	0.0725665424840211	0.704309243895203	1.07526435447075	0.739189838942781	1.56413599197878	18
O14920	IKBKB	IKKB_HUMAN	Inhibitor of nuclear factor kappa-B kinase subunit beta	-0.228278113329469	0.659967155275402	0.795902877852947	0.287874531912459	2.20047736340648	18
O14936	CASK	CSKP_HUMAN	Peripheral plasma membrane protein CASK	-0.454115282969076	0.387180468956427	0.635009523242845	0.22686923680741	1.77739873542844	18
O14939	PLD2	PLD2_HUMAN	Phospholipase D2	0.223962393057703	0.608951449740284	1.2510239713574	0.530414108370804	2.9506397967392	18
O14949	UQCRQ	QCR8_HUMAN	Cytochrome b-c1 complex subunit 8	-0.0701974904654255	0.823354580769035	0.932209699198136	0.503321537167017	1.72656017894723	18
O14974	PPP1R12A	MYPT1_HUMAN	Protein phosphatase 1 regulatory subunit 12A	-0.220746363799165	0.420441732061531	0.801920050453058	0.468711022701225	1.37200905498772	18
O14976	GAK	GAK_HUMAN	Cyclin-G-associated kinase	0.237453878775533	0.543019735610142	1.26801651296783	0.58996617445075	2.72535265035493	18
O14979	HNRNPDL	HNRDL_HUMAN	Heterogeneous nuclear ribonucleoprotein D-like	0.157606297837955	0.647132998298532	1.17070519479898	0.596173257878604	2.298913336043	18
O14980	XPO1	XPO1_HUMAN	Exportin-1	0.690595264114325	0.58353580039184	1.99490267385024	0.168917088769277	23.5597043918428	18
O15020	SPTBN2	SPTN2_HUMAN	Spectrin beta chain, non-erythrocytic 2	0.0823474471734921	0.777317679412523	1.08583301390808	0.613647813651128	1.92135180451079	18
O15027	SEC16A	SC16A_HUMAN	Protein transport protein Sec16A	0.047427095607643	0.962692304364405	1.04856975299393	0.143725845370948	7.64997084592554	18
O15031	PLXNB2	PLXB2_HUMAN	Plexin-B2	-1.96246788468959	0.103158636010422	0.140511227173935	0.0132654386598389	1.48833411907427	18
O15061	SYNM	SYNEM_HUMAN	Synemin	-0.137602474949855	0.376709902600135	0.87144504413423	0.642301742727313	1.18233598701058	18
O15067	PFAS	PUR4_HUMAN	Phosphoribosylformylglycinamidine synthase	0.072074339158118	0.93048601906977	1.07473523600687	0.212822704999229	5.42731485119939	18
O15111	CHUK	IKKA_HUMAN	Inhibitor of nuclear factor kappa-B kinase subunit alpha	0.424654048826192	0.574346076122093	1.52906134758408	0.347424164245971	6.72960848808535	18
O15116	LSM1	LSM1_HUMAN	U6 snRNA-associated Sm-like protein LSm1	-2.49313930164276	0.040225995050487	0.0826500953014839	0.00763410835501587	0.894804990402861	18
O15117	FYB1	FYB1_HUMAN	FYN-binding protein 1	-0.0506551830126278	0.88589193489451	0.950606399260733	0.475923797263677	1.89873364498898	18
O15118	NPC1	NPC1_HUMAN	NPC intracellular cholesterol transporter 1	0.243925102604571	0.456501627383964	1.27624873920324	0.671576964305576	2.42535246276961	18
O15126	SCAMP1	SCAM1_HUMAN	Secretory carrier-associated membrane protein 1	-0.0739641866720686	0.868476368168326	0.928704953260761	0.386972877513559	2.22882000349198	18
O15127	SCAMP2	SCAM2_HUMAN	Secretory carrier-associated membrane protein 2	-0.195938268685912	0.345431852797419	0.822062980139906	0.547182462266238	1.23503143817444	18
O15143	ARPC1B	ARC1B_HUMAN	Actin-related protein 2/3 complex subunit 1B	0.393694290654343	0.570926398151842	1.48244728140589	0.379861225110243	5.78540213339734	18
O15144	ARPC2	ARPC2_HUMAN	Actin-related protein 2/3 complex subunit 2	-1.32748980119707	0.0995787486465903	0.265141985750761	0.0546215566847347	1.28704264167382	18
O15145	ARPC3	ARPC3_HUMAN	Actin-related protein 2/3 complex subunit 3	1.46267955188027	0.106727361001975	4.31751304250318	0.730122920341136	25.5312062569895	18
O15160	POLR1C	RPAC1_HUMAN	DNA-directed RNA polymerases I and III subunit RPAC1	0.37197155797596	0.449797586056918	1.45059172294177	0.552834161933919	3.80623429512067	18
O15173	PGRMC2	PGRC2_HUMAN	Membrane-associated progesterone receptor component 2	0.252291608002056	0.383310967548319	1.28697127369304	0.729863500654744	2.26932167155263	18
O15195	VILL	VILL_HUMAN	Villin-like protein	-0.10412504382547	0.719987872722006	0.901112611807872	0.509956792508655	1.59229948710885	18
O15212	PFDN6	PFD6_HUMAN	Prefoldin subunit 6	0.531925646114443	0.134960450287115	1.70220700295665	0.847454726212388	3.41907194719978	18
O15228	GNPAT	GNPAT_HUMAN	Dihydroxyacetone phosphate acyltransferase	0.0966206865427972	0.795291942469958	1.10144250241043	0.530839556840985	2.2853903227102	18
O15230	LAMA5	LAMA5_HUMAN	Laminin subunit alpha-5	-0.489246578350469	0.11289232764073	0.613088134093449	0.334837463088765	1.12256572696151	18
O15231	ZNF185	ZN185_HUMAN	Zinc finger protein 185	0.108987502112922	0.620926735499074	1.11514841325541	0.724006611531092	1.71760307679547	18
O15247	CLIC2	CLIC2_HUMAN	Chloride intracellular channel protein 2	0.309237417797545	0.373701036650288	1.36238578674241	0.689283588678228	2.69278866116194	18
O15258	RER1	RER1_HUMAN	Protein RER1	-0.0237948276827312	0.92748826724239	0.976486037109407	0.584932544449032	1.63014520173056	18
O15260	SURF4	SURF4_HUMAN	Surfeit locus protein 4	0.105445555088496	0.477879737664637	1.11120560338514	0.830477565752602	1.48682871628873	18
O15264	MAPK13	MK13_HUMAN	Mitogen-activated protein kinase 13	-0.214989811308326	0.54415037215007	0.806549657821247	0.402647229912396	1.6156136245445	18
O15269	SPTLC1	SPTC1_HUMAN	Serine palmitoyltransferase 1	0.485693823054863	0.152540848031505	1.62530228993208	0.835508784915067	3.16167535440934	18
O15270	SPTLC2	SPTC2_HUMAN	Serine palmitoyltransferase 2	-0.202726403044464	0.566371472819145	0.816501603221495	0.408333840985929	1.63267111649031	18
O15294	OGT	OGT1_HUMAN	UDP-N-acetylglucosamine--peptide N-acetylglucosaminyltransferase 110 kDa subunit	2.3203691444429	0.0770948310216317	10.1794312930889	0.77706306309117	133.349307633428	18
O15305	PMM2	PMM2_HUMAN	Phosphomannomutase 2	0.325731101516835	0.227952529938791	1.38504288286425	0.815630800520053	2.35197565632607	18
O15321	TM9SF1	TM9S1_HUMAN	Transmembrane 9 superfamily member 1	-0.0403505270962467	0.924466437925021	0.960452715438953	0.417067875353861	2.21179686354743	18
O15327	INPP4B	INP4B_HUMAN	Inositol polyphosphate 4-phosphatase type II	-0.186610667425885	0.610110732971217	0.829766728722014	0.404992438714207	1.70006340434394	18
O15355	PPM1G	PPM1G_HUMAN	Protein phosphatase 1G	0.525276459903709	0.191315448009749	1.69092625707644	0.769045514507891	3.71789647417703	18
O15357	INPPL1	SHIP2_HUMAN	Phosphatidylinositol 3,4,5-trisphosphate 5-phosphatase 2	0.274409625956527	0.551083653189095	1.3157536587174	0.533771624770675	3.24334904683627	18
O15371	EIF3D	EIF3D_HUMAN	Eukaryotic translation initiation factor 3 subunit D	-0.163896484250376	0.840762250167402	0.848829884594348	0.171579349544731	4.19929423262335	18
O15372	EIF3H	EIF3H_HUMAN	Eukaryotic translation initiation factor 3 subunit H	0.398247791719132	0.214933823707123	1.4892129988408	0.793602928265514	2.79454028825663	18
O15382	BCAT2	BCAT2_HUMAN	Branched-chain-amino-acid aminotransferase, mitochondrial	0.48366502799587	0.531077682232073	1.62200822729576	0.357084406932457	7.36775574160756	18
O15438	ABCC3	MRP3_HUMAN	ATP-binding cassette sub-family C member 3	-0.0149755105231932	0.961166441535625	0.985136064774465	0.539129110716042	1.80011252746186	18
O15439	ABCC4	MRP4_HUMAN	ATP-binding cassette sub-family C member 4	-0.181280836046073	0.802863451387235	0.834201052071363	0.200984207731847	3.46241828216387	18
O15460	P4HA2	P4HA2_HUMAN	Prolyl 4-hydroxylase subunit alpha-2	0.215300956861756	0.542342236566897	1.24023509806748	0.62045866837252	2.47910646895007	18
O15484	CAPN5	CAN5_HUMAN	Calpain-5	-0.667424171130389	0.11007692976967	0.513028350538698	0.226252157515001	1.16329537515684	18
O15498	YKT6	YKT6_HUMAN	Synaptobrevin homolog YKT6	0.993535844776512	0.482164061510041	2.70076710271977	0.169123339303617	43.1291326978744	18
O15511	ARPC5	ARPC5_HUMAN	Actin-related protein 2/3 complex subunit 5	0.13266425902602	0.328030024696268	1.14186656257507	0.875309605874821	1.48959778114612	18
O15533	TAPBP	TPSN_HUMAN	Tapasin	0.450801159514282	0.231105214551434	1.56956915716912	0.750496178560178	3.28255813888735	18
O43143	DHX15	DHX15_HUMAN	ATP-dependent RNA helicase DHX15	0.633659434461591	0.507461172319882	1.88449415944706	0.289342496506029	12.2737526629313	18
O43148	RNMT	MCES_HUMAN	mRNA cap guanine-N7 methyltransferase	0.399384522282249	0.0891936263193706	1.49090679528428	0.940668809125741	2.36300284506162	18
O43149	ZZEF1	ZZEF1_HUMAN	Zinc finger ZZ-type and EF-hand domain-containing protein 1	-0.329947097300567	0.53803965651958	0.718961767444153	0.251544753452981	2.05492667189754	18
O43172	PRPF4	PRP4_HUMAN	U4/U6 small nuclear ribonucleoprotein Prp4	0.368161880634605	0.282881956499684	1.44507594985236	0.738018192144035	2.82952984502333	18
O43175	PHGDH	SERA_HUMAN	D-3-phosphoglycerate dehydrogenase	0.254474896694713	0.215733664815033	1.28978417309102	0.862071144033178	1.92970525074445	18
O43237	DYNC1LI2	DC1L2_HUMAN	Cytoplasmic dynein 1 light intermediate chain 2	0.274066161642092	0.420571206731704	1.31530182188839	0.675125747936198	2.56251355832813	18
O43242	PSMD3	PSMD3_HUMAN	26S proteasome non-ATPase regulatory subunit 3	0.806702069001195	0.447162471362211	2.24050675233304	0.279911973070976	17.9337469997293	18
O43252	PAPSS1	PAPS1_HUMAN	Bifunctional 3'-phosphoadenosine 5'-phosphosulfate synthase 1	0.23326087420116	0.481968371073819	1.26271084504688	0.659059967045042	2.41926191534259	18
O43290	SART1	SNUT1_HUMAN	U4/U6.U5 tri-snRNP-associated protein 1	-0.0354401122296388	0.919061201990324	0.965180535009441	0.48723693358025	1.91195166244038	18
O43291	SPINT2	SPIT2_HUMAN	Kunitz-type protease inhibitor 2	-0.132671148278175	0.630172010331717	0.875753037654808	0.510312917405074	1.50288843727787	18
O43293	DAPK3	DAPK3_HUMAN	Death-associated protein kinase 3	-0.220746555351299	0.440749362831194	0.801919896843575	0.457508471132809	1.40560352764907	18
O43294	TGFB1I1	TGFI1_HUMAN	Transforming growth factor beta-1-induced transcript 1 protein	-0.172811376018894	0.467682450072527	0.841296288534554	0.527723876534559	1.34119276495473	18
O43310	CTIF	CTIF_HUMAN	CBP80/20-dependent translation initiation factor	0.953630070883686	0.145292540297015	2.5951130257812	0.719096343097076	9.36538153924404	18
O43314	PPIP5K2	VIP2_HUMAN	Inositol hexakisphosphate and diphosphoinositol-pentakisphosphate kinase 2	0.377368591413044	0.516923174107222	1.45844177942804	0.465862043423711	4.56584187101636	18
O43390	HNRNPR	HNRPR_HUMAN	Heterogeneous nuclear ribonucleoprotein R	0.428577365811072	0.661529169171104	1.53507212331922	0.225353368251959	10.4566727449892	18
O43395	PRPF3	PRPF3_HUMAN	U4/U6 small nuclear ribonucleoprotein Prp3	0.504616044608593	0.352328388275752	1.656349434059	0.571916659137958	4.79701614539924	18
O43396	TXNL1	TXNL1_HUMAN	Thioredoxin-like protein 1	0.244005709516501	0.236555195486097	1.27635161781927	0.852111628139918	1.91180755961047	18
O43399	TPD52L2	TPD54_HUMAN	Tumor protein D54	0.00154804545862353	0.991191122302673	1.00154924429953	0.760888662431895	1.31832807910547	18
O43402	EMC8	EMC8_HUMAN	ER membrane protein complex subunit 8	0.684794029696568	0.10914367362131	1.9833632795269	0.858140233000185	4.58401756181832	18
O43414	ERI3	ERI3_HUMAN	ERI1 exoribonuclease 3	-0.0373076255755258	0.919728612743945	0.963379729516641	0.46631396201506	1.99029104604331	18
O43432	EIF4G3	IF4G3_HUMAN	Eukaryotic translation initiation factor 4 gamma 3	-0.286594521092573	0.41204239177366	0.750816107218225	0.378568502184834	1.48909595913263	18
O43488	AKR7A2	ARK72_HUMAN	Aflatoxin B1 aldehyde reductase member 2	0.149267261915127	0.395050675144533	1.16098323435153	0.823065600128031	1.63763625917018	18
O43491	EPB41L2	E41L2_HUMAN	Band 4.1-like protein 2	-0.0410928416545186	0.944674698524847	0.95974002195985	0.300685164696638	3.06334005763402	18
O43493	TGOLN2	TGON2_HUMAN	Trans-Golgi network integral membrane protein 2	0.0747907907926006	0.745938216023647	1.07765867118279	0.685477674989191	1.69421741064547	18
O43516	WIPF1	WIPF1_HUMAN	WAS/WASL-interacting protein family member 1	-0.0818616831237419	0.616592417030866	0.92139939496895	0.668770593037511	1.2694589951887	18
O43556	SGCE	SGCE_HUMAN	Epsilon-sarcoglycan	0.0190795156404265	0.933929391867631	1.019262692721	0.649211501129238	1.60024342601111	18
O43592	XPOT	XPOT_HUMAN	Exportin-T	1.11589519925975	0.0404745101011952	3.05229937265803	1.04961497845391	8.8761418725673	18
O43615	TIMM44	TIM44_HUMAN	Mitochondrial import inner membrane translocase subunit TIM44	0.20856156700046	0.57894100467971	1.23190477240791	0.589749991756225	2.57327577701552	18
O43633	CHMP2A	CHM2A_HUMAN	Charged multivesicular body protein 2a	-0.245427817014249	0.32692920718378	0.782369755541252	0.478970991566398	1.2779530392517	18
O43639	NCK2	NCK2_HUMAN	Cytoplasmic protein NCK2	-0.559138104248318	0.297643557712052	0.571701598740643	0.199615673300097	1.63735999583179	18
O43676	NDUFB3	NDUB3_HUMAN	NADH dehydrogenase [ubiquinone] 1 beta subcomplex subunit 3	-0.754975842748769	0.372875725948247	0.470021969032183	0.0893193579352194	2.47337930410469	18
O43678	NDUFA2	NDUA2_HUMAN	NADH dehydrogenase [ubiquinone] 1 alpha subcomplex subunit 2	-0.00647160301192705	0.977693201165791	0.993549292710273	0.631216597587719	1.56386920245376	18
O43681	GET3	GET3_HUMAN	ATPase GET3	-1.42713295903329	0.296492288356463	0.239996015218725	0.0164667224605132	3.49784770217542	18
O43684	BUB3	BUB3_HUMAN	Mitotic checkpoint protein BUB3	0.152722872375901	0.732525796118457	1.1650020799442	0.485240761502309	2.79702356840824	18
O43707	ACTN4	ACTN4_HUMAN	Alpha-actinin-4	-0.628306998311588	0.454659465297093	0.53349424352804	0.102758862236488	2.76974755931556	18
O43708	GSTZ1	MAAI_HUMAN	Maleylacetoacetate isomerase	0.0854715377939809	0.740321104424482	1.0892305589983	0.657059430489992	1.80565585942658	18
O43709	BUD23	BUD23_HUMAN	Probable 18S rRNA (guanine-N(7))-methyltransferase	-0.0296058060766318	0.961639631160721	0.970828152688908	0.290523397292629	3.24417004219464	18
O43719	HTATSF1	HTSF1_HUMAN	HIV Tat-specific factor 1	-0.0554895303644904	0.883933571907341	0.946021928123358	0.449112199233353	1.99272584894811	18
O43747	AP1G1	AP1G1_HUMAN	AP-1 complex subunit gamma-1	0.386547202136875	0.628237299103545	1.47188987177389	0.307861989170769	7.03711361206345	18
O43760	SYNGR2	SNG2_HUMAN	Synaptogyrin-2	0.22813992714376	0.134656281192006	1.25626109816165	0.931688732195876	1.69390472613607	18
O43772	SLC25A20	MCAT_HUMAN	Mitochondrial carnitine/acylcarnitine carrier protein	0.0104268603562665	0.970624977007665	1.01048140949193	0.580109832308653	1.76013682592701	18
O43776	NARS1	SYNC_HUMAN	Asparagine--tRNA ligase, cytoplasmic	0.374722908104748	0.378274306479808	1.45458830414145	0.632011003981582	3.34776945530328	18
O43795	MYO1B	MYO1B_HUMAN	Unconventional myosin-Ib	0.824032198864548	0.286997871494512	2.27967342683829	0.50014739963797	10.3907586779306	18
O43809	NUDT21	CPSF5_HUMAN	Cleavage and polyadenylation specificity factor subunit 5	0.121987478145883	0.567384112389053	1.12973995525284	0.743734676373655	1.71608559751147	18
O43815	STRN	STRN_HUMAN	Striatin	0.191398852967041	0.720211448053304	1.21094234372022	0.424880059279787	3.45128308045402	18
O43818	RRP9	U3IP2_HUMAN	U3 small nucleolar RNA-interacting protein 2	0.726835160752377	0.0781141718365726	2.06852369238934	0.921471763137851	4.6434306911431	18
O43823	AKAP8	AKAP8_HUMAN	A-kinase anchor protein 8	0.0174914868755445	0.96071106742559	1.01764535877229	0.507405862462186	2.04097380981279	18
O43837	IDH3B	IDH3B_HUMAN	Isocitrate dehydrogenase [NAD] subunit beta, mitochondrial	1.0307403563272	0.108219213353849	2.80314038937279	0.79693576610918	9.8597608197403	18
O43847	NRDC	NRDC_HUMAN	Nardilysin	0.353539728192555	0.364055659799681	1.42409956272918	0.663732546165979	3.05553731888007	18
O43852	CALU	CALU_HUMAN	Calumenin	0.744716251054194	0.268446063554217	2.10584381923458	0.563134476894553	7.87481209721572	18
O43866	CD5L	CD5L_HUMAN	CD5 antigen-like	-0.0798274288568603	0.575285463200393	0.923275663376145	0.698320945216877	1.22069652417188	18
O60216	RAD21	RAD21_HUMAN	Double-strand-break repair protein rad21 homolog	0.189400470334157	0.49173463889279	1.20852483393043	0.704327443114078	2.07365521321881	18
O60218	AKR1B10	AK1BA_HUMAN	Aldo-keto reductase family 1 member B10	-0.0152570968408341	0.901601476109616	0.984858702990084	0.773276765465401	1.25433312905961	18
O60231	DHX16	DHX16_HUMAN	Pre-mRNA-splicing factor ATP-dependent RNA helicase DHX16	0.216044478276074	0.599984773517214	1.24115758232259	0.553554495157504	2.78287351585598	18
O60234	GMFG	GMFG_HUMAN	Glia maturation factor gamma	-0.684510041736241	0.321972283599684	0.504337273264092	0.130144278755831	1.95441618821115	18
O60240	PLIN1	PLIN1_HUMAN	Perilipin-1	-0.850772319905283	0.188273266373048	0.427084958327967	0.120254927521906	1.51679074935848	18
O60256	PRPSAP2	KPRB_HUMAN	Phosphoribosyl pyrophosphate synthase-associated protein 2	0.01346597641128	0.974614143265877	1.0135570510153	0.442228741299612	2.32300119762419	18
O60264	SMARCA5	SMCA5_HUMAN	SWI/SNF-related matrix-associated actin-dependent regulator of chromatin subfamily A member 5	0.320495827405789	0.220995455842841	1.37781075133063	0.824683945553681	2.30192727373605	18
O60271	SPAG9	JIP4_HUMAN	C-Jun-amino-terminal kinase-interacting protein 4	-0.274809777619539	0.240171257230781	0.759716624585641	0.480283068595054	1.20172745493644	18
O60313	OPA1	OPA1_HUMAN	Dynamin-like 120 kDa protein, mitochondrial	-1.06725733410477	0.165737732814795	0.34395056645356	0.076043503065353	1.55571465536055	18
O60331	PIP5K1C	PI51C_HUMAN	Phosphatidylinositol 4-phosphate 5-kinase type-1 gamma	-0.495423456044905	0.194006075480231	0.609312835455713	0.28850724541922	1.28683815517913	18
O60343	TBC1D4	TBCD4_HUMAN	TBC1 domain family member 4	-0.015495000849345	0.974450943267831	0.984624429025289	0.381455138862138	2.54154464696767	18
O60437	PPL	PEPL_HUMAN	Periplakin	-0.0860085758571942	0.472024178237394	0.917586362096804	0.725856754471106	1.15995990492579	18
O60443	GSDME	GSDME_HUMAN	Gasdermin-E	-0.0981093081087969	0.840569047350082	0.906549805093151	0.348543678444053	2.35790404457543	18
O60462	NRP2	NRP2_HUMAN	Neuropilin-2	0.0674825241972909	0.735171902876917	1.06981156361872	0.723586340265906	1.58170036934603	18
O60488	ACSL4	ACSL4_HUMAN	Long-chain-fatty-acid--CoA ligase 4	0.0851831852315164	0.723860683581129	1.08891652185438	0.678837705301419	1.74671969795924	18
O60493	SNX3	SNX3_HUMAN	Sorting nexin-3	1.24343132268012	0.363213442403014	3.46749115605984	0.237672442174075	50.5885108402554	18
O60496	DOK2	DOK2_HUMAN	Docking protein 2	0.264312005947435	0.519487658947513	1.30253453142866	0.582787875684541	2.91117278919238	18
O60502	OGA	OGA_HUMAN	Protein O-GlcNAcase	0.344086450950697	0.67639433861695	1.41070058664307	0.280363660843259	7.09819574751409	18
O60504	SORBS3	VINEX_HUMAN	Vinexin	-0.512534092840512	0.102889650702771	0.598975793716794	0.323536812694261	1.10890627397538	18
O60506	SYNCRIP	HNRPQ_HUMAN	Heterogeneous nuclear ribonucleoprotein Q	-0.209486390036249	0.822721998112427	0.811000677047798	0.129757570134289	5.06885338166625	18
O60547	GMDS	GMDS_HUMAN	GDP-mannose 4,6 dehydratase	-0.201380877795974	0.14951549929635	0.817600966188515	0.621735305862238	1.07517030737918	18
O60568	PLOD3	PLOD3_HUMAN	Multifunctional procollagen lysine hydroxylase and glycosyltransferase LH3	0.736816040433246	0.336675154186909	2.08927275317172	0.464726484260544	9.3927520487481	18
O60610	DIAPH1	DIAP1_HUMAN	Protein diaphanous homolog 1	0.380966636739509	0.333087171662849	1.46369877083172	0.676741295276932	3.16578005020011	18
O60645	EXOC3	EXOC3_HUMAN	Exocyst complex component 3	-2.30165189236594	0.185390508625333	0.100093363619529	0.00331931598828579	3.018296985291	18
O60662	KLHL41	KLH41_HUMAN	Kelch-like protein 41	-0.872677355074472	0.0987973043680751	0.417831367422693	0.148251396636787	1.17761488635444	18
O60664	PLIN3	PLIN3_HUMAN	Perilipin-3	0.182381916203138	0.838522555006005	1.20007243347702	0.2076829007071	6.93448445051605	18
O60701	UGDH	UGDH_HUMAN	UDP-glucose 6-dehydrogenase	1.26583421247258	0.0787814973996184	3.54604966144147	0.864518184663676	14.5450592300739	18
O60716	CTNND1	CTND1_HUMAN	Catenin delta-1	0.719135119568188	0.23126211228176	2.05265713971674	0.632381599363918	6.66275131576912	18
O60749	SNX2	SNX2_HUMAN	Sorting nexin-2	0.332981964108543	0.810659206487024	1.39512213597148	0.0915255771852565	21.2658126191107	18
O60762	DPM1	DPM1_HUMAN	Dolichol-phosphate mannosyltransferase subunit 1	0.194827212387031	0.755624101000002	1.21510101394621	0.3562636915031	4.1443192480934	18
O60763	USO1	USO1_HUMAN	General vesicular transport factor p115	0.29813567519446	0.698609849648972	1.34734457671677	0.297898217815573	6.09381761904985	18
O60784	TOM1	TOM1_HUMAN	Target of Myb1 membrane trafficking protein	0.15094377919534	0.369164912252691	1.16293127531184	0.83653234325678	1.61668483233204	18
O60825	PFKFB2	F262_HUMAN	6-phosphofructo-2-kinase/fructose-2,6-bisphosphatase 2	0.0645011559168298	0.828462435151796	1.06662681117582	0.595141649451972	1.91163356717972	18
O60826	CCDC22	CCD22_HUMAN	Coiled-coil domain-containing protein 22	-1.70112814744782	0.104271962332064	0.182477546309794	0.0234341496438944	1.4209201278152	18
O60828	PQBP1	PQBP1_HUMAN	Polyglutamine-binding protein 1	0.0931644182823093	0.732804293123724	1.09764219287635	0.642947227737131	1.87389933668864	18
O60831	PRAF2	PRAF2_HUMAN	PRA1 family protein 2	0.309590794368968	0.123179666668547	1.36286730703467	0.919406475542228	2.02022429251275	18
O60832	DKC1	DKC1_HUMAN	H/ACA ribonucleoprotein complex subunit DKC1	-0.117907427394485	0.796892079194765	0.88877832533176	0.362109186505886	2.18146056774146	18
O60841	EIF5B	IF2P_HUMAN	Eukaryotic translation initiation factor 5B	2.31053236057362	0.0211753661102563	10.0797893093403	1.41302154979605	71.9041776364672	18
O60869	EDF1	EDF1_HUMAN	Endothelial differentiation-related factor 1	0.0738941878406669	0.74598225560038	1.07669287227081	0.68853273265784	1.68367818436725	18
O60879	DIAPH2	DIAP2_HUMAN	Protein diaphanous homolog 2	-0.727904621415969	0.155210694338544	0.482919830544358	0.176994827136183	1.31761795814267	18
O60884	DNAJA2	DNJA2_HUMAN	DnaJ homolog subfamily A member 2	0.312372825768356	0.271831114173582	1.36666412566151	0.782870297344025	2.38579856549259	18
O60925	PFDN1	PFD1_HUMAN	Prefoldin subunit 1	0.429853671555622	0.132811268203261	1.53703259550334	0.877524668296528	2.69219690909181	18
O75027	ABCB7	ABCB7_HUMAN	Iron-sulfur clusters transporter ABCB7, mitochondrial	-0.277759812707786	0.596245183413483	0.757478736433248	0.271090988970094	2.11653673302954	18
O75083	WDR1	WDR1_HUMAN	WD repeat-containing protein 1	0.0725235273178089	0.875493182761563	1.07521810279059	0.43401777150461	2.66370191377363	18
O75110	ATP9A	ATP9A_HUMAN	Probable phospholipid-transporting ATPase IIA	-0.50837955021232	0.319127922848423	0.6014694405794	0.221234034692535	1.63521624714601	18
O75112	LDB3	LDB3_HUMAN	LIM domain-binding protein 3	0.0807048280717274	0.554169518050069	1.08405086795231	0.829689467352277	1.41639291632613	18
O75116	ROCK2	ROCK2_HUMAN	Rho-associated protein kinase 2	-0.858008676396597	0.370565753655254	0.424005574514564	0.0648229084789777	2.77341346505192	18
O75122	CLASP2	CLAP2_HUMAN	CLIP-associating protein 2	0.690962541926775	0.370411164798255	1.99563549190601	0.439995557206288	9.05136643161095	18
O75131	CPNE3	CPNE3_HUMAN	Copine-3	-0.303874355710629	0.732394545850396	0.737953580279171	0.129297422303096	4.21180466668752	18
O75146	HIP1R	HIP1R_HUMAN	Huntingtin-interacting protein 1-related protein	0.223833251863761	0.352521815831321	1.25086242305958	0.78032844264094	2.00512593918411	18
O75152	ZC3H11A	ZC11A_HUMAN	Zinc finger CCCH domain-containing protein 11A	0.564513274449353	0.242042370368172	1.75859162290527	0.683018822454766	4.52790522673684	18
O75153	CLUH	CLU_HUMAN	Clustered mitochondria protein homolog	0.205938672974899	0.705249184079848	1.22867785052735	0.422662017525258	3.57176466722918	18
O75157	TSC22D2	T22D2_HUMAN	TSC22 domain family protein 2	-0.448169899060605	0.539673565140987	0.638796143946973	0.15252894598479	2.67529884827378	18
O75165	DNAJC13	DJC13_HUMAN	DnaJ homolog subfamily C member 13	-2.00408175534787	0.252318497616106	0.134784003580243	0.00435958897915207	4.16707348054913	18
O75175	CNOT3	CNOT3_HUMAN	CCR4-NOT transcription complex subunit 3	0.157569408153895	0.556929003888167	1.17066200865079	0.691992147364649	1.98044088176066	18
O75223	GGCT	GGCT_HUMAN	Gamma-glutamylcyclotransferase	0.474787780231099	0.214788179078132	1.6076729812921	0.759296345863027	3.40395739931937	18
O75251	NDUFS7	NDUS7_HUMAN	NADH dehydrogenase [ubiquinone] iron-sulfur protein 7, mitochondrial	0.104767268688062	0.6633130401006	1.11045214329603	0.692874560011123	1.77969293970174	18
O75298	RTN2	RTN2_HUMAN	Reticulon-2	-0.315413513058966	0.505389719009176	0.729487159425072	0.288346093051183	1.84553052248778	18
O75306	NDUFS2	NDUS2_HUMAN	NADH dehydrogenase [ubiquinone] iron-sulfur protein 2, mitochondrial	-0.312853027256052	0.693457089492288	0.731357394273291	0.154357143828669	3.46523409860396	18
O75312	ZPR1	ZPR1_HUMAN	Zinc finger protein ZPR1	0.237392306948773	0.401299401410691	1.2679384412783	0.728350414565678	2.20727256924803	18
O75323	NIPSNAP2	NIPS2_HUMAN	Protein NipSnap homolog 2	0.10831568497168	0.634921528323671	1.11439948903459	0.712626020297283	1.74268997452898	18
O75339	CILP	CILP1_HUMAN	Cartilage intermediate layer protein 1	-0.0265667782097049	0.852861175331066	0.973783014177949	0.735419580504	1.28940455739788	18
O75340	PDCD6	PDCD6_HUMAN	Programmed cell death protein 6	-0.00417329556618031	0.988065011590083	0.995835400530428	0.576388110982509	1.72052151328932	18
O75347	TBCA	TBCA_HUMAN	Tubulin-specific chaperone A	0.935448156737138	0.214358628352692	2.5483552644461	0.582079318674853	11.1567519158978	18
O75351	VPS4B	VPS4B_HUMAN	Vacuolar protein sorting-associated protein 4B	-1.27573550162716	0.224879201955585	0.279225521851933	0.0355806385594326	2.19127298469506	18
O75363	BCAS1	BCAS1_HUMAN	Breast carcinoma-amplified sequence 1	-0.149635344834565	0.523644032863279	0.861021895267177	0.543617010736148	1.3637518500857	18
O75367	MACROH2A1	H2AY_HUMAN	Core histone macro-H2A.1	0.316630278336048	0.62169689888664	1.37249503695907	0.390229284292473	4.82727130510647	18
O75368	SH3BGRL	SH3L1_HUMAN	Adapter SH3BGRL	-0.35867015403166	0.338143259870689	0.698604745310929	0.335345934354387	1.45535860188836	18
O75369	FLNB	FLNB_HUMAN	Filamin-B	0.579903880474926	0.167922762680148	1.78586676583465	0.783202390381206	4.07215318094266	18
O75390	CS	CISY_HUMAN	Citrate synthase, mitochondrial	1.59622055661076	0.0342599670853859	4.93434804925205	1.12569921170172	21.629037684366	18
O75396	SEC22B	SC22B_HUMAN	Vesicle-trafficking protein SEC22b	0.407050671824626	0.709814939834517	1.50238023208084	0.176050852477628	12.8209908102212	18
O75400	PRPF40A	PR40A_HUMAN	Pre-mRNA-processing factor 40 homolog A	0.428207833384491	0.228577381674024	1.53450496918989	0.764262771520442	3.08101557241098	18
O75410	TACC1	TACC1_HUMAN	Transforming acidic coiled-coil-containing protein 1	0.0594080547282486	0.893252353420896	1.0612081834189	0.445615214047907	2.52720906525011	18
O75436	VPS26A	VP26A_HUMAN	Vacuolar protein sorting-associated protein 26A	0.610962552717383	0.369330714033129	1.84220376388627	0.485332351239772	6.9925581902949	18
O75439	PMPCB	MPPB_HUMAN	Mitochondrial-processing peptidase subunit beta	-0.288674546099157	0.70674231719553	0.749256014018777	0.166543208142458	3.37080437446065	18
O75475	PSIP1	PSIP1_HUMAN	PC4 and SFRS1-interacting protein	-0.034433563762109	0.916052218915403	0.966152525093346	0.509311790838967	1.83276868616494	18
O75489	NDUFS3	NDUS3_HUMAN	NADH dehydrogenase [ubiquinone] iron-sulfur protein 3, mitochondrial	-0.119594444569879	0.894582490139419	0.887280205064426	0.15129098891375	5.20365533963151	18
O75533	SF3B1	SF3B1_HUMAN	Splicing factor 3B subunit 1	-0.274806954746319	0.716535765784445	0.759718769172382	0.172353493118413	3.34877232709325	18
O75534	CSDE1	CSDE1_HUMAN	Cold shock domain-containing protein E1	0.420428500721005	0.695892662795942	1.52261385698838	0.184935592705047	12.536001986327	18
O75569	PRKRA	PRKRA_HUMAN	Interferon-inducible double-stranded RNA-dependent protein kinase activator A	-0.895676308718942	0.364276459588113	0.408331347185425	0.0589748197482888	2.8272148996115	18
O75594	PGLYRP1	PGRP1_HUMAN	Peptidoglycan recognition protein 1	-0.204141366637831	0.214279271329703	0.815347100161531	0.590774476813578	1.12528709318564	18
O75636	FCN3	FCN3_HUMAN	Ficolin-3	-0.194053503861885	0.50025088322517	0.823613836568733	0.468474571793493	1.44797560557136	18
O75643	SNRNP200	U520_HUMAN	U5 small nuclear ribonucleoprotein 200 kDa helicase	0.514105162982408	0.595601051046513	1.67214153798126	0.250464273688543	11.1634976193023	18
O75676	RPS6KA4	KS6A4_HUMAN	Ribosomal protein S6 kinase alpha-4	0.0238467100999633	0.961039352454837	1.02413331656385	0.393393148200377	2.66615993413753	18
O75683	SURF6	SURF6_HUMAN	Surfeit locus protein 6	-0.106593979226289	0.611294287595043	0.898890567151545	0.595906805564695	1.35592385280504	18
O75688	PPM1B	PPM1B_HUMAN	Protein phosphatase 1B	0.0997209017578649	0.764081832892825	1.10486250985525	0.576081729130277	2.11900691161755	18
O75691	UTP20	UTP20_HUMAN	Small subunit processome component 20 homolog	-0.299512228865488	0.549728019536769	0.741179658568005	0.27778779069822	1.9775789457636	18
O75694	NUP155	NU155_HUMAN	Nuclear pore complex protein Nup155	1.29111711132594	0.298213441832597	3.63684705034893	0.31935223635513	41.4171405799183	18
O75718	CRTAP	CRTAP_HUMAN	Cartilage-associated protein	0.213082559449977	0.539613421506029	1.23748681325698	0.626396798618292	2.4447340988377	18
O75746	SLC25A12	S2512_HUMAN	Electrogenic aspartate/glutamate antiporter SLC25A12, mitochondrial	-0.228245812295463	0.623057549839161	0.79592858675408	0.320335643945697	1.97762043402119	18
O75792	RNASEH2A	RNH2A_HUMAN	Ribonuclease H2 subunit A	-0.0589271747413912	0.811745732119792	0.942775424521248	0.580511726972248	1.53110688343374	18
O75821	EIF3G	EIF3G_HUMAN	Eukaryotic translation initiation factor 3 subunit G	-0.0286220887464381	0.96438222429346	0.971783643056513	0.276684139819675	3.41314630295638	18
O75822	EIF3J	EIF3J_HUMAN	Eukaryotic translation initiation factor 3 subunit J	-0.253904906924868	0.796191380931751	0.77576556847257	0.112965387695924	5.32740363665642	18
O75828	CBR3	CBR3_HUMAN	Carbonyl reductase [NADPH] 3	-0.0128845046045529	0.947203321763569	0.987198145276504	0.674191066460878	1.44552520274892	18
O75832	PSMD10	PSD10_HUMAN	26S proteasome non-ATPase regulatory subunit 10	0.0733940805238388	0.837569188462405	1.07615454490936	0.533498417899	2.17078170370192	18
O75843	AP1G2	AP1G2_HUMAN	AP-1 complex subunit gamma-like 2	-0.382762190456107	0.255019897384707	0.68197506018153	0.352801582757775	1.31827634976604	18
O75844	ZMPSTE24	FACE1_HUMAN	CAAX prenyl protease 1 homolog	0.013447111480726	0.994329204487908	1.01353793051228	0.024852243829151	41.3346635277319	18
O75874	IDH1	IDHC_HUMAN	Isocitrate dehydrogenase [NADP] cytoplasmic	1.03761580609937	0.063344823368283	2.82247964718871	0.943959870332204	8.43933265509573	18
O75880	SCO1	SCO1_HUMAN	Protein SCO1 homolog, mitochondrial	0.313515605783609	0.163233592146992	1.3682268148468	0.880558107860583	2.1259751061905	18
O75884	RBBP9	RBBP9_HUMAN	Serine hydrolase RBBP9	0.544233086981963	0.381283606048126	1.72328626479637	0.509623233086805	5.82727661854847	18
O75888	TNFSF13	TNF13_HUMAN	Tumor necrosis factor ligand superfamily member 13	-0.638858654486443	0.0635316326172152	0.527894590460163	0.268823005390529	1.03664006818265	18
O75900	MMP23B	MMP23_HUMAN	Matrix metalloproteinase-23	-0.119832285784116	0.63191410623891	0.887069198357125	0.543283120594525	1.44840090340529	18
O75911	DHRS3	DHRS3_HUMAN	Short-chain dehydrogenase/reductase 3	-0.0999475192561344	0.669691063954798	0.904884905822822	0.571680595177124	1.43229750964747	18
O75915	ARL6IP5	PRAF3_HUMAN	PRA1 family protein 3	0.13653317533237	0.474598264513478	1.14629290579311	0.788420598624793	1.66660717409406	18
O75923	DYSF	DYSF_HUMAN	Dysferlin	-0.0903250589514551	0.855157323535616	0.913634152037713	0.346403869506382	2.40969410924635	18
O75935	DCTN3	DCTN3_HUMAN	Dynactin subunit 3	-0.0433132721466761	0.827959833869111	0.957611350109074	0.647945510833288	1.41527255382693	18
O75937	DNAJC8	DNJC8_HUMAN	DnaJ homolog subfamily C member 8	-0.00579503504160591	0.974607110467014	0.99422172378567	0.69584878747357	1.42053396347248	18
O75947	ATP5PD	ATP5H_HUMAN	ATP synthase subunit d, mitochondrial	0.060592105274154	0.617517361169052	1.06246545173552	0.837592735281049	1.34771087257914	18
O75955	FLOT1	FLOT1_HUMAN	Flotillin-1	-0.201836301111782	0.85089321109455	0.817228696422087	0.0996307026960744	6.70338283463755	18
O75962	TRIO	TRIO_HUMAN	Triple functional domain protein	0.288222632134087	0.685035017138882	1.33405427441469	0.331364426331415	5.37082639433402	18
O75976	CPD	CBPD_HUMAN	Carboxypeptidase D	-0.0771611151067536	0.796963678465192	0.925740690780404	0.514284289289239	1.66638539114423	18
O75995	SASH3	SASH3_HUMAN	SAM and SH3 domain-containing protein 3	-0.161826912186589	0.559904356172803	0.850588418288846	0.493673183991606	1.46554579180753	18
O76003	GLRX3	GLRX3_HUMAN	Glutaredoxin-3	1.36808705413882	0.0159017629988037	3.92782977849227	1.29176409308359	11.943238592414	18
O76021	RSL1D1	RL1D1_HUMAN	Ribosomal L1 domain-containing protein 1	-0.0289153019366672	0.873346874101431	0.971498745044288	0.680835145584825	1.38625307130981	18
O76024	WFS1	WFS1_HUMAN	Wolframin	-0.453868345176218	0.169808965505518	0.635166350455444	0.332254680344835	1.21423810292808	18
O76074	PDE5A	PDE5A_HUMAN	cGMP-specific 3',5'-cyclic phosphodiesterase	-0.505951456776135	0.103086438732265	0.602931639038995	0.328145873959074	1.10781999775986	18
O76076	CCN5	CCN5_HUMAN	CCN family member 5	-0.263749628965408	0.256495271406227	0.76816584205884	0.487084301637804	1.21145099302492	18
O76094	SRP72	SRP72_HUMAN	Signal recognition particle subunit SRP72	0.0745835073558702	0.8661667365626	1.07743531353978	0.452572375387384	2.56504134585966	18
O94760	DDAH1	DDAH1_HUMAN	N(G),N(G)-dimethylarginine dimethylaminohydrolase 1	-0.301734039022174	0.4227656185526	0.73953472611516	0.353644362782894	1.54650170817506	18
O94763	URI1	RMP_HUMAN	Unconventional prefoldin RPB5 interactor 1	0.541495333854889	0.0730876523519031	1.71857478481343	0.950601055932469	3.10698086496377	18
O94776	MTA2	MTA2_HUMAN	Metastasis-associated protein MTA2	0.0157054096710183	0.981724036356577	1.01582938780963	0.264994373204386	3.89408021257035	18
O94804	STK10	STK10_HUMAN	Serine/threonine-protein kinase 10	-0.738097135043978	0.278629368768424	0.478022663208768	0.125760726177184	1.81698749273491	18
O94811	TPPP	TPPP_HUMAN	Tubulin polymerization-promoting protein	0.011394644548601	0.928700501438267	1.01145981079098	0.788050517162833	1.29820478073987	18
O94826	TOMM70	TOM70_HUMAN	Mitochondrial import receptor subunit TOM70	0.652758234681579	0.170844992568928	1.9208316334483	0.754693990045955	4.88886119767694	18
O94832	MYO1D	MYO1D_HUMAN	Unconventional myosin-Id	-0.895463069893182	0.0275305744014705	0.408418428566656	0.184186073499427	0.905636401404558	18
O94855	SEC24D	SC24D_HUMAN	Protein transport protein Sec24D	-0.19616338797035	0.787208158063226	0.821877938739029	0.197806383852654	3.41487131522046	18
O94874	UFL1	UFL1_HUMAN	E3 UFM1-protein ligase 1	0.649011392851686	0.610874418976197	1.91364804742031	0.157089589270876	23.3118494127638	18
O94875	SORBS2	SRBS2_HUMAN	Sorbin and SH3 domain-containing protein 2	-0.199774897470979	0.45684260399853	0.818915072185657	0.483833551124806	1.38605909799722	18
O94901	SUN1	SUN1_HUMAN	SUN domain-containing protein 1	-0.438244126455986	0.448491852195178	0.645168260989379	0.207730027678787	2.00376464413559	18
O94903	PLPBP	PLPHP_HUMAN	Pyridoxal phosphate homeostasis protein	-0.03549701102274	0.795647888380145	0.965125618964217	0.737761183193948	1.26255959462182	18
O94905	ERLIN2	ERLN2_HUMAN	Erlin-2	-0.668348933522049	0.0634451650769801	0.512554140513858	0.253063940629505	1.0381239867853	18
O94906	PRPF6	PRP6_HUMAN	Pre-mRNA-processing factor 6	-0.940213579437444	0.25413039199459	0.390544414194035	0.0776020951226361	1.96547450448501	18
O94919	ENDOD1	ENDD1_HUMAN	Endonuclease domain-containing 1 protein	0.360976968924119	0.578809121116328	1.43473041711294	0.401112251133247	5.13185863551511	18
O94925	GLS	GLSK_HUMAN	Glutaminase kidney isoform, mitochondrial	-0.016840450079309	0.940188433434286	0.983300557646027	0.633347686006308	1.52661801413348	18
O94973	AP2A2	AP2A2_HUMAN	AP-2 complex subunit alpha-2	0.399079108261142	0.504858639270587	1.49045152097196	0.461236796245327	4.81628038883969	18
O94979	SEC31A	SC31A_HUMAN	Protein transport protein Sec31A	0.664285537971812	0.570702682112136	1.94310175286541	0.195557776951932	19.3070532956441	18
O95049	TJP3	ZO3_HUMAN	Tight junction protein ZO-3	0.0361627732765839	0.886460194496088	1.03682460009366	0.631136595459004	1.70328461238659	18
O95071	UBR5	UBR5_HUMAN	E3 ubiquitin-protein ligase UBR5	-0.444788983045677	0.541646471484656	0.640959515087668	0.153637475219792	2.67401621507833	18
O95104	SCAF4	SCAF4_HUMAN	SR-related and CTD-associated factor 4	0.132104549135434	0.605326133439031	1.14122762739212	0.691464061324248	1.88354040415171	18
O95140	MFN2	MFN2_HUMAN	Mitofusin-2	-0.147335308931417	0.569792580663292	0.863004555760797	0.51922539769593	1.4343999091124	18
O95154	AKR7A3	ARK73_HUMAN	Aflatoxin B1 aldehyde reductase member 3	0.00105200467513873	0.995013835644034	1.00105255822615	0.719722839616372	1.39235017866776	18
O95159	ZFPL1	ZFPL1_HUMAN	Zinc finger protein-like 1	0.48315140314155	0.0487269588920793	1.62117533747108	1.00270233397012	2.6211263161404	18
O95163	ELP1	ELP1_HUMAN	Elongator complex protein 1	-0.330972337719329	0.524247559117619	0.718225036508324	0.259335859208535	1.98910865871651	18
O95168	NDUFB4	NDUB4_HUMAN	NADH dehydrogenase [ubiquinone] 1 beta subcomplex subunit 4	0.306499349109754	0.278133860652537	1.35866058313804	0.780819509593406	2.36412968361182	18
O95171	SCEL	SCEL_HUMAN	Sciellin	0.0697827806046817	0.752171970999387	1.07227523697653	0.695346373561329	1.65352726001047	18
O95182	NDUFA7	NDUA7_HUMAN	NADH dehydrogenase [ubiquinone] 1 alpha subcomplex subunit 7	0.158406113807858	0.597950399019807	1.17164191806301	0.650294273220092	2.11095936208216	18
O95197	RTN3	RTN3_HUMAN	Reticulon-3	-0.289932738505479	0.72830399399494	0.748313898597067	0.1457649354805	3.84162136790747	18
O95202	LETM1	LETM1_HUMAN	Mitochondrial proton/calcium exchanger protein	0.0514565101149983	0.833419551968664	1.05280339899775	0.651766131541805	1.70060232236863	18
O95219	SNX4	SNX4_HUMAN	Sorting nexin-4	-0.156736731081333	0.649906288863031	0.854929105453622	0.434506005731478	1.68214884422892	18
O95232	LUC7L3	LC7L3_HUMAN	Luc7-like protein 3	0.257242715603546	0.225469988207939	1.29335900707799	0.853239752330302	1.96050115647004	18
O95249	GOSR1	GOSR1_HUMAN	Golgi SNAP receptor complex member 1	-0.168062791022168	0.590068198102229	0.845300755719744	0.458641192934612	1.55793543760959	18
O95274	LYPD3	LYPD3_HUMAN	Ly6/PLAUR domain-containing protein 3	0.115243792848342	0.473140586491943	1.12214697563472	0.819045160649972	1.53741685492271	18
O95292	VAPB	VAPB_HUMAN	Vesicle-associated membrane protein-associated protein B/C	0.415596564111177	0.302831810493384	1.5152744294543	0.687329523664374	3.34054702658056	18
O95294	RASAL1	RASL1_HUMAN	RasGAP-activating-like protein 1	-0.472081176582075	0.317466105619665	0.623702880794615	0.24717941727916	1.57377700697533	18
O95299	NDUFA10	NDUAA_HUMAN	NADH dehydrogenase [ubiquinone] 1 alpha subcomplex subunit 10, mitochondrial	0.475191792219614	0.155751074091459	1.60832263167458	0.834500291684517	3.09970135820463	18
O95302	FKBP9	FKBP9_HUMAN	Peptidyl-prolyl cis-trans isomerase FKBP9	0.105728096479329	0.887766359073024	1.11151960931957	0.256000725671808	4.82606382720103	18
O95336	PGLS	6PGL_HUMAN	6-phosphogluconolactonase	-0.0750765480702051	0.706915899472515	0.927672472073066	0.627241004130059	1.37200248353616	18
O95340	PAPSS2	PAPS2_HUMAN	Bifunctional 3'-phosphoadenosine 5'-phosphosulfate synthase 2	0.466361593389299	0.203195786951879	1.59418334129903	0.777283017320743	3.26962054881308	18
O95352	ATG7	ATG7_HUMAN	Ubiquitin-like modifier-activating enzyme ATG7	-0.605728788285886	0.483259337778264	0.54567659897803	0.100344126017677	2.96741784984778	18
O95359	TACC2	TACC2_HUMAN	Transforming acidic coiled-coil-containing protein 2	-0.512617226542204	0.373269379412872	0.598926000711606	0.193777971986657	1.85115134940673	18
O95372	LYPLA2	LYPA2_HUMAN	Acyl-protein thioesterase 2	0.496666398701932	0.130517063174278	1.64323424219604	0.863189986715886	3.12818593389725	18
O95373	IPO7	IPO7_HUMAN	Importin-7	1.34322177446745	0.169664847351809	3.83136744403746	0.563357654520278	26.0569398027089	18
O95394	PGM3	AGM1_HUMAN	Phosphoacetylglucosamine mutase	0.113117520754742	0.727025116800757	1.11976352067037	0.593339587331186	2.11324234720956	18
O95425	SVIL	SVIL_HUMAN	Supervillin	-0.141097940902907	0.624204099033044	0.868404255235636	0.493815349204528	1.52714157574518	18
O95428	PAPLN	PPN_HUMAN	Papilin	-0.217954381118624	0.572552459721935	0.804162125806433	0.37720261288443	1.7144014980078	18
O95433	AHSA1	AHSA1_HUMAN	Activator of 90 kDa heat shock protein ATPase homolog 1	1.3341938483376	0.0985952854017731	3.79693380780987	0.779576566854331	18.492996010722	18
O95445	APOM	APOM_HUMAN	Apolipoprotein M	-0.0259833864554369	0.90537015081827	0.974351276902644	0.634849122304995	1.49541107870622	18
O95453	PARN	PARN_HUMAN	Poly(A)-specific ribonuclease PARN	-0.0408219252449575	0.915680350434563	0.960000066504288	0.450900265569639	2.04391125501766	18
O95456	PSMG1	PSMG1_HUMAN	Proteasome assembly chaperone 1	-0.219531750339627	0.699725652690397	0.802894665110032	0.263125122902812	2.44993650226343	18
O95466	FMNL1	FMNL1_HUMAN	Formin-like protein 1	-0.10645086816206	0.741788600903736	0.899019217542662	0.477266726497473	1.69346721369502	18
O95470	SGPL1	SGPL1_HUMAN	Sphingosine-1-phosphate lyase 1	0.54795092806034	0.128292076232132	1.7297050939612	0.85367946005494	3.50468747588559	18
O95479	H6PD	G6PE_HUMAN	GDH/6PGL endoplasmic bifunctional protein	-1.22625057247504	0.127245946907949	0.293390564641914	0.0606763882941751	1.41864118549002	18
O95487	SEC24B	SC24B_HUMAN	Protein transport protein Sec24B	-0.0501894438935805	0.897683481548267	0.951049236963102	0.442557173615251	2.04379163880517	18
O95563	MPC2	MPC2_HUMAN	Mitochondrial pyruvate carrier 2	-0.326677868452386	0.514379196793171	0.721316064265699	0.270185564093013	1.92570193864482	18
O95571	ETHE1	ETHE1_HUMAN	Persulfide dioxygenase ETHE1, mitochondrial	0.0444823841454755	0.824882874783473	1.0454865594091	0.705015903458453	1.55037941774528	18
O95573	ACSL3	ACSL3_HUMAN	Fatty acid CoA ligase Acsl3	0.546912064329527	0.0864923898929367	1.72790909913255	0.924584087099377	3.2292031590461	18
O95602	POLR1A	RPA1_HUMAN	DNA-directed RNA polymerase I subunit RPA1	-0.108389014159079	0.646291572876852	0.897278474496933	0.564791438884849	1.4254972815898	18
O95630	STAMBP	STABP_HUMAN	STAM-binding protein	0.260149804790253	0.259123473155844	1.29712438755862	0.825563691589218	2.03803981926631	18
O95671	ASMTL	ASML_HUMAN	Probable bifunctional dTTP/UTP pyrophosphatase/methyltransferase protein	-0.0943888641073554	0.602238489823539	0.909928854762405	0.638044392562868	1.29766914399712	18
O95674	CDS2	CDS2_HUMAN	Phosphatidate cytidylyltransferase 2	-0.197000810349061	0.687133198937889	0.821189967861869	0.314837257425227	2.14190966098456	18
O95721	SNAP29	SNP29_HUMAN	Synaptosomal-associated protein 29	0.143347228048618	0.642491473003606	1.15413047857278	0.6301007268211	2.11397496443267	18
O95747	OXSR1	OXSR1_HUMAN	Serine/threonine-protein kinase OSR1	0.202500396378882	0.372380162253395	1.22446057047213	0.784714304159662	1.91063636879477	18
O95749	GGPS1	GGPPS_HUMAN	Geranylgeranyl pyrophosphate synthase	-0.149242177577415	0.730144997983711	0.861360487441402	0.368888544188261	2.01129013360372	18
O95757	HSPA4L	HS74L_HUMAN	Heat shock 70 kDa protein 4L	0.464815809727119	0.179361626709593	1.59172098236294	0.807612674257024	3.13711729205495	18
O95777	LSM8	LSM8_HUMAN	U6 snRNA-associated Sm-like protein LSm8	0.0441752022823299	0.870699011002265	1.04516545422126	0.61400639368615	1.77908705500531	18
O95782	AP2A1	AP2A1_HUMAN	AP-2 complex subunit alpha-1	-2.10939906296096	0.0219014788944743	0.121310844713385	0.0199773083831249	0.736651843323706	18
O95786	RIGI	RIGI_HUMAN	Antiviral innate immune response receptor RIG-I	0.141301237678157	0.765333216917226	1.15177155272004	0.455419525562598	2.91286964039664	18
O95793	STAU1	STAU1_HUMAN	Double-stranded RNA-binding protein Staufen homolog 1	-0.0907519747056827	0.756132222051384	0.913244190470899	0.515052519971398	1.61928137246113	18
O95810	CAVIN2	CAVN2_HUMAN	Caveolae-associated protein 2	-0.177432906349794	0.300435390134243	0.837417182826496	0.598533581103254	1.17164276196575	18
O95816	BAG2	BAG2_HUMAN	BAG family molecular chaperone regulator 2	0.169780726925035	0.361068757240762	1.1850449743739	0.823196226529781	1.70594998620055	18
O95817	BAG3	BAG3_HUMAN	BAG family molecular chaperone regulator 3	-0.164217633823334	0.661801101797582	0.848557327007615	0.406561330918792	1.77107236340225	18
O95819	MAP4K4	M4K4_HUMAN	Mitogen-activated protein kinase kinase kinase kinase 4	0.746734557898545	0.109260843684712	2.11009835025836	0.846091435794365	5.26245138456311	18
O95831	AIFM1	AIFM1_HUMAN	Apoptosis-inducing factor 1, mitochondrial	-0.91876036436827	0.297470287481649	0.399013365815738	0.0708546447389776	2.24701805627742	18
O95834	EML2	EMAL2_HUMAN	Echinoderm microtubule-associated protein-like 2	-0.149421517049365	0.507864199127138	0.861206025357414	0.553386920101109	1.34024819013865	18
O95861	BPNT1	BPNT1_HUMAN	3'(2'),5'-bisphosphate nucleotidase 1	0.231099471305396	0.403987566766093	1.25998456552546	0.732228191029024	2.16812344131594	18
O95865	DDAH2	DDAH2_HUMAN	N(G),N(G)-dimethylarginine dimethylaminohydrolase 2	-0.726580557484648	0.150075405907154	0.48355967077491	0.179779502736213	1.30064858140716	18
O95870	ABHD16A	ABHGA_HUMAN	Phosphatidylserine lipase ABHD16A	-1.73782051947528	0.0289667560878912	0.175903361087684	0.03697851592176	0.836755928967294	18
O95967	EFEMP2	FBLN4_HUMAN	EGF-containing fibulin-like extracellular matrix protein 2	-0.100815552035158	0.553119950787345	0.904099776871455	0.647927546390143	1.26155526353687	18
O95994	AGR2	AGR2_HUMAN	Anterior gradient protein 2 homolog	0.0924564525399461	0.373523116372194	1.09686537481916	0.894781115715017	1.34458989952617	18
O96000	NDUFB10	NDUBA_HUMAN	NADH dehydrogenase [ubiquinone] 1 beta subcomplex subunit 10	0.405827240584628	0.309589991380448	1.50054329708152	0.68592313888906	3.28262754054787	18
O96005	CLPTM1	CLPT1_HUMAN	Putative lipid scramblase CLPTM1	-0.23224458398694	0.451093250510501	0.792752205098027	0.43332306636745	1.4503175747281	18
O96008	TOMM40	TOM40_HUMAN	Mitochondrial import receptor subunit TOM40 homolog	-0.00374789030024723	0.989700648321455	0.996259124274582	0.563943416351065	1.7599855125935	18
O96011	PEX11B	PX11B_HUMAN	Peroxisomal membrane protein 11B	-0.0444260834391249	0.828835253354874	0.956546302093533	0.639429145355441	1.43093388015681	18
O96013	PAK4	PAK4_HUMAN	Serine/threonine-protein kinase PAK 4	-0.979247996677413	0.0540643250057782	0.375593440192247	0.13867828352237	1.01724962793249	18
O96019	ACTL6A	ACL6A_HUMAN	Actin-like protein 6A	0.249661641939943	0.22910880782568	1.28359102983198	0.854524226086893	1.92809739217105	18
P00167	CYB5A	CYB5_HUMAN	Cytochrome b5	0.294551388113706	0.295423409926153	1.34252395137062	0.773203454742732	2.33104307662914	18
P00325	ADH1B	ADH1B_HUMAN	All-trans-retinol dehydrogenase [NAD(+)] ADH1B	0.0873178709656381	0.614889185680942	1.09124349921828	0.776585729767317	1.5333946130364	18
P00338	LDHA	LDHA_HUMAN	L-lactate dehydrogenase A chain	1.475207286774	0.0908673481748767	4.37194192474757	0.79072697892631	24.1725357838673	18
P00352	ALDH1A1	AL1A1_HUMAN	Aldehyde dehydrogenase 1A1	-0.219005958494125	0.431492609783454	0.803316931580149	0.465485975382183	1.3863319770988	18
P00367	GLUD1	DHE3_HUMAN	Glutamate dehydrogenase 1, mitochondrial	0.475469781329572	0.253671374950697	1.60876979000118	0.711107517944886	3.6395905990422	18
P00387	CYB5R3	NB5R3_HUMAN	NADH-cytochrome b5 reductase 3	-0.561953103726696	0.354322242590979	0.570094522059646	0.173587647907454	1.87229775851154	18
P00390	GSR	GSHR_HUMAN	Glutathione reductase, mitochondrial	-0.663585632908034	0.389378070435205	0.51500141388828	0.113652986277571	2.3336514507342	18
P00403	MT-CO2	COX2_HUMAN	Cytochrome c oxidase subunit 2	-0.621164362067224	0.374664649637464	0.537318440011909	0.136349573181128	2.11743314805471	18
P00450	CP	CERU_HUMAN	Ceruloplasmin	-0.147588516418557	0.680233225501739	0.862786064208859	0.427650541104083	1.74067309881373	18
P00488	F13A1	F13A_HUMAN	Coagulation factor XIII A chain	0.251602980456344	0.433082773403518	1.28608533489937	0.6856066245358	2.41248469523337	18
P00491	PNP	PNPH_HUMAN	Purine nucleoside phosphorylase	-0.0655488988534522	0.845057658339256	0.936553249259829	0.485321688494117	1.80732081317189	18
P00492	HPRT1	HPRT_HUMAN	Hypoxanthine-guanine phosphoribosyltransferase	1.21274103727267	0.262245151361438	3.36268928833677	0.403558504025516	28.0199255798111	18
P00505	GOT2	AATM_HUMAN	Aspartate aminotransferase, mitochondrial	0.259865598910512	0.757431536418018	1.29675578956226	0.249271073454874	6.74597158208833	18
P00533	EGFR	EGFR_HUMAN	Epidermal growth factor receptor	0.198921728339568	0.73035648910559	1.22008646396897	0.393644634188731	3.78161125612242	18
P00558	PGK1	PGK1_HUMAN	Phosphoglycerate kinase 1	0.166344271280235	0.852421032840207	1.18097960910681	0.204699233238045	6.81347367581079	18
P00568	AK1	KAD1_HUMAN	Adenylate kinase isoenzyme 1	-0.405704475751545	0.391300485644022	0.666507107335179	0.263613794912723	1.68516114369274	18
P00734	F2	THRB_HUMAN	Prothrombin	-0.238374672155715	0.558644870272889	0.78790742880909	0.354440668646153	1.75148669802423	18
P00736	C1R	C1R_HUMAN	Complement C1r subcomponent	-0.1142300444086	0.735777848641377	0.892052720536155	0.459462962309093	1.73193080072606	18
P00738	HP	HPT_HUMAN	Haptoglobin	-0.0328003283688956	0.919717931785765	0.967731768879947	0.511380084652366	1.83132821282265	18
P00740	F9	FA9_HUMAN	Coagulation factor IX	0.244005416068065	0.360613089645447	1.27635124327594	0.756447558345567	2.15358286009278	18
P00742	F10	FA10_HUMAN	Coagulation factor X	-0.131344079030908	0.600847634305909	0.876915994070453	0.536123775406366	1.43433605434436	18
P00746	CFD	CFAD_HUMAN	Complement factor D	0.314052504341542	0.354604866445552	1.36896161108848	0.704062636910711	2.66177438538276	18
P00747	PLG	PLMN_HUMAN	Plasminogen	-0.444262854687836	0.315974428501614	0.641296830792682	0.269119059415338	1.52817725388237	18
P00748	F12	FA12_HUMAN	Coagulation factor XII	-0.686533435722096	0.0773648118008208	0.503317831972027	0.234948097483629	1.07823320424492	18
P00751	CFB	CFAB_HUMAN	Complement factor B	-0.0821150388243385	0.850879155031559	0.921165982749115	0.391328933464749	2.16837216778549	18
P00813	ADA	ADA_HUMAN	Adenosine deaminase	0.255203996682427	0.506304608980752	1.29072489761523	0.608102412248326	2.73962202380397	18
P00915	CA1	CAH1_HUMAN	Carbonic anhydrase 1	0.014895581003802	0.950646468137973	1.01500707306235	0.633315016070277	1.62674077232407	18
P00918	CA2	CAH2_HUMAN	Carbonic anhydrase 2	-0.0206727874438753	0.893877047495084	0.979539429737116	0.722957155030604	1.32718445032762	18
P00966	ASS1	ASSY_HUMAN	Argininosuccinate synthase	0.378154205607628	0.256681821061487	1.45958800217741	0.759360406776903	2.80551516392946	18
P00973	OAS1	OAS1_HUMAN	2'-5'-oligoadenylate synthase 1	0.441417417652593	0.0189154477050054	1.55490961362028	1.07554016847743	2.24793455176241	18
P01008	SERPINC1	ANT3_HUMAN	Antithrombin-III	-0.217518389677571	0.655419696302976	0.804512810052613	0.309472917380312	2.09142973484609	18
P01009	SERPINA1	A1AT_HUMAN	Alpha-1-antitrypsin	0.0169743779619153	0.971629994967683	1.01711926132292	0.399117982279556	2.59204455245384	18
P01011	SERPINA3	AACT_HUMAN	Alpha-1-antichymotrypsin	0.324628624945733	0.335144280477505	1.38351674695504	0.714961287001608	2.67723389210687	18
P01019	AGT	ANGT_HUMAN	Angiotensinogen	0.183219984427897	0.500858913887459	1.20107859760913	0.704506538896649	2.04765991227561	18
P01023	A2M	A2MG_HUMAN	Alpha-2-macroglobulin	-0.364141577649597	0.230740556494647	0.694792820644784	0.383022036094814	1.26033757363255	18
P01024	C3	CO3_HUMAN	Complement C3	-0.513452825473176	0.21500613359476	0.598425747820178	0.265781953289602	1.34739537888764	18
P01031	C5	CO5_HUMAN	Complement C5	-0.329777654287142	0.389562939676394	0.719083600814181	0.339258890767327	1.52414937097261	18
P01040	CSTA	CYTA_HUMAN	Cystatin-A	0.0571983363479575	0.622199773054228	1.05886580114639	0.843394187028885	1.32938642698872	18
P01042	KNG1	KNG1_HUMAN	Kininogen-1	-0.537022585610712	0.201855155638721	0.584485921002027	0.256220334454684	1.33332037278255	18
P01116	KRAS	RASK_HUMAN	GTPase KRas	0.288004397325329	0.0699321295902799	1.33376316910106	0.976815343499907	1.82114685553223	18
P01714	IGLV3-19	LV319_HUMAN	Immunoglobulin lambda variable 3-19	0.0786060532014895	0.65111794023874	1.08177807510713	0.769443502346603	1.52089633639577	18
P01780	IGHV3-7	HV307_HUMAN	Immunoglobulin heavy variable 3-7	-0.131734451656152	0.36731419226459	0.876573736879995	0.658273215968305	1.16726838879125	18
P01833	PIGR	PIGR_HUMAN	Polymeric immunoglobulin receptor	-0.0392907697896228	0.768100491383002	0.961471101747661	0.740477475176214	1.24841971631328	18
P01834	IGKC	IGKC_HUMAN	Immunoglobulin kappa constant	-0.186934202026787	0.559949725316668	0.829498313897677	0.442430869229673	1.55519766050027	18
P01857	IGHG1	IGHG1_HUMAN	Immunoglobulin heavy constant gamma 1	0.212028624853418	0.640389846805356	1.23618327013696	0.507861426340505	3.00898827536064	18
P01859	IGHG2	IGHG2_HUMAN	Immunoglobulin heavy constant gamma 2	-0.146267942176736	0.290395878534316	0.863926189906079	0.658742059327045	1.13302080994814	18
P01860	IGHG3	IGHG3_HUMAN	Immunoglobulin heavy constant gamma 3	-0.029211400908711	0.882411383683955	0.971211127848218	0.659492045605332	1.43026903984933	18
P01861	IGHG4	IGHG4_HUMAN	Immunoglobulin heavy constant gamma 4	-0.31675093358018	0.198118315502168	0.728512180451866	0.449708932785114	1.18016334205292	18
P01871	IGHM	IGHM_HUMAN	Immunoglobulin heavy constant mu	-0.228753211381455	0.368242631898341	0.795524835756751	0.483335124202068	1.3093601780971	18
P01876	IGHA1	IGHA1_HUMAN	Immunoglobulin heavy constant alpha 1	0.100454986604698	0.729584812515548	1.10567387044889	0.625554893853085	1.95428845622707	18
P01889	HLA-B	HLAB_HUMAN	HLA class I histocompatibility antigen, B alpha chain	-0.0438134975552181	0.745747071083126	0.957132448369636	0.734439937337328	1.247348458532	18
P01903	HLA-DRA	DRA_HUMAN	HLA class II histocompatibility antigen, DR alpha chain	0.127610780603692	0.711830229819691	1.1361107203015	0.577256506646244	2.23600349917754	18
P01920	HLA-DQB1	DQB1_HUMAN	HLA class II histocompatibility antigen, DQ beta 1 chain	-0.0361056470009362	0.893055876340713	0.964538387512259	0.569790770809231	1.63276477725932	18
P02042	HBD	HBD_HUMAN	Hemoglobin subunit delta	0.181268353968444	0.223702831123591	1.19873682191751	0.895185477005368	1.60522037625984	18
P02144	MB	MYG_HUMAN	Myoglobin	0.121320419049408	0.564916794401188	1.12898660323213	0.746904133723604	1.70652523225865	18
P02452	COL1A1	CO1A1_HUMAN	Collagen alpha-1(I) chain	-0.8530616696835	0.0218858483684542	0.426108329822018	0.205474501887084	0.883653723825491	18
P02461	COL3A1	CO3A1_HUMAN	Collagen alpha-1(III) chain	-0.550102778562891	0.0548467455854721	0.576890515355296	0.329022255249032	1.01148983510251	18
P02462	COL4A1	CO4A1_HUMAN	Collagen alpha-1(IV) chain	-0.0522233097368453	0.87696894589798	0.949116896131898	0.489984212456004	1.83847328061398	18
P02511	CRYAB	CRYAB_HUMAN	Alpha-crystallin B chain	-0.00950299079905382	0.947098853086545	0.990542019926334	0.748100861197003	1.31155241777133	18
P02533	KRT14	K1C14_HUMAN	Keratin, type I cytoskeletal 14	0.000284638512991696	0.997678060336842	1.00028467902638	0.825786541933429	1.21165626743232	18
P02538	KRT6A	K2C6A_HUMAN	Keratin, type II cytoskeletal 6A	0.0183088557838349	0.852503741661867	1.01847749048119	0.839710851313495	1.23530188635087	18
P02545	LMNA	LMNA_HUMAN	Prelamin-A/C	-0.442054110017314	0.556669667589073	0.642714857202562	0.14718665165306	2.80652072066021	18
P02549	SPTA1	SPTA1_HUMAN	Spectrin alpha chain, erythrocytic 1	0.0449744604130669	0.8196696485935	1.0460011451304	0.710566987541593	1.53978219477873	18
P02647	APOA1	APOA1_HUMAN	Apolipoprotein A-I	-0.63873887184934	0.0798746801294664	0.527957826853556	0.25832524664661	1.07902526196848	18
P02649	APOE	APOE_HUMAN	Apolipoprotein E	-0.13281205684814	0.718054353426596	0.875629645240358	0.425809511537402	1.8006344500278	18
P02671	FGA	FIBA_HUMAN	Fibrinogen alpha chain	-0.221387679009762	0.489597325258982	0.801405931800696	0.427679426296997	1.5017123294571	18
P02675	FGB	FIBB_HUMAN	Fibrinogen beta chain	-0.210716601880546	0.432142145838704	0.810003587850383	0.478800361409104	1.3703118569075	18
P02679	FGG	FIBG_HUMAN	Fibrinogen gamma chain	-0.0987869298241884	0.702445781475906	0.905935715342909	0.545738902870045	1.50386845434272	18
P02730	SLC4A1	B3AT_HUMAN	Band 3 anion transport protein	-0.0114137624886941	0.956898815399501	0.98865112738454	0.653551628413432	1.49556822932496	18
P02741	CRP	CRP_HUMAN	C-reactive protein	0.0515642894113163	0.777645133304646	1.05291687552235	0.736147077888161	1.50599517414396	18
P02743	APCS	SAMP_HUMAN	Serum amyloid P-component	-0.310779379492817	0.191642603353694	0.732875545409399	0.459658064091001	1.16849155278344	18
P02746	C1QB	C1QB_HUMAN	Complement C1q subcomponent subunit B	0.396727797101819	0.162780137860897	1.48695112255391	0.851837653717992	2.59559275316597	18
P02748	C9	CO9_HUMAN	Complement component C9	0.0251344250076395	0.951183619195472	1.02545295778152	0.458616830738423	2.29288089346775	18
P02749	APOH	APOH_HUMAN	Beta-2-glycoprotein 1	-0.0284316978270028	0.846252975707938	0.971968679451872	0.729190434668878	1.29557803958908	18
P02750	LRG1	A2GL_HUMAN	Leucine-rich alpha-2-glycoprotein	0.113920841199751	0.762712227815083	1.12066341100186	0.534933605394526	2.34774272562681	18
P02751	FN1	FINC_HUMAN	Fibronectin	-0.150844433043646	0.607345785862903	0.859981472953774	0.48374930168257	1.52882522259234	18
P02753	RBP4	RET4_HUMAN	Retinol-binding protein 4	-0.401971230090971	0.364194885880209	0.668999992482405	0.280769998997203	1.59404847932459	18
P02760	AMBP	AMBP_HUMAN	Protein AMBP	-0.0538725503394305	0.84553115980064	0.947552864097278	0.551098634696186	1.62921185742718	18
P02763	ORM1	A1AG1_HUMAN	Alpha-1-acid glycoprotein 1	0.400891305094191	0.0474058996154434	1.49315496134126	1.0045987904232	2.21930561715965	18
P02765	AHSG	FETUA_HUMAN	Alpha-2-HS-glycoprotein	-0.54012065248319	0.0182590949382537	0.582677946591635	0.37208756676222	0.912456152186371	18
P02766	TTR	TTHY_HUMAN	Transthyretin	-0.715613575330148	0.182258845291256	0.488892047650223	0.170818661686012	1.39923490733682	18
P02768	ALB	ALBU_HUMAN	Albumin	-0.536901753010219	0.21494305605989	0.584556550222883	0.250204303155353	1.36570936670226	18
P02774	GC	VTDB_HUMAN	Vitamin D-binding protein	0.0350688402077249	0.931727378995375	1.03569100352944	0.464300982790352	2.31025971201997	18
P02786	TFRC	TFR1_HUMAN	Transferrin receptor protein 1	0.169898176391634	0.494400022567647	1.18518416544783	0.72802867704466	1.92940408849046	18
P02787	TF	TRFE_HUMAN	Serotransferrin	-0.569079025528775	0.155619675626796	0.566046513102688	0.258056496033523	1.2416221250795	18
P02788	LTF	TRFL_HUMAN	Lactotransferrin	-0.179350421237233	0.444365695081477	0.835812961462146	0.527846819148856	1.32345839968227	18
P02790	HPX	HEMO_HUMAN	Hemopexin	-0.164791731879001	0.724242324475342	0.848070311706703	0.339494283514279	2.11851359072458	18
P02792	FTL	FRIL_HUMAN	Ferritin light chain	-0.104290402736127	0.791461847134142	0.900963617127143	0.415885780210883	1.95182301971281	18
P02794	FTH1	FRIH_HUMAN	Ferritin heavy chain	-0.394320191556178	0.349884368549743	0.674138168330349	0.294915572944816	1.54099108928655	18
P03952	KLKB1	KLKB1_HUMAN	Plasma kallikrein	-0.196772733938688	0.436603833281428	0.821377283282275	0.500310229297183	1.34848460412234	18
P03956	MMP1	MMP1_HUMAN	Interstitial collagenase	-0.107208440645108	0.694720670046908	0.898338403237373	0.525914420573924	1.53449279038668	18
P04003	C4BPA	C4BPA_HUMAN	C4b-binding protein alpha chain	0.101050542931237	0.689451322706889	1.10633255764072	0.67396039353582	1.81608851178108	18
P04004	VTN	VTNC_HUMAN	Vitronectin	0.0059328419467549	0.9616943122891	1.00595047610986	0.789637246384529	1.2815205526575	18
P04040	CAT	CATA_HUMAN	Catalase	-0.217548096106339	0.665457249593657	0.804488911205105	0.300093502470146	2.15666918118748	18
P04062	GBA1	GBA1_HUMAN	Lysosomal acid glucosylceramidase	0.3076585457355	0.125956711671305	1.3602364510955	0.917230545931203	2.01720626411372	18
P04066	FUCA1	FUCO_HUMAN	Tissue alpha-L-fucosidase	-0.200835096765429	0.343950089147219	0.818047319080808	0.539688663614269	1.23997678916153	18
P04075	ALDOA	ALDOA_HUMAN	Fructose-bisphosphate aldolase A	0.196713235098259	0.754484870567556	1.21739488452099	0.354822613763161	4.17687669097417	18
P04080	CSTB	CYTB_HUMAN	Cystatin-B	0.0531616458861969	0.818348552066728	1.05460010311032	0.669977263365008	1.66002853872128	18
P04083	ANXA1	ANXA1_HUMAN	Annexin A1	0.329985222347833	0.294544879966235	1.39094757337248	0.750488022030547	2.57796939468281	18
P04114	APOB	APOB_HUMAN	Apolipoprotein B-100	-0.470975716030804	0.226780543031896	0.624392740961395	0.290925224539957	1.34009106835539	18
P04156	PRNP	PRIO_HUMAN	Major prion protein	-0.137427297039782	0.62333129948878	0.871597715427734	0.503658627318735	1.50832833259121	18
P04179	SOD2	SODM_HUMAN	Superoxide dismutase [Mn], mitochondrial	0.278448104607865	0.575615436682925	1.32107804575381	0.498351592679203	3.50203998263563	18
P04181	OAT	OAT_HUMAN	Ornithine aminotransferase, mitochondrial	0.264781186519428	0.593734286222775	1.30314579871131	0.492583612371159	3.44751414795211	18
P04196	HRG	HRG_HUMAN	Histidine-rich glycoprotein	-0.617953766201293	0.128874642746329	0.539046324659511	0.242796248442612	1.19676865681723	18
P04216	THY1	THY1_HUMAN	Thy-1 membrane glycoprotein	0.197219102184717	0.173407004561019	1.21801088031716	0.916930202832069	1.61795358031486	18
P04217	A1BG	A1BG_HUMAN	Alpha-1B-glycoprotein	-0.669993330125631	0.205603437892092	0.511711990829852	0.18132695273392	1.44407192428414	18
P04233	CD74	HG2A_HUMAN	HLA class II histocompatibility antigen gamma chain	0.0976328678828571	0.544573779888315	1.10255792636895	0.803977555904266	1.51202477242257	18
P04259	KRT6B	K2C6B_HUMAN	Keratin, type II cytoskeletal 6B	0.0019790960815517	0.984087362721211	1.0019810557848	0.824890200168684	1.21709051210249	18
P04264	KRT1	K2C1_HUMAN	Keratin, type II cytoskeletal 1	0.0167037653932167	0.962393727909175	1.016844053306	0.507808483955061	2.03614524257392	18
P04275	VWF	VWF_HUMAN	von Willebrand factor	-0.356769172682929	0.367717325344845	0.699934042986634	0.322044488320959	1.52124219571601	18
P04278	SHBG	SHBG_HUMAN	Sex hormone-binding globulin	-0.224904515023859	0.476647113612807	0.798592468701777	0.429871726220122	1.48358194356013	18
P04406	GAPDH	G3P_HUMAN	Glyceraldehyde-3-phosphate dehydrogenase	-0.292046615526688	0.753674179857625	0.746733725776093	0.120494574485907	4.62768767465677	18
P04424	ASL	ARLY_HUMAN	Argininosuccinate lyase	-0.0400317200989493	0.921128771486113	0.960758963299595	0.434974189593949	2.12209783394779	18
P04439	HLA-A	HLAA_HUMAN	HLA class I histocompatibility antigen, A alpha chain	0.0827288300561632	0.545572242784734	1.08624721101184	0.830653369200963	1.42048783184498	18
P04440	HLA-DPB1	DPB1_HUMAN	HLA class II histocompatibility antigen, DP beta 1 chain	0.105680092089288	0.650942348653254	1.11146625277939	0.703202038462804	1.75676002556526	18
P04626	ERBB2	ERBB2_HUMAN	Receptor tyrosine-protein kinase erbB-2	0.143758951923515	0.676200783799674	1.15460575948109	0.588090979384074	2.26685071963375	18
P04632	CAPNS1	CPNS1_HUMAN	Calpain small subunit 1	0.0865131951835457	0.893893761777642	1.09036575519913	0.30581549807606	3.88762991931584	18
P04792	HSPB1	HSPB1_HUMAN	Heat shock protein beta-1	-0.171674648493017	0.605634099204859	0.842253156929437	0.438953518006161	1.61609453224076	18
P04839	CYBB	CY24B_HUMAN	Cytochrome b-245 heavy chain	-0.131735447924803	0.742112536960881	0.876572863577495	0.399959577738942	1.92114410537252	18
P04843	RPN1	RPN1_HUMAN	Dolichyl-diphosphooligosaccharide--protein glycosyltransferase subunit 1	0.196632974258328	0.817498022221622	1.21729717930604	0.229135351610483	6.46697426796643	18
P04844	RPN2	RPN2_HUMAN	Dolichyl-diphosphooligosaccharide--protein glycosyltransferase subunit 2	-0.284941941535535	0.686274154675915	0.752057916379708	0.188700522450737	2.9972948789108	18
P04899	GNAI2	GNAI2_HUMAN	Guanine nucleotide-binding protein G(i) subunit alpha-2	0.0980740481953147	0.746972527364427	1.10304446053617	0.607918419019798	2.00143151425043	18
P04920	SLC4A2	B3A2_HUMAN	Anion exchange protein 2	-0.132888620162211	0.557401614568495	0.875562606699199	0.561681682843334	1.36484756698702	18
P05023	ATP1A1	AT1A1_HUMAN	Sodium/potassium-transporting ATPase subunit alpha-1	-0.272644100096833	0.598750607616893	0.761363708685882	0.275772439156349	2.1020037342284	18
P05026	ATP1B1	AT1B1_HUMAN	Sodium/potassium-transporting ATPase subunit beta-1	0.0318211561438443	0.877593465101929	1.03233286240454	0.688586953105224	1.54767837815465	18
P05091	ALDH2	ALDH2_HUMAN	Aldehyde dehydrogenase, mitochondrial	0.0701955837314314	0.899649813005056	1.07271796692096	0.360300291427015	3.19379102358604	18
P05106	ITGB3	ITB3_HUMAN	Integrin beta-3	-0.0296995418747834	0.924526244839373	0.970737155602057	0.525104337980841	1.794558827851	18
P05107	ITGB2	ITB2_HUMAN	Integrin beta-2	-0.187371284606927	0.647151247409316	0.829135833857044	0.371691084874469	1.84956341155719	18
P05109	S100A8	S10A8_HUMAN	Protein S100-A8	0.363956510812331	0.196795951420206	1.43901163135033	0.82802901806445	2.50082355809461	18
P05114	HMGN1	HMGN1_HUMAN	Non-histone chromosomal protein HMG-14	-0.190834619058226	0.544740811131558	0.826269226034992	0.445574400854536	1.53222634106251	18
P05120	SERPINB2	PAI2_HUMAN	Plasminogen activator inhibitor 2	-0.0260142288040081	0.937677771223104	0.974321226084352	0.5075735611008	1.87027442788729	18
P05154	SERPINA5	IPSP_HUMAN	Plasma serine protease inhibitor	-0.264128493392832	0.445358665910247	0.767874866470553	0.389669978632837	1.51315688374532	18
P05155	SERPING1	IC1_HUMAN	Plasma protease C1 inhibitor	-0.147247089434393	0.718693145620677	0.863080692946979	0.387339906537006	1.92313848887313	18
P05156	CFI	CFAI_HUMAN	Complement factor I	-0.0259130217130414	0.913205885727398	0.974419839291405	0.611474709697034	1.55279361214322	18
P05161	ISG15	ISG15_HUMAN	Ubiquitin-like protein ISG15	0.429327145850022	0.179801672038354	1.53622352134932	0.820375675476206	2.87670975395146	18
P05164	MPO	PERM_HUMAN	Myeloperoxidase	-0.194263381800941	0.338667014040343	0.823440996332446	0.5531076420466	1.22590075221532	18
P05165	PCCA	PCCA_HUMAN	Propionyl-CoA carboxylase alpha chain, mitochondrial	0.328244844920194	0.32586276089747	1.38852890492124	0.721390429195805	2.67263390498691	18
P05166	PCCB	PCCB_HUMAN	Propionyl-CoA carboxylase beta chain, mitochondrial	0.112938910748258	0.600488008967325	1.11956353756071	0.733638049859901	1.70850259862449	18
P05198	EIF2S1	IF2A_HUMAN	Eukaryotic translation initiation factor 2 subunit 1	1.81842036178107	0.229412108710515	6.16211684252756	0.317594726676503	119.560184069552	18
P05362	ICAM1	ICAM1_HUMAN	Intercellular adhesion molecule 1	-0.0485951570512439	0.853166692503516	0.952566691555535	0.569378091098566	1.59363929881872	18
P05413	FABP3	FABPH_HUMAN	Fatty acid-binding protein, heart	-0.00936833987363046	0.945166013692903	0.990675406306086	0.758558002396793	1.29382032429783	18
P05455	SSB	LA_HUMAN	Lupus La protein	0.14747552766605	0.800072763266492	1.15890492337442	0.370144949273777	3.62847210006929	18
P05546	SERPIND1	HEP2_HUMAN	Heparin cofactor 2	-0.962175663335731	0.0872845004816781	0.38206074551857	0.12681004991665	1.15109499098967	18
P05556	ITGB1	ITB1_HUMAN	Integrin beta-1	-0.251291449835068	0.50726322705946	0.777795650107656	0.370077534088359	1.63470088725232	18
P05783	KRT18	K1C18_HUMAN	Keratin, type I cytoskeletal 18	0.0876581000637208	0.712977841331464	1.09161483517587	0.684281409690485	1.74142236147412	18
P05787	KRT8	K2C8_HUMAN	Keratin, type II cytoskeletal 8	0.0341134698012601	0.872819496959806	1.03470200749843	0.681427924429726	1.57112470143815	18
P05976	MYL1	MYL1_HUMAN	Myosin light chain 1/3, skeletal muscle isoform	-0.248760936171888	0.509700011562858	0.77976636503632	0.372219768150928	1.63353920470825	18
P05997	COL5A2	CO5A2_HUMAN	Collagen alpha-2(V) chain	-0.545170197101963	0.11412209995192	0.579743104346402	0.29479551827243	1.14011932408891	18
P06132	UROD	DCUP_HUMAN	Uroporphyrinogen decarboxylase	0.250904998541484	0.434917171133753	1.2851879837985	0.684605438080009	2.4126424679481	18
P06396	GSN	GELS_HUMAN	Gelsolin	-0.496166596536756	0.305837356676265	0.608860198622692	0.235546458391665	1.57383279713953	18
P06454	PTMA	PTMA_HUMAN	Prothymosin alpha	-0.110523225743955	0.68390830147616	0.89536553441734	0.525930897672142	1.52430565264527	18
P06493	CDK1	CDK1_HUMAN	Cyclin-dependent kinase 1	0.383692196331204	0.128197733970512	1.4676936106699	0.895248475020889	2.40617503956206	18
P06576	ATP5F1B	ATPB_HUMAN	ATP synthase subunit beta, mitochondrial	0.542634236535384	0.554851715920267	1.72053318924683	0.284097308389654	10.4197905713339	18
P06681	C2	CO2_HUMAN	Complement C2	-0.963064195897605	0.0716912509337847	0.381721422877495	0.133842755891714	1.08867486860109	18
P06702	S100A9	S10A9_HUMAN	Protein S100-A9	0.0198603224549732	0.913434394848208	1.02005885075966	0.713041971856943	1.45926901933042	18
P06727	APOA4	APOA4_HUMAN	Apolipoprotein A-IV	-0.0552519790240772	0.738278399405195	0.946246683594869	0.684306675246413	1.30845250909158	18
P06730	EIF4E	IF4E_HUMAN	Eukaryotic translation initiation factor 4E	0.762742278718469	0.458720774554367	2.14414801724242	0.28511766166171	16.1244683793014	18
P06731	CEACAM5	CEAM5_HUMAN	Carcinoembryonic antigen-related cell adhesion molecule 5	-0.0409018390608733	0.751086576224872	0.959923352300997	0.745554639982914	1.2359293241256	18
P06732	CKM	KCRM_HUMAN	Creatine kinase M-type	0.102907936100951	0.463250197566567	1.10838936173234	0.841922497456007	1.45919248020286	18
P06733	ENO1	ENOA_HUMAN	Alpha-enolase	1.8132179069805	0.0543446892994663	6.13014195425209	0.966747988399138	38.871185490139	18
P06737	PYGL	PYGL_HUMAN	Glycogen phosphorylase, liver form	-0.227874600089229	0.712371105644389	0.796224100006443	0.237090083714667	2.67397441300853	18
P06744	GPI	G6PI_HUMAN	Glucose-6-phosphate isomerase	-0.10411343384614	0.845354365148743	0.9011230737674	0.316540754583375	2.56530251576855	18
P06748	NPM1	NPM_HUMAN	Nucleophosmin	0.432094756131469	0.468731161227671	1.54048107827315	0.478660820819451	4.95775264926625	18
P06753	TPM3	TPM3_HUMAN	Tropomyosin alpha-3 chain	-0.902141325362898	0.0828278185968912	0.405699993268154	0.146380654047133	1.12441418990233	18
P06756	ITGAV	ITAV_HUMAN	Integrin alpha-V	-0.237038841271204	0.66730742954063	0.78896064318816	0.26770721946767	2.32514796477145	18
P06865	HEXA	HEXA_HUMAN	Beta-hexosaminidase subunit alpha	0.0993598901236936	0.574402089692367	1.10446371362441	0.780816723533152	1.56226174202994	18
P07098	LIPF	LIPG_HUMAN	Gastric triacylglycerol lipase	0.133926893777128	0.136329069934801	1.14330923356971	0.958592421665447	1.36362021441263	18
P07099	EPHX1	HYEP_HUMAN	Epoxide hydrolase 1	0.428190690767809	0.476810602405191	1.53447866398487	0.471686875798155	4.9919234370057	18
P07108	DBI	ACBP_HUMAN	Acyl-CoA-binding protein	0.122663540588295	0.508171557961406	1.13050398824418	0.78609757226208	1.6258023336191	18
P07195	LDHB	LDHB_HUMAN	L-lactate dehydrogenase B chain	0.355807522012872	0.29611885237865	1.42733279167969	0.732227062839571	2.78230483629434	18
P07199	CENPB	CENPB_HUMAN	Major centromere autoantigen B	0.117708711958376	0.688079641906429	1.12491638894692	0.633210560041168	1.99844563874473	18
P07203	GPX1	GPX1_HUMAN	Glutathione peroxidase 1	1.16556004453833	0.0963193094210976	3.20771884566641	0.812073945585653	12.6705951456463	18
P07225	PROS1	PROS_HUMAN	Vitamin K-dependent protein S	0.168935491541543	0.480158332398158	1.18404375562289	0.740800859146395	1.89249188620678	18
P07237	P4HB	PDIA1_HUMAN	Protein disulfide-isomerase	0.11379731519751	0.801644289480699	1.12052498848041	0.4611527752912	2.72269043380725	18
P07305	H1-0	H10_HUMAN	Histone H1.0	0.158287600036571	0.753795604368386	1.17150307058853	0.435669983797377	3.15013541313108	18
P07339	CTSD	CATD_HUMAN	Cathepsin D	0.256940964374253	0.645153650592088	1.2929687932844	0.433167901393748	3.85940023493955	18
P07355	ANXA2	ANXA2_HUMAN	Annexin A2	-0.459186021111719	0.42624139074573	0.631797706255801	0.20385709112213	1.9580792575469	18
P07357	C8A	CO8A_HUMAN	Complement component C8 alpha chain	-0.417103841215687	0.453654666358821	0.658952489963618	0.221334323457344	1.96182127221193	18
P07358	C8B	CO8B_HUMAN	Complement component C8 beta chain	-0.182060645749373	0.585571374706594	0.833550787570691	0.433232474973919	1.60377385259853	18
P07360	C8G	CO8G_HUMAN	Complement component C8 gamma chain	-0.0764700507531956	0.763976624464722	0.926380658276334	0.562351735054314	1.52605757310521	18
P07384	CAPN1	CAN1_HUMAN	Calpain-1 catalytic subunit	-1.60803581916336	0.234755354774443	0.200280615332611	0.0141147764645674	2.84186752646802	18
P07437	TUBB	TBB5_HUMAN	Tubulin beta chain	-0.609533242543524	0.342716348090513	0.543604541341228	0.154332131556403	1.91473994680628	18
P07451	CA3	CAH3_HUMAN	Carbonic anhydrase 3	0.109959627674142	0.800362468168063	1.11623300462657	0.476019367078183	2.61749039385834	18
P07476	IVL	INVO_HUMAN	Involucrin	0.0152793827098568	0.894980716922116	1.01539670927538	0.8093010027844	1.27397652252996	18
P07478	PRSS2	TRY2_HUMAN	Trypsin-2	-0.143455856343849	0.769875846495644	0.866359043598861	0.331345884132795	2.26524012631079	18
P07585	DCN	PGS2_HUMAN	Decorin	-0.353616688273686	0.0169687260833894	0.702144055829877	0.525227218087267	0.938653325950285	18
P07602	PSAP	SAP_HUMAN	Prosaposin	0.0956266551223281	0.344078331867524	1.10034817794176	0.902607062466227	1.34140997012757	18
P07686	HEXB	HEXB_HUMAN	Beta-hexosaminidase subunit beta	-0.00938282778604939	0.969646366131142	0.990661053591535	0.610992086123839	1.60625537611983	18
P07737	PFN1	PROF1_HUMAN	Profilin-1	0.338753366056427	0.360808843759269	1.40319722646659	0.678546690054724	2.90173467091076	18
P07738	BPGM	PMGE_HUMAN	Bisphosphoglycerate mutase	0.255909749893573	0.29365782452266	1.29163615237909	0.801139636410461	2.08243840937349	18
P07814	EPRS1	SYEP_HUMAN	Bifunctional glutamate/proline--tRNA ligase	3.66416026647638	0.0182749697612974	39.0233531826702	1.86097235506846	818.293775010643	18
P07858	CTSB	CATB_HUMAN	Cathepsin B	0.194399802846337	0.581269998970151	1.2145817791508	0.608696710041711	2.42355326373299	18
P07900	HSP90AA1	HS90A_HUMAN	Heat shock protein HSP 90-alpha	0.344683397061854	0.59949991989611	1.41154295027011	0.389918540762677	5.10992243805595	18
P07902	GALT	GALT_HUMAN	Galactose-1-phosphate uridylyltransferase	0.212471282146228	0.515080485068387	1.23673059680687	0.652289235514067	2.34482264278496	18
P07910	HNRNPC	HNRPC_HUMAN	Heterogeneous nuclear ribonucleoproteins C1/C2	0.270869084338109	0.666518940622552	1.31110341517725	0.382471353539389	4.49443376446863	18
P07919	UQCRH	QCR6_HUMAN	Cytochrome b-c1 complex subunit 6, mitochondrial	0.380978104554586	0.132870821313673	1.4637155563548	0.890589876535507	2.40566762138534	18
P07942	LAMB1	LAMB1_HUMAN	Laminin subunit beta-1	0.00307325267535984	0.99286818164777	1.00307797995783	0.511297672186864	1.96786625210483	18
P07948	LYN	LYN_HUMAN	Tyrosine-protein kinase Lyn	0.406009345027403	0.0946110576537432	1.50081657756453	0.932346203313	2.41589485910776	18
P07951	TPM2	TPM2_HUMAN	Tropomyosin beta chain	-0.160896187755904	0.439585365975159	0.851380450234773	0.566142579702331	1.28032883769859	18
P07954	FH	FUMH_HUMAN	Fumarate hydratase, mitochondrial	1.34019717478406	0.142457100511704	3.8197965986879	0.63717090052943	22.8994231268628	18
P07996	THBS1	TSP1_HUMAN	Thrombospondin-1	0.174981812158943	0.52153238037634	1.19122455061254	0.697629858484934	2.03405274691621	18
P08123	COL1A2	CO1A2_HUMAN	Collagen alpha-2(I) chain	-0.760982999255337	0.0387476876997244	0.467206937136514	0.227044340682424	0.961408337474499	18
P08133	ANXA6	ANXA6_HUMAN	Annexin A6	-0.223195016247418	0.507474087366578	0.79995882911287	0.413446004530629	1.54780581082681	18
P08174	CD55	DAF_HUMAN	Complement decay-accelerating factor	0.291582615960088	0.180020863558151	1.3385442140379	0.873992247437371	2.05001888539375	18
P08185	SERPINA6	CBG_HUMAN	Corticosteroid-binding globulin	0.05643175219285	0.738266414704075	1.05805440244327	0.759898843026858	1.4731949243013	18
P08195	SLC3A2	4F2_HUMAN	4F2 cell-surface antigen heavy chain	0.547010133156183	0.282818352383036	1.72807856145982	0.636843986482789	4.68914770016086	18
P08236	GUSB	BGLR_HUMAN	Beta-glucuronidase	0.332410197850045	0.244018770180763	1.39432468020852	0.797058406475644	2.43914536004332	18
P08237	PFKM	PFKAM_HUMAN	ATP-dependent 6-phosphofructokinase, muscle type	-0.298612744521408	0.499984576951979	0.741846637990842	0.311516036847941	1.76663917487801	18
P08238	HSP90AB1	HS90B_HUMAN	Heat shock protein HSP 90-beta	1.27454346438883	0.0794901835815327	3.57706797835439	0.860754099505671	14.8653550754121	18
P08240	SRPRA	SRPRA_HUMAN	Signal recognition particle receptor subunit alpha	-0.0321540794773223	0.884105728046716	0.968357366587065	0.628452316033177	1.49210364175654	18
P08243	ASNS	ASNS_HUMAN	Asparagine synthetase [glutamine-hydrolyzing]	0.197407119881644	0.571944457948022	1.2182399094478	0.6143684276988	2.41566527520026	18
P08294	SOD3	SODE_HUMAN	Extracellular superoxide dismutase [Cu-Zn]	-0.0243778390860897	0.802502204672128	0.975916900537229	0.806208848209182	1.1813487272805	18
P08311	CTSG	CATG_HUMAN	Cathepsin G	-0.71273866274081	0.0790809664859294	0.490299591866673	0.221298228626637	1.08628835972386	18
P08397	HMBS	HEM3_HUMAN	Porphobilinogen deaminase	0.00494971404623583	0.983092448199009	1.0049619841169	0.635827229744063	1.58840097163927	18
P08514	ITGA2B	ITA2B_HUMAN	Integrin alpha-IIb	0.107099945261903	0.623420781652386	1.11304549254364	0.725849562234923	1.7067865476934	18
P08559	PDHA1	ODPA_HUMAN	Pyruvate dehydrogenase E1 component subunit alpha, somatic form, mitochondrial	0.711549339817706	0.510755546871007	2.037145044805	0.244384938296312	16.9812426350997	18
P08571	CD14	CD14_HUMAN	Monocyte differentiation antigen CD14	0.200636514359438	0.617950523173747	1.22218044603289	0.555545870654438	2.68875194933143	18
P08572	COL4A2	CO4A2_HUMAN	Collagen alpha-2(IV) chain	-0.276866650782046	0.466339778979277	0.758155589825032	0.359944511156395	1.59691252558979	18
P08574	CYC1	CY1_HUMAN	Cytochrome c1, heme protein, mitochondrial	0.116713739280063	0.868416488071634	1.123797684507	0.282501920779645	4.47048725268097	18
P08575	PTPRC	PTPRC_HUMAN	Receptor-type tyrosine-protein phosphatase C	-0.094691548909902	0.845799284152584	0.909653474805436	0.350292942871513	2.36222128097259	18
P08579	SNRPB2	RU2B_HUMAN	U2 small nuclear ribonucleoprotein B''	-0.0432678493984919	0.838024924981308	0.957654848436187	0.632474206508287	1.45002404729895	18
P08581	MET	MET_HUMAN	Hepatocyte growth factor receptor	0.586030087238697	0.014403446344761	1.79684093558912	1.12372350408361	2.87315993309379	18
P08590	MYL3	MYL3_HUMAN	Myosin light chain 3	-0.328682821401821	0.424563469785367	0.719871308313002	0.321285817030119	1.61293985935176	18
P08603	CFH	CFAH_HUMAN	Complement factor H	-0.421619565337188	0.328214639650417	0.655983550809999	0.281728136334611	1.52741016403916	18
P08621	SNRNP70	RU17_HUMAN	U1 small nuclear ribonucleoprotein 70 kDa	0.173841789614244	0.857005188710214	1.1898673015633	0.17958705760852	7.88355360449064	18
P08648	ITGA5	ITA5_HUMAN	Integrin alpha-5	0.19309448438784	0.441801826008151	1.21299739742144	0.74159630037495	1.9840480398935	18
P08651	NFIC	NFIC_HUMAN	Nuclear factor 1 C-type	0.148104643613689	0.367226525604382	1.15963423833129	0.840442068934297	1.60005265849598	18
P08670	VIM	VIME_HUMAN	Vimentin	-0.39605607378966	0.388272486663392	0.672968958959516	0.273679607002418	1.65480806072282	18
P08697	SERPINF2	A2AP_HUMAN	Alpha-2-antiplasmin	-0.13397810433707	0.491185315202052	0.87460921454224	0.597251257752296	1.28076963963372	18
P08708	RPS17	RS17_HUMAN	40S ribosomal protein S17	0.223954572122443	0.721154216450189	1.25101418721817	0.365728314059116	4.27923252441475	18
P08727	KRT19	K1C19_HUMAN	Keratin, type I cytoskeletal 19	0.135971538341115	0.590372062171233	1.14564928605165	0.698299558191181	1.87958344128196	18
P08729	KRT7	K2C7_HUMAN	Keratin, type II cytoskeletal 7	0.437104487449265	0.0427621636868156	1.54821783793799	1.01435449555121	2.36305796861171	18
P08758	ANXA5	ANXA5_HUMAN	Annexin A5	0.189983843546745	0.722157284476119	1.20923006063048	0.424340384844576	3.44590661590687	18
P08779	KRT16	K1C16_HUMAN	Keratin, type I cytoskeletal 16	0.0156104344965376	0.888702076503273	1.01573291381767	0.816266149263138	1.26394234667685	18
P08865	RPSA	RSSA_HUMAN	40S ribosomal protein SA	0.935405515444149	0.257495169952493	2.5482466015994	0.50474720067519	12.8649762373652	18
P08962	CD63	CD63_HUMAN	CD63 antigen	0.226709731413584	0.144649194716858	1.25446568310659	0.925050363288134	1.70118753804748	18
P09001	MRPL3	RM03_HUMAN	39S ribosomal protein L3, mitochondrial	0.147189831203802	0.825129356315485	1.15857387562956	0.313969222537309	4.27523887355487	18
P09012	SNRPA	SNRPA_HUMAN	U1 small nuclear ribonucleoprotein A	0.404875409643041	0.0403706186669498	1.49911571305927	1.01792898656105	2.20776493332171	18
P09104	ENO2	ENOG_HUMAN	Gamma-enolase	-0.0390801661604058	0.857828424681136	0.961673612375064	0.627095293431492	1.47476172509264	18
P09110	ACAA1	THIK_HUMAN	3-ketoacyl-CoA thiolase, peroxisomal	0.454925460627605	0.352407344367815	1.57605590043783	0.604171754712759	4.11133453679217	18
P09211	GSTP1	GSTP1_HUMAN	Glutathione S-transferase P	-0.0534451931047157	0.940036295782163	0.947957894209135	0.235520553786189	3.81548087734716	18
P09327	VIL1	VILI_HUMAN	Villin-1	-0.146057266651521	0.307671689029113	0.864108217183557	0.652673525402028	1.14403753476014	18
P09382	LGALS1	LEG1_HUMAN	Galectin-1	-0.0109192878212044	0.983507940453222	0.98914011120711	0.351254533471191	2.78543923669831	18
P09429	HMGB1	HMGB1_HUMAN	High mobility group protein B1	-0.00569446212754822	0.970491793653886	0.994321720590051	0.735348363187932	1.34449974125323	18
P09455	RBP1	RET1_HUMAN	Retinol-binding protein 1	0.147405020444486	0.446792536266013	1.15882321508876	0.79266751136265	1.69411666881636	18
P09467	FBP1	F16P1_HUMAN	Fructose-1,6-bisphosphatase 1	-0.0578536172455395	0.781996366271236	0.943788091626068	0.626489006822017	1.42179025042051	18
P09486	SPARC	SPRC_HUMAN	SPARC	0.395922721279171	0.0786816150153714	1.4857544959079	0.955627136972023	2.30996623756947	18
P09493	TPM1	TPM1_HUMAN	Tropomyosin alpha-1 chain	-0.200632313291423	0.350762749208658	0.818213222378727	0.536841226687901	1.24705936130458	18
P09496	CLTA	CLCA_HUMAN	Clathrin light chain A	0.651078189874404	0.403954146064215	1.9176072595418	0.415637456740422	8.84717568692068	18
P09497	CLTB	CLCB_HUMAN	Clathrin light chain B	0.403667876413303	0.593397048334897	1.4973065735384	0.340222669921734	6.58958727140977	18
P09525	ANXA4	ANXA4_HUMAN	Annexin A4	-0.169896742954229	0.633771526780559	0.843751935430705	0.419440141725206	1.69730375737254	18
P09543	CNP	CN37_HUMAN	2',3'-cyclic-nucleotide 3'-phosphodiesterase	-1.73836304144198	0.27347903843465	0.175807955532422	0.00783109858541033	3.94688393861798	18
P09619	PDGFRB	PGFRB_HUMAN	Platelet-derived growth factor receptor beta	-0.260182195393104	0.402292697210487	0.770911116553601	0.419349498690418	1.41720438794339	18
P09622	DLD	DLDH_HUMAN	Dihydrolipoyl dehydrogenase, mitochondrial	0.439136156616597	0.430419564234488	1.55136650182226	0.520765776572036	4.62153645890228	18
P09661	SNRPA1	RU2A_HUMAN	U2 small nuclear ribonucleoprotein A'	0.147259667422822	0.829861992841347	1.1586547888738	0.302421206912952	4.43910972211217	18
P09758	TACSTD2	TACD2_HUMAN	Tumor-associated calcium signal transducer 2	0.172350668219043	0.274612946973013	1.18809438711631	0.8721017816533	1.61858203066767	18
P09871	C1S	C1S_HUMAN	Complement C1s subcomponent	-0.390313785780382	0.296292192513666	0.676844457006974	0.325373900800619	1.40797531041615	18
P09874	PARP1	PARP1_HUMAN	Poly [ADP-ribose] polymerase 1	0.758051077987748	0.295270949136013	2.13411294516966	0.516071615672263	8.82520550332509	18
P09914	IFIT1	IFIT1_HUMAN	Interferon-induced protein with tetratricopeptide repeats 1	0.29026001614133	0.332562579286448	1.33677502592485	0.743147780904027	2.40459235141975	18
P09917	ALOX5	LOX5_HUMAN	Polyunsaturated fatty acid 5-lipoxygenase	0.0184580413519247	0.973422216610168	1.01862944395854	0.343900106952174	3.01717249609226	18
P09936	UCHL1	UCHL1_HUMAN	Ubiquitin carboxyl-terminal hydrolase isozyme L1	-0.290752364756139	0.201817522388318	0.747700812167231	0.478443214382002	1.16849082129352	18
P09960	LTA4H	LKHA4_HUMAN	Leukotriene A-4 hydrolase	-0.456550393424762	0.676936383495941	0.633465086114015	0.0739605347794373	5.42556941377067	18
P09972	ALDOC	ALDOC_HUMAN	Fructose-bisphosphate aldolase C	-0.359762926440951	0.451415314182991	0.697841746288322	0.273594326809236	1.77994590948621	18
P0C0L5	C4B_2	CO4B_HUMAN	Complement C4-B	0.060586161618054	0.724190177383348	1.06245913682503	0.75886141371922	1.48751721594406	18
P0CAP1	MYZAP	MYZAP_HUMAN	Myocardial zonula adherens protein	-0.0856658251649384	0.752123256807572	0.917900919361898	0.539415749269113	1.56195309259514	18
P10153	RNASE2	RNAS2_HUMAN	Non-secretory ribonuclease	0.0141333972633641	0.897517605316295	1.01423374592095	0.817961774191262	1.25760166773309	18
P10155	RO60	RO60_HUMAN	RNA-binding protein RO60	-1.39837342386263	0.0810230091873382	0.246998399072596	0.0513439783074644	1.18822520489333	18
P10253	GAA	LYAG_HUMAN	Lysosomal alpha-glucosidase	0.023516468618635	0.922951920787799	1.02379516109986	0.635687521832145	1.64885497338465	18
P10301	RRAS	RRAS_HUMAN	Ras-related protein R-Ras	-0.259866474926007	0.405055986692064	0.771154547397437	0.418289793394259	1.42169219847837	18
P10321	HLA-C	HLAC_HUMAN	HLA class I histocompatibility antigen, C alpha chain	0.156842652123204	0.292357040718055	1.16981153205803	0.873628080387775	1.56640915196835	18
P10515	DLAT	ODP2_HUMAN	Dihydrolipoyllysine-residue acetyltransferase component of pyruvate dehydrogenase complex, mitochondrial	0.118235798411882	0.667969218522078	1.12550947342653	0.655717388539991	1.93188650615692	18
P10586	PTPRF	PTPRF_HUMAN	Receptor-type tyrosine-protein phosphatase F	0.329730126101017	0.426601863208628	1.39059279312048	0.616834802740922	3.13495332572991	18
P10599	TXN	THIO_HUMAN	Thioredoxin	0.80814074151748	0.167286306321682	2.24373242760898	0.712610003199493	7.06464291000801	18
P10619	CTSA	PPGB_HUMAN	Lysosomal protective protein	-0.383122830371837	0.281924561309539	0.681729157097195	0.339260227333982	1.36990606676369	18
P10636	MAPT	TAU_HUMAN	Microtubule-associated protein tau	-0.536672887705474	0.108156334803668	0.584690350246399	0.303792384251157	1.12531723438013	18
P10643	C7	CO7_HUMAN	Complement component C7	-0.553960468249116	0.0907926966804028	0.57466933782554	0.302418313167113	1.09201339157776	18
P10644	PRKAR1A	KAP0_HUMAN	cAMP-dependent protein kinase type I-alpha regulatory subunit	-0.722597604121113	0.285171718354979	0.485489507064834	0.129027606422185	1.82674133083452	18
P10768	ESD	ESTD_HUMAN	S-formylglutathione hydrolase	-0.237890879710498	0.508007370561426	0.788288704692438	0.389743111677658	1.59438117910758	18
P10809	HSPD1	CH60_HUMAN	60 kDa heat shock protein, mitochondrial	0.953114575130319	0.0777584723391798	2.59377560078497	0.899445673884371	7.47979790505093	18
P10909	CLU	CLUS_HUMAN	Clusterin	-0.020915942791646	0.903815467897968	0.979301278441477	0.697568989497561	1.37481884716216	18
P10916	MYL2	MLRV_HUMAN	Myosin regulatory light chain 2, ventricular/cardiac muscle isoform	-0.10018302944232	0.788604550665904	0.904671821302947	0.434954004500314	1.88164977397972	18
P11021	HSPA5	BIP_HUMAN	Endoplasmic reticulum chaperone BiP	0.200283512072953	0.790611246437728	1.22174908968031	0.278552881222215	5.35866235375211	18
P11047	LAMC1	LAMC1_HUMAN	Laminin subunit gamma-1	-0.264913416169352	0.37344827001595	0.767272380481763	0.428148141670426	1.37500749986512	18
P11117	ACP2	PPAL_HUMAN	Lysosomal acid phosphatase	0.153891046114238	0.595126521062056	1.16636379998704	0.661210908588027	2.05744414717125	18
P11142	HSPA8	HSP7C_HUMAN	Heat shock cognate 71 kDa protein	1.49273626003436	0.250366655400472	4.44925319183258	0.349044588905463	56.7143986592325	18
P11166	SLC2A1	GTR1_HUMAN	Solute carrier family 2, facilitated glucose transporter member 1	0.0785497659924898	0.534155980667202	1.08171718655216	0.844428273817811	1.385685567339	18
P11171	EPB41	EPB41_HUMAN	Protein 4.1	0.114455212623792	0.639140373307361	1.12126242153747	0.694920911482636	1.80916906827531	18
P11172	UMPS	UMPS_HUMAN	Uridine 5'-monophosphate synthase	-0.098431482612324	0.816473702902359	0.906257784903028	0.394673735575771	2.08096738816223	18
P11177	PDHB	ODPB_HUMAN	Pyruvate dehydrogenase E1 component subunit beta, mitochondrial	0.215265781316049	0.722668526638369	1.24019147288838	0.377730276917135	4.07188669644944	18
P11182	DBT	ODB2_HUMAN	Lipoamide acyltransferase component of branched-chain alpha-keto acid dehydrogenase complex, mitochondrial	0.378985315487061	0.189034897060996	1.46080158442616	0.829816342913356	2.57158260051863	18
P11215	ITGAM	ITAM_HUMAN	Integrin alpha-M	-0.283295622118426	0.295667207351832	0.753297063666475	0.442974386060004	1.28101417144166	18
P11216	PYGB	PYGB_HUMAN	Glycogen phosphorylase, brain form	-0.208192456414856	0.635161946647621	0.812050737298428	0.34362756640275	1.91901484170812	18
P11217	PYGM	PYGM_HUMAN	Glycogen phosphorylase, muscle form	-0.0495248349680691	0.72876377027346	0.95168152286274	0.719325236188357	1.2590934884442	18
P11233	RALA	RALA_HUMAN	Ras-related protein Ral-A	0.239185857520127	0.308582316273154	1.27021459358107	0.801532577677998	2.01295013912021	18
P11234	RALB	RALB_HUMAN	Ras-related protein Ral-B	0.00107526476397718	0.993515873699171	1.00107584306839	0.77240095861325	1.29745157926051	18
P11277	SPTB	SPTB1_HUMAN	Spectrin beta chain, erythrocytic	-0.0640928670838525	0.773291542486995	0.937917893786475	0.606431658760861	1.45060034840917	18
P11279	LAMP1	LAMP1_HUMAN	Lysosome-associated membrane glycoprotein 1	0.0388985739452365	0.872016932619841	1.03966502918015	0.647682164158955	1.66887932494445	18
P11310	ACADM	ACADM_HUMAN	Medium-chain specific acyl-CoA dehydrogenase, mitochondrial	0.236951548031724	0.318819368909002	1.26737970924615	0.795395978983664	2.01943606687738	18
P11387	TOP1	TOP1_HUMAN	DNA topoisomerase 1	-0.0011644404734989	0.997524629530517	0.998836237224238	0.478641643276887	2.08438576710956	18
P11413	G6PD	G6PD_HUMAN	Glucose-6-phosphate 1-dehydrogenase	-0.0765135387676048	0.904054035075453	0.926340372696895	0.266976260312264	3.21416775066274	18
P11498	PC	PYC_HUMAN	Pyruvate carboxylase, mitochondrial	-0.127282399738507	0.729342486339361	0.8804849887541	0.428146349453821	1.81072153577926	18
P11532	DMD	DMD_HUMAN	Dystrophin	-0.234217273883945	0.320195395527519	0.791189892318167	0.49856592639756	1.25556403388721	18
P11586	MTHFD1	C1TC_HUMAN	C-1-tetrahydrofolate synthase, cytoplasmic	1.43388943966111	0.236870490494946	4.19498363844936	0.389826872713968	45.1428286724864	18
P11678	EPX	PERE_HUMAN	Eosinophil peroxidase	0.157385264631136	0.389840692513833	1.17044645867123	0.817635022388164	1.67549685997386	18
P11717	IGF2R	MPRI_HUMAN	Cation-independent mannose-6-phosphate receptor	-0.196975158801599	0.78544247682329	0.821211032925479	0.198868508136423	3.39112294308512	18
P11766	ADH5	ADHX_HUMAN	Alcohol dehydrogenase class-3	-0.276671365012517	0.47450694227142	0.758303661280467	0.355258356572354	1.61860919545814	18
P11802	CDK4	CDK4_HUMAN	Cyclin-dependent kinase 4	0.288356420480332	0.0973149025517512	1.33423276726973	0.948840629806902	1.87616025424474	18
P11940	PABPC1	PABP1_HUMAN	Polyadenylate-binding protein 1	0.397926197088986	0.239677915291594	1.48873415293849	0.76690745705075	2.88995674477948	18
P12004	PCNA	PCNA_HUMAN	Proliferating cell nuclear antigen	1.36818517603039	0.0258551970929093	3.92821520348889	1.17916021760595	13.0863257210717	18
P12081	HARS1	HARS1_HUMAN	Histidine--tRNA ligase, cytoplasmic	0.0627314110898762	0.964484826035145	1.06474082324538	0.0673008458995372	16.8448554476944	18
P12107	COL11A1	COBA1_HUMAN	Collagen alpha-1(XI) chain	-0.0300587702762075	0.764501057725175	0.970388501872357	0.797145967277454	1.18128157604833	18
P12109	COL6A1	CO6A1_HUMAN	Collagen alpha-1(VI) chain	-0.348770901492657	0.315894136540633	0.705554753296279	0.356881469902499	1.39488191985696	18
P12110	COL6A2	CO6A2_HUMAN	Collagen alpha-2(VI) chain	-0.299444522340086	0.411981219556724	0.741229842966272	0.362468648607818	1.5157771084866	18
P12111	COL6A3	CO6A3_HUMAN	Collagen alpha-3(VI) chain	-0.294124038592946	0.41815293243947	0.74518405412895	0.365626168737155	1.51876239177852	18
P12235	SLC25A4	ADT1_HUMAN	ADP/ATP translocase 1	-0.0397847840634906	0.870409229780637	0.960996238603729	0.595851982219216	1.54990467124225	18
P12268	IMPDH2	IMDH2_HUMAN	Inosine-5'-monophosphate dehydrogenase 2	2.17594655327629	0.00165766584512132	8.81052080381452	2.27081788521186	34.1838406945638	18
P12270	TPR	TPR_HUMAN	Nucleoprotein TPR	-0.593105221385282	0.438352495537171	0.552608645554056	0.123304060252547	2.47661199895306	18
P12277	CKB	KCRB_HUMAN	Creatine kinase B-type	-0.0599751283302379	0.762638367981268	0.941787957132012	0.638146513078771	1.38990739277048	18
P12429	ANXA3	ANXA3_HUMAN	Annexin A3	0.0424565253283876	0.936772564243723	1.04337069518931	0.365483401225478	2.97858234855437	18
P12532	CKMT1B	KCRU_HUMAN	Creatine kinase U-type, mitochondrial	0.0217511544381926	0.887211330035249	1.02198943528973	0.756674239837745	1.38033297666879	18
P12694	BCKDHA	ODBA_HUMAN	2-oxoisovalerate dehydrogenase subunit alpha, mitochondrial	0.0929061931811628	0.759626686650953	1.09735879070243	0.605182875757563	1.9898056666334	18
P12724	RNASE3	ECP_HUMAN	Eosinophil cationic protein	0.0484450058026491	0.776812206215459	1.04963764625319	0.75088258489454	1.46725894380234	18
P12814	ACTN1	ACTN1_HUMAN	Alpha-actinin-1	-0.228554568415153	0.487374684264643	0.795682876866251	0.417457559992231	1.51658827438635	18
P12821	ACE	ACE_HUMAN	Angiotensin-converting enzyme	-0.63243653644925	0.169401102557228	0.531295701309463	0.215563490920797	1.3094755564783	18
P12830	CDH1	CADH1_HUMAN	Cadherin-1	0.16903050194066	0.409238902102504	1.18415625743702	0.792610084916723	1.76912465373763	18
P12883	MYH7	MYH7_HUMAN	Myosin-7	-0.700362014326832	0.260083506952019	0.496405565332854	0.146719530313551	1.67952067980872	18
P12931	SRC	SRC_HUMAN	Proto-oncogene tyrosine-protein kinase Src	0.0543341311893533	0.863184309848388	1.05583733140618	0.569125916164103	1.95878001463122	18
P12955	PEPD	PEPD_HUMAN	Xaa-Pro dipeptidase	-0.315129731022071	0.601566883435418	0.72969420415346	0.223573060341948	2.38156435646039	18
P12956	XRCC6	XRCC6_HUMAN	X-ray repair cross-complementing protein 6	-0.879377152588342	0.216930964815104	0.415041338616441	0.102769438777509	1.67617255489213	18
P13010	XRCC5	XRCC5_HUMAN	X-ray repair cross-complementing protein 5	-0.458156155807437	0.525812253571977	0.632448707957292	0.153570879840772	2.60460426228966	18
P13073	COX4I1	COX41_HUMAN	Cytochrome c oxidase subunit 4 isoform 1, mitochondrial	-0.0172449495060557	0.973559852526722	0.982902893567007	0.354507619540973	2.72518288727708	18
P13284	IFI30	GILT_HUMAN	Gamma-interferon-inducible lysosomal thiol reductase	0.24785260941086	0.0780273622667179	1.28127107097818	0.972575215797447	1.68794714348085	18
P13489	RNH1	RINI_HUMAN	Ribonuclease inhibitor	0.143946360160025	0.783497627006263	1.15482216238755	0.413597798327251	3.22442293487804	18
P13535	MYH8	MYH8_HUMAN	Myosin-8	-0.548783398453383	0.26741536499713	0.577652155562604	0.219011233192428	1.52358400965188	18
P13591	NCAM1	NCAM1_HUMAN	Neural cell adhesion molecule 1	-0.0562442382697934	0.703865858221217	0.945308227247336	0.707329285781497	1.26335451177339	18
P13611	VCAN	CSPG2_HUMAN	Versican core protein	-0.253675142682298	0.40893552879669	0.775943832139346	0.424954158446353	1.41683242455221	18
P13639	EEF2	EF2_HUMAN	Elongation factor 2	1.42834865179961	0.0742129164619686	4.17180439895148	0.869581550961587	20.01416879632	18
P13645	KRT10	K1C10_HUMAN	Keratin, type I cytoskeletal 10	0.0910206855700316	0.788794894818559	1.09529166175651	0.562733399859119	2.13185111211396	18
P13646	KRT13	K1C13_HUMAN	Keratin, type I cytoskeletal 13	0.0244251287590096	0.693368929793572	1.02472586573773	0.907565247594887	1.15701113798119	18
P13647	KRT5	K2C5_HUMAN	Keratin, type II cytoskeletal 5	0.0222449759024661	0.832195315903335	1.02249424024064	0.83233341947473	1.25610055641533	18
P13667	PDIA4	PDIA4_HUMAN	Protein disulfide-isomerase A4	0.374877357887789	0.474244140634057	1.45481298233974	0.521059324324319	4.06188070106757	18
P13671	C6	CO6_HUMAN	Complement component C6	-0.413204368802385	0.386142757198835	0.661527073516277	0.259837109705516	1.68420157340489	18
P13674	P4HA1	P4HA1_HUMAN	Prolyl 4-hydroxylase subunit alpha-1	0.454269680831496	0.170621616136592	1.57502269363588	0.822404234287564	3.01639556563935	18
P13716	ALAD	HEM2_HUMAN	Delta-aminolevulinic acid dehydratase	-0.48084453859417	0.353916495100456	0.618261025960436	0.223693821400113	1.70879416261543	18
P13727	PRG2	PRG2_HUMAN	Bone marrow proteoglycan	0.0411896467112085	0.795788812963653	1.04204970810761	0.762807344214972	1.42351486571573	18
P13747	HLA-E	HLAE_HUMAN	HLA class I histocompatibility antigen, alpha chain E	0.258593172660883	0.322893599718151	1.29510681277942	0.77559760726854	2.16259261347478	18
P13796	LCP1	PLSL_HUMAN	Plastin-2	-0.0891156062291546	0.835857693491488	0.914739817840561	0.393723435775432	2.1252200359753	18
P13797	PLS3	PLST_HUMAN	Plastin-3	0.0177705370490543	0.974585327848346	1.01792937251143	0.341124494381521	3.03754266986945	18
P13798	APEH	ACPH_HUMAN	Acylamino-acid-releasing enzyme	0.788084737157452	0.507773745857302	2.19918038165889	0.213506288173837	22.6522337699747	18
P13804	ETFA	ETFA_HUMAN	Electron transfer flavoprotein subunit alpha, mitochondrial	-0.0968564481203069	0.869157031820803	0.907686296855395	0.286716040955174	2.87355535028426	18
P13805	TNNT1	TNNT1_HUMAN	Troponin T, slow skeletal muscle	0.66064309685244	0.267535042496134	1.93603699343767	0.602188818840086	6.22435874378884	18
P13807	GYS1	GYS1_HUMAN	Glycogen [starch] synthase, muscle	-0.607251599015538	0.149157534233257	0.54484626917621	0.238751246868763	1.24337552548328	18
P13861	PRKAR2A	KAP2_HUMAN	cAMP-dependent protein kinase type II-alpha regulatory subunit	-0.39691328887535	0.560625501598922	0.672392326999813	0.176616734024206	2.55984487487046	18
P14091	CTSE	CATE_HUMAN	Cathepsin E	0.245086803503308	0.0788208612878422	1.27773222002425	0.972171297837871	1.67933329210505	18
P14314	PRKCSH	GLU2B_HUMAN	Glucosidase 2 subunit beta	0.412471946743902	0.441716414299161	1.51054716594678	0.528139200418526	4.32036239450068	18
P14317	HCLS1	HCLS1_HUMAN	Hematopoietic lineage cell-specific protein	-0.223681276083131	0.592733018067229	0.799569935823306	0.352283753115179	1.81476459422034	18
P14324	FDPS	FPPS_HUMAN	Farnesyl pyrophosphate synthase	1.18214099038454	0.112815967385983	3.26134925085668	0.756502790800329	14.0599599438501	18
P14384	CPM	CBPM_HUMAN	Carboxypeptidase M	-0.0543260891010752	0.885020075442918	0.947123209584556	0.453554391429931	1.97780550929211	18
P14410	SI	SUIS_HUMAN	Sucrase-isomaltase, intestinal	-0.479213751580365	0.115524324393438	0.619270100581975	0.340957642846465	1.12475982140544	18
P14543	NID1	NID1_HUMAN	Nidogen-1	-0.236644390017139	0.438571850928833	0.789271911089245	0.433693057798965	1.43638487735082	18
P14550	AKR1A1	AK1A1_HUMAN	Aldo-keto reductase family 1 member A1	0.363325158749878	0.677050062872792	1.43810339512755	0.260164291475686	7.94936677645738	18
P14618	PKM	KPYM_HUMAN	Pyruvate kinase PKM	0.77817170921403	0.396869149504555	2.17748754358048	0.359859094635771	13.1758570871947	18
P14621	ACYP2	ACYP2_HUMAN	Acylphosphatase-2	0.184177712920333	0.526761383510098	1.2022294558206	0.679680949914433	2.12652078099974	18
P14625	HSP90B1	ENPL_HUMAN	Endoplasmin	0.41749072282044	0.459098093790306	1.51814731970787	0.502691734564649	4.58486011577693	18
P14735	IDE	IDE_HUMAN	Insulin-degrading enzyme	0.825928389153834	0.356131098470952	2.28400022237041	0.395201852621708	13.199981177167	18
P14780	MMP9	MMP9_HUMAN	Matrix metalloproteinase-9	-0.0554987499662404	0.745944433965079	0.94601320621814	0.676221550712569	1.32344345635847	18
P14854	COX6B1	CX6B1_HUMAN	Cytochrome c oxidase subunit 6B1	-0.323525691403637	0.597311138687323	0.723593367554302	0.217870649905879	2.4032028260565	18
P14866	HNRNPL	HNRPL_HUMAN	Heterogeneous nuclear ribonucleoprotein L	0.473522295139729	0.564483444313217	1.60563978186559	0.320717632248147	8.03847013660498	18
P14868	DARS1	SYDC_HUMAN	Aspartate--tRNA ligase, cytoplasmic	4.48408008448263	0.00635713360924808	88.5954130195655	3.53723974805639	2219.00345104407	18
P14923	JUP	PLAK_HUMAN	Junction plakoglobin	-0.0253908393733602	0.915022563231675	0.974928796995715	0.61154371342852	1.55424074901002	18
P14927	UQCRB	QCR7_HUMAN	Cytochrome b-c1 complex subunit 7	0.0541728677641415	0.785478291371017	1.05566707718991	0.714683717928113	1.55933729831353	18
P15088	CPA3	CBPA3_HUMAN	Mast cell carboxypeptidase A	-0.028637379262373	0.894153011776598	0.971768784096834	0.637314352299744	1.48174062978092	18
P15121	AKR1B1	ALDR_HUMAN	Aldo-keto reductase family 1 member B1	0.200265996470213	0.46679801114164	1.22172769019602	0.712393411479598	2.09521666671737	18
P15144	ANPEP	AMPN_HUMAN	Aminopeptidase N	-0.396741713551512	0.0707621330224867	0.672507702828603	0.437329788014105	1.03415459627739	18
P15169	CPN1	CBPN_HUMAN	Carboxypeptidase N catalytic chain	-0.380653603906307	0.227671300083717	0.683414580764239	0.368214812561974	1.26843210340038	18
P15170	GSPT1	ERF3A_HUMAN	Eukaryotic peptide chain release factor GTP-binding subunit ERF3A	0.125958185137854	0.694811625974436	1.13423473942215	0.604541221532562	2.12804089827104	18
P15259	PGAM2	PGAM2_HUMAN	Phosphoglycerate mutase 2	-0.367768406769896	0.368706570338509	0.69227748990488	0.310474747769965	1.5435977530259	18
P15311	EZR	EZRI_HUMAN	Ezrin	0.292264129148009	0.318016772449156	1.33945676049328	0.754726661262758	2.37721085701321	18
P15374	UCHL3	UCHL3_HUMAN	Ubiquitin carboxyl-terminal hydrolase isozyme L3	1.15823414772332	0.168427752357052	3.18430529573153	0.612613826670958	16.5516999045307	18
P15498	VAV1	VAV_HUMAN	Proto-oncogene vav	-0.146361986602614	0.587427889048736	0.863844946283863	0.509116423850126	1.46573171923412	18
P15502	ELN	ELN_HUMAN	Elastin	-0.262158712787184	0.163594693227383	0.769388902159617	0.532061343662948	1.11257713009381	18
P15531	NME1	NDKA_HUMAN	Nucleoside diphosphate kinase A	0.162608241135351	0.673734102683764	1.17657566544233	0.551914474387136	2.50823335997532	18
P15559	NQO1	NQO1_HUMAN	NAD(P)H dehydrogenase [quinone] 1	-0.0406609603177089	0.734918421160862	0.960154605282479	0.758789374523689	1.2149575323506	18
P15586	GNS	GNS_HUMAN	N-acetylglucosamine-6-sulfatase	0.181063439187299	0.356129608372184	1.1984912081898	0.815855985479198	1.76058177138283	18
P15848	ARSB	ARSB_HUMAN	Arylsulfatase B	0.246424283425664	0.605695201277434	1.27944230456163	0.501989838884296	3.26096762105832	18
P15880	RPS2	RS2_HUMAN	40S ribosomal protein S2	0.894346993797896	0.284572392460819	2.44573818569252	0.475348804106151	12.5836758634587	18
P15924	DSP	DESP_HUMAN	Desmoplakin	-0.0495726067291201	0.840291560895522	0.951636060446352	0.587599518832739	1.54120478747301	18
P15927	RPA2	RFA2_HUMAN	Replication protein A 32 kDa subunit	0.237005306137537	0.330230795906718	1.26744784301002	0.78655832273536	2.04234573370757	18
P15941	MUC1	MUC1_HUMAN	Mucin-1	0.118833656353775	0.635169384622273	1.12618256939173	0.689315004032739	1.8399239421481	18
P16070	CD44	CD44_HUMAN	CD44 antigen	0.235673953795691	0.262134861987608	1.26576154613279	0.838410136927746	1.91094098353744	18
P16083	NQO2	NQO2_HUMAN	Ribosyldihydronicotinamide dehydrogenase [quinone]	-0.128423636582577	0.662536104052138	0.879480720007529	0.494018591174196	1.56570289192259	18
P16144	ITGB4	ITB4_HUMAN	Integrin beta-4	0.00774360980967073	0.985462470602615	1.00777366909514	0.43814619783341	2.31796549449378	18
P16152	CBR1	CBR1_HUMAN	Carbonyl reductase [NADPH] 1	-1.27647689778247	0.218634597192416	0.279018581845308	0.0365079862107401	2.13244763941716	18
P16157	ANK1	ANK1_HUMAN	Ankyrin-1	-0.0843520943001699	0.774830239079423	0.919107586574896	0.515667847109614	1.63818388219183	18
P16219	ACADS	ACADS_HUMAN	Short-chain specific acyl-CoA dehydrogenase, mitochondrial	0.0673362355459091	0.750143426547457	1.06965507377447	0.706736263125768	1.618937695076	18
P16278	GLB1	BGAL_HUMAN	Beta-galactosidase	-0.0627741413556845	0.820140818382487	0.939155566139745	0.546669208840469	1.61343123619874	18
P16284	PECAM1	PECA1_HUMAN	Platelet endothelial cell adhesion molecule	-0.445688624921688	0.215370142460257	0.640383140371357	0.316396947861137	1.29612680920002	18
P16333	NCK1	NCK1_HUMAN	Cytoplasmic protein NCK1	-0.535658547664847	0.381860419159031	0.585283725971524	0.176182659653721	1.94432891727477	18
P16401	H1-5	H15_HUMAN	Histone H1.5	-0.0874517977576054	0.777348920227515	0.91626303651943	0.499776292059289	1.67982748567875	18
P16435	POR	NCPR_HUMAN	NADPH--cytochrome P450 reductase	0.316370721851515	0.386931369336639	1.37213884320044	0.67010753807063	2.80964606134755	18
P16452	EPB42	EPB42_HUMAN	Protein 4.2	0.08464194526279	0.613342311942114	1.08832731617536	0.783751792389817	1.51126461034535	18
P16615	ATP2A2	AT2A2_HUMAN	Sarcoplasmic/endoplasmic reticulum calcium ATPase 2	0.628374091106773	0.399833192958756	1.87456023598762	0.43410754415385	8.09471322410508	18
P16885	PLCG2	PLCG2_HUMAN	1-phosphatidylinositol 4,5-bisphosphate phosphodiesterase gamma-2	-0.391763200399807	0.175629858918939	0.675864139370889	0.383385306786791	1.1914706348973	18
P16930	FAH	FAAA_HUMAN	Fumarylacetoacetase	-0.221178614919349	0.360495689370742	0.801573494517943	0.498948982578448	1.28774702333958	18
P16949	STMN1	STMN1_HUMAN	Stathmin	0.273188998918854	0.356819586544555	1.31414859401862	0.73498829259334	2.34967896028329	18
P16989	YBX3	YBOX3_HUMAN	Y-box-binding protein 3	0.0995843206465247	0.736058624303728	1.10471161681058	0.61911949477575	1.97116674020786	18
P17096	HMGA1	HMGA1_HUMAN	High mobility group protein HMG-I/HMG-Y	0.120489463877206	0.612678635312731	1.12804885564189	0.707522211724392	1.79852193984642	18
P17152	TMEM11	TMM11_HUMAN	Transmembrane protein 11, mitochondrial	-0.25180197742014	0.78136168405484	0.777398665317193	0.13133888163411	4.60144533985434	18
P17174	GOT1	AATC_HUMAN	Aspartate aminotransferase, cytoplasmic	0.415710418969216	0.453278825516437	1.51544696063093	0.511341544852954	4.49128281009504	18
P17213	BPI	BPI_HUMAN	Bactericidal permeability-increasing protein	0.07810334741268	0.604080541277002	1.08123439567341	0.80484238179353	1.45254256588982	18
P17252	PRKCA	KPCA_HUMAN	Protein kinase C alpha type	-0.0256574394879793	0.888122634721246	0.974668915510447	0.681732181186434	1.39347902457684	18
P17275	JUNB	JUNB_HUMAN	Transcription factor JunB	-0.258437623995584	0.45973827819838	0.772257199865389	0.389222499506949	1.53223717410839	18
P17301	ITGA2	ITA2_HUMAN	Integrin alpha-2	0.189339984051151	0.706156994725664	1.20845173696601	0.451603544314244	3.23371155732116	18
P17480	UBTF	UBF1_HUMAN	Nucleolar transcription factor 1	-1.38436555120234	0.220487926795038	0.250482667816984	0.0273540457287337	2.29368509137234	18
P17540	CKMT2	KCRS_HUMAN	Creatine kinase S-type, mitochondrial	0.185830272592305	0.642203904023839	1.20421785425676	0.549865685568073	2.63726338735357	18
P17612	PRKACA	KAPCA_HUMAN	cAMP-dependent protein kinase catalytic subunit alpha	0.403246427505891	0.298905115612716	1.49667566827543	0.699357314975563	3.20299510427794	18
P17655	CAPN2	CAN2_HUMAN	Calpain-2 catalytic subunit	0.195877491625243	0.807503182422226	1.21637787972892	0.251627205113665	5.88002853517164	18
P17661	DES	DESM_HUMAN	Desmin	-0.104032744142755	0.519606310022809	0.901195788054543	0.656605608684869	1.23689751909663	18
P17812	CTPS1	PYRG1_HUMAN	CTP synthase 1	0.320721720446989	0.322097214738114	1.37812202434733	0.730424123544992	2.60016099245685	18
P17813	ENG	EGLN_HUMAN	Endoglin	0.418792150913723	0.172496715510856	1.5201243654919	0.832867328715995	2.77448521137765	18
P17844	DDX5	DDX5_HUMAN	Probable ATP-dependent RNA helicase DDX5	0.880946176250762	0.337447280115125	2.41318192198121	0.398886114764721	14.5992722559717	18
P17858	PFKL	PFKAL_HUMAN	ATP-dependent 6-phosphofructokinase, liver type	0.405551156468206	0.620705568841932	1.50012907809346	0.300976589815827	7.47695112207429	18
P17931	LGALS3	LEG3_HUMAN	Galectin-3	0.517880115336121	0.426507458653764	1.67846572185209	0.46832635159041	6.01556408232263	18
P17980	PSMC3	PRS6A_HUMAN	26S proteasome regulatory subunit 6A	0.194349767599169	0.295485299743226	1.21452100877162	0.843867322564256	1.74797772268911	18
P17987	TCP1	TCPA_HUMAN	T-complex protein 1 subunit alpha	3.14190715652546	0.00466492359106257	23.1479715931128	2.62581685195763	204.061676455493	18
P18031	PTPN1	PTN1_HUMAN	Tyrosine-protein phosphatase non-receptor type 1	0.0833174737118535	0.604101127006533	1.08688681177111	0.793246880193525	1.48922481902957	18
P18077	RPL35A	RL35A_HUMAN	60S ribosomal protein L35a	0.991264611053555	0.187326046203898	2.69463999008454	0.617407375577864	11.7606056606738	18
P18084	ITGB5	ITB5_HUMAN	Integrin beta-5	-0.0847419583823018	0.669017864642284	0.91874932937962	0.622966397910664	1.35496927774353	18
P18124	RPL7	RL7_HUMAN	60S ribosomal protein L7	1.59202958789157	0.0731292406956054	4.91371162443865	0.861398386423099	28.0294951890986	18
P18206	VCL	VINC_HUMAN	Vinculin	0.027085304724267	0.935487282929403	1.02745544582876	0.533251734128414	1.97967418688028	18
P18428	LBP	LBP_HUMAN	Lipopolysaccharide-binding protein	0.159487469508954	0.390101615621756	1.17290956499585	0.815275913544876	1.68742486415063	18
P18510	IL1RN	IL1RA_HUMAN	Interleukin-1 receptor antagonist protein	0.0994907420578969	0.618149760022597	1.10460824429344	0.746993005714947	1.63342810980302	18
P18583	SON	SON_HUMAN	Protein SON	0.489151710528685	0.261174944617218	1.63093213042942	0.694827639792947	3.82820063816069	18
P18621	RPL17	RL17_HUMAN	60S ribosomal protein L17	1.1925247861922	0.229227502993708	3.29539087027503	0.471695734041344	23.0224702158112	18
P18669	PGAM1	PGAM1_HUMAN	Phosphoglycerate mutase 1	0.123040335543872	0.454391781481611	1.13093003670563	0.819295836942952	1.5611000205925	18
P18754	RCC1	RCC1_HUMAN	Regulator of chromosome condensation	0.499858959924366	0.26918976699336	1.64848875132507	0.679221297619777	4.00092749265724	18
P18859	ATP5PF	ATP5J_HUMAN	ATP synthase-coupling factor 6, mitochondrial	-0.0280016612631268	0.888775575867629	0.97238675140965	0.656765813106448	1.43968515937927	18
P19012	KRT15	K1C15_HUMAN	Keratin, type I cytoskeletal 15	0.236135404542923	0.0917418507375756	1.2663457675284	0.9624002505707	1.66628344286709	18
P19013	KRT4	K2C4_HUMAN	Keratin, type II cytoskeletal 4	0.0489816969109609	0.497589808631836	1.05020112863935	0.911599238675643	1.20987640599357	18
P19237	TNNI1	TNNI1_HUMAN	Troponin I, slow skeletal muscle	-0.268230446735665	0.796763458176215	0.764731530910545	0.0993041591777544	5.88912205904657	18
P19338	NCL	NUCL_HUMAN	Nucleolin	0.349022667335239	0.456889123841183	1.41768132503564	0.565268413170163	3.55551503060862	18
P19367	HK1	HXK1_HUMAN	Hexokinase-1	0.219688179841693	0.702585544835418	1.24568823931684	0.403337658532769	3.84724599041182	18
P19388	POLR2E	RPAB1_HUMAN	DNA-directed RNA polymerases I, II, and III subunit RPABC1	0.297792092273257	0.216355874293005	1.34688173164862	0.840027514992097	2.15956068899224	18
P19404	NDUFV2	NDUV2_HUMAN	NADH dehydrogenase [ubiquinone] flavoprotein 2, mitochondrial	0.214073846077781	0.521012397180855	1.2387141255957	0.644235297670089	2.38175817205235	18
P19474	TRIM21	RO52_HUMAN	E3 ubiquitin-protein ligase TRIM21	0.072896872510279	0.737998619949521	1.07561960524497	0.701715174933167	1.64875661310521	18
P19525	EIF2AK2	E2AK2_HUMAN	Interferon-induced, double-stranded RNA-activated protein kinase	1.27935745897207	0.0886843501047327	3.59432947927642	0.824005466140589	15.6785421170874	18
P19623	SRM	SPEE_HUMAN	Spermidine synthase	0.589660845762275	0.327696538971427	1.80337668882266	0.553702209997494	5.87349557771082	18
P19784	CSNK2A2	CSK22_HUMAN	Casein kinase II subunit alpha'	-0.728017834777279	0.40158452807438	0.482865160661838	0.0881129457247463	2.64613515600014	18
P19823	ITIH2	ITIH2_HUMAN	Inter-alpha-trypsin inhibitor heavy chain H2	-0.450547745898202	0.282947089561576	0.637278989052057	0.279997718677986	1.45045649587695	18
P19827	ITIH1	ITIH1_HUMAN	Inter-alpha-trypsin inhibitor heavy chain H1	-0.461800637774058	0.205344036152162	0.630147955119041	0.308364458487338	1.28771794028595	18
P19838	NFKB1	NFKB1_HUMAN	Nuclear factor NF-kappa-B p105 subunit	-3.54343427433631	0.0693299229139671	0.0289138582569679	0.000631621595440497	1.32359502166956	18
P19878	NCF2	NCF2_HUMAN	Neutrophil cytosol factor 2	0.269292939817697	0.531642856595293	1.30903855440069	0.562975615749153	3.04379424076331	18
P19971	TYMP	TYPH_HUMAN	Thymidine phosphorylase	0.354625549035816	0.536250645920029	1.42564671953281	0.463402005565293	4.38597275045305	18
P20020	ATP2B1	AT2B1_HUMAN	Plasma membrane calcium-transporting ATPase 1	0.180744042265221	0.54342487196146	1.19810847491194	0.668813423467866	2.14628455005102	18
P20042	EIF2S2	IF2B_HUMAN	Eukaryotic translation initiation factor 2 subunit 2	0.256457284105581	0.406465360505506	1.29234356100952	0.705360106960221	2.36780030966078	18
P20073	ANXA7	ANXA7_HUMAN	Annexin A7	1.09999351836145	0.0820905554058892	3.00414655209122	0.869362159492677	10.3810551309343	18
P20292	ALOX5AP	AL5AP_HUMAN	Arachidonate 5-lipoxygenase-activating protein	0.0825026959104985	0.530877585663023	1.08600160119823	0.83900987640796	1.40570392669805	18
P20338	RAB4A	RAB4A_HUMAN	Ras-related protein Rab-4A	-0.17080541287818	0.520694483482298	0.842985591653205	0.500556714488538	1.41966871518447	18
P20339	RAB5A	RAB5A_HUMAN	Ras-related protein Rab-5A	0.628754735594286	0.457691468944331	1.87527391282792	0.356787545700891	9.85643218354115	18
P20340	RAB6A	RAB6A_HUMAN	Ras-related protein Rab-6A	0.0114587337810754	0.931377669447701	1.01152463655122	0.7793068301753	1.31293869209375	18
P20591	MX1	MX1_HUMAN	Interferon-induced GTP-binding protein Mx1	0.16361165346931	0.535361714295981	1.17775684848458	0.702061345196215	1.97576921681204	18
P20592	MX2	MX2_HUMAN	Interferon-induced GTP-binding protein Mx2	0.20698591093069	0.503526369972062	1.22996524259313	0.670680126931391	2.25564235056263	18
P20618	PSMB1	PSB1_HUMAN	Proteasome subunit beta type-1	0.0855851287737185	0.927758079600532	1.08935429279204	0.171264530910805	6.92900490786669	18
P20648	ATP4A	ATP4A_HUMAN	Potassium-transporting ATPase alpha chain 1	0.054930119428455	0.727895080093845	1.05646678559312	0.77529961315626	1.43960096215927	18
P20674	COX5A	COX5A_HUMAN	Cytochrome c oxidase subunit 5A, mitochondrial	0.10529214997154	0.674656270751452	1.11103515183399	0.679542242995893	1.81651563436101	18
P20700	LMNB1	LMNB1_HUMAN	Lamin-B1	-0.0105734659520089	0.985147922513992	0.989482236643083	0.325034214257962	3.01222164831903	18
P20701	ITGAL	ITAL_HUMAN	Integrin alpha-L	-0.230493379211979	0.440183038774847	0.794141692828633	0.442302655616218	1.4258585615094	18
P20774	OGN	MIME_HUMAN	Mimecan	-0.313452891906622	0.184116912520872	0.730918810384171	0.460240491047756	1.16078945196062	18
P20810	CAST	ICAL_HUMAN	Calpastatin	0.169779131966285	0.793399334899656	1.18504308427755	0.332607915950327	4.2221698409721	18
P20908	COL5A1	CO5A1_HUMAN	Collagen alpha-1(V) chain	0.128147557311952	0.442667390063807	1.13672072177681	0.819534421609375	1.57666836833936	18
P20929	NEB	NEBU_HUMAN	Nebulin	0.431634828817787	0.359981918752258	1.53977273185546	0.611072628820841	3.87989897426863	18
P20930	FLG	FILA_HUMAN	Filaggrin	-0.712796400492007	0.101376254112483	0.490271283888053	0.20896550869927	1.15026605730977	18
P20936	RASA1	RASA1_HUMAN	Ras GTPase-activating protein 1	0.465872805258632	0.344953275706302	1.5934043138089	0.605952330224537	4.18999512110797	18
P20962	PTMS	PTMS_HUMAN	Parathymosin	0.201165625206442	0.384561187883506	1.22282728607383	0.777030692095749	1.92438546736637	18
P21128	ENDOU	ENDOU_HUMAN	Uridylate-specific endoribonuclease	0.67427600837328	0.238998411808892	1.96261154715401	0.638859387160544	6.0292517609267	18
P21266	GSTM3	GSTM3_HUMAN	Glutathione S-transferase Mu 3	-0.142615807431137	0.537194325348984	0.867087133344136	0.551229178724004	1.36393377896164	18
P21281	ATP6V1B2	VATB2_HUMAN	V-type proton ATPase subunit B, brain isoform	0.493701535955259	0.561439879606314	1.63836949342709	0.309556210809615	8.67129943854822	18
P21283	ATP6V1C1	VATC1_HUMAN	V-type proton ATPase subunit C 1	-1.08840095965558	0.432394798613027	0.336754547514857	0.0222471757109983	5.09743918711772	18
P21291	CSRP1	CSRP1_HUMAN	Cysteine and glycine-rich protein 1	-0.0345774971674777	0.854423771340122	0.96601347347763	0.667680073532213	1.39764846658299	18
P21333	FLNA	FLNA_HUMAN	Filamin-A	-0.168349059380742	0.45958995396368	0.845058807492616	0.540896976389155	1.32025953054516	18
P21359	NF1	NF1_HUMAN	Neurofibromin	-0.0604766082265059	0.879623793091613	0.94131578780657	0.430355308585602	2.05893919442068	18
P21397	MAOA	AOFA_HUMAN	Amine oxidase [flavin-containing] A	-0.188526529908703	0.40947872104257	0.828178531646354	0.529133725643551	1.29623126827858	18
P21399	ACO1	ACOHC_HUMAN	Cytoplasmic aconitate hydratase	-0.59216204198637	0.42184145538685	0.553130100518337	0.130406686322417	2.34614433299063	18
P21589	NT5E	5NTD_HUMAN	5'-nucleotidase	-0.825011344070594	0.0709627131171172	0.438230021124456	0.178977198908559	1.07301685681682	18
P21695	GPD1	GPDA_HUMAN	Glycerol-3-phosphate dehydrogenase [NAD(+)], cytoplasmic	-1.11173109738831	0.0390426420606616	0.328988955927932	0.114456575496865	0.945631412198899	18
P21741	MDK	MK_HUMAN	Midkine	0.696268442735916	0.0936408296347616	2.0062522767735	0.888938736784197	4.52792530182648	18
P21796	VDAC1	VDAC1_HUMAN	Voltage-dependent anion-selective channel protein 1	0.159617482809421	0.698862480163311	1.17306206875308	0.522533470189565	2.63346693686062	18
P21810	BGN	PGS1_HUMAN	Biglycan	-0.342197204956702	0.390113477332692	0.710208134333964	0.325429922151246	1.54993612984275	18
P21912	SDHB	SDHB_HUMAN	Succinate dehydrogenase [ubiquinone] iron-sulfur subunit, mitochondrial	0.701120708415962	0.298069386255046	2.01601080217393	0.538235912987119	7.55114895980424	18
P21926	CD9	CD9_HUMAN	CD9 antigen	-0.478550614037316	0.242402710840342	0.619680898027508	0.277788675820112	1.38236166123939	18
P21964	COMT	COMT_HUMAN	Catechol O-methyltransferase	0.216802507021592	0.457776068584593	1.2420987721271	0.700839393330441	2.20137363053767	18
P21980	TGM2	TGM2_HUMAN	Protein-glutamine gamma-glutamyltransferase 2	-0.353422167747799	0.409332445119751	0.702280650545672	0.303315439051706	1.6260237648067	18
P22059	OSBP	OSBP1_HUMAN	Oxysterol-binding protein 1	1.4877622520929	0.176876621058551	4.42717751892308	0.510934782762321	38.360866093502	18
P22061	PCMT1	PIMT_HUMAN	Protein-L-isoaspartate(D-aspartate) O-methyltransferase	-1.0628345525832	0.386690868015354	0.345475153636012	0.0311388570853266	3.83293071588256	18
P22087	FBL	FBRL_HUMAN	rRNA 2'-O-methyltransferase fibrillarin	0.197873071036272	0.798629570915282	1.21880768200708	0.266525908504364	5.57353757484765	18
P22102	GART	PUR2_HUMAN	Trifunctional purine biosynthetic protein adenosine-3	0.298781011396003	0.725726865340574	1.3482143475652	0.25398675379815	7.15660127860534	18
P22105	TNXB	TENX_HUMAN	Tenascin-X	-0.284391153775522	0.244381430710395	0.752472254770653	0.466167236915415	1.21461666406721	18
P22234	PAICS	PUR6_HUMAN	Bifunctional phosphoribosylaminoimidazole carboxylase/phosphoribosylaminoimidazole succinocarboxamide synthetase	0.864403352346891	0.169477650691356	2.37358946682307	0.691603527667789	8.1461801908559	18
P22307	SCP2	SCP2_HUMAN	Sterol carrier protein 2	0.188709461211158	0.394916285159505	1.20769002070981	0.781884573084466	1.8653842732417	18
P22314	UBA1	UBA1_HUMAN	Ubiquitin-like modifier-activating enzyme 1	-1.14063565450891	0.271619552621588	0.319615792011866	0.0418265991922552	2.44232752545389	18
P22352	GPX3	GPX3_HUMAN	Glutathione peroxidase 3	-0.0119938511771067	0.940283514232527	0.988077788358577	0.721957358341175	1.35229276988158	18
P22413	ENPP1	ENPP1_HUMAN	Ectonucleotide pyrophosphatase/phosphodiesterase family member 1	-0.338145787114515	0.518777020417193	0.71309132079389	0.255303652102895	1.99174288187086	18
P22570	FDXR	ADRO_HUMAN	NADPH:adrenodoxin oxidoreductase, mitochondrial	-0.0594823584357829	0.798865868148191	0.942252156246528	0.596304796974259	1.48890153233088	18
P22626	HNRNPA2B1	ROA2_HUMAN	Heterogeneous nuclear ribonucleoproteins A2/B1	0.388554513064753	0.672789841495113	1.47484737972409	0.242999421537009	8.9513579074415	18
P22681	CBL	CBL_HUMAN	E3 ubiquitin-protein ligase CBL	-0.561659024693683	0.0371503765413402	0.570262199559429	0.336262959412096	0.967097228951172	18
P22695	UQCRC2	QCR2_HUMAN	Cytochrome b-c1 complex subunit 2, mitochondrial	-0.697439474703289	0.261851358061387	0.49785845229262	0.147233980453869	1.68346354391243	18
P22735	TGM1	TGM1_HUMAN	Protein-glutamine gamma-glutamyltransferase K	0.0517438508338491	0.696892511035096	1.05310595574958	0.811704653411669	1.36630010604703	18
P22792	CPN2	CPN2_HUMAN	Carboxypeptidase N subunit 2	-0.480765998396096	0.227535662200868	0.618309586210817	0.283194146651794	1.34998109572605	18
P22830	FECH	HEMH_HUMAN	Ferrochelatase, mitochondrial	-0.253583115579702	0.386808908079877	0.776015243287825	0.436971463684373	1.37812124557871	18
P22897	MRC1	MRC1_HUMAN	Macrophage mannose receptor 1	-0.0977786984250242	0.684624675090281	0.906849568787197	0.565741175337991	1.45362610370054	18
P23141	CES1	EST1_HUMAN	Liver carboxylesterase 1	-0.418730778718718	0.0302679140679754	0.657881287071343	0.450439452293665	0.960856749280648	18
P23142	FBLN1	FBLN1_HUMAN	Fibulin-1	-0.335649488055074	0.192187886514377	0.714873633654701	0.431670721850018	1.18387531566766	18
P23193	TCEA1	TCEA1_HUMAN	Transcription elongation factor A protein 1	-0.0271562493759902	0.903202502784189	0.973209166318873	0.628258495127779	1.50755793793833	18
P23219	PTGS1	PGH1_HUMAN	Prostaglandin G/H synthase 1	-0.143237280144626	0.646500445075343	0.866548429762673	0.469838838448302	1.5982207507666	18
P23229	ITGA6	ITA6_HUMAN	Integrin alpha-6	0.578480380393496	0.294929433599356	1.78332639288759	0.60408380784854	5.26458908888157	18
P23246	SFPQ	SFPQ_HUMAN	Splicing factor, proline- and glutamine-rich	0.671419733452655	0.411554730212773	1.95701378718933	0.394104463545348	9.7179893087114	18
P23258	TUBG1	TBG1_HUMAN	Tubulin gamma-1 chain	0.808784596058882	0.0965862799843387	2.24517753009016	0.864841027248925	5.82861125085233	18
P23284	PPIB	PPIB_HUMAN	Peptidyl-prolyl cis-trans isomerase B	0.425246715672949	0.481759295398699	1.52996784014896	0.467881943326038	5.00297484286313	18
P23368	ME2	MAOM_HUMAN	NAD-dependent malic enzyme, mitochondrial	0.637332905571966	0.475649557901676	1.89142952493279	0.328292217318521	10.8973209203935	18
P23381	WARS1	SYWC_HUMAN	Tryptophan--tRNA ligase, cytoplasmic	0.406060798623998	0.260607709767638	1.500893801962	0.739780274818197	3.04506930158626	18
P23396	RPS3	RS3_HUMAN	40S ribosomal protein S3	1.32884163450055	0.226593034241585	3.7766660930996	0.438200278861171	32.5495155225289	18
P23443	RPS6KB1	KS6B1_HUMAN	Ribosomal protein S6 kinase beta-1	0.413616591301812	0.40826870609254	1.51227719548531	0.567390273620007	4.03070412433003	18
P23469	PTPRE	PTPRE_HUMAN	Receptor-type tyrosine-protein phosphatase epsilon	-0.333965659744575	0.523729767733806	0.716078372119198	0.256518177367751	1.99895477302477	18
P23497	SP100	SP100_HUMAN	Nuclear autoantigen Sp-100	0.0359631371723093	0.94945169300223	1.03661763312941	0.340993387304637	3.15131072132732	18
P23526	AHCY	SAHH_HUMAN	Adenosylhomocysteinase	-0.594326548766481	0.44047780688873	0.551934141463154	0.12191751014304	2.49866730509228	18
P23528	CFL1	COF1_HUMAN	Cofilin-1	1.59654271134844	0.0745771495760325	4.93593792893335	0.853506075184679	28.5451784663761	18
P23588	EIF4B	IF4B_HUMAN	Eukaryotic translation initiation factor 4B	0.957663425433048	0.250799350679277	2.60560117370102	0.508262142305724	13.3575903284735	18
P23634	ATP2B4	AT2B4_HUMAN	Plasma membrane calcium-transporting ATPase 4	-0.211718922379299	0.402162115864092	0.809192111397895	0.493102629285454	1.32790180838709	18
P23786	CPT2	CPT2_HUMAN	Carnitine O-palmitoyltransferase 2, mitochondrial	0.140548637673438	0.697934229663883	1.15090505554782	0.565964422252228	2.34039878622477	18
P23946	CMA1	CMA1_HUMAN	Chymase	0.240774363483638	0.222596432869647	1.27223394048558	0.864031201314863	1.87328790541401	18
P24043	LAMA2	LAMA2_HUMAN	Laminin subunit alpha-2	0.175909393189623	0.478701291983881	1.19233002053617	0.732866030008434	1.93985096819869	18
P24158	PRTN3	PRTN3_HUMAN	Myeloblastin	-0.220675419848969	0.29994821249012	0.801976943847275	0.52837844600466	1.21724688682124	18
P24311	COX7B	COX7B_HUMAN	Cytochrome c oxidase subunit 7B, mitochondrial	0.069977794147186	0.725498486402916	1.07248436555983	0.725683787274597	1.58501917025056	18
P24534	EEF1B2	EF1B_HUMAN	Elongation factor 1-beta	0.548036261454951	0.53180876540971	1.7298527018664	0.310399799487174	9.64043912108943	18
P24539	ATP5PB	AT5F1_HUMAN	ATP synthase F(0) complex subunit B1, mitochondrial	0.400205722340831	0.508259999089227	1.49213163088061	0.455901479325984	4.88363583984434	18
P24557	TBXAS1	THAS_HUMAN	Thromboxane-A synthase	0.523672241761121	0.0925091972737664	1.6882158171468	0.917200262363463	3.10736134976728	18
P24593	IGFBP5	IBP5_HUMAN	Insulin-like growth factor-binding protein 5	0.140593206408135	0.474363639498704	1.15095635107298	0.783027010204017	1.69176861693452	18
P24752	ACAT1	THIL_HUMAN	Acetyl-CoA acetyltransferase, mitochondrial	0.238310074750107	0.682688302367341	1.26910264850802	0.404841934666747	3.97839599738075	18
P24821	TNC	TENA_HUMAN	Tenascin	0.355709799298889	0.22355188990551	1.42719331566063	0.804856036275562	2.53073924834057	18
P24844	MYL9	MYL9_HUMAN	Myosin regulatory light polypeptide 9	-0.0359240424999088	0.828481360451764	0.96471356793114	0.697036184470763	1.33518501461593	18
P24928	POLR2A	RPB1_HUMAN	DNA-directed RNA polymerase II subunit RPB1	0.582761901894647	0.322964360025262	1.79097811199333	0.563914039939651	5.68810558074149	18
P25098	GRK2	ARBK1_HUMAN	Beta-adrenergic receptor kinase 1	-0.136138250763954	0.648301331151032	0.872721969669022	0.48620497380372	1.56650729091565	18
P25205	MCM3	MCM3_HUMAN	DNA replication licensing factor MCM3	0.15431481751051	0.646837790962672	1.16685817634701	0.603005127797737	2.25795427093709	18
P25311	AZGP1	ZA2G_HUMAN	Zinc-alpha-2-glycoprotein	-0.568643565767919	0.373129788587025	0.566293057258051	0.162020257038344	1.97930698642686	18
P25325	MPST	THTM_HUMAN	3-mercaptopyruvate sulfurtransferase	-0.491437396957119	0.401763056880283	0.611746439443206	0.193943798973221	1.92959871959151	18
P25398	RPS12	RS12_HUMAN	40S ribosomal protein S12	0.589437609243237	0.288256445794031	1.80297415422002	0.607477464420272	5.35117101650448	18
P25685	DNAJB1	DNJB1_HUMAN	DnaJ homolog subfamily B member 1	0.197712982108314	0.757478416554275	1.21861258000914	0.347426090843205	4.27433822414541	18
P25686	DNAJB2	DNJB2_HUMAN	DnaJ homolog subfamily B member 2	-0.449832040616513	0.284699303683846	0.637735256247375	0.279725876655133	1.45394577693048	18
P25705	ATP5F1A	ATPA_HUMAN	ATP synthase subunit alpha, mitochondrial	0.568282580011197	0.509903498876488	1.76523280054143	0.325658763460736	9.5684415398299	18
P25774	CTSS	CATS_HUMAN	Cathepsin S	0.192256543242075	0.363159750684076	1.21198140272376	0.800820889186696	1.83424151440412	18
P25786	PSMA1	PSA1_HUMAN	Proteasome subunit alpha type-1	0.88667352654166	0.32463732943485	2.42704271508368	0.415743126914653	14.1686920588588	18
P25787	PSMA2	PSA2_HUMAN	Proteasome subunit alpha type-2	0.311336952603846	0.388533459396796	1.36524916795372	0.672782955880656	2.77044071094	18
P25788	PSMA3	PSA3_HUMAN	Proteasome subunit alpha type-3	1.225694350012	0.230430543267914	3.4065305863528	0.45955925050627	25.2512611224194	18
P25789	PSMA4	PSA4_HUMAN	Proteasome subunit alpha type-4	1.28141153191903	0.209594019027972	3.60172008204231	0.486603187733533	26.6590681614907	18
P25815	S100P	S100P_HUMAN	Protein S100-P	0.0404679192919583	0.850478451140502	1.04129790359264	0.683665171344669	1.58601223153401	18
P25963	NFKBIA	IKBA_HUMAN	NF-kappa-B inhibitor alpha	0.0632666751605697	0.780678900637311	1.06531089330807	0.682439079092235	1.66298697447168	18
P26006	ITGA3	ITA3_HUMAN	Integrin alpha-3	0.0270960802913742	0.886201638929325	1.02746651730351	0.708933894313749	1.48911972279407	18
P26038	MSN	MOES_HUMAN	Moesin	0.0193776692030529	0.976167806181362	1.01956663483255	0.285943663386119	3.63538786120984	18
P26196	DDX6	DDX6_HUMAN	Probable ATP-dependent RNA helicase DDX6	1.38347524885016	0.239551619769069	3.98873943078316	0.397698049604282	40.0053313374687	18
P26358	DNMT1	DNMT1_HUMAN	DNA (cytosine-5)-methyltransferase 1	-0.278827653500234	0.536860929995847	0.756670301455817	0.312316101323256	1.83323864084943	18
P26368	U2AF2	U2AF2_HUMAN	Splicing factor U2AF 65 kDa subunit	0.0807611693493334	0.753031210081776	1.08411194648381	0.655530467359985	1.79289715891038	18
P26373	RPL13	RL13_HUMAN	60S ribosomal protein L13	0.728151933744481	0.318646047248306	2.07124926260581	0.495125699803935	8.66461488374358	18
P26440	IVD	IVD_HUMAN	Isovaleryl-CoA dehydrogenase, mitochondrial	0.0495029106599374	0.826035423333589	1.05074865058237	0.67574591766267	1.63385778269967	18
P26447	S100A4	S10A4_HUMAN	Protein S100-A4	0.0701064295495474	0.822974618077516	1.07262233389133	0.580375889470442	1.98236813767758	18
P26572	MGAT1	MGAT1_HUMAN	Alpha-1,3-mannosyl-glycoprotein 2-beta-N-acetylglucosaminyltransferase	-0.0603229008466522	0.851692421672577	0.941460486110242	0.500218731817992	1.77192054301045	18
P26583	HMGB2	HMGB2_HUMAN	High mobility group protein B2	0.0272940123867443	0.9100366907667	1.02766990603212	0.640089044049752	1.64993518570828	18
P26599	PTBP1	PTBP1_HUMAN	Polypyrimidine tract-binding protein 1	0.0569657263322568	0.934472889480549	1.05861952699979	0.272256939064219	4.11624146953665	18
P26639	TARS1	SYTC_HUMAN	Threonine--tRNA ligase 1, cytoplasmic	3.11867978328145	0.00622142117794922	22.6165012414784	2.4217216717987	211.215902455826	18
P26640	VARS1	SYVC_HUMAN	Valine--tRNA ligase	-0.319337715553791	0.722469445833183	0.726630113573732	0.124728839437284	4.2331134029164	18
P26641	EEF1G	EF1G_HUMAN	Elongation factor 1-gamma	0.83898986290568	0.376590122205264	2.3140283099597	0.360318747472733	14.8610835735106	18
P26885	FKBP2	FKBP2_HUMAN	Peptidyl-prolyl cis-trans isomerase FKBP2	-0.0451200937257368	0.901693578177084	0.955882679427374	0.467173722598084	1.95582853365093	18
P26927	MST1	HGFL_HUMAN	Hepatocyte growth factor-like protein	0.0731157051080534	0.795392350252607	1.07585501163376	0.619086391281029	1.86963244929745	18
P27105	STOM	STOM_HUMAN	Stomatin	0.0299965708044018	0.935659357023835	1.03045100032942	0.497434718003006	2.13461028281804	18
P27144	AK4	KAD4_HUMAN	Adenylate kinase 4, mitochondrial	0.240123688778241	0.562037845924468	1.27140639930041	0.564638495944785	2.86284807676329	18
P27169	PON1	PON1_HUMAN	Serum paraoxonase/arylesterase 1	-0.158142028101921	0.504053070505461	0.853728519916136	0.536839862706471	1.35767188010908	18
P27338	MAOB	AOFB_HUMAN	Amine oxidase [flavin-containing] B	-0.222541940593123	0.406906365131326	0.80048143338009	0.473092260492044	1.35443036950087	18
P27348	YWHAQ	1433T_HUMAN	14-3-3 protein theta	0.40585110192407	0.141042415315444	1.50057910248166	0.874093601963066	2.5760829706883	18
P27352	CBLIF	IF_HUMAN	Cobalamin binding intrinsic factor	0.147752457664884	0.72139188369764	1.15922590335594	0.514615971374356	2.61127669905495	18
P27361	MAPK3	MK03_HUMAN	Mitogen-activated protein kinase 3	-2.01245163588477	0.080973377170393	0.133660585567673	0.0139436828986406	1.28123626047427	18
P27487	DPP4	DPP4_HUMAN	Dipeptidyl peptidase 4	-0.160365905954665	0.353367643760144	0.8518320415182	0.607115974345724	1.19518816440145	18
P27635	RPL10	RL10_HUMAN	60S ribosomal protein L10	0.482367623809288	0.35639484143751	1.61990519156967	0.581146722248826	4.51537060988676	18
P27658	COL8A1	CO8A1_HUMAN	Collagen alpha-1(VIII) chain	-0.0951189397571105	0.332859656363907	0.909264780304325	0.750033032487109	1.10230137192802	18
P27694	RPA1	RFA1_HUMAN	Replication protein A 70 kDa DNA-binding subunit	0.668540762644591	0.256002311606318	1.95138770417539	0.615686575950553	6.18482539777301	18
P27695	APEX1	APEX1_HUMAN	DNA-(apurinic or apyrimidinic site) endonuclease	-0.347480797883752	0.679786037988534	0.706465579433501	0.135675366282927	3.67858682528664	18
P27708	CAD	PYR1_HUMAN	CAD protein	0.916594789639416	0.139194726199636	2.50076025998877	0.742123506108391	8.42690175754346	18
P27797	CALR	CALR_HUMAN	Calreticulin	0.390471649072559	0.586006735157666	1.47767757480939	0.362505100076145	6.0234490897808	18
P27816	MAP4	MAP4_HUMAN	Microtubule-associated protein 4	-0.569581976867355	0.412663425747597	0.5657618908328	0.144814684466441	2.21031809238158	18
P27824	CANX	CALX_HUMAN	Calnexin	1.28106094088071	0.156582389769638	3.60045757258418	0.611830215187178	21.1877321684953	18
P27987	ITPKB	IP3KB_HUMAN	Inositol-trisphosphate 3-kinase B	-0.587224092255818	0.10466429006946	0.555868183844428	0.273481988182008	1.12983469172699	18
P28062	PSMB8	PSB8_HUMAN	Proteasome subunit beta type-8	0.256568356765355	0.648389822641812	1.29248711301839	0.429040194871633	3.89362804997425	18
P28065	PSMB9	PSB9_HUMAN	Proteasome subunit beta type-9	0.105985024037144	0.530633403699941	1.11180522602808	0.798279163558115	1.54846940400364	18
P28066	PSMA5	PSA5_HUMAN	Proteasome subunit alpha type-5	2.18252165159135	0.00933256540692275	8.86864171025381	1.71091628585405	45.9711596851111	18
P28068	HLA-DMB	DMB_HUMAN	HLA class II histocompatibility antigen, DM beta chain	-0.160127646425516	0.476508435614533	0.852035022799478	0.5482828237756	1.32406788722243	18
P28070	PSMB4	PSB4_HUMAN	Proteasome subunit beta type-4	1.62247188084802	0.0894479446119334	5.06559640415201	0.778830318946722	32.9471854209019	18
P28072	PSMB6	PSB6_HUMAN	Proteasome subunit beta type-6	-0.0504715586630599	0.671772650910554	0.9507809697697	0.75281531394725	1.20080507891947	18
P28074	PSMB5	PSB5_HUMAN	Proteasome subunit beta type-5	-0.599445847579469	0.284151828316947	0.549115845672036	0.183340412848967	1.64463582950754	18
P28161	GSTM2	GSTM2_HUMAN	Glutathione S-transferase Mu 2	0.0202565778399347	0.936594316513948	1.02046313466679	0.619513287202	1.68090827222958	18
P28288	ABCD3	ABCD3_HUMAN	ATP-binding cassette sub-family D member 3	0.399311662966416	0.260553213145717	1.49079817279234	0.743554707783625	2.98899215987173	18
P28290	ITPRID2	ITPI2_HUMAN	Protein ITPRID2	0.433328197352651	0.254413425527097	1.54238234344391	0.732070870752087	3.24960791149024	18
P28331	NDUFS1	NDUS1_HUMAN	NADH-ubiquinone oxidoreductase 75 kDa subunit, mitochondrial	-1.23878623143408	0.195913080768312	0.289735676657882	0.0443270517050677	1.89380432713966	18
P28340	POLD1	DPOD1_HUMAN	DNA polymerase delta catalytic subunit	0.0167629349814483	0.960204186708375	1.01690422132997	0.526405319322593	1.96444480593289	18
P28482	MAPK1	MK01_HUMAN	Mitogen-activated protein kinase 1	-1.56690243626335	0.10666907198275	0.208690614687292	0.0311032434522893	1.40023251032858	18
P28676	GCA	GRAN_HUMAN	Grancalcin	0.158096676186363	0.585452361741914	1.17127942406217	0.663647429441108	2.06720530867838	18
P28838	LAP3	AMPL_HUMAN	Cytosol aminopeptidase	0.433566650077664	0.57395839251213	1.5427501725699	0.340320891380915	6.99362911664594	18
P28906	CD34	CD34_HUMAN	Hematopoietic progenitor cell antigen CD34	-0.540028064177808	0.105727018890208	0.582731898252901	0.302912345413862	1.12103871097586	18
P29034	S100A2	S10A2_HUMAN	Protein S100-A2	0.0658054788080467	0.452037970296256	1.06801894464043	0.899693899057227	1.26783616884158	18
P29144	TPP2	TPP2_HUMAN	Tripeptidyl-peptidase 2	0.0611652285870452	0.820616160293867	1.06307454998259	0.626551655134999	1.80372598102414	18
P29218	IMPA1	IMPA1_HUMAN	Inositol monophosphatase 1	-0.0333916416053384	0.915153945652055	0.967159705426696	0.523257579299887	1.7876432808725	18
P29317	EPHA2	EPHA2_HUMAN	Ephrin type-A receptor 2	0.319013001862956	0.382349086381139	1.37576921235251	0.672517169987227	2.81441279141319	18
P29350	PTPN6	PTN6_HUMAN	Tyrosine-protein phosphatase non-receptor type 6	-0.116511076817471	0.473907039310437	0.890020238330351	0.647015297427488	1.22429257513249	18
P29373	CRABP2	RABP2_HUMAN	Cellular retinoic acid-binding protein 2	0.187468489801397	0.145822834972694	1.20619224146508	0.936919399884652	1.55285473174072	18
P29401	TKT	TKT_HUMAN	Transketolase	1.60941234915385	0.208564753596332	4.99987218523246	0.406974150524884	61.4258223438018	18
P29466	CASP1	CASP1_HUMAN	Caspase-1	-0.0221046157688258	0.943614398011298	0.978137901049892	0.530119007012531	1.80479051083651	18
P29508	SERPINB3	SPB3_HUMAN	Serpin B3	0.466664252098377	0.0346569777928657	1.59466590779393	1.0342371620463	2.45877778405183	18
P29536	LMOD1	LMOD1_HUMAN	Leiomodin-1	-0.242409291865589	0.248823025052149	0.784734926191596	0.519753597151879	1.18480931687517	18
P29590	PML	PML_HUMAN	Protein PML	-0.325384454900141	0.565324344973916	0.72224962785042	0.238211840872358	2.189834573377	18
P29622	SERPINA4	KAIN_HUMAN	Kallistatin	-0.676962032360311	0.0781268332751028	0.508158418610121	0.239278405329313	1.07918212698279	18
P29692	EEF1D	EF1D_HUMAN	Elongation factor 1-delta	1.63599281703697	0.184535528701555	5.13455313917047	0.458177854982726	57.540179326125	18
P29728	OAS2	OAS2_HUMAN	2'-5'-oligoadenylate synthase 2	0.22678232090849	0.469394945133687	1.25455674744202	0.678682100814576	2.31907196412463	18
P29966	MARCKS	MARCS_HUMAN	Myristoylated alanine-rich C-kinase substrate	0.099394903089061	0.76962564671326	1.10450238485115	0.567908762801873	2.14810124098663	18
P29992	GNA11	GNA11_HUMAN	Guanine nucleotide-binding protein subunit alpha-11	-0.811194610396703	0.154979936804451	0.44432695145275	0.145271496102465	1.35901704796957	18
P30038	ALDH4A1	AL4A1_HUMAN	Delta-1-pyrroline-5-carboxylate dehydrogenase, mitochondrial	0.196365162610821	0.427049240764328	1.21697121659319	0.749609566717777	1.97572043870928	18
P30039	PBLD	PBLD_HUMAN	Phenazine biosynthesis-like domain-containing protein	-0.0349936669521327	0.886269090574385	0.965611531502253	0.597782215937195	1.5597747890648	18
P30040	ERP29	ERP29_HUMAN	Endoplasmic reticulum resident protein 29	0.0988504027704684	0.658973065965992	1.10390114665277	0.711665906681322	1.71231715632398	18
P30041	PRDX6	PRDX6_HUMAN	Peroxiredoxin-6	0.6002367844598	0.456457082659532	1.82255030089064	0.375487252802704	8.84634451498121	18
P30043	BLVRB	BLVRB_HUMAN	Flavin reductase (NADPH)	0.0561742169357715	0.879801158970454	1.05778195121514	0.510740219579226	2.1907471027802	18
P30044	PRDX5	PRDX5_HUMAN	Peroxiredoxin-5, mitochondrial	0.0326470335427566	0.959663384015759	1.03318579494413	0.29155740953505	3.66127854056817	18
P30048	PRDX3	PRDX3_HUMAN	Thioredoxin-dependent peroxide reductase, mitochondrial	1.23881399326358	0.0600980176173912	3.45151751330812	0.948720499096385	12.5568838831028	18
P30084	ECHS1	ECHM_HUMAN	Enoyl-CoA hydratase, mitochondrial	0.0893602643865915	0.539519455819837	1.0934745253027	0.821927816246489	1.45473424046691	18
P30085	CMPK1	KCY_HUMAN	UMP-CMP kinase	-0.145620119789717	0.727735692854164	0.864486041955399	0.380816912335258	1.96245516553577	18
P30086	PEBP1	PEBP1_HUMAN	Phosphatidylethanolamine-binding protein 1	-0.307028556566466	0.611695048434355	0.735629593551923	0.224830315956664	2.40693029588445	18
P30101	PDIA3	PDIA3_HUMAN	Protein disulfide-isomerase A3	-0.0640158058619519	0.934726745133224	0.937990173670365	0.202705344483666	4.34041622406783	18
P30153	PPP2R1A	2AAA_HUMAN	Serine/threonine-protein phosphatase 2A 65 kDa regulatory subunit A alpha isoform	0.624156485308578	0.587733753427627	1.86667072897751	0.195462434746057	17.8267482186458	18
P30405	PPIF	PPIF_HUMAN	Peptidyl-prolyl cis-trans isomerase F, mitochondrial	0.144932801377722	0.40847550154763	1.15596188861168	0.819772707902616	1.6300224135803	18
P30419	NMT1	NMT1_HUMAN	Glycylpeptide N-tetradecanoyltransferase 1	-0.0898271961399122	0.81188715090796	0.914089129754213	0.436227555563815	1.91541989147126	18
P30519	HMOX2	HMOX2_HUMAN	Heme oxygenase 2	0.170053801711389	0.489911255122799	1.18536862446542	0.731488417764311	1.92087631429835	18
P30520	ADSS2	PURA2_HUMAN	Adenylosuccinate synthetase isozyme 2	0.191965902372725	0.541511177561784	1.2116292025796	0.654229934673666	2.24392869653074	18
P30533	LRPAP1	AMRP_HUMAN	Alpha-2-macroglobulin receptor-associated protein	0.246288977635692	0.761611764268966	1.27926920032115	0.260560108587557	6.28081441845266	18
P30536	TSPO	TSPO_HUMAN	Translocator protein	-0.0754862043328106	0.665361615545401	0.927292523064793	0.658658691073456	1.3054886164646	18
P30566	ADSL	PUR8_HUMAN	Adenylosuccinate lyase	-0.287966205605156	0.787645231839219	0.74978693040647	0.0922511292217542	6.09402232526587	18
P30613	PKLR	KPYR_HUMAN	Pyruvate kinase PKLR	0.0559316782107525	0.757633842044562	1.05752542923886	0.741328988886464	1.50858802266279	18
P30622	CLIP1	CLIP1_HUMAN	CAP-Gly domain-containing linker protein 1	0.314121153326705	0.419009532742294	1.36905559213963	0.639090539131691	2.93278197626793	18
P30626	SRI	SORCN_HUMAN	Sorcin	0.432886781813776	0.238580447631659	1.54170166215333	0.750495540444234	3.16703282964138	18
P30711	GSTT1	GSTT1_HUMAN	Glutathione S-transferase theta-1	-0.676968971443195	0.00344926737585017	0.50815489246897	0.322822191606266	0.799887372845463	18
P30740	SERPINB1	ILEU_HUMAN	Leukocyte elastase inhibitor	-0.0722974932760075	0.869321345919492	0.93025411029954	0.393139469709485	2.20118501550777	18
P30837	ALDH1B1	AL1B1_HUMAN	Aldehyde dehydrogenase X, mitochondrial	-0.233227682779038	0.452062578734345	0.791973234328113	0.43123044340371	1.45449286683347	18
P30838	ALDH3A1	AL3A1_HUMAN	Aldehyde dehydrogenase, dimeric NADP-preferring	0.106415581143225	0.51819523043391	1.11228402473643	0.805425654639585	1.53605207949017	18
P30876	POLR2B	RPB2_HUMAN	DNA-directed RNA polymerase II subunit RPB2	-0.415197941424357	0.600754049669811	0.660209584944739	0.139425013312976	3.1262446077338	18
P31040	SDHA	SDHA_HUMAN	Succinate dehydrogenase [ubiquinone] flavoprotein subunit, mitochondrial	0.187574905912973	0.845354557844782	1.20632060658317	0.183180232396718	7.94413996983912	18
P31146	CORO1A	COR1A_HUMAN	Coronin-1A	-0.181447442610998	0.598609461730147	0.834062080276749	0.424418352209646	1.63908923856325	18
P31153	MAT2A	METK2_HUMAN	S-adenosylmethionine synthase isoform type-2	1.05738388488645	0.419732543377822	2.87882977913755	0.220677413034342	37.555546729014	18
P31323	PRKAR2B	KAP3_HUMAN	cAMP-dependent protein kinase type II-beta regulatory subunit	-0.247061693811651	0.160507742386343	0.781092503471086	0.553157712965717	1.10295036059009	18
P31327	CPS1	CPSM_HUMAN	Carbamoyl-phosphate synthase [ammonia], mitochondrial	-0.0147854969035958	0.942302435222235	0.98532327182931	0.66022176092191	1.47050886152668	18
P31483	TIA1	TIA1_HUMAN	Cytotoxic granule associated RNA binding protein TIA1	0.162830960984683	0.522908105180563	1.17683774138094	0.714114175756991	1.93939164990036	18
P31689	DNAJA1	DNJA1_HUMAN	DnaJ homolog subfamily A member 1	-0.218775866164123	0.437746161900372	0.803501789911093	0.462392803364676	1.39624821513745	18
P31749	AKT1	AKT1_HUMAN	RAC-alpha serine/threonine-protein kinase	-2.4318259166488	0.00895495445282859	0.0878762313309221	0.0141880133381751	0.544278599749258	18
P31751	AKT2	AKT2_HUMAN	RAC-beta serine/threonine-protein kinase	-0.466551260362703	0.396367817551989	0.627161459482783	0.213371417095002	1.84341230712006	18
P31930	UQCRC1	QCR1_HUMAN	Cytochrome b-c1 complex subunit 1, mitochondrial	-0.711187570759723	0.496639333272505	0.491060681739556	0.0631851641582698	3.81641159539437	18
P31937	HIBADH	3HIDH_HUMAN	3-hydroxyisobutyrate dehydrogenase, mitochondrial	-0.140423390906605	0.545231397192005	0.868990234936877	0.55134214855951	1.36964683434527	18
P31939	ATIC	PUR9_HUMAN	Bifunctional purine biosynthesis protein ATIC	-0.817918290680966	0.504021642167033	0.441349460156426	0.0400701236518281	4.86121150193861	18
P31942	HNRNPH3	HNRH3_HUMAN	Heterogeneous nuclear ribonucleoprotein H3	0.142081434852012	0.849517882044607	1.15267051226765	0.265635127653563	5.00178316620898	18
P31943	HNRNPH1	HNRH1_HUMAN	Heterogeneous nuclear ribonucleoprotein H	0.161436932032387	0.524566165051838	1.17519833845036	0.71475765880289	1.932250907265	18
P31947	SFN	1433S_HUMAN	14-3-3 protein sigma	0.151598492965584	0.479784061127822	1.16369291173135	0.764238749267372	1.77193474436092	18
P31948	STIP1	STIP1_HUMAN	Stress-induced-phosphoprotein 1	1.08702306504459	0.101973999136664	2.96543301826051	0.805924162171552	10.9114398085483	18
P31949	S100A11	S10AB_HUMAN	Protein S100-A11	0.113495963780939	0.185096815839942	1.12018736756165	0.947090217915948	1.32492102094128	18
P31997	CEACAM8	CEAM8_HUMAN	Carcinoembryonic antigen-related cell adhesion molecule 8	-0.263930150547562	0.222382116472186	0.768027184061432	0.502647867219606	1.17351687717322	18
P32004	L1CAM	L1CAM_HUMAN	Neural cell adhesion molecule L1	0.0282160211647055	0.94291804721668	1.0286178636518	0.475145626951303	2.22680089936306	18
P32119	PRDX2	PRDX2_HUMAN	Peroxiredoxin-2	0.112884871072716	0.807725435809394	1.11950303834508	0.451013519728042	2.77882368940868	18
P32121	ARRB2	ARRB2_HUMAN	Beta-arrestin-2	0.0957401434470218	0.680761175644952	1.10047306169934	0.697431332127873	1.73643038925571	18
P32322	PYCR1	P5CR1_HUMAN	Pyrroline-5-carboxylate reductase 1, mitochondrial	0.230516788087289	0.411267137396594	1.25925060751733	0.726623065250776	2.18230354686787	18
P32455	GBP1	GBP1_HUMAN	Guanylate-binding protein 1	0.458527251448511	0.229003426878526	1.58174275940355	0.74933980997468	3.33881921609117	18
P32456	GBP2	GBP2_HUMAN	Guanylate-binding protein 2	0.0958732200172084	0.668207064929984	1.10061951862475	0.709965106356925	1.70622938216458	18
P32754	HPD	HPPD_HUMAN	4-hydroxyphenylpyruvate dioxygenase	-0.541516293768299	0.305600278469087	0.581865304403849	0.206492785094832	1.63960804884053	18
P32926	DSG3	DSG3_HUMAN	Desmoglein-3	0.0936891533328877	0.609649538567938	1.09821831535056	0.766469878733395	1.57355625007012	18
P32969	RPL9P9	RL9_HUMAN	60S ribosomal protein L9	0.858023237376714	0.346816921828774	2.35849390006494	0.394740074882739	14.0915347353468	18
P33121	ACSL1	ACSL1_HUMAN	Long-chain-fatty-acid--CoA ligase 1	0.40940653004038	0.317018385591201	1.50592379932586	0.675345205826349	3.35799598458859	18
P33176	KIF5B	KINH_HUMAN	Kinesin-1 heavy chain	0.63676183713469	0.486240910639696	1.89034969758677	0.314864696720501	11.3490715738718	18
P33240	CSTF2	CSTF2_HUMAN	Cleavage stimulation factor subunit 2	0.305637827104521	0.353199419090629	1.3574905712159	0.71205549863289	2.58797334544585	18
P33241	LSP1	LSP1_HUMAN	Lymphocyte-specific protein 1	-0.415836477363086	0.183983999983299	0.65978815196203	0.357261156242627	1.21849352459082	18
P33316	DUT	DUT_HUMAN	Deoxyuridine 5'-triphosphate nucleotidohydrolase, mitochondrial	0.290015970789701	0.688556940856819	1.33644883199827	0.323631556503007	5.51891632524703	18
P33527	ABCC1	MRP1_HUMAN	Multidrug resistance-associated protein 1	0.317300369989744	0.312284653453	1.37341504263772	0.74217400386183	2.54154533778945	18
P33991	MCM4	MCM4_HUMAN	DNA replication licensing factor MCM4	0.0938070861872619	0.741085521668753	1.09834783900861	0.62962041156253	1.91602424778612	18
P33992	MCM5	MCM5_HUMAN	DNA replication licensing factor MCM5	0.0168006035088321	0.943940365588053	1.01694252733594	0.636685972441126	1.62430483577213	18
P33993	MCM7	MCM7_HUMAN	DNA replication licensing factor MCM7	0.0749477258997917	0.687928702933577	1.07782780693319	0.747691540214793	1.55373268107953	18
P34896	SHMT1	GLYC_HUMAN	Serine hydroxymethyltransferase, cytosolic	0.227227407922248	0.469598160764055	1.25511525864215	0.677975041671519	2.3235579713856	18
P34897	SHMT2	GLYM_HUMAN	Serine hydroxymethyltransferase, mitochondrial	0.560393998821674	0.183884835370203	1.75136239909909	0.766342950876896	4.00247728444342	18
P34913	EPHX2	HYES_HUMAN	Bifunctional epoxide hydrolase 2	-0.323267396115589	0.260400845434216	0.723780292451475	0.412203385681164	1.27087241380968	18
P34932	HSPA4	HSP74_HUMAN	Heat shock 70 kDa protein 4	1.33040186329394	0.269546461628106	3.78256315546807	0.35655389266593	40.1279703276445	18
P35052	GPC1	GPC1_HUMAN	Glypican-1	-0.927911415944091	0.00958026976344302	0.395378630117526	0.195942664187938	0.797806142942272	18
P35080	PFN2	PROF2_HUMAN	Profilin-2	0.34177368467071	0.135582476468941	1.40744173582787	0.898469090007262	2.20474166755602	18
P35221	CTNNA1	CTNA1_HUMAN	Catenin alpha-1	-0.126837625137924	0.846405395277044	0.880876693216933	0.24409314807057	3.1788837777145	18
P35222	CTNNB1	CTNB1_HUMAN	Catenin beta-1	0.236830866917969	0.590865230074619	1.26722676967993	0.534391241161975	3.00503369460483	18
P35232	PHB1	PHB1_HUMAN	Prohibitin 1	-0.0458271871792312	0.961134024544445	0.955207019947791	0.15122047295811	6.03370980865992	18
P35237	SERPINB6	SPB6_HUMAN	Serpin B6	-0.287723296501613	0.746676769005013	0.749969082599901	0.130877120435149	4.29757029330758	18
P35241	RDX	RADI_HUMAN	Radixin	0.154886049090535	0.676796387683681	1.16752491299913	0.563615027402091	2.41852036620941	18
P35249	RFC4	RFC4_HUMAN	Replication factor C subunit 4	0.417033838509661	0.230097113704833	1.51745386044343	0.767937291832043	2.9985081374044	18
P35270	SPR	SPRE_HUMAN	Sepiapterin reductase	0.986076963362007	0.037391363969929	2.68069734319872	1.05924894185461	6.78418260513028	18
P35443	THBS4	TSP4_HUMAN	Thrombospondin-4	0.0735215309871256	0.757887896788349	1.07629171004537	0.674390256899442	1.71770548767747	18
P35475	IDUA	IDUA_HUMAN	Alpha-L-iduronidase	0.0847209437633709	0.782927685314886	1.08841329579757	0.595717493982798	1.98859948622413	18
P35527	KRT9	K1C9_HUMAN	Keratin, type I cytoskeletal 9	0.0543039958415718	0.879493669915471	1.05580551386042	0.523240026945562	2.13042815092974	18
P35542	SAA4	SAA4_HUMAN	Serum amyloid A-4 protein	0.00571387481496453	0.977963517035759	1.00573023013357	0.670506925740061	1.50855010884207	18
P35555	FBN1	FBN1_HUMAN	Fibrillin-1	-0.175147304216682	0.461484178474543	0.83933337431737	0.526603693761512	1.33778118457716	18
P35573	AGL	GDE_HUMAN	Glycogen debranching enzyme	-0.288884847762519	0.578444386359134	0.749098460800178	0.270397226244323	2.07527463120557	18
P35579	MYH9	MYH9_HUMAN	Myosin-9	-0.0590947778455953	0.923975842561227	0.942617425674449	0.280035681345387	3.17290856263865	18
P35580	MYH10	MYH10_HUMAN	Myosin-10	-0.271025223012445	0.481063762332932	0.762597261162272	0.358819597253311	1.62074364718058	18
P35606	COPB2	COPB2_HUMAN	Coatomer subunit beta'	-0.103644804288658	0.907585890158366	0.901545465639625	0.156674680961569	5.18771904705355	18
P35609	ACTN2	ACTN2_HUMAN	Alpha-actinin-2	-0.0377659980906597	0.943766785816484	0.962938243917156	0.337174641485575	2.75005871590116	18
P35611	ADD1	ADDA_HUMAN	Alpha-adducin	-0.750210322104403	0.0241203630360962	0.472267214060519	0.246053543599584	0.906454417252541	18
P35613	BSG	BASI_HUMAN	Basigin	0.184396254311068	0.504185702668583	1.20249222142939	0.699980479318633	2.06575409646527	18
P35658	NUP214	NU214_HUMAN	Nuclear pore complex protein Nup214	0.0207228781363425	0.955741005334934	1.0209390878889	0.491097233530722	2.12242413520788	18
P35659	DEK	DEK_HUMAN	Protein DEK	0.00836758500228978	0.9742861969457	1.00840269109109	0.606268676767258	1.67726954462158	18
P35749	MYH11	MYH11_HUMAN	Myosin-11	-0.167415578911371	0.351851673527816	0.845848021685588	0.594602853636153	1.20325503218527	18
P35813	PPM1A	PPM1A_HUMAN	Protein phosphatase 1A	-0.216615975533774	0.599709843351459	0.805239141467851	0.358587893709679	1.80823191838386	18
P35858	IGFALS	ALS_HUMAN	Insulin-like growth factor-binding protein complex acid labile subunit	0.0728137951474427	0.796880537386908	1.07553024931653	0.617760835256192	1.87251319795167	18
P35900	KRT20	K1C20_HUMAN	Keratin, type I cytoskeletal 20	0.0671838602219791	0.621303635032691	1.06949209715323	0.819247745697417	1.39617515199812	18
P35908	KRT2	K22E_HUMAN	Keratin, type II cytoskeletal 2 epidermal	0.0475218613755087	0.891133494469113	1.04866912622025	0.53100394653356	2.07099578725643	18
P35914	HMGCL	HMGCL_HUMAN	Hydroxymethylglutaryl-CoA lyase, mitochondrial	0.0711001080033683	0.783685961785684	1.07368870532102	0.646275944238746	1.78376968261109	18
P35998	PSMC2	PRS7_HUMAN	26S proteasome regulatory subunit 7	2.7214514371889	0.0794583346318453	15.2023715269028	0.726258827152011	318.2227759603	18
P36222	CHI3L1	CH3L1_HUMAN	Chitinase-3-like protein 1	-0.0807219585936105	0.73198375287488	0.92245013512487	0.581193507922661	1.46408079270067	18
P36405	ARL3	ARL3_HUMAN	ADP-ribosylation factor-like protein 3	-0.146369246045992	0.790651797282125	0.86383867527315	0.293160226626812	2.54542461466846	18
P36507	MAP2K2	MP2K2_HUMAN	Dual specificity mitogen-activated protein kinase kinase 2	-0.0993514719768923	0.792900589944614	0.905424420781203	0.431265042978762	1.90090385273204	18
P36542	ATP5F1C	ATPG_HUMAN	ATP synthase subunit gamma, mitochondrial	0.096244152122528	0.926912735137117	1.10102784946678	0.140833476633076	8.60777106610696	18
P36543	ATP6V1E1	VATE1_HUMAN	V-type proton ATPase subunit E 1	0.0230467284158222	0.887062379628244	1.02331435628877	0.744526213809554	1.40649483169783	18
P36551	CPOX	HEM6_HUMAN	Oxygen-dependent coproporphyrinogen-III oxidase, mitochondrial	0.426637391096621	0.228933429110193	1.5320970089715	0.764610205848049	3.06995803475567	18
P36578	RPL4	RL4_HUMAN	60S ribosomal protein L4	0.943497665781689	0.287672931216012	2.56895105498924	0.451249888589472	14.6249554621703	18
P36776	LONP1	LONM_HUMAN	Lon protease homolog, mitochondrial	0.244333262783641	0.790687698395873	1.2767697594398	0.210150004826279	7.7570353613245	18
P36871	PGM1	PGM1_HUMAN	Phosphoglucomutase-1	0.549199751420504	0.439999331439882	1.73186653943963	0.429658295188938	6.98080717634382	18
P36915	GNL1	GNL1_HUMAN	Guanine nucleotide-binding protein-like 1	-0.627939619080036	0.103384631093746	0.533690274239866	0.250670830422128	1.13625230481975	18
P36952	SERPINB5	SPB5_HUMAN	Serpin B5	0.029094573347375	0.890549397059913	1.02952195520869	0.680247177337145	1.55813282519718	18
P36955	SERPINF1	PEDF_HUMAN	Pigment epithelium-derived factor	-0.37357527015536	0.308252189390569	0.688269178218592	0.335480929649418	1.41204587152162	18
P36957	DLST	ODO2_HUMAN	Dihydrolipoyllysine-residue succinyltransferase component of 2-oxoglutarate dehydrogenase complex, mitochondrial	-0.24850227580887	0.702768737390396	0.779968085774825	0.217642552941856	2.7951804764474	18
P36969	GPX4	GPX4_HUMAN	Phospholipid hydroperoxide glutathione peroxidase	0.717599336418804	0.131796159164385	2.04950712296057	0.806012375889204	5.21143294162463	18
P37059	HSD17B2	DHB2_HUMAN	17-beta-hydroxysteroid dehydrogenase type 2	-0.137328622774767	0.450670175930674	0.871683723935035	0.610081637388981	1.24546039088338	18
P37268	FDFT1	FDFT_HUMAN	Squalene synthase	0.281851433726436	0.232232373409703	1.32558176861332	0.834796318600494	2.10490509616268	18
P37802	TAGLN2	TAGL2_HUMAN	Transgelin-2	1.20674138096259	0.0306968374720453	3.34257470894755	1.11879511436297	9.98646270569158	18
P37837	TALDO1	TALDO_HUMAN	Transaldolase	-0.327610449872598	0.508382744862781	0.720643691875794	0.272941269783055	1.90270724193947	18
P38117	ETFB	ETFB_HUMAN	Electron transfer flavoprotein subunit beta	-0.694569114701982	0.353084612629016	0.499289538163659	0.115263297665752	2.16278770404945	18
P38159	RBMX	RBMX_HUMAN	RNA-binding motif protein, X chromosome	0.0930325111922926	0.740294758160115	1.09749741563759	0.633132726999156	1.90244561048066	18
P38606	ATP6V1A	VATA_HUMAN	V-type proton ATPase catalytic subunit A	-0.411847530472396	0.633292639917583	0.662425268020515	0.121997115656993	3.59686565824885	18
P38646	HSPA9	GRP75_HUMAN	Stress-70 protein, mitochondrial	2.52269567241643	0.00743623706301692	12.4621452865117	1.9649438852341	79.037913657072	18
P38919	EIF4A3	IF4A3_HUMAN	Eukaryotic initiation factor 4A-III	0.398045319576922	0.55781794569108	1.48891150521778	0.39333967262487	5.63598748017494	18
P39019	RPS19	RS19_HUMAN	40S ribosomal protein S19	0.433874477226029	0.443116557552864	1.54322514605728	0.509198261091378	4.67704631653512	18
P39023	RPL3	RL3_HUMAN	60S ribosomal protein L3	0.60655532651689	0.296231253903052	1.83410262009083	0.587682477971391	5.72406451973168	18
P39059	COL15A1	COFA1_HUMAN	Collagen alpha-1(XV) chain	-0.29975144342907	0.303592949738643	0.741002378804241	0.418604027384837	1.31170387639092	18
P39060	COL18A1	COIA1_HUMAN	Collagen alpha-1(XVIII) chain	-0.210649238896814	0.653732356123736	0.810058153946741	0.322702447385118	2.03343426147769	18
P39656	DDOST	OST48_HUMAN	Dolichyl-diphosphooligosaccharide--protein glycosyltransferase 48 kDa subunit	-0.293979144750534	0.717234208669083	0.745292034532515	0.151834036930822	3.65833793242744	18
P39687	ANP32A	AN32A_HUMAN	Acidic leucine-rich nuclear phosphoprotein 32 family member A	0.0174159917704973	0.974654885172656	1.017568534429	0.347499678546484	2.97970267653492	18
P39748	FEN1	FEN1_HUMAN	Flap endonuclease 1	0.0277927827989155	0.936043620637823	1.02818260522369	0.521496905932039	2.02716345516026	18
P40121	CAPG	CAPG_HUMAN	Macrophage-capping protein	-0.0526615112911061	0.886339950159979	0.948701082744528	0.460814085834492	1.9531385260734	18
P40123	CAP2	CAP2_HUMAN	Adenylyl cyclase-associated protein 2	-0.0446222430234373	0.80147662106818	0.956358684770608	0.67539640333743	1.35420018439041	18
P40199	CEACAM6	CEAM6_HUMAN	Carcinoembryonic antigen-related cell adhesion molecule 6	0.11875521880748	0.429701731729069	1.1260942378586	0.838631661317342	1.51209200776704	18
P40222	TXLNA	TXLNA_HUMAN	Alpha-taxilin	0.453342974357786	0.271424775894456	1.57356378600343	0.701472833854247	3.52986298131673	18
P40227	CCT6A	TCPZ_HUMAN	T-complex protein 1 subunit zeta	2.96015904809882	0.0202459944058717	19.3010413053181	1.58609344559254	234.872791703912	18
P40261	NNMT	NNMT_HUMAN	Nicotinamide N-methyltransferase	0.0710469869440448	0.698739342362747	1.07363167135448	0.749199665954666	1.53855509834831	18
P40306	PSMB10	PSB10_HUMAN	Proteasome subunit beta type-10	0.46549048388351	0.307374599316866	1.59279523771934	0.651608780202709	3.89343536548447	18
P40394	ADH7	ADH7_HUMAN	All-trans-retinol dehydrogenase [NAD(+)] ADH7	0.0132724833685198	0.942143593434876	1.01336095374983	0.708106812698885	1.45020553985468	18
P40763	STAT3	STAT3_HUMAN	Signal transducer and activator of transcription 3	-0.535475342210478	0.609815319950474	0.585390962965376	0.0748713868417732	4.57694980654929	18
P40925	MDH1	MDHC_HUMAN	Malate dehydrogenase, cytoplasmic	-0.0306578068159425	0.960585587024223	0.969807377776659	0.287493047030131	3.27147511811465	18
P40926	MDH2	MDHM_HUMAN	Malate dehydrogenase, mitochondrial	2.25453688566144	0.00364013561625527	9.53087840147514	2.08523514189973	43.5623020533544	18
P40937	RFC5	RFC5_HUMAN	Replication factor C subunit 5	0.352829418331901	0.152892711938027	1.42308836993984	0.877246660909915	2.3085645108725	18
P40939	HADHA	ECHA_HUMAN	Trifunctional enzyme subunit alpha, mitochondrial	0.40079695584588	0.610620743390217	1.4930140899387	0.319195982631604	6.98345591438152	18
P41214	EIF2D	EIF2D_HUMAN	Eukaryotic translation initiation factor 2D	0.166898402460864	0.876291541071948	1.18163420808201	0.144509594981112	9.66205324907376	18
P41218	MNDA	MNDA_HUMAN	Myeloid cell nuclear differentiation antigen	-0.12067555273669	0.552411512926479	0.886321477525946	0.595260517888712	1.31970076616209	18
P41219	PRPH	PERI_HUMAN	Peripherin	-0.296393558934231	0.193922726814889	0.743494761427267	0.475409675567694	1.16275391242238	18
P41223	BUD31	BUD31_HUMAN	Protein BUD31 homolog	-0.0473825056587377	0.940038181303253	0.953722523549504	0.277490030332124	3.27790750117027	18
P41226	UBA7	UBA7_HUMAN	Ubiquitin-like modifier-activating enzyme 7	-0.310559708465167	0.521432630739157	0.73303655461748	0.283670390132539	1.89424983747653	18
P41240	CSK	CSK_HUMAN	Tyrosine-protein kinase CSK	0.213530888960809	0.517172279406485	1.23804173950024	0.648812797272167	2.36238766434474	18
P41250	GARS1	GARS_HUMAN	Glycine--tRNA ligase	1.58802466865151	0.0583524720419231	4.89407196009929	0.945406417215456	25.3350727417069	18
P41252	IARS1	SYIC_HUMAN	Isoleucine--tRNA ligase, cytoplasmic	1.88676769058606	0.10541806534753	6.59800737511442	0.672223213621666	64.7607824899743	18
P41743	PRKCI	KPCI_HUMAN	Protein kinase C iota type	-0.340907350291389	0.32712285185692	0.711124790659008	0.359600603934414	1.40627813845955	18
P42025	ACTR1B	ACTY_HUMAN	Beta-centractin	0.351847071239765	0.54266981914453	1.42169108963726	0.457983812483019	4.41326854631774	18
P42126	ECI1	ECI1_HUMAN	Enoyl-CoA delta isomerase 1, mitochondrial	0.0758917474410062	0.673238916242031	1.07884578001932	0.758183606934874	1.53512712015873	18
P42166	TMPO	LAP2A_HUMAN	Lamina-associated polypeptide 2, isoform alpha	0.138097048698698	0.693219189687037	1.14808696521372	0.578095036827549	2.28008129411921	18
P42167	TMPO	LAP2B_HUMAN	Lamina-associated polypeptide 2, isoforms beta/gamma	0.756052660593432	0.283444417644757	2.12985235537493	0.535012071999028	8.47881999885858	18
P42224	STAT1	STAT1_HUMAN	Signal transducer and activator of transcription 1-alpha/beta	0.489450009430293	0.257850380495555	1.63141870826173	0.69880983877765	3.80865702509553	18
P42226	STAT6	STAT6_HUMAN	Signal transducer and activator of transcription 6	-1.16436655936251	0.271331631907273	0.312120309114771	0.0392024583471378	2.48502495683444	18
P42285	MTREX	MTREX_HUMAN	Exosome RNA helicase MTR4	0.198276444224019	0.729667957644888	1.21929941551642	0.396018676714923	3.754093309465	18
P42330	AKR1C3	AK1C3_HUMAN	Aldo-keto reductase family 1 member C3	-0.102532432680474	0.731890941476986	0.902548877198888	0.502034678869111	1.62258606829301	18
P42345	MTOR	MTOR_HUMAN	Serine/threonine-protein kinase mTOR	-0.318877477051469	0.375236620075724	0.726964613697959	0.359256218301827	1.47103243492093	18
P42356	PI4KA	PI4KA_HUMAN	Phosphatidylinositol 4-kinase alpha	-0.0981796536515524	0.909352185192939	0.906486035598053	0.167246073830298	4.91322106352139	18
P42566	EPS15	EPS15_HUMAN	Epidermal growth factor receptor substrate 15	0.699112117480459	0.386257958095652	2.01196552516421	0.4138004238283	9.78250635173091	18
P42574	CASP3	CASP3_HUMAN	Caspase-3	0.197152773006866	0.187735373149824	1.21793009333615	0.908298646709144	1.63311232228313	18
P42704	LRPPRC	LPPRC_HUMAN	Leucine-rich PPR motif-containing protein, mitochondrial	0.132274247720081	0.830699489639344	1.1414213085385	0.339495424024743	3.83758516724744	18
P42765	ACAA2	THIM_HUMAN	3-ketoacyl-CoA thiolase, mitochondrial	-1.85666131373913	0.0606079977709134	0.156193241034444	0.0224589745925668	1.08626190587162	18
P42858	HTT	HD_HUMAN	Huntingtin	0.56594095137736	0.445879938836615	1.76110411667901	0.411001979261936	7.54616246703558	18
P42892	ECE1	ECE1_HUMAN	Endothelin-converting enzyme 1	0.213237685781812	0.795691307981856	1.23767879493734	0.246381009682884	6.21739801054137	18
P42898	MTHFR	MTHR_HUMAN	Methylenetetrahydrofolate reductase (NADPH)	0.672839092980272	0.266765773072949	1.9597934655687	0.597718088181124	6.42575572603702	18
P43034	PAFAH1B1	LIS1_HUMAN	Platelet-activating factor acetylhydrolase IB subunit beta	0.105077605922689	0.894276042207586	1.11079681142228	0.2358347594129	5.23192407827225	18
P43121	MCAM	MUC18_HUMAN	Cell surface glycoprotein MUC18	-0.285290919360664	0.255310628283876	0.751795510633235	0.459856521458202	1.22907138082124	18
P43155	CRAT	CACP_HUMAN	Carnitine O-acetyltransferase	0.164330360209546	0.591221521074572	1.17860361452173	0.647022240345595	2.14692230582633	18
P43243	MATR3	MATR3_HUMAN	Matrin-3	0.858047667753421	0.383874661148912	2.35855151966321	0.341892226096351	16.2705228323558	18
P43304	GPD2	GPDM_HUMAN	Glycerol-3-phosphate dehydrogenase, mitochondrial	0.439087607834741	0.255819768208218	1.55129118669662	0.727412725623156	3.30830663412031	18
P43307	SSR1	SSRA_HUMAN	Translocon-associated protein subunit alpha	0.208020999656855	0.174550805603984	1.23123902487442	0.911858294572097	1.66248368348186	18
P43405	SYK	KSYK_HUMAN	Tyrosine-protein kinase SYK	-0.00654456832246736	0.983366611488474	0.993476800722326	0.536975859938819	1.83806429154175	18
P43487	RANBP1	RANG_HUMAN	Ran-specific GTPase-activating protein	2.7938078925271	0.0157604718885557	16.3431343631569	1.69191749132022	157.867060410718	18
P43490	NAMPT	NAMPT_HUMAN	Nicotinamide phosphoribosyltransferase	0.951402442334095	0.0773303165125232	2.58933851203931	0.900989911381592	7.44145283452607	18
P43652	AFM	AFAM_HUMAN	Afamin	-0.316026524223042	0.0178074879288343	0.729040112688613	0.561343955756882	0.946833898286808	18
P43686	PSMC4	PRS6B_HUMAN	26S proteasome regulatory subunit 6B	1.30574986075207	0.447983503961282	3.69045538405887	0.126557602278941	107.614720068029	18
P43897	TSFM	EFTS_HUMAN	Elongation factor Ts, mitochondrial	0.626666977169328	0.0410552312371451	1.87136287798587	1.02578897573348	3.41395657776444	18
P45880	VDAC2	VDAC2_HUMAN	Voltage-dependent anion-selective channel protein 2	0.976249921757786	0.0101528299329392	2.65448303439136	1.26099191864369	5.58788686564342	18
P45954	ACADSB	ACDSB_HUMAN	Short/branched chain specific acyl-CoA dehydrogenase, mitochondrial	-0.0424918476367188	0.812748307973511	0.958398278700035	0.67430701513745	1.36217960067931	18
P45974	USP5	UBP5_HUMAN	Ubiquitin carboxyl-terminal hydrolase 5	-2.5112314273225	0.0876210356522622	0.0811682249034711	0.00454930742112051	1.4481942247723	18
P46013	MKI67	KI67_HUMAN	Proliferation marker protein Ki-67	0.0408707320289755	0.923231734587846	1.0417174361421	0.453659275768115	2.39204899960459	18
P46019	PHKA2	KPB2_HUMAN	Phosphorylase b kinase regulatory subunit alpha, liver isoform	-0.0377954278191627	0.900316113481724	0.962909905323073	0.533030207061276	1.73948018983979	18
P46060	RANGAP1	RAGP1_HUMAN	Ran GTPase-activating protein 1	0.295655340422207	0.193134159784678	1.34400685216123	0.861029237529687	2.09790137189627	18
P46063	RECQL	RECQ1_HUMAN	ATP-dependent DNA helicase Q1	-0.0415653668860679	0.936768968758822	0.959286627712293	0.343530435397807	2.67874615837749	18
P46087	NOP2	NOP2_HUMAN	Probable 28S rRNA (cytosine(4447)-C(5))-methyltransferase	-0.191014238077151	0.631244384159036	0.826120825695404	0.378699016554913	1.80215841291654	18
P46108	CRK	CRK_HUMAN	Adapter molecule crk	0.416296478468267	0.63355884293683	1.51633536302041	0.27383443260971	8.39658077778464	18
P46109	CRKL	CRKL_HUMAN	Crk-like protein	0.165605871605681	0.475974602614701	1.18010789602373	0.748442661823865	1.8607365898462	18
P46379	BAG6	BAG6_HUMAN	Large proline-rich protein BAG6	0.24857162775153	0.826241928346686	1.28219265965746	0.13935408259431	11.7974155178903	18
P46459	NSF	NSF_HUMAN	Vesicle-fusing ATPase	-1.97968918451308	0.104683376138131	0.138112158037984	0.0126380280359588	1.50933105573396	18
P46776	RPL27A	RL27A_HUMAN	60S ribosomal protein L27a	-0.144281824233942	0.835960561916287	0.865643754291221	0.220912848713463	3.39201234200432	18
P46777	RPL5	RL5_HUMAN	60S ribosomal protein L5	1.01144012864874	0.289772991395652	2.74955788221168	0.422665607349917	17.8866423389248	18
P46778	RPL21	RL21_HUMAN	60S ribosomal protein L21	0.0857627416487121	0.897315146959673	1.08954779332346	0.296196323933623	4.00786335958053	18
P46779	RPL28	RL28_HUMAN	60S ribosomal protein L28	0.194752204593591	0.481134030699441	1.21500987531844	0.706751325860333	2.08878136213511	18
P46781	RPS9	RS9_HUMAN	40S ribosomal protein S9	0.706519796100718	0.448130644908213	2.02692485772757	0.326592321948205	12.579672278779	18
P46782	RPS5	RS5_HUMAN	40S ribosomal protein S5	1.03061377996844	0.151007161196743	2.8027856005236	0.68655818839671	11.442012134248	18
P46783	RPS10	RS10_HUMAN	40S ribosomal protein S10	1.12979258843819	0.221263222590388	3.09501449175748	0.506344576885061	18.91817379208	18
P46821	MAP1B	MAP1B_HUMAN	Microtubule-associated protein 1B	-0.0259747334401939	0.896866957147588	0.974359708015572	0.657879038853108	1.44308723114093	18
P46926	GNPDA1	GNPI1_HUMAN	Glucosamine-6-phosphate isomerase 1	-0.0993479822823654	0.642529179797395	0.905427580441362	0.59520450504774	1.37734021915399	18
P46937	YAP1	YAP1_HUMAN	Transcriptional coactivator YAP1	0.27826001823492	0.345198495567608	1.32082959234189	0.741183405647442	2.35379097631322	18
P46939	UTRN	UTRN_HUMAN	Utrophin	-0.290491028721601	0.438523589799271	0.747896238867411	0.35864083272895	1.55963496921378	18
P46940	IQGAP1	IQGA1_HUMAN	Ras GTPase-activating-like protein IQGAP1	1.0928353468627	0.507359817479511	2.98271913791067	0.117886528426548	75.467600703857	18
P46952	HAAO	3HAO_HUMAN	3-hydroxyanthranilate 3,4-dioxygenase	-0.06083464208544	0.784046401278636	0.940978825208196	0.609013292134614	1.45389462089849	18
P46976	GYG1	GLYG_HUMAN	Glycogenin-1	0.0304170352390064	0.862688883862399	1.03088435942632	0.730313954082001	1.45515850624223	18
P46977	STT3A	STT3A_HUMAN	Dolichyl-diphosphooligosaccharide--protein glycosyltransferase subunit STT3A	-0.591197802117268	0.427274732041369	0.553663707835438	0.128631783790711	2.38310853150295	18
P47755	CAPZA2	CAZA2_HUMAN	F-actin-capping protein subunit alpha-2	-0.00610265629317095	0.963601629766777	0.993915927091858	0.764749373292953	1.29175505678832	18
P47756	CAPZB	CAPZB_HUMAN	F-actin-capping protein subunit beta	0.746117505227602	0.536726234223036	2.10879671006696	0.197692372258395	22.4946643797501	18
P47895	ALDH1A3	AL1A3_HUMAN	Aldehyde dehydrogenase family 1 member A3	-0.113093069283762	0.738679124916456	0.893067539091854	0.459539448353378	1.73558468644516	18
P47897	QARS1	SYQ_HUMAN	Glutamine--tRNA ligase	0.954208542028	0.240044859953842	2.59661465806645	0.528541973754789	12.7566172930167	18
P47929	LGALS7B	LEG7_HUMAN	Galectin-7	0.00635505286533814	0.955023142041574	1.00637528905845	0.80695274359006	1.25508120577378	18
P47985	UQCRFS1	UCRI_HUMAN	Cytochrome b-c1 complex subunit Rieske, mitochondrial	0.118115234973786	0.575285631155295	1.12537378631442	0.744478854228396	1.70114456808349	18
P48047	ATP5PO	ATPO_HUMAN	ATP synthase subunit O, mitochondrial	-0.563403842821366	0.519233840267347	0.569268063281816	0.102624557771886	3.15778342833852	18
P48147	PREP	PPCE_HUMAN	Prolyl endopeptidase	-1.13245735535463	0.173604610026097	0.322240423454996	0.0630615613427048	1.64662733204698	18
P48163	ME1	MAOX_HUMAN	NADP-dependent malic enzyme	0.00405940614296792	0.99407627123012	1.00406765669242	0.343837204673805	2.93206158470322	18
P48426	PIP4K2A	PI42A_HUMAN	Phosphatidylinositol 5-phosphate 4-kinase type-2 alpha	0.176432358395583	0.548441619104734	1.19295373072608	0.670447663372802	2.12266919761333	18
P48444	ARCN1	COPD_HUMAN	Coatomer subunit delta	0.421156387735729	0.582236217972342	1.52372255129647	0.339821946933245	6.83219678505785	18
P48449	LSS	LSS_HUMAN	Lanosterol synthase	-1.31432127255443	0.203169612599803	0.268656605984003	0.035487163300339	2.03387268032648	18
P48506	GCLC	GSH1_HUMAN	Glutamate--cysteine ligase catalytic subunit	-0.144124033746901	0.871841162142322	0.865780355417711	0.15029398125378	4.98739615235502	18
P48509	CD151	CD151_HUMAN	CD151 antigen	0.000434804079091386	0.997827004378188	1.00043489862009	0.731632230900541	1.36799602874937	18
P48556	PSMD8	PSMD8_HUMAN	26S proteasome non-ATPase regulatory subunit 8	0.190133712669883	0.516248816053021	1.20941130046013	0.681170362956278	2.14729790552343	18
P48594	SERPINB4	SPB4_HUMAN	Serpin B4	0.0586270559202444	0.68129366285596	1.06037970465518	0.801590743117912	1.40271719415204	18
P48634	PRRC2A	PRC2A_HUMAN	Protein PRRC2A	0.11733727942207	0.913955874621949	1.12449863598777	0.13384288364725	9.44762357086534	18
P48637	GSS	GSHB_HUMAN	Glutathione synthetase	-1.37675360473406	0.15018191164906	0.252396603622702	0.0386936267062684	1.64637049930383	18
P48643	CCT5	TCPE_HUMAN	T-complex protein 1 subunit epsilon	2.61097772091913	0.0448369989797401	13.612353430374	1.06199499019347	174.47932205373	18
P48681	NES	NEST_HUMAN	Nestin	-0.0207112098670239	0.943686200680079	0.979501794181685	0.551352911634959	1.74012641369773	18
P48729	CSNK1A1	KC1A_HUMAN	Casein kinase I isoform alpha	-0.0591491693406026	0.948334363454541	0.942566156697758	0.157514932697991	5.64029672955135	18
P48735	IDH2	IDHP_HUMAN	Isocitrate dehydrogenase [NADP], mitochondrial	0.275449769694239	0.515788381485565	1.317122943649	0.573893050620313	3.02288526897386	18
P48739	PITPNB	PIPNB_HUMAN	Phosphatidylinositol transfer protein beta isoform	0.412325870162807	0.473060248964092	1.51032652649672	0.489684820531005	4.65827430420669	18
P49023	PXN	PAXI_HUMAN	Paxillin	0.753218441272305	0.247441888703892	2.12382443294038	0.592623996428036	7.61128514731392	18
P49137	MAPKAPK2	MAPK2_HUMAN	MAP kinase-activated protein kinase 2	-0.497273845539969	0.191608012001885	0.608186411868366	0.288331377397118	1.28286666168791	18
P49189	ALDH9A1	AL9A1_HUMAN	4-trimethylaminobutyraldehyde dehydrogenase	-0.365303791188872	0.510444553511374	0.693985792082242	0.233825079473165	2.05972892513136	18
P49207	RPL34	RL34_HUMAN	60S ribosomal protein L34	0.0471376107978916	0.679580096676764	1.04826625191007	0.838163079312399	1.31103619571869	18
P49257	LMAN1	LMAN1_HUMAN	Protein ERGIC-53	0.216685824525328	0.654542433528092	1.2419538493969	0.480734699958917	3.20852512656896	18
P49321	NASP	NASP_HUMAN	Nuclear autoantigenic sperm protein	0.212732738487135	0.359803034953044	1.23705399013818	0.784600800419564	1.95042188804607	18
P49327	FASN	FAS_HUMAN	Fatty acid synthase	0.485864337249647	0.24103977550297	1.62557945067258	0.721526047267919	3.66238829555066	18
P49354	FNTA	FNTA_HUMAN	Protein farnesyltransferase/geranylgeranyltransferase type-1 subunit alpha	0.249417686173435	0.349488597057119	1.28327792859139	0.76102343874666	2.16393104097024	18
P49368	CCT3	TCPG_HUMAN	T-complex protein 1 subunit gamma	2.58860009564292	0.0774172317007843	13.3111242531482	0.752375725691781	235.50205413636	18
P49406	MRPL19	RM19_HUMAN	39S ribosomal protein L19, mitochondrial	-0.0391662420242825	0.833235382124244	0.961590839050555	0.667811405861584	1.38460789023661	18
P49407	ARRB1	ARRB1_HUMAN	Beta-arrestin-1	0.137242989140171	0.59314229760791	1.14710684916538	0.693354029593366	1.89780987380116	18
P49411	TUFM	EFTU_HUMAN	Elongation factor Tu, mitochondrial	0.260680310935404	0.774026931356478	1.29781270257877	0.218963269872283	7.69223903149259	18
P49419	ALDH7A1	AL7A1_HUMAN	Alpha-aminoadipic semialdehyde dehydrogenase	0.536274946180383	0.449966709761985	1.70962653517693	0.425276231578881	6.87276333062349	18
P49458	SRP9	SRP09_HUMAN	Signal recognition particle 9 kDa protein	0.220057261964335	0.220918870191348	1.24614808543163	0.876086820555625	1.77252415444402	18
P49585	PCYT1A	PCY1A_HUMAN	Choline-phosphate cytidylyltransferase A	0.111601049424458	0.712133741195921	1.11806671829583	0.618049277947867	2.02261086803867	18
P49588	AARS1	SYAC_HUMAN	Alanine--tRNA ligase, cytoplasmic	0.993334177201277	0.225438015657757	2.70022250048304	0.541852833838865	13.4560550333546	18
P49589	CARS1	SYCC_HUMAN	Cysteine--tRNA ligase, cytoplasmic	-2.66442212536529	0.120822427025186	0.0696395848574792	0.00240387142607261	2.01744225024768	18
P49590	HARS2	SYHM_HUMAN	Histidine--tRNA ligase, mitochondrial	1.66236993135105	0.0136924777424681	5.27178983143254	1.40595254042371	19.7672163374875	18
P49591	SARS1	SYSC_HUMAN	Serine--tRNA ligase, cytoplasmic	2.218170989518	0.260178546892009	9.1905059523792	0.19340317323233	436.732232719116	18
P49593	PPM1F	PPM1F_HUMAN	Protein phosphatase 1F	-0.0111675049991346	0.96938694218976	0.988894620108943	0.559057030502213	1.749217908595	18
P49662	CASP4	CASP4_HUMAN	Caspase-4	0.109668267698426	0.754066381366062	1.11590782637972	0.561894357205046	2.21616441063687	18
P49720	PSMB3	PSB3_HUMAN	Proteasome subunit beta type-3	1.05806612087389	0.203356030905856	2.88079449053681	0.564285057223653	14.7070647901597	18
P49736	MCM2	MCM2_HUMAN	DNA replication licensing factor MCM2	0.378187986042785	0.220970509605736	1.45963730852806	0.796586142054683	2.67458967708328	18
P49746	THBS3	TSP3_HUMAN	Thrombospondin-3	-0.181155880748679	0.752083726844046	0.834305296424718	0.27113432567741	2.56723425152188	18
P49748	ACADVL	ACADV_HUMAN	Very long-chain specific acyl-CoA dehydrogenase, mitochondrial	-0.51465109958281	0.604467006755822	0.597709099196523	0.0852650294293045	4.1899494980944	18
P49750	YLPM1	YLPM1_HUMAN	YLP motif-containing protein 1	0.651028679190891	0.245435371863687	1.91751231984595	0.639200598629748	5.75226854393295	18
P49755	TMED10	TMEDA_HUMAN	Transmembrane emp24 domain-containing protein 10	0.959083399438545	0.237052109404829	2.6093036877511	0.532205875852564	12.7929172597065	18
P49756	RBM25	RBM25_HUMAN	RNA-binding protein 25	-0.798444455711101	0.405821472127	0.450028459127877	0.0684936686958867	2.95685160221493	18
P49757	NUMB	NUMB_HUMAN	Protein numb homolog	-0.211507208354065	0.371863698508329	0.809363446853406	0.508784179866739	1.28751878502591	18
P49773	HINT1	HINT1_HUMAN	Adenosine 5'-monophosphoramidase HINT1	-0.408455018094388	0.219220575337973	0.664676370228813	0.346436972127577	1.27525267995316	18
P49790	NUP153	NU153_HUMAN	Nuclear pore complex protein Nup153	0.0189484261083357	0.945926578376629	1.0191290868089	0.589413203566066	1.76213238742542	18
P49792	RANBP2	RBP2_HUMAN	E3 SUMO-protein ligase RanBP2	0.156671963909543	0.882088767202979	1.16961187605725	0.147543455193131	9.27179005550255	18
P49815	TSC2	TSC2_HUMAN	Tuberin	-0.0604261302062125	0.91497626503556	0.94136330476328	0.310452495514473	2.85442985435281	18
P49821	NDUFV1	NDUV1_HUMAN	NADH dehydrogenase [ubiquinone] flavoprotein 1, mitochondrial	-0.465057193936774	0.587017223653558	0.62809918069749	0.117281237329656	3.36378256041048	18
P49841	GSK3B	GSK3B_HUMAN	Glycogen synthase kinase-3 beta	-0.53839012221136	0.0519351778799043	0.58368716140347	0.339156564108555	1.00452339255977	18
P49902	NT5C2	5NTC_HUMAN	Cytosolic purine 5'-nucleotidase	0.101316632149456	0.607166377688981	1.10662697997564	0.752068531676031	1.6283399999211	18
P49915	GMPS	GUAA_HUMAN	GMP synthase [glutamine-hydrolyzing]	-0.457685173470844	0.355888772436308	0.632746650284821	0.239469976782989	1.67189360781323	18
P49916	LIG3	DNLI3_HUMAN	DNA ligase 3	-0.346687105540982	0.391691040835308	0.707026518331335	0.31982709895022	1.56298981313505	18
P49959	MRE11	MRE11_HUMAN	Double-strand break repair protein MRE11	0.0315498383379876	0.954899083629817	1.0320528101107	0.345824645091434	3.07998003605492	18
P49961	ENTPD1	ENTP1_HUMAN	Ectonucleoside triphosphate diphosphohydrolase 1	-0.270607790759367	0.22402752259977	0.762915660305603	0.493211633186057	1.18010254741897	18
P50135	HNMT	HNMT_HUMAN	Histamine N-methyltransferase	-0.867544386648425	0.350000585037285	0.41998159644686	0.0680911471184522	2.59041812068774	18
P50148	GNAQ	GNAQ_HUMAN	Guanine nucleotide-binding protein G(q) subunit alpha	-0.156025410468008	0.582748675363956	0.855537450487794	0.490335035677464	1.49274327945152	18
P50213	IDH3A	IDH3A_HUMAN	Isocitrate dehydrogenase [NAD] subunit alpha, mitochondrial	0.345548268797501	0.663526861817387	1.41276428194294	0.297839392927834	6.7012724432236	18
P50238	CRIP1	CRIP1_HUMAN	Cysteine-rich protein 1	-0.379501898129935	0.274004819423667	0.684202126708117	0.346638778049793	1.35049100053274	18
P50336	PPOX	PPOX_HUMAN	Protoporphyrinogen oxidase	1.43224090258968	0.234125756610194	4.18807374957619	0.395699156648135	44.3265077450901	18
P50395	GDI2	GDIB_HUMAN	Rab GDP dissociation inhibitor beta	0.748268470386364	0.324442324841608	2.11333754015014	0.477073223697163	9.36165631765343	18
P50402	EMD	EMD_HUMAN	Emerin	-1.41938096311616	0.0916484684309772	0.241863693111606	0.0464837114267406	1.25846332511076	18
P50416	CPT1A	CPT1A_HUMAN	Carnitine O-palmitoyltransferase 1, liver isoform	-0.190698093991768	0.701715365152054	0.826382040196794	0.311436038271582	2.19276895554489	18
P50440	GATM	GATM_HUMAN	Glycine amidinotransferase, mitochondrial	0.000657847341375333	0.997293965939365	1.00065806377039	0.684194306649616	1.46349735865531	18
P50452	SERPINB8	SPB8_HUMAN	Serpin B8	-0.255772759701197	0.26514856327908	0.774317905033698	0.493785226167106	1.21422875023983	18
P50453	SERPINB9	SPB9_HUMAN	Serpin B9	0.303859133394952	0.658062949278433	1.35507815738476	0.352835893154324	5.20422340313923	18
P50454	SERPINH1	SERPH_HUMAN	Serpin H1	0.312940187443725	0.478058321506239	1.36743973851521	0.576009849722231	3.24628379075854	18
P50479	PDLIM4	PDLI4_HUMAN	PDZ and LIM domain protein 4	-0.0958975656153707	0.708155115970784	0.90855707878748	0.549908486457017	1.50111515960276	18
P50552	VASP	VASP_HUMAN	Vasodilator-stimulated phosphoprotein	-0.874191719299299	0.314854854939236	0.417199097412231	0.0758571156817367	2.29451232514349	18
P50570	DNM2	DYN2_HUMAN	Dynamin-2	-0.915820941121189	0.356447847493656	0.40018796044877	0.0571358863523165	2.80297399607336	18
P50579	METAP2	MAP2_HUMAN	Methionine aminopeptidase 2	0.455315815238396	0.517373856108648	1.57667124121817	0.39727460953719	6.25736491385749	18
P50583	NUDT2	AP4A_HUMAN	Bis(5'-nucleosyl)-tetraphosphatase [asymmetrical]	-0.538695269483236	0.240694615312897	0.583509078030748	0.237258078849264	1.4350737635392	18
P50750	CDK9	CDK9_HUMAN	Cyclin-dependent kinase 9	0.124149143036692	0.715057669916577	1.13218471587446	0.581368168969267	2.2048717134486	18
P50851	LRBA	LRBA_HUMAN	Lipopolysaccharide-responsive and beige-like anchor protein	0.00572829221823777	0.989062178139294	1.00574473025641	0.443417569741159	2.28119617143049	18
P50895	BCAM	BCAM_HUMAN	Basal cell adhesion molecule	-0.19446757685288	0.437273374417879	0.823272870921205	0.50402467137775	1.34473222936119	18
P50914	RPL14	RL14_HUMAN	60S ribosomal protein L14	1.20927412250606	0.218992459618789	3.35105131677213	0.487288128568854	23.0449794880515	18
P50990	CCT8	TCPQ_HUMAN	T-complex protein 1 subunit theta	2.46205302351919	0.079335771209452	11.7288664775873	0.749581684586416	183.524106415399	18
P50991	CCT4	TCPD_HUMAN	T-complex protein 1 subunit delta	3.07666498986178	0.00682327883690483	21.6859587708717	2.33424963570721	201.469800238168	18
P50995	ANXA11	ANX11_HUMAN	Annexin A11	0.571819781822472	0.228431849981086	1.77148784134985	0.698571983607064	4.49226313922077	18
P51114	FXR1	FXR1_HUMAN	RNA-binding protein FXR1	0.222987117807827	0.362025710786898	1.24980447341088	0.773764757322663	2.01871590425315	18
P51148	RAB5C	RAB5C_HUMAN	Ras-related protein Rab-5C	0.0814518004334676	0.722494730312635	1.0848609264974	0.692058143550955	1.700613222759	18
P51149	RAB7A	RAB7A_HUMAN	Ras-related protein Rab-7a	-0.779463465374275	0.453796175972507	0.458652027995264	0.0596734696647197	3.52521286203237	18
P51159	RAB27A	RB27A_HUMAN	Ras-related protein Rab-27A	0.105520612309322	0.726679719379214	1.11128901051961	0.614988282018343	2.00810861118947	18
P51178	PLCD1	PLCD1_HUMAN	1-phosphatidylinositol 4,5-bisphosphate phosphodiesterase delta-1	0.263444593904554	0.364394504663414	1.30140518716404	0.736514555464504	2.29955463692001	18
P51397	DAP	DAP1_HUMAN	Death-associated protein 1	0.141959628161088	0.609065939689108	1.15253011783749	0.668914196267113	1.98579381322034	18
P51398	DAP3	RT29_HUMAN	28S ribosomal protein S29, mitochondrial	0.422582628640253	0.174852100962649	1.52589729721341	0.828723233557338	2.80957799583895	18
P51553	IDH3G	IDH3G_HUMAN	Isocitrate dehydrogenase [NAD] subunit gamma, mitochondrial	0.0572983630510942	0.801023775941638	1.05897172129888	0.678203537608128	1.65351704071864	18
P51570	GALK1	GALK1_HUMAN	Galactokinase	-1.74522979982045	0.104262236562102	0.174604860190673	0.0212624499150224	1.43383557981552	18
P51571	SSR4	SSRD_HUMAN	Translocon-associated protein subunit delta	-0.173217363882804	0.670703529679122	0.840954801775887	0.378440185755302	1.86873647474425	18
P51572	BCAP31	BAP31_HUMAN	B-cell receptor-associated protein 31	0.0217160383640183	0.966647857856505	1.02195354766304	0.369274390782032	2.82821955611194	18
P51608	MECP2	MECP2_HUMAN	Methyl-CpG-binding protein 2	-0.745943416596401	0.108199801990143	0.474286638921089	0.190881531352053	1.17846820625186	18
P51610	HCFC1	HCFC1_HUMAN	Host cell factor 1	-0.386926971575637	0.679007425533985	0.67914068969019	0.108660463435368	4.24470926968952	18
P51636	CAV2	CAV2_HUMAN	Caveolin-2	0.130184442965931	0.48737052195526	1.13903845158154	0.788822838815937	1.64474014992865	18
P51648	ALDH3A2	AL3A2_HUMAN	Aldehyde dehydrogenase family 3 member A2	0.286584992921983	0.231527723657197	1.33187136272259	0.832859066882058	2.12986974312632	18
P51649	ALDH5A1	SSDH_HUMAN	Succinate-semialdehyde dehydrogenase, mitochondrial	0.00705807914982744	0.979915229185465	1.00708304609546	0.58133121006515	1.74464443706584	18
P51659	HSD17B4	DHB4_HUMAN	Peroxisomal multifunctional enzyme type 2	-0.00850026895626129	0.984589073985637	0.991535756183181	0.418527728033017	2.34905142464586	18
P51665	PSMD7	PSMD7_HUMAN	26S proteasome non-ATPase regulatory subunit 7	-0.120244878870221	0.665564760372364	0.886703275232853	0.514024915849669	1.52958090953438	18
P51687	SUOX	SUOX_HUMAN	Sulfite oxidase, mitochondrial	-0.00469553299890821	0.984959720061151	0.995315473781857	0.610859452209247	1.62173620915055	18
P51812	RPS6KA3	KS6A3_HUMAN	Ribosomal protein S6 kinase alpha-3	0.218754844077787	0.393946430682252	1.24452613633291	0.752623621269831	2.05792810675074	18
P51854	TKTL1	TKTL1_HUMAN	Transketolase-like protein 1	-0.50347780374576	0.181723560904072	0.604424928894053	0.288692218884511	1.26546360023208	18
P51858	HDGF	HDGF_HUMAN	Hepatoma-derived growth factor	-0.248134249434667	0.722944357243819	0.780255187428677	0.197914638541328	3.07606431740638	18
P51884	LUM	LUM_HUMAN	Lumican	-0.511274563757587	0.117848997033312	0.59973069646013	0.315989805134759	1.13825478680606	18
P51888	PRELP	PRELP_HUMAN	Prolargin	-0.404801695367725	0.11401550853793	0.667109088564895	0.403804374437904	1.10210429658018	18
P51911	CNN1	CNN1_HUMAN	Calponin-1	-0.06854573748177	0.726451372424898	0.933750751718859	0.635998205585545	1.3709008275154	18
P51970	NDUFA8	NDUA8_HUMAN	NADH dehydrogenase [ubiquinone] 1 alpha subcomplex subunit 8	-0.155474891694482	0.44892786552181	0.856008569583797	0.572404247712276	1.28012794127485	18
P51991	HNRNPA3	ROA3_HUMAN	Heterogeneous nuclear ribonucleoprotein A3	-0.464708229681682	0.58396030368411	0.628318403108374	0.119080077796383	3.31528180859693	18
P52179	MYOM1	MYOM1_HUMAN	Myomesin-1	-0.430034058270211	0.45889759510877	0.650486939886074	0.208461234328107	2.02979350250013	18
P52209	PGD	6PGD_HUMAN	6-phosphogluconate dehydrogenase, decarboxylating	1.14463217296099	0.148318017849651	3.14128569449457	0.665388006623346	14.8299574326743	18
P52272	HNRNPM	HNRPM_HUMAN	Heterogeneous nuclear ribonucleoprotein M	0.548350724383005	0.485852375645555	1.73039676195101	0.370172269397266	8.08886348684616	18
P52294	KPNA1	IMA5_HUMAN	Importin subunit alpha-5	0.143957258314175	0.587136270037803	1.15483474788607	0.686831072379954	1.94173407196597	18
P52306	RAP1GDS1	GDS1_HUMAN	Rap1 GTPase-GDP dissociation stimulator 1	0.309752738434334	0.478090464719476	1.36308803317909	0.579219138698654	3.20778244719343	18
P52434	POLR2H	RPAB3_HUMAN	DNA-directed RNA polymerases I, II, and III subunit RPABC3	0.422880952676237	0.138017717166303	1.52635257696069	0.872906362236315	2.66896002822787	18
P52565	ARHGDIA	GDIR1_HUMAN	Rho GDP-dissociation inhibitor 1	0.629229245501899	0.518601660659451	1.87616396003045	0.277669446084686	12.676912258627	18
P52566	ARHGDIB	GDIR2_HUMAN	Rho GDP-dissociation inhibitor 2	0.0400130686113058	0.927916556831927	1.04082437623272	0.437414599823473	2.47663288467605	18
P52594	AGFG1	AGFG1_HUMAN	Arf-GAP domain and FG repeat-containing protein 1	0.0905939470627964	0.781512205227266	1.09482435834305	0.577172773424552	2.07674448763299	18
P52597	HNRNPF	HNRPF_HUMAN	Heterogeneous nuclear ribonucleoprotein F	0.396415428540812	0.569890902748226	1.48648671830789	0.378718898899801	5.83451940245095	18
P52630	STAT2	STAT2_HUMAN	Signal transducer and activator of transcription 2	0.373573019503743	0.227520234847627	1.45291665092305	0.792025740364664	2.6652754916242	18
P52701	MSH6	MSH6_HUMAN	DNA mismatch repair protein Msh6	0.246743853953315	0.362816691025642	1.27985124195268	0.752248740388112	2.17749676879846	18
P52788	SMS	SPSY_HUMAN	Spermine synthase	0.66350531353712	0.174724261124287	1.9415862886767	0.744760387846825	5.06170491596111	18
P52789	HK2	HXK2_HUMAN	Hexokinase-2	0.630850616881432	0.0927449860477453	1.87920838598416	0.900639660040037	3.9210178217071	18
P52790	HK3	HXK3_HUMAN	Hexokinase-3	-0.0453896624407366	0.921832212066325	0.955625038089372	0.385968222575487	2.3660476692345	18
P52907	CAPZA1	CAZA1_HUMAN	F-actin-capping protein subunit alpha-1	-0.060350472314381	0.604374352828818	0.941434529020671	0.749277099134079	1.18287209559273	18
P52943	CRIP2	CRIP2_HUMAN	Cysteine-rich protein 2	-0.289514771587972	0.298584660746266	0.74862673442355	0.433698715218773	1.29223806257061	18
P52948	NUP98	NUP98_HUMAN	Nuclear pore complex protein Nup98-Nup96	0.514772388834244	0.141460050203261	1.67325760633676	0.842482111691383	3.32326464658448	18
P53004	BLVRA	BIEA_HUMAN	Biliverdin reductase A	-0.421205863660991	0.607147233325889	0.656254988447758	0.131748177426224	3.26889235415597	18
P53007	SLC25A1	TXTP_HUMAN	Tricarboxylate transport protein, mitochondrial	0.142513012478985	0.557132367985017	1.15316808643523	0.716594751326376	1.85571640472012	18
P53041	PPP5C	PPP5_HUMAN	Serine/threonine-protein phosphatase 5	0.0846012231940753	0.881025902305295	1.08828299813797	0.359413968764268	3.2952527919497	18
P53367	ARFIP1	ARFP1_HUMAN	Arfaptin-1	0.53029922536572	0.224191473606691	1.69944074832516	0.72265390428579	3.99651733691573	18
P53396	ACLY	ACLY_HUMAN	ATP-citrate synthase	1.41486406157628	0.0904418486296529	4.11592691532489	0.800085759316312	21.1737981523033	18
P53582	METAP1	MAP11_HUMAN	Methionine aminopeptidase 1	0.0108251144579417	0.988352881490629	1.01088391800294	0.236317236290715	4.32421397489545	18
P53597	SUCLG1	SUCA_HUMAN	Succinate--CoA ligase [ADP/GDP-forming] subunit alpha, mitochondrial	0.0807134229486004	0.880502393991467	1.08406018527609	0.37848044177186	3.10501245400998	18
P53609	PGGT1B	PGTB1_HUMAN	Geranylgeranyl transferase type-1 subunit beta	-0.275073960451723	0.469051820590048	0.759515947005053	0.360698688010074	1.59929739954827	18
P53611	RABGGTB	PGTB2_HUMAN	Geranylgeranyl transferase type-2 subunit beta	0.873884319486735	0.0378913580093098	2.39620040798441	1.05006919543068	5.46799812832308	18
P53618	COPB1	COPB_HUMAN	Coatomer subunit beta	0.0015615168938737	0.998553828274439	1.00156273669621	0.185075462033938	5.42010218164119	18
P53621	COPA	COPA_HUMAN	Coatomer subunit alpha	0.238237853757027	0.75866764748578	1.26901099596408	0.277595957324934	5.80119726308818	18
P53634	CTSC	CATC_HUMAN	Dipeptidyl peptidase 1	0.127264264935036	0.497276293558938	1.13571710833589	0.786464274793755	1.64006604178567	18
P53701	HCCS	CCHL_HUMAN	Holocytochrome c-type synthase	0.00767326861010993	0.975438217265477	1.00770278357949	0.618289079740311	1.64237883751782	18
P53814	SMTN	SMTN_HUMAN	Smoothelin	-0.143754860092942	0.384470465229946	0.866100037720558	0.626424954007398	1.19747668182882	18
P53992	SEC24C	SC24C_HUMAN	Protein transport protein Sec24C	1.09887754876265	0.0296459580228357	3.00079588583732	1.11465689547459	8.07851813864585	18
P53999	SUB1	TCP4_HUMAN	Activated RNA polymerase II transcriptional coactivator p15	0.0855536846699349	0.391122547947113	1.08932003956114	0.895856544268187	1.32456268381542	18
P54136	RARS1	SYRC_HUMAN	Arginine--tRNA ligase, cytoplasmic	1.41157909111176	0.277290026973532	4.1024284002242	0.321430596666078	52.3594174093204	18
P54289	CACNA2D1	CA2D1_HUMAN	Voltage-dependent calcium channel subunit alpha-2/delta-1	-0.185078125792912	0.38489517663621	0.831039355707271	0.547413903916139	1.26161649492951	18
P54296	MYOM2	MYOM2_HUMAN	Myomesin-2	-0.752911458296553	0.198323531173832	0.470993277309155	0.149553444215983	1.4833136637766	18
P54577	YARS1	SYYC_HUMAN	Tyrosine--tRNA ligase, cytoplasmic	2.66167297587201	0.00474728916272131	14.3202264631324	2.25730916945223	90.8466100836162	18
P54578	USP14	UBP14_HUMAN	Ubiquitin carboxyl-terminal hydrolase 14	1.4974576077803	0.0376158760727058	4.47030933092465	1.0895337969196	18.3414829082412	18
P54619	PRKAG1	AAKG1_HUMAN	5'-AMP-activated protein kinase subunit gamma-1	0.698301153664325	0.384326104863879	2.01033455534213	0.416887370557426	9.6943330736999	18
P54652	HSPA2	HSP72_HUMAN	Heat shock-related 70 kDa protein 2	-0.123909795495771	0.576930214261997	0.883459529317417	0.571644169064616	1.36536114978464	18
P54687	BCAT1	BCAT1_HUMAN	Branched-chain-amino-acid aminotransferase, cytosolic	-0.0541247886757418	0.85746358293233	0.947313885080373	0.524781816339612	1.710050860995	18
P54709	ATP1B3	AT1B3_HUMAN	Sodium/potassium-transporting ATPase subunit beta-3	-0.105834553943169	0.653530906922824	0.899573466647749	0.566678813567692	1.42802660435086	18
P54727	RAD23B	RD23B_HUMAN	UV excision repair protein RAD23 homolog B	-0.376796707946425	0.743542426740989	0.686055529357876	0.0717845632421994	6.55673264702438	18
P54802	NAGLU	ANAG_HUMAN	Alpha-N-acetylglucosaminidase	0.784141326794773	0.279384761402962	2.19052518765935	0.529054336785671	9.06976895213304	18
P54819	AK2	KAD2_HUMAN	Adenylate kinase 2, mitochondrial	2.03004179513962	0.0312230251854857	7.6144045972328	1.20088306567244	48.2804354792814	18
P54868	HMGCS2	HMCS2_HUMAN	Hydroxymethylglutaryl-CoA synthase, mitochondrial	0.00650059217347587	0.957023648468243	1.00652176688062	0.794590216442566	1.27497928648071	18
P54886	ALDH18A1	P5CS_HUMAN	Delta-1-pyrroline-5-carboxylate synthase	0.954155945689541	0.0718295372970508	2.59647808923459	0.918805267384732	7.33746170944874	18
P54920	NAPA	SNAA_HUMAN	Alpha-soluble NSF attachment protein	-0.260065062229845	0.435285713117147	0.7710014211	0.40115787816238	1.48181856495313	18
P55008	AIF1	AIF1_HUMAN	Allograft inflammatory factor 1	0.255675423831762	0.353129778453791	1.29133352382447	0.75276117569926	2.215234158701	18
P55010	EIF5	IF5_HUMAN	Eukaryotic translation initiation factor 5	0.392590677793828	0.322423154265267	1.48081213597083	0.680419758074981	3.22272326165584	18
P55011	SLC12A2	S12A2_HUMAN	Solute carrier family 12 member 2	-0.850265705010091	0.0206294227753362	0.42730138074615	0.207998264253026	0.877826892658358	18
P55036	PSMD4	PSMD4_HUMAN	26S proteasome non-ATPase regulatory subunit 4	0.173307654548293	0.652486160776753	1.18923192141822	0.559334180809588	2.5284930037228	18
P55039	DRG2	DRG2_HUMAN	Developmentally-regulated GTP-binding protein 2	1.2361607099553	0.521298296246418	3.44237179795418	0.0787426467568929	150.489272121311	18
P55058	PLTP	PLTP_HUMAN	Phospholipid transfer protein	0.734264198027957	0.012285359877599	2.08394805514856	1.17291778395349	3.70259497807192	18
P55060	CSE1L	XPO2_HUMAN	Exportin-2	0.380248615710913	0.6486352797378	1.46264818155247	0.284977013139695	7.50706058509371	18
P55072	VCP	TERA_HUMAN	Transitional endoplasmic reticulum ATPase	0.964627003978977	0.401045376578395	2.62380880368813	0.276157820075763	24.9291243551337	18
P55081	MFAP1	MFAP1_HUMAN	Microfibrillar-associated protein 1	-0.116908485461227	0.665630345169978	0.889666606867275	0.523546567560308	1.51181713417222	18
P55083	MFAP4	MFAP4_HUMAN	Microfibril-associated glycoprotein 4	-0.72643137122788	0.0992626787198411	0.483631816613567	0.203896001646552	1.14715213712919	18
P55084	HADHB	ECHB_HUMAN	Trifunctional enzyme subunit beta, mitochondrial	0.508949420021858	0.532970424247567	1.66354259204313	0.335886266787064	8.23902085075709	18
P55145	MANF	MANF_HUMAN	Mesencephalic astrocyte-derived neurotrophic factor	0.214116030716946	0.302437928798628	1.2387663814063	0.824614908781747	1.8609197230857	18
P55160	NCKAP1L	NCKPL_HUMAN	Nck-associated protein 1-like	-0.0602357391512639	0.891872252857847	0.94154254897867	0.39505320024378	2.24400756908236	18
P55196	AFDN	AFAD_HUMAN	Afadin	0.0534816298839207	0.932102163397857	1.0549376122632	0.308257375326868	3.6102732808501	18
P55209	NAP1L1	NP1L1_HUMAN	Nucleosome assembly protein 1-like 1	0.944649049949629	0.0819112711913122	2.57191060802647	0.887274567204674	7.45510400069115	18
P55212	CASP6	CASP6_HUMAN	Caspase-6	0.490626604121204	0.420024851903549	1.63333935654324	0.495653076294573	5.38238857221894	18
P55263	ADK	ADK_HUMAN	Adenosine kinase	0.577614867413278	0.208063005831313	1.78178356851015	0.72494542257333	4.37929889086463	18
P55265	ADAR	DSRAD_HUMAN	Double-stranded RNA-specific adenosine deaminase	1.43171896568972	0.0830784621323677	4.18588840970093	0.829098781369382	21.1333826224288	18
P55268	LAMB2	LAMB2_HUMAN	Laminin subunit beta-2	-0.323214198751374	0.153067867030195	0.723818796679457	0.464593885149177	1.12768089975673	18
P55290	CDH13	CAD13_HUMAN	Cadherin-13	0.231703129240863	0.526530179679213	1.26074539482423	0.615470346738383	2.58254351163101	18
P55735	SEC13	SEC13_HUMAN	Protein SEC13 homolog	1.30953590365346	0.0593017188547539	3.70445408959688	0.949905483285278	14.4466795311779	18
P55769	SNU13	NH2L1_HUMAN	NHP2-like protein 1	0.202382125213938	0.421218544254338	1.22431576065761	0.747673695076815	2.00481719721413	18
P55786	NPEPPS	PSA_HUMAN	Puromycin-sensitive aminopeptidase	0.943037687294575	0.486832143475267	2.56776966449743	0.179954121271639	36.6395668147022	18
P55809	OXCT1	SCOT1_HUMAN	Succinyl-CoA:3-ketoacid coenzyme A transferase 1, mitochondrial	0.0356238567834074	0.871623725724611	1.03626598875209	0.672704265902514	1.59631394339927	18
P55884	EIF3B	EIF3B_HUMAN	Eukaryotic translation initiation factor 3 subunit B	1.60223151936351	0.177162684548985	4.96409755359155	0.484461843786909	50.8652329127751	18
P56182	RRP1	RRP1_HUMAN	Ribosomal RNA processing protein 1 homolog A	0.0724379809795898	0.82095073505723	1.07512612575332	0.5741417397123	2.01325928133452	18
P56192	MARS1	SYMC_HUMAN	Methionine--tRNA ligase, cytoplasmic	0.0905776038619791	0.763441979498628	1.09480646555492	0.606961543184978	1.97475640834063	18
P56199	ITGA1	ITA1_HUMAN	Integrin alpha-1	-0.293845930287043	0.308193584362149	0.745391324824345	0.423575365804849	1.31171043450004	18
P56377	AP1S2	AP1S2_HUMAN	AP-1 complex subunit sigma-2	-0.368148160771179	0.235511126722245	0.692014644669515	0.376664909037923	1.27138009659631	18
P56385	ATP5ME	ATP5I_HUMAN	ATP synthase subunit e, mitochondrial	-0.125101346950481	0.897831245937274	0.882407468746709	0.130720906779397	5.95652952602295	18
P56470	LGALS4	LEG4_HUMAN	Galectin-4	-0.166512804329882	0.333407178598107	0.846611976567008	0.604161486241516	1.18635804365088	18
P56537	EIF6	IF6_HUMAN	Eukaryotic translation initiation factor 6	-0.0816817348727576	0.876393979642772	0.921565214097516	0.329248721444486	2.57945555599613	18
P56545	CTBP2	CTBP2_HUMAN	C-terminal-binding protein 2	0.208968410223186	0.441407808897383	1.23240606648275	0.723925278252031	2.09804072095781	18
P56556	NDUFA6	NDUA6_HUMAN	NADH dehydrogenase [ubiquinone] 1 alpha subcomplex subunit 6	-0.358241811164779	0.555529058742902	0.698904051768669	0.212390173950535	2.29985627156379	18
P56856	CLDN18	CLD18_HUMAN	Claudin-18	0.0200455597247995	0.935727210805109	1.02024782117787	0.626782288902178	1.66071319347802	18
P56945	BCAR1	BCAR1_HUMAN	Breast cancer anti-estrogen resistance protein 1	0.10522213055284	0.669687264025919	1.11095736052199	0.685069862270735	1.80160641252998	18
P57088	TMEM33	TMM33_HUMAN	Transmembrane protein 33	0.0171580126632142	0.976989993729243	1.01730605686521	0.317020981988998	3.26448933077419	18
P57105	SYNJ2BP	SYJ2B_HUMAN	Synaptojanin-2-binding protein	0.131921298395947	0.6932626977274	1.141018515746	0.592379724414287	2.19778496734079	18
P57735	RAB25	RAB25_HUMAN	Ras-related protein Rab-25	0.0548145034783604	0.785450526664225	1.05634464824261	0.711883159462014	1.56748196812815	18
P57737	CORO7	CORO7_HUMAN	Coronin-7	-0.0460882563524398	0.903153504520208	0.954957677390094	0.454542333768715	2.00629093894323	18
P57740	NUP107	NU107_HUMAN	Nuclear pore complex protein Nup107	0.0777146533075766	0.91779181690557	1.08081420790512	0.247088090243251	4.72770399762919	18
P57772	EEFSEC	SELB_HUMAN	Selenocysteine-specific elongation factor	-0.163696732990763	0.680752577112449	0.848999456368517	0.389262779754937	1.85170561996146	18
P58107	EPPK1	EPIPL_HUMAN	Epiplakin	0.269314715776928	0.526939592842325	1.30906706028125	0.568370005382818	3.01503695142954	18
P58546	MTPN	MTPN_HUMAN	Myotrophin	2.46800503959629	0.00486538980685335	11.7988850485489	2.11728635540347	65.750996804748	18
P59998	ARPC4	ARPC4_HUMAN	Actin-related protein 2/3 complex subunit 4	-0.956468360847273	0.457233519106077	0.384247516106962	0.0308644447940629	4.78369705398917	18
P60174	TPI1	TPIS_HUMAN	Triosephosphate isomerase	0.427261217996862	0.462054288493686	1.53305307047691	0.490978223366662	4.78687568011242	18
P60228	EIF3E	EIF3E_HUMAN	Eukaryotic translation initiation factor 3 subunit E	1.0813520748811	0.300214539090193	2.94866367112679	0.381187450965742	22.8092961176845	18
P60468	SEC61B	SC61B_HUMAN	Protein transport protein Sec61 subunit beta	0.040230087294892	0.819877252989768	1.04105027908038	0.736347997278907	1.47183897773653	18
P60510	PPP4C	PP4C_HUMAN	Serine/threonine-protein phosphatase 4 catalytic subunit	1.0610185877644	0.0353524187274187	2.88931250928497	1.07548916820003	7.76216722878047	18
P60660	MYL6	MYL6_HUMAN	Myosin light polypeptide 6	-0.0503700303250541	0.829079397660907	0.950877505881861	0.60189519554488	1.50220177513394	18
P60842	EIF4A1	IF4A1_HUMAN	Eukaryotic initiation factor 4A-I	1.79884205562097	0.0283789140480009	6.04264636336152	1.20976239238022	30.1824352473094	18
P60866	RPS20	RS20_HUMAN	40S ribosomal protein S20	0.460704080001857	0.516974773449305	1.58518969253637	0.393480357888196	6.38615450796543	18
P60900	PSMA6	PSA6_HUMAN	Proteasome subunit alpha type-6	2.55565921595594	0.0944266381951403	12.8797874209572	0.64450899908574	257.388064781666	18
P60903	S100A10	S10AA_HUMAN	Protein S100-A10	0.424105008568393	0.209123565745601	1.52822206176955	0.788428317166162	2.96217502495787	18
P60953	CDC42	CDC42_HUMAN	Cell division control protein 42 homolog	0.904234008039897	0.280528332954185	2.47003916808858	0.478035086999298	12.76285707434	18
P60981	DSTN	DEST_HUMAN	Destrin	0.0232878892064382	0.899341243021301	1.0235611693476	0.713517689249025	1.46832725128216	18
P60983	GMFB	GMFB_HUMAN	Glia maturation factor beta	0.23725401138728	0.452737748127644	1.26776310314415	0.682461325315813	2.35503936424519	18
P61011	SRP54	SRP54_HUMAN	Signal recognition particle 54 kDa protein	-0.0110175334301694	0.983290776949017	0.989042937308066	0.352720639327046	2.77331639482532	18
P61019	RAB2A	RAB2A_HUMAN	Ras-related protein Rab-2A	0.284231609694144	0.531256503170495	1.32874064433093	0.545773162600812	3.23495514415449	18
P61020	RAB5B	RAB5B_HUMAN	Ras-related protein Rab-5B	-0.0627921577047477	0.795731375670112	0.939138646137659	0.583800466526682	1.51075829369685	18
P61026	RAB10	RAB10_HUMAN	Ras-related protein Rab-10	1.44399440096475	0.182602350136675	4.23758868442206	0.506864504152448	35.4279254341728	18
P61106	RAB14	RAB14_HUMAN	Ras-related protein Rab-14	1.20698744150552	0.187296010508562	3.34339728589293	0.555966088840461	20.1060921442709	18
P61158	ACTR3	ARP3_HUMAN	Actin-related protein 3	0.293663261413771	0.73150188175602	1.34133214931805	0.250635935031822	7.17842768462454	18
P61160	ACTR2	ARP2_HUMAN	Actin-related protein 2	0.547827190186102	0.48334684642706	1.72949107717108	0.373803100698479	8.00191164927529	18
P61163	ACTR1A	ACTZ_HUMAN	Alpha-centractin	-0.0901512185437175	0.844339143663498	0.913792992377261	0.371555524868575	2.24735625506618	18
P61201	COPS2	CSN2_HUMAN	COP9 signalosome complex subunit 2	0.156598388505662	0.791358043567617	1.16952582455676	0.366558036709769	3.73144363872767	18
P61221	ABCE1	ABCE1_HUMAN	ATP-binding cassette sub-family E member 1	0.21297523572079	0.873759246534237	1.23735400868403	0.0894364523333239	17.1188022653261	18
P61247	RPS3A	RS3A_HUMAN	40S ribosomal protein S3a	1.4130923258034	0.181316425171661	4.10864103660232	0.517438939069268	32.6240062219066	18
P61254	RPL26	RL26_HUMAN	60S ribosomal protein L26	-0.399841029560242	0.0696936485335715	0.670426615578615	0.435230282755605	1.03272190535645	18
P61289	PSME3	PSME3_HUMAN	Proteasome activator complex subunit 3	0.255806283745107	0.549954159857475	1.29150251867458	0.558306601081612	2.98756767788775	18
P61313	RPL15	RL15_HUMAN	60S ribosomal protein L15	-0.00946927656356179	0.987433114644053	0.990575415856215	0.304897788305012	3.21825769859999	18
P61353	RPL27	RL27_HUMAN	60S ribosomal protein L27	0.938303279127433	0.361212486403031	2.55564152725646	0.341006436171102	19.1530215358182	18
P61457	PCBD1	PHS_HUMAN	Pterin-4-alpha-carbinolamine dehydratase	0.363084017266719	0.309118223780202	1.43775665055085	0.714193639610967	2.89437495877056	18
P61604	HSPE1	CH10_HUMAN	10 kDa heat shock protein, mitochondrial	0.681356854821568	0.178895654266042	1.97655781557944	0.731871928743718	5.33806619012465	18
P61619	SEC61A1	S61A1_HUMAN	Protein transport protein Sec61 subunit alpha isoform 1	0.0207289563364374	0.861089582675949	1.02094529337982	0.809411460661067	1.28776196376453	18
P61626	LYZ	LYSC_HUMAN	Lysozyme C	0.0510755927828649	0.567563799663122	1.05240244430588	0.883340327171283	1.2538212857639	18
P61758	VBP1	PFD3_HUMAN	Prefoldin subunit 3	1.24570643379988	0.0604218577902598	3.47538906464978	0.946888554909209	12.755808577542	18
P61764	STXBP1	STXB1_HUMAN	Syntaxin-binding protein 1	-0.00927005371484988	0.978960017892028	0.990772780771573	0.497480252137082	1.97320536624506	18
P61769	B2M	B2MG_HUMAN	Beta-2-microglobulin	0.754932638258066	0.0804582484739858	2.12746820856395	0.912536111517465	4.95993629328681	18
P61966	AP1S1	AP1S1_HUMAN	AP-1 complex subunit sigma-1A	0.111818128819738	0.672488753437009	1.11830945388842	0.665900868799946	1.87808139807657	18
P61970	NUTF2	NTF2_HUMAN	Nuclear transport factor 2	0.200452605960641	0.438944118349403	1.22195569745123	0.735533694146467	2.03005754653597	18
P61978	HNRNPK	HNRPK_HUMAN	Heterogeneous nuclear ribonucleoprotein K	0.896421619424315	0.29149686088787	2.45081744376576	0.463390749836756	12.9620760552137	18
P61981	YWHAG	1433G_HUMAN	14-3-3 protein gamma	2.75222239673899	0.0100202134427432	15.6774346767588	1.92990725080576	127.354285000703	18
P62070	RRAS2	RRAS2_HUMAN	Ras-related protein R-Ras2	0.0989443423623761	0.790416376900703	1.10400485154691	0.532199498488673	2.29016884777289	18
P62081	RPS7	RS7_HUMAN	40S ribosomal protein S7	0.00889944151490032	0.959527222988558	1.00893915927908	0.715468311995173	1.42278590129041	18
P62140	PPP1CB	PP1B_HUMAN	Serine/threonine-protein phosphatase PP1-beta catalytic subunit	-0.0953990682988048	0.835589249481141	0.909010104959987	0.369230628911258	2.23789498004501	18
P62191	PSMC1	PRS4_HUMAN	26S proteasome regulatory subunit 4	-0.09787714009354	0.918744006983881	0.90676030139644	0.138300729660989	5.94511862810862	18
P62195	PSMC5	PRS8_HUMAN	26S proteasome regulatory subunit 8	2.09397829787935	0.271237274197796	8.11714342947142	0.194698427932925	338.410628961575	18
P62241	RPS8	RS8_HUMAN	40S ribosomal protein S8	0.723756063120323	0.503323052374535	2.06216430160318	0.2476423085702	17.1720318363978	18
P62244	RPS15A	RS15A_HUMAN	40S ribosomal protein S15a	0.110975237549335	0.814647460540188	1.11736723776078	0.441834462747319	2.82574051887657	18
P62249	RPS16	RS16_HUMAN	40S ribosomal protein S16	0.990745739669096	0.289229589380551	2.69324218117515	0.43106842847798	16.8269188074663	18
P62258	YWHAE	1433E_HUMAN	14-3-3 protein epsilon	3.21385689606102	0.00225203549085991	24.8748411242894	3.16403517370619	195.559684702827	18
P62263	RPS14	RS14_HUMAN	40S ribosomal protein S14	0.0209860968304991	0.909657452661574	1.02120785351295	0.710700517652705	1.4673768404178	18
P62266	RPS23	RS23_HUMAN	40S ribosomal protein S23	-0.118267113707412	0.458631323949918	0.888458701418531	0.64983069768357	1.21471464327571	18
P62269	RPS18	RS18_HUMAN	40S ribosomal protein S18	0.778872875266696	0.310282351792633	2.17901485931455	0.483995972661328	9.81021749211132	18
P62273	RPS29	RS29_HUMAN	40S ribosomal protein S29	0.310130194627637	0.0920971030690281	1.36360263631319	0.95053670094568	1.95617081161661	18
P62277	RPS13	RS13_HUMAN	40S ribosomal protein S13	-0.0365343720844747	0.962988308717816	0.964124954342415	0.206049721340194	4.51122632702362	18
P62280	RPS11	RS11_HUMAN	40S ribosomal protein S11	2.1244719036706	0.0276905901967428	8.36847695903264	1.2626429734641	55.4641399711961	18
P62310	LSM3	LSM3_HUMAN	U6 snRNA-associated Sm-like protein LSm3	0.0940581351245025	0.706926912433463	1.09862361268121	0.672836130846243	1.79386003070714	18
P62312	LSM6	LSM6_HUMAN	U6 snRNA-associated Sm-like protein LSm6	0.442300722968609	0.255353336467264	1.55628368031879	0.726263815869978	3.33490233259839	18
P62314	SNRPD1	SMD1_HUMAN	Small nuclear ribonucleoprotein Sm D1	0.0600168789187666	0.91291328644999	1.06185446934943	0.362196714508928	3.11304567079271	18
P62316	SNRPD2	SMD2_HUMAN	Small nuclear ribonucleoprotein Sm D2	0.125511272982904	0.720161043714055	1.13372794938428	0.570543650194148	2.25283212384837	18
P62333	PSMC6	PRS10_HUMAN	26S proteasome regulatory subunit 10B	-0.413813790845865	0.629583098799161	0.661124047154365	0.12301898029518	3.55298836551073	18
P62424	RPL7A	RL7A_HUMAN	60S ribosomal protein L7a	0.50159755918417	0.590474419164938	1.65135730555848	0.265737711486367	10.2619268276541	18
P62495	ETF1	ERF1_HUMAN	Eukaryotic peptide chain release factor subunit 1	1.82801714683682	0.110922474105459	6.22153802345596	0.657305588442907	58.8881884741048	18
P62750	RPL23A	RL23A_HUMAN	60S ribosomal protein L23a	0.606312818546722	0.474761316696634	1.83365788951488	0.347743571508116	9.6689098843678	18
P62753	RPS6	RS6_HUMAN	40S ribosomal protein S6	0.570147391055563	0.549165734761619	1.76852769738893	0.273794971542523	11.4234757446816	18
P62805	H4C16	H4_HUMAN	Histone H4	0.265612812710115	0.721999669910019	1.30422997964194	0.301919101938014	5.63401198823797	18
P62820	RAB1A	RAB1A_HUMAN	Ras-related protein Rab-1A	0.847463125123204	0.30505307742469	2.33371898291693	0.46209572385834	11.7859655695416	18
P62826	RAN	RAN_HUMAN	GTP-binding nuclear protein Ran	0.878214403181088	0.134330215955543	2.40659865268742	0.762302723540047	7.59766021590586	18
P62829	RPL23	RL23_HUMAN	60S ribosomal protein L23	1.10297166446905	0.130320392940037	3.0131066751072	0.721814855551281	12.5777569770875	18
P62851	RPS25	RS25_HUMAN	40S ribosomal protein S25	0.494235822429148	0.563871509639662	1.63924508597446	0.305960060494686	8.78259877301232	18
P62857	RPS28	RS28_HUMAN	40S ribosomal protein S28	0.309997596547745	0.277425901350272	1.36342183720895	0.779260166319671	2.38549227398293	18
P62861	FAU	RS30_HUMAN	FAU ubiquitin-like and ribosomal protein S30	0.0107545404087851	0.901032285229742	1.01081257834901	0.853213994924415	1.19752145959479	18
P62873	GNB1	GBB1_HUMAN	Guanine nucleotide-binding protein G(I)/G(S)/G(T) subunit beta-1	-0.0862025408872675	0.664994047912037	0.917408399690285	0.621033317789145	1.35522225251697	18
P62879	GNB2	GBB2_HUMAN	Guanine nucleotide-binding protein G(I)/G(S)/G(T) subunit beta-2	-0.196099457867231	0.509918418471165	0.821930483159971	0.45869965911594	1.47279315718181	18
P62888	RPL30	RL30_HUMAN	60S ribosomal protein L30	3.836730401801	0.0073053387690488	46.3736032465386	2.8109691122278	765.042585744748	18
P62899	RPL31	RL31_HUMAN	60S ribosomal protein L31	0.627885358050328	0.453133709180889	1.87364430027625	0.363302743282989	9.66285839802539	18
P62906	RPL10A	RL10A_HUMAN	60S ribosomal protein L10a	0.565058735912305	0.471762587156013	1.75955112852751	0.377587415796917	8.19947923149965	18
P62910	RPL32	RL32_HUMAN	60S ribosomal protein L32	-0.0785889537293521	0.874284884810199	0.924419825683104	0.349193982634582	2.44721288628343	18
P62913	RPL11	RL11_HUMAN	60S ribosomal protein L11	1.09066890575832	0.264925862095927	2.97626424716244	0.437434528900487	20.2502278254138	18
P62917	RPL8	RL8_HUMAN	60S ribosomal protein L8	0.513888940063984	0.617697952725654	1.67178002174336	0.222219840923756	12.5769527576034	18
P62937	PPIA	PPIA_HUMAN	Peptidyl-prolyl cis-trans isomerase A	0.536063938383646	0.346472075458704	1.70926582870578	0.559932403665442	5.21775423971871	18
P62993	GRB2	GRB2_HUMAN	Growth factor receptor-bound protein 2	-0.55065073493065	0.546022943807001	0.576574491115563	0.0964919305002898	3.44524295535958	18
P62995	TRA2B	TRA2B_HUMAN	Transformer-2 protein homolog beta	0.0545188355902882	0.750507326221075	1.0560323672194	0.754625088405457	1.47782571471545	18
P63010	AP2B1	AP2B1_HUMAN	AP-2 complex subunit beta	-1.62135068616593	0.353261899855643	0.197631580485814	0.00644367556002058	6.06148482205641	18
P63104	YWHAZ	1433Z_HUMAN	14-3-3 protein zeta/delta	1.19651887446462	0.177154561288824	3.30857927259195	0.582064928367733	18.8066593081335	18
P63151	PPP2R2A	2ABA_HUMAN	Serine/threonine-protein phosphatase 2A 55 kDa regulatory subunit B alpha isoform	0.19106167930864	0.601627509794614	1.21053411468599	0.590824080647088	2.48025239799577	18
P63173	RPL38	RL38_HUMAN	60S ribosomal protein L38	-0.0674418767274996	0.473804001283907	0.934782051628979	0.777262066627396	1.12422504785194	18
P63244	RACK1	RACK1_HUMAN	Receptor of activated protein C kinase 1	0.944166165058811	0.217041156107051	2.57066897106131	0.574114251411697	11.5104945444711	18
P63279	UBE2I	UBC9_HUMAN	SUMO-conjugating enzyme UBC9	-0.0392939952610532	0.860667126705568	0.961468000555092	0.619983543234854	1.49104073193315	18
P67809	YBX1	YBOX1_HUMAN	Y-box-binding protein 1	0.40660675457589	0.2902400332565	1.50171344759118	0.706856315133192	3.19038428375823	18
P67812	SEC11A	SC11A_HUMAN	Signal peptidase complex catalytic subunit SEC11A	0.0862939370097098	0.615886912973936	1.09012670980212	0.778151653195956	1.5271782030446	18
P67870	CSNK2B	CSK2B_HUMAN	Casein kinase II subunit beta	0.138451479827282	0.462917659503037	1.14849395509319	0.79356248758323	1.66217328253847	18
P67936	TPM4	TPM4_HUMAN	Tropomyosin alpha-4 chain	0.484848592417621	0.405197892703102	1.62392911504834	0.518503414444205	5.08607214000414	18
P68133	ACTA1	ACTS_HUMAN	Actin, alpha skeletal muscle	-0.171043963937146	0.700538911828581	0.842784520531441	0.35249511781571	2.01502293832835	18
P68366	TUBA4A	TBA4A_HUMAN	Tubulin alpha-4A chain	-0.393141028196629	0.472202755881496	0.67493355621168	0.231083384234839	1.97130272610862	18
P68871	HBB	HBB_HUMAN	Hemoglobin subunit beta	0.104597746762474	0.735571782387621	1.11026391326543	0.605057760121801	2.03730294583996	18
P69905	HBA2	HBA_HUMAN	Hemoglobin subunit alpha	0.0287938426021936	0.909726251332829	1.02921239285371	0.625665561310091	1.69304212203342	18
P78318	IGBP1	IGBP1_HUMAN	Immunoglobulin-binding protein 1	-0.0180856490318248	0.933006935947457	0.982076914819128	0.644188520328084	1.49719381234774	18
P78330	PSPH	SERB_HUMAN	Phosphoserine phosphatase	0.292837070529393	0.271951445549168	1.3402244105882	0.794843258481005	2.25981846303777	18
P78344	EIF4G2	IF4G2_HUMAN	Eukaryotic translation initiation factor 4 gamma 2	-0.521847548435756	0.718998248603298	0.593423156515856	0.0345771946072223	10.1844885534955	18
P78347	GTF2I	GTF2I_HUMAN	General transcription factor II-I	0.923879591795276	0.210587331789232	2.51904432074598	0.593048982110726	10.6999328576502	18
P78371	CCT2	TCPB_HUMAN	T-complex protein 1 subunit beta	2.75219146719039	0.05321419217711	15.6769497882797	0.962584695063614	255.319615951302	18
P78406	RAE1	RAE1L_HUMAN	mRNA export factor RAE1	0.383593837354667	0.274086775015449	1.46754925692785	0.737989707853146	2.91833449517164	18
P78417	GSTO1	GSTO1_HUMAN	Glutathione S-transferase omega-1	1.46661535103731	0.107638214547243	4.33453939086125	0.726136458482326	25.8742437615603	18
P78527	PRKDC	PRKDC_HUMAN	DNA-dependent protein kinase catalytic subunit	-0.276848754421592	0.674253372127367	0.758169158172159	0.208501444369935	2.75691362302316	18
P78539	SRPX	SRPX_HUMAN	Sushi repeat-containing protein SRPX	-0.086897092591538	0.531325405480294	0.916771433351402	0.69839321399205	1.20343360183158	18
P78559	MAP1A	MAP1A_HUMAN	Microtubule-associated protein 1A	-0.22925434842252	0.488617994911353	0.795126268671173	0.41557230012576	1.5213376419449	18
P80188	LCN2	NGAL_HUMAN	Neutrophil gelatinase-associated lipocalin	0.0580432519393105	0.67407071844161	1.0597608314302	0.808597026463504	1.38894032883798	18
P80217	IFI35	IN35_HUMAN	Interferon-induced 35 kDa protein	0.803074405906593	0.158393999878938	2.23239367333033	0.731363374482579	6.81409773390832	18
P80303	NUCB2	NUCB2_HUMAN	Nucleobindin-2	0.230104568090924	0.630080659897022	1.25873162621106	0.493454611097137	3.21084304653921	18
P80723	BASP1	BASP1_HUMAN	Brain acid soluble protein 1	-0.736187920562933	0.0876609613682721	0.478936182774536	0.205760207475215	1.11479216504131	18
P82650	MRPS22	RT22_HUMAN	28S ribosomal protein S22, mitochondrial	0.29084077148082	0.4858981276115	1.33755159063408	0.590265851840142	3.03091268456483	18
P82664	MRPS10	RT10_HUMAN	28S ribosomal protein S10, mitochondrial	0.645867834414735	0.49618617031045	1.9076418283519	0.296905420866783	12.2567561570747	18
P82914	MRPS15	RT15_HUMAN	28S ribosomal protein S15, mitochondrial	0.262111697660198	0.398659073408915	1.29967170461052	0.707116960603885	2.38877955681147	18
P82930	MRPS34	RT34_HUMAN	28S ribosomal protein S34, mitochondrial	0.512998209575482	0.488759355805431	1.67029157930686	0.39086973226935	7.13760552321533	18
P82933	MRPS9	RT09_HUMAN	28S ribosomal protein S9, mitochondrial	0.373960506525818	0.258214394547433	1.45347974635848	0.760096078928807	2.77938991088018	18
P82979	SARNP	SARNP_HUMAN	SAP domain-containing ribonucleoprotein	-0.35467150006242	0.604632870794206	0.70140381647763	0.183178223542877	2.68573034640347	18
P83111	LACTB	LACTB_HUMAN	Serine beta-lactamase-like protein LACTB, mitochondrial	0.292816915440204	0.201255599027262	1.34019739851788	0.855337997268978	2.09990561944984	18
P83436	COG7	COG7_HUMAN	Conserved oligomeric Golgi complex subunit 7	0.0464833830991289	0.870781731570142	1.04758067137973	0.598339682708952	1.83411746665352	18
P83731	RPL24	RL24_HUMAN	60S ribosomal protein L24	0.21841907224247	0.680866844625495	1.24410832965579	0.439349290458024	3.52294989325083	18
P84085	ARF5	ARF5_HUMAN	ADP-ribosylation factor 5	0.107523140903822	0.442865570555323	1.11351662822959	0.846108625758161	1.46543746700698	18
P84095	RHOG	RHOG_HUMAN	Rho-related GTP-binding protein RhoG	-0.60227478190847	0.530904333059332	0.54756462818633	0.0832362358573325	3.60212134718273	18
P84098	RPL19	RL19_HUMAN	60S ribosomal protein L19	0.0828659919667792	0.368409369016722	1.08639621297317	0.906917872797214	1.30139317678476	18
P84103	SRSF3	SRSF3_HUMAN	Serine/arginine-rich splicing factor 3	0.0670184018997411	0.692670131196771	1.06931515542383	0.766956241549426	1.4908737157013	18
P84157	MXRA7	MXRA7_HUMAN	Matrix-remodeling-associated protein 7	-0.355843323985659	0.0843529596274781	0.700582376091376	0.46769944798192	1.04942536880824	18
P85037	FOXK1	FOXK1_HUMAN	Forkhead box protein K1	-0.198058317320285	0.75342329349162	0.820322012761329	0.238397295681592	2.82271744189403	18
P98088	MUC5AC	MUC5A_HUMAN	Mucin-5AC	0.103260813318937	0.438568016792738	1.10878055610448	0.8538373314793	1.43984606466597	18
P98095	FBLN2	FBLN2_HUMAN	Fibulin-2	-0.619814966724506	0.134048636387094	0.53804398442545	0.239166191355513	1.21041911290084	18
P98160	HSPG2	PGBM_HUMAN	Basement membrane-specific heparan sulfate proteoglycan core protein	-0.361376619498826	0.326196755568662	0.696716552010107	0.338649680967501	1.43338080950809	18
P98171	ARHGAP4	RHG04_HUMAN	Rho GTPase-activating protein 4	-0.594760947694715	0.163760070148496	0.551694433931764	0.238860918447401	1.27424256094164	18
P98175	RBM10	RBM10_HUMAN	RNA-binding protein 10	0.130398155804095	0.733135515420248	1.13928190473541	0.53838362662832	2.41085202866619	18
P98179	RBM3	RBM3_HUMAN	RNA-binding protein 3	0.251901222701399	0.105505302385307	1.28646895708031	0.948283655854835	1.74526089036027	18
P98196	ATP11A	AT11A_HUMAN	Phospholipid-transporting ATPase IH	0.000812380223997543	0.998209547544859	1.00081271029419	0.492264158890389	2.03473290304977	18
P99999	CYCS	CYC_HUMAN	Cytochrome c	1.05483646817621	0.0803791094073061	2.87150553296657	0.880224308926826	9.36754863758606	18
Q00059	TFAM	TFAM_HUMAN	Transcription factor A, mitochondrial	0.073687817575822	0.721577514486485	1.0764706978035	0.717773089877131	1.6144226909202	18
Q00169	PITPNA	PIPNA_HUMAN	Phosphatidylinositol transfer protein alpha isoform	-0.203752418441395	0.654693796137161	0.815664289626744	0.333989558444543	1.99200309276367	18
Q00325	SLC25A3	MPCP_HUMAN	Phosphate carrier protein, mitochondrial	0.060422575073805	0.740127366028025	1.06228534702165	0.743325264437604	1.51811086274687	18
Q00341	HDLBP	VIGLN_HUMAN	Vigilin	0.275525901938522	0.723201660321448	1.3172232229919	0.286743254906112	6.05097762371873	18
Q00403	GTF2B	TF2B_HUMAN	Transcription initiation factor IIB	-0.0152075951807269	0.970824764322811	0.984907456337529	0.435975217824441	2.22499504074995	18
Q00534	CDK6	CDK6_HUMAN	Cyclin-dependent kinase 6	-0.0612982094017778	0.834101150447852	0.940542719269503	0.529977188233559	1.66916732721904	18
Q00587	CDC42EP1	BORG5_HUMAN	Cdc42 effector protein 1	-0.117366035108452	0.735549276408656	0.889259633337552	0.450032626102798	1.75716747990401	18
Q00610	CLTC	CLH1_HUMAN	Clathrin heavy chain 1	1.55802281244095	0.153124058875563	4.74942145860892	0.560162948224953	40.2686472980293	18
Q00653	NFKB2	NFKB2_HUMAN	Nuclear factor NF-kappa-B p100 subunit	0.190506645882624	0.456016371059851	1.20986241421435	0.7331545201456	1.99653281962701	18
Q00688	FKBP3	FKBP3_HUMAN	Peptidyl-prolyl cis-trans isomerase FKBP3	1.83941635935588	0.0624598041209831	6.29286441758672	0.908719926746991	43.5779401469587	18
Q00765	REEP5	REEP5_HUMAN	Receptor expression-enhancing protein 5	0.384892180709204	0.175724777155182	1.46945587720909	0.841778626298479	2.56516441212025	18
Q00796	SORD	DHSO_HUMAN	Sorbitol dehydrogenase	0.459522540388414	0.29095396821695	1.58331783417499	0.674800432679688	3.71501742235328	18
Q00839	HNRNPU	HNRPU_HUMAN	Heterogeneous nuclear ribonucleoprotein U	0.00753794530380955	0.99313838852292	1.00756642713336	0.180791897933318	5.61524115124183	18
Q00872	MYBPC1	MYPC1_HUMAN	Myosin-binding protein C, slow-type	-0.346295387367344	0.465950095961872	0.707303527719073	0.278809803242013	1.79433533005866	18
Q01081	U2AF1	U2AF1_HUMAN	Splicing factor U2AF 35 kDa subunit	0.545085414457889	0.346315286878583	1.72475569515772	0.55469869964634	5.36287936112995	18
Q01082	SPTBN1	SPTB2_HUMAN	Spectrin beta chain, non-erythrocytic 1	-0.691396191636697	0.511416153036492	0.500876261399744	0.0636013867304992	3.94452137178764	18
Q01085	TIAL1	TIAR_HUMAN	Nucleolysin TIAR	-0.685477344088263	0.487176807198793	0.503849662504989	0.072866523412919	3.48396589429409	18
Q01105	SET	SET_HUMAN	Protein SET	0.120956281244747	0.336019591510163	1.1285755713696	0.882088508309638	1.44393993153022	18
Q01415	GALK2	GALK2_HUMAN	N-acetylgalactosamine kinase	0.563953905020553	0.006972949654343	1.7576081955889	1.16682857536135	2.64750678414315	18
Q01432	AMPD3	AMPD3_HUMAN	AMP deaminase 3	-0.247516553440632	0.46178094921655	0.780737296815465	0.403844353043952	1.50937043453565	18
Q01433	AMPD2	AMPD2_HUMAN	AMP deaminase 2	-0.194824852736459	0.691825084145507	0.82297878791633	0.314060842777731	2.15656966137472	18
Q01459	CTBS	DIAC_HUMAN	Di-N-acetylchitobiase	0.43134079717561	0.220892780570792	1.53932005650423	0.771617198212269	3.07083129023823	18
Q01469	FABP5	FABP5_HUMAN	Fatty acid-binding protein 5	-0.073975285796045	0.474352234620032	0.928694645506551	0.758328098515122	1.13733586594159	18
Q01484	ANK2	ANK2_HUMAN	Ankyrin-2	-0.62907813312076	0.16732806362968	0.533083006126479	0.218276802057535	1.3019133904387	18
Q01518	CAP1	CAP1_HUMAN	Adenylyl cyclase-associated protein 1	0.342176583669903	0.593952278898705	1.40800890694332	0.400192955950698	4.95383302617638	18
Q01581	HMGCS1	HMCS1_HUMAN	Hydroxymethylglutaryl-CoA synthase, cytoplasmic	-0.137020525254172	0.56833259768285	0.87195232890526	0.544574835587202	1.3961366082285	18
Q01813	PFKP	PFKAP_HUMAN	ATP-dependent 6-phosphofructokinase, platelet type	0.670846081868373	0.187420489896628	1.95589146507156	0.721398280306854	5.30291175841526	18
Q01831	XPC	XPC_HUMAN	DNA repair protein complementing XP-C cells	0.295906967335306	0.446473185295741	1.34434508300883	0.627572231406376	2.87977002768266	18
Q01844	EWSR1	EWS_HUMAN	RNA-binding protein EWS	-0.0241661683185653	0.8720854449277	0.97612349548089	0.727356072662944	1.30997336000983	18
Q01968	OCRL	OCRL_HUMAN	Inositol polyphosphate 5-phosphatase OCRL	-0.557421577679035	0.0781708735085442	0.572683782455641	0.307991827605972	1.06485525033892	18
Q01970	PLCB3	PLCB3_HUMAN	1-phosphatidylinositol 4,5-bisphosphate phosphodiesterase beta-3	-0.142724722432417	0.633741631658676	0.866992699690613	0.481991974480593	1.55952045078519	18
Q01974	ROR2	ROR2_HUMAN	Tyrosine-protein kinase transmembrane receptor ROR2	-1.10321173664499	0.0871486882043831	0.331803704428591	0.093740981259982	1.17444576313108	18
Q01995	TAGLN	TAGL_HUMAN	Transgelin	-0.0458876631066008	0.826783524149177	0.955149254664152	0.63325266085327	1.44067313899037	18
Q02108	GUCY1A1	GCYA1_HUMAN	Guanylate cyclase soluble subunit alpha-1	-0.264084285445476	0.28147773478687	0.767908813392582	0.474890039576973	1.24172734010443	18
Q02153	GUCY1B1	GCYB1_HUMAN	Guanylate cyclase soluble subunit beta-1	-0.450136041945109	0.401299585645959	0.637541413347926	0.222838712461821	1.82400557445022	18
Q02218	OGDH	ODO1_HUMAN	2-oxoglutarate dehydrogenase complex component E1	-0.60399063761382	0.487401643665265	0.546625891893337	0.0993948373981575	3.00619100055719	18
Q02252	ALDH6A1	MMSA_HUMAN	Methylmalonate-semialdehyde dehydrogenase [acylating], mitochondrial	0.223500485605984	0.447855184823142	1.2504462475005	0.70212231385486	2.2269849384267	18
Q02318	CYP27A1	CP27A_HUMAN	Sterol 26-hydroxylase, mitochondrial	0.0509799949873212	0.824767931837197	1.05230184176095	0.670125054694154	1.65243659883584	18
Q02338	BDH1	BDH_HUMAN	D-beta-hydroxybutyrate dehydrogenase, mitochondrial	0.304267313203752	0.325233178143057	1.35563138582861	0.739389916697433	2.48547675961289	18
Q02388	COL7A1	CO7A1_HUMAN	Collagen alpha-1(VII) chain	0.0469088108373538	0.810086224833865	1.04802643606897	0.714858284437005	1.53647154213854	18
Q02487	DSC2	DSC2_HUMAN	Desmocollin-2	-0.0923185307925003	0.534516327359046	0.911814662235995	0.681383829854	1.22017274528908	18
Q02539	H1-1	H11_HUMAN	Histone H1.1	0.16601435165986	0.269243472274001	1.18059004502845	0.879412925845563	1.58491285885995	18
Q02543	RPL18A	RL18A_HUMAN	60S ribosomal protein L18a	0.56668582821898	0.2618362944955	1.76241641103937	0.654964533235636	4.74241191436149	18
Q02790	FKBP4	FKBP4_HUMAN	Peptidyl-prolyl cis-trans isomerase FKBP4	0.469110670488424	0.335864772282217	1.59857190369875	0.614907952633774	4.15579619738142	18
Q02809	PLOD1	PLOD1_HUMAN	Procollagen-lysine,2-oxoglutarate 5-dioxygenase 1	0.448695354321634	0.126666089490655	1.56626742790714	0.880664419246865	2.78561686166543	18
Q02817	MUC2	MUC2_HUMAN	Mucin-2	0.13359578004527	0.459720428642038	1.1429307308499	0.802055441958732	1.62867875109848	18
Q02818	NUCB1	NUCB1_HUMAN	Nucleobindin-1	-1.30915126858473	0.244301382366309	0.270049158352276	0.0298088323676087	2.44647448874976	18
Q02878	RPL6	RL6_HUMAN	60S ribosomal protein L6	0.882724731999285	0.306571965566878	2.41747771958615	0.44512068301237	13.1294697095283	18
Q02880	TOP2B	TOP2B_HUMAN	DNA topoisomerase 2-beta	-0.172048515611077	0.77884653716145	0.841938325025294	0.253386667077148	2.79754318300644	18
Q02952	AKAP12	AKA12_HUMAN	A-kinase anchor protein 12	-0.297135037436394	0.323291990916454	0.742943680377822	0.411991669970027	1.3397487193212	18
Q02978	SLC25A11	M2OM_HUMAN	Mitochondrial 2-oxoglutarate/malate carrier protein	0.573847220144677	0.482674391744856	1.77508306700434	0.357614247577876	8.8109461972132	18
Q03001	DST	DYST_HUMAN	Dystonin	-0.144055159301703	0.847303451920905	0.865839987612898	0.199824970019872	3.75167770111488	18
Q03135	CAV1	CAV1_HUMAN	Caveolin-1	-0.262710416797213	0.416194700320133	0.768964544287756	0.408192807286046	1.44859600614499	18
Q03154	ACY1	ACY1_HUMAN	Aminoacylase-1	0.114731950024115	0.743585699694077	1.1215727597242	0.563991021063282	2.23039979073391	18
Q03169	TNFAIP2	TNAP2_HUMAN	Tumor necrosis factor alpha-induced protein 2	-2.20886936363118	0.0165185331760934	0.109824750202126	0.0180463185186233	0.668362122973295	18
Q03252	LMNB2	LMNB2_HUMAN	Lamin-B2	-0.360000302472637	0.464138501552609	0.697676115043065	0.266108019898615	1.82915179214453	18
Q03518	TAP1	TAP1_HUMAN	Antigen peptide transporter 1	0.142796182577033	0.430111112772429	1.15349467539326	0.809025557281845	1.64463279829005	18
Q03519	TAP2	TAP2_HUMAN	Antigen peptide transporter 2	0.145604680737516	0.606004992239193	1.15673881651703	0.665186137869576	2.01153423599993	18
Q03701	CEBPZ	CEBPZ_HUMAN	CCAAT/enhancer-binding protein zeta	-0.115931664013438	0.723176833044318	0.890536076879587	0.468879463129586	1.69138246945336	18
Q04206	RELA	TF65_HUMAN	Transcription factor p65	0.546172579617857	0.621571510406336	1.72663180909702	0.197416958736784	15.1013237325804	18
Q04323	UBXN1	UBXN1_HUMAN	UBX domain-containing protein 1	0.382310286944168	0.23305449196318	1.46566679185455	0.781897882532461	2.74739092244058	18
Q04446	GBE1	GLGB_HUMAN	1,4-alpha-glucan-branching enzyme	-0.607268402285612	0.19082867354822	0.544837114054119	0.2193395727311	1.35336946796528	18
Q04637	EIF4G1	IF4G1_HUMAN	Eukaryotic translation initiation factor 4 gamma 1	-0.11909107353076	0.849784876778164	0.887726948652698	0.258845274143418	3.04451815074511	18
Q04695	KRT17	K1C17_HUMAN	Keratin, type I cytoskeletal 17	-0.15722517467288	0.381071264438386	0.854511622777506	0.601077426850798	1.21480208845557	18
Q04760	GLO1	LGUL_HUMAN	Lactoylglutathione lyase	1.48650283296833	0.0638305381357432	4.42160535646839	0.918052039254558	21.2957360720256	18
Q04837	SSBP1	SSBP_HUMAN	Single-stranded DNA-binding protein, mitochondrial	0.059801672935863	0.520787789345731	1.06162597650205	0.884502743655305	1.27421844880466	18
Q04917	YWHAH	1433F_HUMAN	14-3-3 protein eta	0.162149525917974	0.804516863346045	1.17603607604859	0.325663576154537	4.24690064667061	18
Q05048	CSTF1	CSTF1_HUMAN	Cleavage stimulation factor subunit 1	0.665591069547462	0.225319741783664	1.94564019020298	0.663444102008737	5.70585485389277	18
Q05209	PTPN12	PTN12_HUMAN	Tyrosine-protein phosphatase non-receptor type 12	0.369386061112185	0.352683610028284	1.44684606686908	0.66391832724766	3.15304376351948	18
Q05397	PTK2	FAK1_HUMAN	Focal adhesion kinase 1	0.997498749556534	0.102364194881691	2.71149122087557	0.819257593890058	8.974203834932	18
Q05639	EEF1A2	EF1A2_HUMAN	Elongation factor 1-alpha 2	0.0595976070913296	0.872281438722773	1.06140935700365	0.513244677229035	2.19503459678776	18
Q05655	PRKCD	KPCD_HUMAN	Protein kinase C delta type	-0.444560206764169	0.165165743503513	0.641106168196864	0.342201193545606	1.20109785311222	18
Q05682	CALD1	CALD1_HUMAN	Caldesmon	-0.107345705589708	0.62359684686701	0.898215101328929	0.585050861000854	1.37900894099216	18
Q05707	COL14A1	COEA1_HUMAN	Collagen alpha-1(XIV) chain	-0.43191117249078	0.059381821798915	0.649267046898353	0.414403913359464	1.01723870021094	18
Q06033	ITIH3	ITIH3_HUMAN	Inter-alpha-trypsin inhibitor heavy chain H3	0.107347235252068	0.675975633895118	1.11332077158801	0.67297899670006	1.84178577121591	18
Q06124	PTPN11	PTN11_HUMAN	Tyrosine-protein phosphatase non-receptor type 11	-0.251745520942028	0.763455186833893	0.777442555746864	0.150878677407221	4.00597975719853	18
Q06203	PPAT	PUR1_HUMAN	Amidophosphoribosyltransferase	0.495443379435272	0.134797032119971	1.64122576351261	0.857363139165361	3.14175159132662	18
Q06210	GFPT1	GFPT1_HUMAN	Glutamine--fructose-6-phosphate aminotransferase [isomerizing] 1	0.152882912407774	0.520456605414131	1.16518854183449	0.73096640072271	1.85735532670184	18
Q06323	PSME1	PSME1_HUMAN	Proteasome activator complex subunit 1	1.01618478621462	0.141019005040814	2.76263459054025	0.714011571158838	10.6891123185337	18
Q06546	GABPA	GABPA_HUMAN	GA-binding protein alpha chain	-0.00343550075925042	0.995053004783443	0.996570393821272	0.336402889592434	2.95227116224932	18
Q06787	FMR1	FMR1_HUMAN	Fragile X messenger ribonucleoprotein 1	0.347226052402152	0.386009100838728	1.41513658424087	0.645433201854919	3.1027402158761	18
Q06828	FMOD	FMOD_HUMAN	Fibromodulin	-0.0135655889863544	0.969484655967696	0.986526008954771	0.492335885503199	1.9767674772468	18
Q06830	PRDX1	PRDX1_HUMAN	Peroxiredoxin-1	0.141277639952747	0.908558104201973	1.15174437385189	0.10336088765752	12.8338207300889	18
Q07020	RPL18	RL18_HUMAN	60S ribosomal protein L18	0.654573419592151	0.371815795677766	1.92432146443113	0.457505861016	8.09391401073412	18
Q07065	CKAP4	CKAP4_HUMAN	Cytoskeleton-associated protein 4	0.452798148112205	0.306873495369327	1.57270670065622	0.659856990291703	3.74839761142114	18
Q07092	COL16A1	COGA1_HUMAN	Collagen alpha-1(XVI) chain	-0.308968986435807	0.0828340111117239	0.73420353994179	0.517831475458767	1.04098507643918	18
Q07157	TJP1	ZO1_HUMAN	Tight junction protein ZO-1	-1.02965065112527	0.199429138676958	0.357131702337023	0.0740979484599102	1.72127643835032	18
Q07507	DPT	DERM_HUMAN	Dermatopontin	0.22571237076519	0.325982969638426	1.25321515211835	0.798775083120713	1.96619580491056	18
Q07666	KHDRBS1	KHDR1_HUMAN	KH domain-containing, RNA-binding, signal transduction-associated protein 1	0.124010879243256	0.84623076797337	1.1320281865422	0.323255461359158	3.96431914788966	18
Q07817	BCL2L1	B2CL1_HUMAN	Bcl-2-like protein 1	0.0806252953351608	0.824039423556854	1.08396465384867	0.532559927421431	2.20628573479484	18
Q07866	KLC1	KLC1_HUMAN	Kinesin light chain 1	0.361747460591507	0.434118105125357	1.43583629092284	0.579999982817187	3.55452744035833	18
Q07954	LRP1	LRP1_HUMAN	Prolow-density lipoprotein receptor-related protein 1	-1.03741110904171	0.107704473160813	0.354370923101526	0.100116116643962	1.25433102430868	18
Q07955	SRSF1	SRSF1_HUMAN	Serine/arginine-rich splicing factor 1	0.00626410832735842	0.991992094337362	1.00628376888444	0.29611640397727	3.41962488372648	18
Q07960	ARHGAP1	RHG01_HUMAN	Rho GTPase-activating protein 1	-0.254186113090725	0.703923494597964	0.775547449081152	0.209061803220292	2.87701453116473	18
Q08170	SRSF4	SRSF4_HUMAN	Serine/arginine-rich splicing factor 4	0.249552097574474	0.17402138044058	1.28345042736834	0.895610292539014	1.8392430426878	18
Q08188	TGM3	TGM3_HUMAN	Protein-glutamine gamma-glutamyltransferase E	-0.00188733950686042	0.986162048502149	0.998114440398409	0.806408673785277	1.23539399874696	18
Q08209	PPP3CA	PP2BA_HUMAN	Protein phosphatase 3 catalytic subunit alpha	0.15908160214863	0.569302161342627	1.17243361587944	0.677862683776192	2.02784519128064	18
Q08211	DHX9	DHX9_HUMAN	ATP-dependent RNA helicase A	0.428465410529927	0.600342499694735	1.534900273508	0.308990943501604	7.62455631520057	18
Q08257	CRYZ	QOR_HUMAN	Quinone oxidoreductase	-0.232263510152917	0.736445893784741	0.792737201480196	0.204980531788489	3.06581442211843	18
Q08378	GOLGA3	GOGA3_HUMAN	Golgin subfamily A member 3	0.149428391174286	0.752701088337695	1.16117031779188	0.458362102491163	2.94159682834356	18
Q08379	GOLGA2	GOGA2_HUMAN	Golgin subfamily A member 2	0.213622831707175	0.647108975048937	1.23815557369092	0.496094311725595	3.09019714281637	18
Q08380	LGALS3BP	LG3BP_HUMAN	Galectin-3-binding protein	0.4194547629502	0.376118532328345	1.52113195197601	0.600846380099391	3.85097171583127	18
Q08397	LOXL1	LOXL1_HUMAN	Lysyl oxidase homolog 1	-0.270860244257962	0.212136488536312	0.762723083887344	0.498406111793062	1.16721382208122	18
Q08426	EHHADH	ECHP_HUMAN	Peroxisomal bifunctional enzyme	-0.507561779185246	0.112443522694839	0.60196150603259	0.321651668315095	1.12655300885942	18
Q08431	MFGE8	MFGM_HUMAN	Lactadherin	-0.055368064336855	0.901944401298527	0.946136844628108	0.392127434080513	2.28286738177832	18
Q08495	DMTN	DEMA_HUMAN	Dematin	-0.0026725508677423	0.990860865296986	0.997331017216991	0.631302066859836	1.57558355994408	18
Q08554	DSC1	DSC1_HUMAN	Desmocollin-1	-0.195855995174726	0.648715084384251	0.822130616930018	0.353980635612184	1.9094229550857	18
Q08722	CD47	CD47_HUMAN	Leukocyte surface antigen CD47	0.0985890176996023	0.66187971331114	1.10361264108049	0.709450861840417	1.71676563813465	18
Q08752	PPID	PPID_HUMAN	Peptidyl-prolyl cis-trans isomerase D	0.192842076452291	0.462101490847437	1.21269126588917	0.725335697804019	2.02750272848316	18
Q08945	SSRP1	SSRP1_HUMAN	FACT complex subunit SSRP1	0.339673765564418	0.23385667571396	1.40448932303475	0.802878625022124	2.45689721589519	18
Q08AF3	SLFN5	SLFN5_HUMAN	Schlafen family member 5	-0.132682415790903	0.63890734826766	0.875743170151901	0.503134578046937	1.52429614964002	18
Q08AI8	MAB21L4	MB214_HUMAN	Protein mab-21-like 4	0.329487241114206	0.292893594061713	1.39025508002264	0.75239436880101	2.56887779557523	18
Q08AM6	VAC14	VAC14_HUMAN	Protein VAC14 homolog	1.01938973568477	0.290957329295193	2.77150289845574	0.417871237109994	18.3818067241768	18
Q08J23	NSUN2	NSUN2_HUMAN	RNA cytosine C(5)-methyltransferase NSUN2	0.328730990930887	0.314822066817364	1.38920409681672	0.731787306624501	2.63722533192646	18
Q09028	RBBP4	RBBP4_HUMAN	Histone-binding protein RBBP4	0.250340197415889	0.311252008976027	1.28446231312774	0.791193302888888	2.08525960447515	18
Q09161	NCBP1	NCBP1_HUMAN	Nuclear cap-binding protein subunit 1	-0.0243055028955084	0.949234656202158	0.975987497201454	0.461842983572609	2.06250095503248	18
Q09666	AHNAK	AHNK_HUMAN	Neuroblast differentiation-associated protein AHNAK	-0.605830170627718	0.282332597126769	0.545621279810784	0.180812161752605	1.64647431951888	18
Q0VD83	APOBR	APOBR_HUMAN	Apolipoprotein B receptor	-0.38733759688041	0.297429617998132	0.678861874585688	0.327609627381361	1.40671520690547	18
Q0VDF9	HSPA14	HSP7E_HUMAN	Heat shock 70 kDa protein 14	0.429009793136596	0.373504471574544	1.53573607399686	0.5970020428656	3.95054810475117	18
Q0ZGT2	NEXN	NEXN_HUMAN	Nexilin	-0.207062442146763	0.365165004373394	0.812968884880223	0.519328848435365	1.27263950341794	18
Q10471	GALNT2	GALT2_HUMAN	Polypeptide N-acetylgalactosaminyltransferase 2	0.506926888594094	0.148849265167553	1.66018142504801	0.834168549565819	3.30413124003422	18
Q10567	AP1B1	AP1B1_HUMAN	AP-1 complex subunit beta-1	-0.879456646841349	0.542416636667573	0.415008346526619	0.0244999522829669	7.02988829110902	18
Q10570	CPSF1	CPSF1_HUMAN	Cleavage and polyadenylation specificity factor subunit 1	0.0662633175578964	0.929754669485755	1.06850803705304	0.244875735411115	4.66240325253201	18
Q10589	BST2	BST2_HUMAN	Bone marrow stromal antigen 2	-0.154449630814219	0.398134321397733	0.856886651738085	0.598869893564079	1.22606720060196	18
Q10713	PMPCA	MPPA_HUMAN	Mitochondrial-processing peptidase subunit alpha	0.185321880465476	0.711894398113667	1.20360579497691	0.450142453267702	3.21824102389308	18
Q12765	SCRN1	SCRN1_HUMAN	Secernin-1	0.0823151193049877	0.753492502575522	1.08579791180858	0.649580774362154	1.81495073718203	18
Q12768	WASHC5	WASC5_HUMAN	WASH complex subunit 5	-0.496957204676794	0.58177172294547	0.608379019030831	0.103795605020768	3.56590272509959	18
Q12769	NUP160	NU160_HUMAN	Nuclear pore complex protein Nup160	0.378706843476709	0.419341956091738	1.46039484870711	0.582504585578088	3.66134991368982	18
Q12774	ARHGEF5	ARHG5_HUMAN	Rho guanine nucleotide exchange factor 5	-0.804284738554794	0.0832637846217566	0.447407825707967	0.18007178280336	1.11163314645095	18
Q12788	TBL3	TBL3_HUMAN	Transducin beta-like protein 3	0.188923709758785	0.634375799735239	1.20794879426267	0.55450739228948	2.63141719993319	18
Q12789	GTF3C1	TF3C1_HUMAN	General transcription factor 3C polypeptide 1	-0.354649323013665	0.399849347464018	0.701419371716749	0.307189274346473	1.60158305027478	18
Q12792	TWF1	TWF1_HUMAN	Twinfilin-1	0.47201898209215	0.187566573315493	1.60322781605588	0.794526891171651	3.23505655848218	18
Q12797	ASPH	ASPH_HUMAN	Aspartyl/asparaginyl beta-hydroxylase	0.801872756268971	0.139030226317947	2.229712729382	0.77068976290148	6.45086920170196	18
Q12805	EFEMP1	FBLN3_HUMAN	EGF-containing fibulin-like extracellular matrix protein 1	-0.443368783551987	0.10727436093604	0.641870452169552	0.374215852138464	1.10096265300889	18
Q12849	GRSF1	GRSF1_HUMAN	G-rich sequence factor 1	0.140141870235226	0.589416874637143	1.15043700004807	0.691555207101084	1.91381002917695	18
Q12860	CNTN1	CNTN1_HUMAN	Contactin-1	-0.436158721865129	0.148428205647604	0.646515101708524	0.35782512680295	1.16811745578549	18
Q12874	SF3A3	SF3A3_HUMAN	Splicing factor 3A subunit 3	0.11219899235962	0.805617670387422	1.11873545830533	0.457753339364704	2.73415597012715	18
Q12882	DPYD	DPYD_HUMAN	Dihydropyrimidine dehydrogenase [NADP(+)]	0.0610029893822846	0.76911032786086	1.06290209160313	0.707289611896388	1.59731012209438	18
Q12884	FAP	SEPR_HUMAN	Prolyl endopeptidase FAP	0.0853315863736833	0.724528785405291	1.08907813030109	0.677568199365012	1.7505118673097	18
Q12888	TP53BP1	TP53B_HUMAN	TP53-binding protein 1	-0.268456014835528	0.499340021714416	0.764559051325889	0.350866833558689	1.66601823556676	18
Q12904	AIMP1	AIMP1_HUMAN	Aminoacyl tRNA synthase complex-interacting multifunctional protein 1	0.818997032508736	0.371544679600487	2.26822374162234	0.37629929038921	13.6721994259886	18
Q12905	ILF2	ILF2_HUMAN	Interleukin enhancer-binding factor 2	-0.0327321765073059	0.956738251306644	0.967797723848967	0.29660490390345	3.15784540970412	18
Q12906	ILF3	ILF3_HUMAN	Interleukin enhancer-binding factor 3	0.15098205963624	0.825177087396095	1.16297579368588	0.304623470496044	4.43994907712427	18
Q12907	LMAN2	LMAN2_HUMAN	Vesicular integral-membrane protein VIP36	-0.243009249640316	0.686618391477916	0.784264259575693	0.240856195452872	2.55368323696768	18
Q12929	EPS8	EPS8_HUMAN	Epidermal growth factor receptor kinase substrate 8	0.366999572670936	0.266968952473552	1.44339730230943	0.755041127463391	2.75931428969099	18
Q12931	TRAP1	TRAP1_HUMAN	Heat shock protein 75 kDa, mitochondrial	0.256013101154016	0.703295293783945	1.291769651502	0.345966131807612	4.82321441067975	18
Q12933	TRAF2	TRAF2_HUMAN	TNF receptor-associated factor 2	-0.733943821145867	0.160901068279622	0.480012170042759	0.172054193165429	1.33918086592414	18
Q12955	ANK3	ANK3_HUMAN	Ankyrin-3	0.949967733847608	0.179958833876389	2.58562622975992	0.644939978269301	10.3660235452653	18
Q12959	DLG1	DLG1_HUMAN	Disks large homolog 1	-1.96882379475956	0.0101630511003791	0.139620982604384	0.0311115464093771	0.626584693891599	18
Q12965	MYO1E	MYO1E_HUMAN	Unconventional myosin-Ie	1.82856384247894	0.118837765657727	6.22494024108471	0.625436388213773	61.9565502348597	18
Q12972	PPP1R8	PP1R8_HUMAN	Nuclear inhibitor of protein phosphatase 1	0.162505791599802	0.703240456729967	1.17645513198627	0.50988162731496	2.71444704698466	18
Q12979	ABR	ABR_HUMAN	Active breakpoint cluster region-related protein	0.73144209090298	0.350975355076912	2.07807522127494	0.446818606403954	9.66476454512903	18
Q12996	CSTF3	CSTF3_HUMAN	Cleavage stimulation factor subunit 3	0.330474038239234	0.323308520201195	1.39162765685472	0.722295165779203	2.68121348041107	18
Q13011	ECH1	ECH1_HUMAN	Delta(3,5)-Delta(2,4)-dienoyl-CoA isomerase, mitochondrial	1.30529232344906	0.0497472762251733	3.68876724927737	1.00144239183047	13.5874054567133	18
Q13017	ARHGAP5	RHG05_HUMAN	Rho GTPase-activating protein 5	-0.249676660626567	0.498785432806753	0.77905264074419	0.377891681388935	1.60607668001518	18
Q13042	CDC16	CDC16_HUMAN	Cell division cycle protein 16 homolog	-0.441429807649709	0.314587982693237	0.643116230885843	0.272051841096076	1.52029291462413	18
Q13045	FLII	FLII_HUMAN	Protein flightless-1 homolog	-0.205789772452589	0.822212887818684	0.814004184399739	0.13522569866187	4.89997699236973	18
Q13057	COASY	COASY_HUMAN	Bifunctional coenzyme A synthase	0.285142956482738	0.398869817022142	1.32995213981242	0.685705765708031	2.57949222924394	18
Q13085	ACACA	ACACA_HUMAN	Acetyl-CoA carboxylase 1	0.79415357959753	0.12088329116263	2.21256744178377	0.811110596822229	6.03549590354383	18
Q13087	PDIA2	PDIA2_HUMAN	Protein disulfide-isomerase A2	0.329405882722056	0.177160568297865	1.39014197570571	0.861574668841448	2.24297995577977	18
Q13094	LCP2	LCP2_HUMAN	Lymphocyte cytosolic protein 2	-0.0790109013859834	0.768466836301557	0.924029851184113	0.546042224198123	1.5636724195335	18
Q13098	GPS1	CSN1_HUMAN	COP9 signalosome complex subunit 1	0.00391077744362926	0.989912697401042	1.00391843451218	0.547519496480484	1.84076042886504	18
Q13107	USP4	UBP4_HUMAN	Ubiquitin carboxyl-terminal hydrolase 4	0.215870394754711	0.599214168764343	1.24094153604568	0.554761614727846	2.77585156398912	18
Q13123	IK	RED_HUMAN	Protein Red	0.26686936064462	0.468155924075907	1.30586983719302	0.635016163282937	2.68543720662858	18
Q13126	MTAP	MTAP_HUMAN	S-methyl-5'-thioadenosine phosphorylase	-0.380007581601028	0.310373214942876	0.683856224467647	0.328175262250667	1.42502921315848	18
Q13131	PRKAA1	AAPK1_HUMAN	5'-AMP-activated protein kinase catalytic subunit alpha-1	0.569592697507377	0.619333845757178	1.76754697850977	0.18682640193969	16.7225953548447	18
Q13144	EIF2B5	EI2BE_HUMAN	Translation initiation factor eIF-2B subunit epsilon	-0.105808197163327	0.831702469609699	0.899597176820021	0.339042477727046	2.38694303430049	18
Q13148	TARDBP	TADBP_HUMAN	TAR DNA-binding protein 43	0.377799828795141	0.424955337484073	1.45907084967249	0.576786811179143	3.69094386886528	18
Q13151	HNRNPA0	ROA0_HUMAN	Heterogeneous nuclear ribonucleoprotein A0	0.311818071392381	0.669507345181399	1.36590617301552	0.326266401286996	5.71833221601254	18
Q13153	PAK1	PAK1_HUMAN	Serine/threonine-protein kinase PAK 1	0.284816077682018	0.648682186656055	1.32951747769673	0.390447147647086	4.52716003728824	18
Q13162	PRDX4	PRDX4_HUMAN	Peroxiredoxin-4	-0.0782804531273531	0.862251020470601	0.92470505375008	0.381922664702212	2.23888110200962	18
Q13177	PAK2	PAK2_HUMAN	Serine/threonine-protein kinase PAK 2	-1.4124094379627	0.188921283623081	0.243555743163489	0.0296136826875609	2.00310784220147	18
Q13185	CBX3	CBX3_HUMAN	Chromobox protein homolog 3	-0.13200809495647	0.510303716699272	0.876333901165878	0.59155621304004	1.29820478494514	18
Q13200	PSMD2	PSMD2_HUMAN	26S proteasome non-ATPase regulatory subunit 2	-0.0954370184129143	0.906653067851768	0.908975608577352	0.184405090732868	4.48055231937965	18
Q13217	DNAJC3	DNJC3_HUMAN	DnaJ homolog subfamily C member 3	-0.265830838193337	0.781256079554706	0.766568790695245	0.117403072484864	5.00521577869036	18
Q13228	SELENBP1	SBP1_HUMAN	Methanethiol oxidase	-0.614592721595914	0.0667589474303396	0.540861131516023	0.280368507101565	1.04337953862565	18
Q13232	NME3	NDK3_HUMAN	Nucleoside diphosphate kinase 3	-0.373320470437156	0.494509252693927	0.688444571355363	0.235893805729814	2.00919191736439	18
Q13242	SRSF9	SRSF9_HUMAN	Serine/arginine-rich splicing factor 9	0.191347186094575	0.554306176512508	1.21087977973284	0.642181537631711	2.28320148594297	18
Q13247	SRSF6	SRSF6_HUMAN	Serine/arginine-rich splicing factor 6	0.0507816484233608	0.839415122396278	1.05209314200451	0.643790500223928	1.71934810946716	18
Q13263	TRIM28	TIF1B_HUMAN	Transcription intermediary factor 1-beta	0.150887915912773	0.637268763110572	1.16286631196795	0.62107365456706	2.17729096954302	18
Q13283	G3BP1	G3BP1_HUMAN	Ras GTPase-activating protein-binding protein 1	0.0966748968835658	0.693197280746434	1.10150221360229	0.681401620548903	1.7806049912141	18
Q13287	NMI	NMI_HUMAN	N-myc-interactor	0.0880808430897216	0.702857669105298	1.09207640529042	0.694559890875134	1.71710300387393	18
Q13303	KCNAB2	KCAB2_HUMAN	Voltage-gated potassium channel subunit beta-2	-0.119553250161338	0.772874419110152	0.887316756800542	0.393991863444092	1.99834336683137	18
Q13308	PTK7	PTK7_HUMAN	Inactive tyrosine-protein kinase 7	0.175547528508356	0.308543227386952	1.19189863646936	0.850150831247546	1.67102390235018	18
Q13310	PABPC4	PABP4_HUMAN	Polyadenylate-binding protein 4	0.0456188247983173	0.86159528104048	1.04667536821459	0.626738649126804	1.74798431204696	18
Q13315	ATM	ATM_HUMAN	Serine-protein kinase ATM	0.196610492894465	0.749685528469784	1.21726981311284	0.363790550005393	4.07307390995668	18
Q13347	EIF3I	EIF3I_HUMAN	Eukaryotic translation initiation factor 3 subunit I	1.34038737232384	0.363832528368535	3.82052318369856	0.211690264824109	68.951670542366	18
Q13363	CTBP1	CTBP1_HUMAN	C-terminal-binding protein 1	0.221970627019585	0.751017844636016	1.24853470414027	0.316904792475951	4.91895024768651	18
Q13409	DYNC1I2	DC1I2_HUMAN	Cytoplasmic dynein 1 intermediate chain 2	-3.92031633776013	0.0520318127818545	0.0198348192495407	0.000380081848860788	1.03509298284341	18
Q13418	ILK	ILK_HUMAN	Integrin-linked protein kinase	-0.146971313861289	0.649367162299801	0.863318742342307	0.4581465930961	1.62681391089853	18
Q13423	NNT	NNTM_HUMAN	NAD(P) transhydrogenase, mitochondrial	0.90687854254814	0.166228069343363	2.4765799167111	0.685908880960316	8.94207416482131	18
Q13424	SNTA1	SNTA1_HUMAN	Alpha-1-syntrophin	-0.151363979264716	0.688645239219029	0.859534788875871	0.409938223591849	1.80222289791514	18
Q13425	SNTB2	SNTB2_HUMAN	Beta-2-syntrophin	-0.327825579643305	0.264999665365217	0.720488676638393	0.404840387997092	1.28224344347746	18
Q13428	TCOF1	TCOF_HUMAN	Treacle protein	0.722615479140694	0.374826299751405	2.05981357089515	0.417583353663687	10.1604432016246	18
Q13435	SF3B2	SF3B2_HUMAN	Splicing factor 3B subunit 2	-0.318953472708277	0.667508743352368	0.726909369643845	0.169616078682407	3.11525437789065	18
Q13438	OS9	OS9_HUMAN	Protein OS-9	0.287522339000805	0.493468637415054	1.33312037240764	0.585439977909908	3.03568255395395	18
Q13439	GOLGA4	GOGA4_HUMAN	Golgin subfamily A member 4	0.283160408709618	0.410431177300324	1.32731805811845	0.676331581769133	2.60489569746087	18
Q13442	PDAP1	HAP28_HUMAN	28 kDa heat- and acid-stable phosphoprotein	0.236007317995683	0.51391578959555	1.26618357605892	0.623359721347464	2.57190317785661	18
Q13451	FKBP5	FKBP5_HUMAN	Peptidyl-prolyl cis-trans isomerase FKBP5	0.297226706514783	0.372388740642274	1.34612043913145	0.70057447070982	2.58650623510658	18
Q13459	MYO9B	MYO9B_HUMAN	Unconventional myosin-IXb	-0.207945684114014	0.652316095084167	0.812251153654857	0.328720153106292	2.00703221381232	18
Q13464	ROCK1	ROCK1_HUMAN	Rho-associated protein kinase 1	-0.467054182289364	0.505330366758175	0.626846125534078	0.158613936902046	2.47731109114167	18
Q13488	TCIRG1	VPP3_HUMAN	V-type proton ATPase 116 kDa subunit a 3	0.081875665713896	0.908279928752772	1.08532085884603	0.269544854212306	4.3700384119316	18
Q13492	PICALM	PICAL_HUMAN	Phosphatidylinositol-binding clathrin assembly protein	0.147398028934595	0.855932538138499	1.15881511319311	0.236021304205474	5.68953921801783	18
Q13496	MTM1	MTM1_HUMAN	Myotubularin	0.0507571487707409	0.891242972689742	1.05206736640376	0.508232769716063	2.17783230323795	18
Q13501	SQSTM1	SQSTM_HUMAN	Sequestosome-1	-0.112703904371478	0.646321294009193	0.893415157278381	0.55206738675874	1.44582103996586	18
Q13509	TUBB3	TBB3_HUMAN	Tubulin beta-3 chain	0.340026556500438	0.234783249767519	1.40498490155032	0.80180520073345	2.46192288573168	18
Q13510	ASAH1	ASAH1_HUMAN	Acid ceramidase	0.398789649111141	0.0746667010702993	1.49002015857549	0.961076221596191	2.31007699813236	18
Q13526	PIN1	PIN1_HUMAN	Peptidyl-prolyl cis-trans isomerase NIMA-interacting 1	-0.0407149935427806	0.89674869145328	0.960102726434192	0.519104404072829	1.77574537621731	18
Q13547	HDAC1	HDAC1_HUMAN	Histone deacetylase 1	0.0730189929637647	0.742311918968764	1.07575096841984	0.696106068821763	1.66244800596981	18
Q13555	CAMK2G	KCC2G_HUMAN	Calcium/calmodulin-dependent protein kinase type II subunit gamma	-0.120596992352427	0.474725967339129	0.886391110016943	0.636821436479548	1.23376688489082	18
Q13557	CAMK2D	KCC2D_HUMAN	Calcium/calmodulin-dependent protein kinase type II subunit delta	0.678416435557529	0.387366733693596	1.97075444325727	0.423230366581623	9.17673537224607	18
Q13561	DCTN2	DCTN2_HUMAN	Dynactin subunit 2	-1.18636283515232	0.297649087029303	0.305329781662857	0.0327463126992845	2.8469243675281	18
Q13564	NAE1	ULA1_HUMAN	NEDD8-activating enzyme E1 regulatory subunit	0.236687087524652	0.27862573551608	1.26704458168154	0.825723224635618	1.94423739586228	18
Q13573	SNW1	SNW1_HUMAN	SNW domain-containing protein 1	-0.0836602724573662	0.637128179937914	0.919743665280376	0.649687052680687	1.30205520693844	18
Q13576	IQGAP2	IQGA2_HUMAN	Ras GTPase-activating-like protein IQGAP2	-0.04824726071077	0.901652267009094	0.952898143673731	0.443313652829122	2.04824477302269	18
Q13586	STIM1	STIM1_HUMAN	Stromal interaction molecule 1	-0.804111220599382	0.210814323304888	0.447485465734894	0.126996600594963	1.57676064639416	18
Q13596	SNX1	SNX1_HUMAN	Sorting nexin-1	0.183930148144997	0.821580155942284	1.20193186299373	0.243015239374661	5.94464860309588	18
Q13601	KRR1	KRR1_HUMAN	KRR1 small subunit processome component homolog	0.0519338896385527	0.809480224898381	1.05330610576417	0.690557543019572	1.60660579795974	18
Q13614	MTMR2	MTMR2_HUMAN	Myotubularin-related protein 2	0.419357763805108	0.352018045352034	1.52098441063291	0.628898094296541	3.6784871799874	18
Q13616	CUL1	CUL1_HUMAN	Cullin-1	0.117085390344275	0.750123379589663	1.12421542273403	0.546905308229138	2.31093079130167	18
Q13617	CUL2	CUL2_HUMAN	Cullin-2	0.766374278714516	0.392862131449128	2.15194972215237	0.370989039563238	12.4825456086885	18
Q13618	CUL3	CUL3_HUMAN	Cullin-3	1.09747875047551	0.380734502025527	2.9966013120574	0.257560933095822	34.864058440429	18
Q13619	CUL4A	CUL4A_HUMAN	Cullin-4A	-0.0885579196728869	0.656729358083146	0.91525009821448	0.619339939851615	1.35254113029157	18
Q13630	GFUS	FCL_HUMAN	GDP-L-fucose synthase	0.37074739751907	0.138456039578445	1.44881705237784	0.887173511896609	2.36602065223227	18
Q13636	RAB31	RAB31_HUMAN	Ras-related protein Rab-31	0.0873831560185852	0.76839752516068	1.09131474343347	0.610042002799198	1.95227191532789	18
Q13641	TPBG	TPBG_HUMAN	Trophoblast glycoprotein	0.104580117342555	0.676192842770077	1.11024434012922	0.679647428295422	1.81364990651178	18
Q13642	FHL1	FHL1_HUMAN	Four and a half LIM domains protein 1	-0.1637814378819	0.286118684947647	0.848927545007655	0.628309757657347	1.14701063908314	18
Q13683	ITGA7	ITA7_HUMAN	Integrin alpha-7	-0.272979866681768	0.125256547541251	0.761108111106488	0.536885210500486	1.07897469601011	18
Q13724	MOGS	MOGS_HUMAN	Mannosyl-oligosaccharide glucosidase	0.114119946567751	0.864431133737388	1.12088656331739	0.302426237510476	4.15435743329624	18
Q13751	LAMB3	LAMB3_HUMAN	Laminin subunit beta-3	-0.0168436045179748	0.942002050607729	0.98329745588962	0.624624248616194	1.54792883705849	18
Q13753	LAMC2	LAMC2_HUMAN	Laminin subunit gamma-2	-0.000571588644135548	0.998350659740203	0.999428574681534	0.581279234377451	1.71837804761723	18
Q13813	SPTAN1	SPTN1_HUMAN	Spectrin alpha chain, non-erythrocytic 1	-0.873326594823527	0.504335439047066	0.417560182732026	0.0321626897430979	5.4210797540843	18
Q13835	PKP1	PKP1_HUMAN	Plakophilin-1	0.0820749032425981	0.625704929706024	1.08553711703445	0.780584639609719	1.50962595555127	18
Q13838	DDX39B	DX39B_HUMAN	Spliceosome RNA helicase DDX39B	1.35005902176807	0.0467063754616253	3.85765320949094	1.01987209391467	14.5915241464983	18
Q13867	BLMH	BLMH_HUMAN	Bleomycin hydrolase	0.414454435465513	0.392036569694091	1.51354477905204	0.585909270075325	3.90985074856585	18
Q13884	SNTB1	SNTB1_HUMAN	Beta-1-syntrophin	-0.0355042309973616	0.867158394737647	0.965118650806897	0.6366578953399	1.46303692603708	18
Q13887	KLF5	KLF5_HUMAN	Krueppel-like factor 5	-0.241818551707341	0.524913047638271	0.785198637579061	0.372589679995499	1.6547342386495	18
Q13895	BYSL	BYST_HUMAN	Bystin	0.372813032943967	0.143093611016399	1.45181287327709	0.881461572869267	2.39121101122089	18
Q13952	NFYC	NFYC_HUMAN	Nuclear transcription factor Y subunit gamma	1.45472714411472	0.215358284009463	4.28331457854926	0.428888640150504	42.7774999411838	18
Q13976	PRKG1	KGP1_HUMAN	cGMP-dependent protein kinase 1	-0.213257635496144	0.363738623790644	0.807947954327917	0.509945657628215	1.28009698119361	18
Q14005	IL16	IL16_HUMAN	Pro-interleukin-16	-0.155387017217361	0.540118184400409	0.856083794194374	0.520738466006842	1.40738491685115	18
Q14008	CKAP5	CKAP5_HUMAN	Cytoskeleton-associated protein 5	0.369820338005074	0.806817746869692	1.44747453513823	0.0746956554416726	28.0495902671301	18
Q14011	CIRBP	CIRBP_HUMAN	Cold-inducible RNA-binding protein	0.266986382369231	0.499833529881252	1.30602266127518	0.601376555190437	2.83631807233351	18
Q14019	COTL1	COTL1_HUMAN	Coactosin-like protein	-0.0715150439860286	0.885371334473628	0.930982271805221	0.352116853870382	2.46147828736043	18
Q14031	COL4A6	CO4A6_HUMAN	Collagen alpha-6(IV) chain	-0.252711597359776	0.146065466636263	0.776691849505788	0.552411159720631	1.09203121347838	18
Q14103	HNRNPD	HNRPD_HUMAN	Heterogeneous nuclear ribonucleoprotein D0	0.165003019412071	0.739966305200659	1.17939667979059	0.44512828832362	3.12488908206566	18
Q14112	NID2	NID2_HUMAN	Nidogen-2	-0.190988221395243	0.574941155443959	0.826142318897734	0.423799911609053	1.61045604866319	18
Q14118	DAG1	DAG1_HUMAN	Dystroglycan 1	-0.205727032224564	0.294918272687714	0.814055256810012	0.553939650455471	1.19631436492247	18
Q14126	DSG2	DSG2_HUMAN	Desmoglein-2	-0.118470289810797	0.571248881665874	0.888278206178339	0.589453891165323	1.33859184475229	18
Q14134	TRIM29	TRI29_HUMAN	Tripartite motif-containing protein 29	-0.073476559468931	0.552889741218566	0.929157925491475	0.728949635948236	1.1843540457779	18
Q14137	BOP1	BOP1_HUMAN	Ribosome biogenesis protein BOP1	0.034424577240566	0.87217689429332	1.0350239610689	0.680501231960323	1.57424343950228	18
Q14145	KEAP1	KEAP1_HUMAN	Kelch-like ECH-associated protein 1	0.564423381955002	0.193195128052569	1.75843354582282	0.751440855140512	4.11487945314979	18
Q14151	SAFB2	SAFB2_HUMAN	Scaffold attachment factor B2	-0.255522396733263	0.446504320683908	0.7745117898323	0.401157132122849	1.49534550068907	18
Q14152	EIF3A	EIF3A_HUMAN	Eukaryotic translation initiation factor 3 subunit A	0.880091036966164	0.406729045103276	2.41111919740295	0.301495294768336	19.2822106512543	18
Q14155	ARHGEF7	ARHG7_HUMAN	Rho guanine nucleotide exchange factor 7	0.112257653947228	0.745695649603443	1.11880108702835	0.56770748244015	2.20486062109951	18
Q14156	EFR3A	EFR3A_HUMAN	Protein EFR3 homolog A	-1.0904607269376	0.176148813861082	0.336061625389958	0.0692211184855271	1.63154566887493	18
Q14157	UBAP2L	UBP2L_HUMAN	Ubiquitin-associated protein 2-like	0.556691040090945	0.697555808370958	1.74488916886158	0.105303645489654	28.9129421631427	18
Q14160	SCRIB	SCRIB_HUMAN	Protein scribble homolog	-0.202668496026861	0.827612881813698	0.816548885763187	0.131760997018816	5.06031449311126	18
Q14161	GIT2	GIT2_HUMAN	ARF GTPase-activating protein GIT2	0.341485382652453	0.274782213491893	1.40703602602113	0.762341349789556	2.59693427238055	18
Q14165	MLEC	MLEC_HUMAN	Malectin	1.22022104757807	0.164830902227979	3.38793654602485	0.605574323705276	18.9540962860853	18
Q14166	TTLL12	TTL12_HUMAN	Tubulin--tyrosine ligase-like protein 12	0.74147458860272	0.341947970753065	2.09902843694973	0.454864399161836	9.68622821931611	18
Q14185	DOCK1	DOCK1_HUMAN	Dedicator of cytokinesis protein 1	-0.41922190685544	0.297831165162715	0.657558262390387	0.298660441416422	1.44774067294367	18
Q14192	FHL2	FHL2_HUMAN	Four and a half LIM domains protein 2	-0.241720918244276	0.214829452450489	0.785275302983735	0.535975230153844	1.15053320896787	18
Q14194	CRMP1	DPYL1_HUMAN	Dihydropyrimidinase-related protein 1	-0.0343962171976772	0.881279346558993	0.966188608244662	0.615207845847494	1.51740656918275	18
Q14195	DPYSL3	DPYL3_HUMAN	Dihydropyrimidinase-related protein 3	-0.0498476983197694	0.833015320022053	0.951374309373175	0.59855324062574	1.51216803302086	18
Q14203	DCTN1	DCTN1_HUMAN	Dynactin subunit 1	-2.22349265817734	0.0321756334370431	0.108230436005189	0.0141532214964515	0.827643888764837	18
Q14204	DYNC1H1	DYHC1_HUMAN	Cytoplasmic dynein 1 heavy chain 1	-0.834164004848387	0.484364589944152	0.434237350052947	0.041914712629085	4.49870855252294	18
Q14210	LY6D	LY6D_HUMAN	Lymphocyte antigen 6D	0.0442841454189033	0.711247135043576	1.04527932402663	0.826808057224314	1.32147825083561	18
Q14232	EIF2B1	EI2BA_HUMAN	Translation initiation factor eIF-2B subunit alpha	0.17106074009227	0.431929923042952	1.18656281876802	0.774488133307033	1.81788624297045	18
Q14240	EIF4A2	IF4A2_HUMAN	Eukaryotic initiation factor 4A-II	-0.685875515890418	0.201887050625789	0.503649083711914	0.175654648271233	1.44409727849709	18
Q14244	MAP7	MAP7_HUMAN	Ensconsin	0.208505948092479	0.534732905507753	1.23183625711513	0.637766477771006	2.37927300545302	18
Q14247	CTTN	SRC8_HUMAN	Src substrate cortactin	1.09700516175058	0.154989491068192	2.99518249145814	0.660420247854383	13.5839538328562	18
Q14254	FLOT2	FLOT2_HUMAN	Flotillin-2	-0.964531928912218	0.517048607392162	0.381161568701486	0.0206027057503398	7.05170200533401	18
Q14257	RCN2	RCN2_HUMAN	Reticulocalbin-2	0.359212179991451	0.250365497791799	1.4322006536573	0.776246175448789	2.64245902551532	18
Q14258	TRIM25	TRI25_HUMAN	E3 ubiquitin/ISG15 ligase TRIM25	0.0283147561651613	0.977497459590924	1.02871942925099	0.143822969134846	7.35809913037096	18
Q14314	FGL2	FGL2_HUMAN	Fibroleukin	-0.0118663597728593	0.937783476276121	0.988203767813799	0.733573755417825	1.33121813520329	18
Q14315	FLNC	FLNC_HUMAN	Filamin-C	-0.109986669465773	0.557229448225186	0.895846077323727	0.620486952290438	1.2934038198448	18
Q14318	FKBP8	FKBP8_HUMAN	Peptidyl-prolyl cis-trans isomerase FKBP8	-0.225574249708416	0.395406548920566	0.798057802688834	0.474353694232306	1.34266110747442	18
Q14320	FAM50A	FA50A_HUMAN	Protein FAM50A	0.209041404637679	0.464165941730535	1.23249602852531	0.704213732479967	2.15708156525317	18
Q14344	GNA13	GNA13_HUMAN	Guanine nucleotide-binding protein subunit alpha-13	-2.0778518156789	0.0288223373250017	0.125198873785648	0.019430160948332	0.806723013714424	18
Q14376	GALE	GALE_HUMAN	UDP-glucose 4-epimerase	0.14015367564277	0.498694706942238	1.15045058150587	0.76653550490588	1.72664740513189	18
Q14444	CAPRIN1	CAPR1_HUMAN	Caprin-1	-0.23424573871992	0.365579138933237	0.791167371548183	0.476316117113808	1.31413947022267	18
Q14451	GRB7	GRB7_HUMAN	Growth factor receptor-bound protein 7	-0.16535947319204	0.646099945713669	0.847588963807859	0.418461978721634	1.7167797508475	18
Q14498	RBM39	RBM39_HUMAN	RNA-binding protein 39	0.636794225843846	0.413204467626695	1.89041092456486	0.411274673041344	8.68921355474497	18
Q14515	SPARCL1	SPRL1_HUMAN	SPARC-like protein 1	-0.0635519367404076	0.736859271686324	0.93842537927966	0.647751727840803	1.3595366166165	18
Q14554	PDIA5	PDIA5_HUMAN	Protein disulfide-isomerase A5	-2.13165748450579	0.00939025284606664	0.118640486027157	0.0237514789702373	0.592618461460773	18
Q14558	PRPSAP1	KPRA_HUMAN	Phosphoribosyl pyrophosphate synthase-associated protein 1	0.129737343233106	0.806964729766931	1.13852930162305	0.402149836462467	3.22329851494356	18
Q14566	MCM6	MCM6_HUMAN	DNA replication licensing factor MCM6	0.0727069334399443	0.784861268992131	1.07541532245837	0.638073368967527	1.81251588300826	18
Q14571	ITPR2	ITPR2_HUMAN	Inositol 1,4,5-trisphosphate receptor type 2	0.251962693541574	0.467502109787498	1.28654803983858	0.651980635374014	2.53873469395753	18
Q14573	ITPR3	ITPR3_HUMAN	Inositol 1,4,5-trisphosphate receptor type 3	-0.0505765091649704	0.883943307527366	0.950681190065772	0.482070218162826	1.87481966546127	18
Q14574	DSC3	DSC3_HUMAN	Desmocollin-3	0.0601079334663325	0.749586072606635	1.06195116042973	0.734190909199428	1.53603136869096	18
Q14624	ITIH4	ITIH4_HUMAN	Inter-alpha-trypsin inhibitor heavy chain H4	-0.317922447816026	0.443826492766503	0.727659217787985	0.322497903077441	1.6418337365272	18
Q14643	ITPR1	ITPR1_HUMAN	Inositol 1,4,5-trisphosphate receptor type 1	-0.270664004912508	0.31251204391496	0.762872774853236	0.451165294904702	1.28993714096561	18
Q14651	PLS1	PLSI_HUMAN	Plastin-1	-0.0134110726348452	0.962998178489187	0.986678455131754	0.559894916608565	1.73878051924126	18
Q14669	TRIP12	TRIPC_HUMAN	E3 ubiquitin-protein ligase TRIP12	0.647021098117119	0.51532235800285	1.9098431115157	0.271921171539983	13.4138165481816	18
Q14671	PUM1	PUM1_HUMAN	Pumilio homolog 1	0.45262039846704	0.159203030991657	1.57242717744154	0.837323369007974	2.95289409070968	18
Q14677	CLINT1	EPN4_HUMAN	Clathrin interactor 1	0.0549504327631186	0.937739424970123	1.05648824617446	0.2661060396987	4.19444600193435	18
Q14683	SMC1A	SMC1A_HUMAN	Structural maintenance of chromosomes protein 1A	-0.399451322154775	0.504286181389296	0.670687936711611	0.207651909493542	2.16623246830518	18
Q14684	RRP1B	RRP1B_HUMAN	Ribosomal RNA processing protein 1 homolog B	-0.201572547033229	0.506331237325129	0.81744427225213	0.451101672968189	1.48129607642784	18
Q14690	PDCD11	RRP5_HUMAN	Protein RRP5 homolog	0.0793651279632571	0.795515573972092	1.08259953727793	0.594006293534044	1.97307969776118	18
Q14692	BMS1	BMS1_HUMAN	Ribosome biogenesis protein BMS1 homolog	-0.0347513324355033	0.912874140316158	0.965845560861541	0.518268479381225	1.79995057494083	18
Q14694	USP10	UBP10_HUMAN	Ubiquitin carboxyl-terminal hydrolase 10	-0.118275534674899	0.736657467443227	0.888451219768195	0.445916812869116	1.77016328410851	18
Q14696	MESD	MESD_HUMAN	LRP chaperone MESD	0.157028320836072	0.49532652916727	1.17002874962411	0.745024046122218	1.83748065860735	18
Q14697	GANAB	GANAB_HUMAN	Neutral alpha-glucosidase AB	0.201738057817958	0.842196970597706	1.22352747267633	0.167905486048902	8.91584612046406	18
Q14699	RFTN1	RFTN1_HUMAN	Raftlin	-0.244106684160592	0.565465701958288	0.783404053000745	0.340769120917598	1.80099038494277	18
Q14728	MFSD10	MFS10_HUMAN	Major facilitator superfamily domain-containing protein 10	0.030514748522195	0.928695506617087	1.03098509544321	0.528436918481129	2.01146102751716	18
Q14738	PPP2R5D	2A5D_HUMAN	Serine/threonine-protein phosphatase 2A 56 kDa regulatory subunit delta isoform	0.0951507211507644	0.865405647594544	1.09982460946522	0.366002261986572	3.30493632749655	18
Q14739	LBR	LBR_HUMAN	Delta(14)-sterol reductase LBR	0.46474354281146	0.440498424696322	1.59160595775325	0.48863225716209	5.18428631680635	18
Q14746	COG2	COG2_HUMAN	Conserved oligomeric Golgi complex subunit 2	-0.140432033467244	0.816260469900715	0.868982724668531	0.26580450252274	2.84092620179653	18
Q14764	MVP	MVP_HUMAN	Major vault protein	0.646634206074131	0.429541192033983	1.90910435133193	0.383778144046829	9.49683946522442	18
Q14766	LTBP1	LTBP1_HUMAN	Latent-transforming growth factor beta-binding protein 1	-0.310064430322321	0.22042273653669	0.733399701522828	0.446643509586663	1.20426046869356	18
Q14767	LTBP2	LTBP2_HUMAN	Latent-transforming growth factor beta-binding protein 2	-0.269422952085997	0.227267289915737	0.763820128002795	0.493237171783443	1.18284107791932	18
Q14789	GOLGB1	GOGB1_HUMAN	Golgin subfamily B member 1	-0.107946335044654	0.818635394439909	0.897675768867889	0.35678345776266	2.25857384494716	18
Q14839	CHD4	CHD4_HUMAN	Chromodomain-helicase-DNA-binding protein 4	0.0716492061346294	0.863181315530913	1.07427842767557	0.475561352685754	2.42676183346568	18
Q14847	LASP1	LASP1_HUMAN	LIM and SH3 domain protein 1	-0.383247924089087	0.565651494370239	0.681643882396552	0.184370051327841	2.52014022376356	18
Q14914	PTGR1	PTGR1_HUMAN	Prostaglandin reductase 1	-0.452144518200881	0.406798899135457	0.636262211610326	0.21861748994362	1.85177133827521	18
Q14966	ZNF638	ZN638_HUMAN	Zinc finger protein 638	-0.270157283479593	0.526819726775496	0.763259436795515	0.330607930474529	1.76210221884647	18
Q14974	KPNB1	IMB1_HUMAN	Importin subunit beta-1	2.63563635398723	0.066682265345831	13.9521881693901	0.834172573851614	233.361250197007	18
Q14980	NUMA1	NUMA1_HUMAN	Nuclear mitotic apparatus protein 1	0.237336638626534	0.695314438700956	1.26786785923718	0.386595881173872	4.15806010039644	18
Q14997	PSME4	PSME4_HUMAN	Proteasome activator complex subunit 4	-0.345251852730042	0.563012517597213	0.708042008697559	0.21975848180975	2.28124749475873	18
Q14BN4	SLMAP	SLMAP_HUMAN	Sarcolemmal membrane-associated protein	-0.0917421823420757	0.646936680316619	0.912340336674922	0.616113160886873	1.35099352321244	18
Q14C86	GAPVD1	GAPD1_HUMAN	GTPase-activating protein and VPS9 domain-containing protein 1	0.161024570268944	0.688182299403485	1.17471383149406	0.535057958347045	2.57907122840775	18
Q14CN2	CLCA4	CLCA4_HUMAN	Calcium-activated chloride channel regulator 4	0.067217790346878	0.605007527683129	1.0695283857693	0.829027332900853	1.37979885893954	18
Q14CX7	NAA25	NAA25_HUMAN	N-alpha-acetyltransferase 25, NatB auxiliary subunit	1.01448440899182	0.18021216355982	2.75794106112368	0.62547243112452	12.1607900174864	18
Q15005	SPCS2	SPCS2_HUMAN	Signal peptidase complex subunit 2	-0.238777460189141	0.621087925895679	0.787590133031079	0.305579934886634	2.02990493429497	18
Q15008	PSMD6	PSMD6_HUMAN	26S proteasome non-ATPase regulatory subunit 6	0.527894634482785	0.450948167875226	1.6953591977919	0.429718005193296	6.68867204725272	18
Q15018	ABRAXAS2	ABRX2_HUMAN	BRISC complex subunit Abraxas 2	0.445289617489312	0.111109376861752	1.56094220653722	0.902578914651749	2.69953189975572	18
Q15019	SEPTIN2	SEPT2_HUMAN	Septin-2	-0.553425558430457	0.450912474174331	0.574976816326128	0.136393255480675	2.42386134231814	18
Q15020	SART3	SART3_HUMAN	Squamous cell carcinoma antigen recognized by T-cells 3	0.156286530022219	0.738581148736917	1.16916115487239	0.466936848922861	2.92745755494735	18
Q15029	EFTUD2	U5S1_HUMAN	116 kDa U5 small nuclear ribonucleoprotein component	0.431825616716299	0.514373420475839	1.54006652988482	0.420550390513858	5.63976391407799	18
Q15031	LARS2	SYLM_HUMAN	Leucine--tRNA ligase, mitochondrial	0.232089754756996	0.392772176022432	1.26123292540302	0.740676743596838	2.14764201235203	18
Q15036	SNX17	SNX17_HUMAN	Sorting nexin-17	0.0922089509377648	0.694940287732728	1.09659393247411	0.691674580849489	1.73856071342413	18
Q15046	KARS1	SYK_HUMAN	Lysine--tRNA ligase	0.101862086729969	0.869272493495255	1.10723075938294	0.329169614359075	3.72440195280717	18
Q15056	EIF4H	IF4H_HUMAN	Eukaryotic translation initiation factor 4H	1.46305640326639	0.0223469103101208	4.3191404098964	1.23096365583179	15.1547722729429	18
Q15061	WDR43	WDR43_HUMAN	WD repeat-containing protein 43	0.0925112675810039	0.673422053079644	1.09692550118761	0.713403210596294	1.68662761434725	18
Q15063	POSTN	POSTN_HUMAN	Periostin	-0.406982229437831	0.325146798118419	0.665656019278091	0.295917253063848	1.49737107726379	18
Q15067	ACOX1	ACOX1_HUMAN	Peroxisomal acyl-coenzyme A oxidase 1	0.0607872421354496	0.737065505026851	1.06267279813882	0.745223524900493	1.51534866811266	18
Q15075	EEA1	EEA1_HUMAN	Early endosome antigen 1	0.437443316739764	0.424815131236531	1.5487425083714	0.528966225538372	4.53451135711977	18
Q15080	NCF4	NCF4_HUMAN	Neutrophil cytosol factor 4	0.150418480700836	0.621440632766842	1.16232054968438	0.639798052754768	2.11158670208773	18
Q15084	PDIA6	PDIA6_HUMAN	Protein disulfide-isomerase A6	0.581039070540345	0.412348860074901	1.78789521516532	0.445679595162824	7.17234833074021	18
Q15102	PAFAH1B3	PA1B3_HUMAN	Platelet-activating factor acetylhydrolase IB subunit alpha1	0.311458866737571	0.412076891456181	1.36541562126965	0.648710684903237	2.873946525307	18
Q15113	PCOLCE	PCOC1_HUMAN	Procollagen C-endopeptidase enhancer 1	-0.0967350311876835	0.732064277784556	0.907796512032203	0.521786889476315	1.57936989962497	18
Q15121	PEA15	PEA15_HUMAN	Astrocytic phosphoprotein PEA-15	0.0144428576910369	0.980385569822899	1.01454765969917	0.320797397968131	3.20858884866426	18
Q15124	PGM5	PGM5_HUMAN	Phosphoglucomutase-like protein 5	-0.086825544387898	0.644305050816488	0.916837029047206	0.634182532276073	1.32547034181979	18
Q15126	PMVK	PMVK_HUMAN	Phosphomevalonate kinase	0.679193418906963	0.10550117464222	1.97228628167491	0.866609796730373	4.48865589975935	18
Q15149	PLEC	PLEC_HUMAN	Plectin	-0.714251240270303	0.439371843146963	0.489558536314573	0.0800855179062464	2.99264544632199	18
Q15154	PCM1	PCM1_HUMAN	Pericentriolar material 1 protein	0.040298105983751	0.922039786836929	1.04112109236368	0.464513793453443	2.33347888532224	18
Q15165	PON2	PON2_HUMAN	Serum paraoxonase/arylesterase 2	0.136391070799343	0.578540794940722	1.14613002394842	0.708347268640313	1.85447744341206	18
Q15172	PPP2R5A	2A5A_HUMAN	Serine/threonine-protein phosphatase 2A 56 kDa regulatory subunit alpha isoform	0.200761547984646	0.638312727613451	1.22233326923854	0.529227960941843	2.8231664450011	18
Q15181	PPA1	IPYR_HUMAN	Inorganic pyrophosphatase	0.750180210638505	0.197952759118586	2.11738155691516	0.675769011365899	6.63437444179719	18
Q15185	PTGES3	TEBP_HUMAN	Prostaglandin E synthase 3	0.139755237421746	0.435780963180337	1.14999228932942	0.809193919364848	1.63432056750399	18
Q15208	STK38	STK38_HUMAN	Serine/threonine-protein kinase 38	0.144523054505652	0.504825492417604	1.155488333869	0.755626727249248	1.76694820545562	18
Q15233	NONO	NONO_HUMAN	Non-POU domain-containing octamer-binding protein	0.517191278162024	0.452411262143743	1.6773099303892	0.435240391964141	6.46394189171212	18
Q15257	PTPA	PTPA_HUMAN	Serine/threonine-protein phosphatase 2A activator	0.0858555604932046	0.865890283194858	1.08964892858421	0.402303162884549	2.95134340742295	18
Q15262	PTPRK	PTPRK_HUMAN	Receptor-type tyrosine-protein phosphatase kappa	-0.102784455101465	0.808721796825543	0.902321443306218	0.3925940052014	2.07385741061569	18
Q15287	RNPS1	RNPS1_HUMAN	RNA-binding protein with serine-rich domain 1	0.221323247144967	0.262822343013127	1.24772668947448	0.846984030042911	1.83807703145013	18
Q15293	RCN1	RCN1_HUMAN	Reticulocalbin-1	0.445281965609101	0.552549754872452	1.56093026244014	0.359115644379114	6.78473166607373	18
Q15334	LLGL1	L2GL1_HUMAN	Lethal(2) giant larvae protein homolog 1	-0.204296777431283	0.565980157520002	0.815220396267587	0.405795921281445	1.63773034581526	18
Q15363	TMED2	TMED2_HUMAN	Transmembrane emp24 domain-containing protein 2	0.072569193193643	0.806083726105819	1.0752672046881	0.60239899653193	1.91932517838528	18
Q15365	PCBP1	PCBP1_HUMAN	Poly(rC)-binding protein 1	0.0418772607326714	0.96880738890181	1.04276648250178	0.127826419002955	8.50655087978334	18
Q15369	ELOC	ELOC_HUMAN	Elongin-C	0.302459282599325	0.253457368697482	1.35318257722225	0.805218313917455	2.2740455049878	18
Q15370	ELOB	ELOB_HUMAN	Elongin-B	0.589613142403662	0.477948829446242	1.80329066374962	0.353834372645622	9.19033725766207	18
Q15382	RHEB	RHEB_HUMAN	GTP-binding protein Rheb	2.13680481819249	0.0474783479691466	8.47232372040136	1.02405030319081	70.0944758276204	18
Q15386	UBE3C	UBE3C_HUMAN	Ubiquitin-protein ligase E3C	-0.02203528077604	0.95555368437269	0.978205722585381	0.450707724868928	2.12307529447618	18
Q15392	DHCR24	DHC24_HUMAN	Delta(24)-sterol reductase	-0.0511826242826224	0.865245429415654	0.950105142417636	0.526071754179262	1.71592520312512	18
Q15393	SF3B3	SF3B3_HUMAN	Splicing factor 3B subunit 3	0.052989392743935	0.939440481273463	1.05441846057343	0.26873285652573	4.13718777961035	18
Q15404	RSU1	RSU1_HUMAN	Ras suppressor protein 1	-0.136293657664934	0.679641084002298	0.872586353190439	0.456953875875233	1.66626651829097	18
Q15417	CNN3	CNN3_HUMAN	Calponin-3	0.0402798378815408	0.930290771365358	1.04110207323088	0.422237017191952	2.56702629744298	18
Q15418	RPS6KA1	KS6A1_HUMAN	Ribosomal protein S6 kinase alpha-1	0.588175205939897	0.140824416771664	1.80069950975332	0.823170942583793	3.93905877465518	18
Q15424	SAFB	SAFB1_HUMAN	Scaffold attachment factor B1	-0.014674160412383	0.971233670945899	0.985432980372275	0.443865708551143	2.18777468071403	18
Q15428	SF3A2	SF3A2_HUMAN	Splicing factor 3A subunit 2	0.537110181625671	0.430278640698465	1.71105507235671	0.450402500498355	6.50020694245307	18
Q15435	PPP1R7	PP1R7_HUMAN	Protein phosphatase 1 regulatory subunit 7	-0.137547402523638	0.894551063592641	0.871493038048684	0.114013247044234	6.66150763228997	18
Q15436	SEC23A	SC23A_HUMAN	Protein transport protein Sec23A	0.00206225513855408	0.998340019662637	1.0020643830492	0.143598489132629	6.99264340342982	18
Q15437	SEC23B	SC23B_HUMAN	Protein transport protein Sec23B	0.19336073940178	0.481873088649728	1.21332040705996	0.707863285091556	2.07970443049287	18
Q15459	SF3A1	SF3A1_HUMAN	Splicing factor 3A subunit 1	0.540994593853185	0.469308388007759	1.71771444109499	0.396789509066737	7.43604060522179	18
Q15477	SKIC2	SKI2_HUMAN	SKI2 subunit of superkiller complex protein	-0.143717365577161	0.8589239439908	0.866132512330896	0.177555445260528	4.22507756839492	18
Q15526	SURF1	SURF1_HUMAN	Surfeit locus protein 1	-0.148760048710074	0.599620952753924	0.861775874324542	0.494514819771959	1.50179049823077	18
Q15554	TERF2	TERF2_HUMAN	Telomeric repeat-binding factor 2	-0.164637295926209	0.687914855384714	0.848201294367282	0.379857735493819	1.89398653375071	18
Q15555	MAPRE2	MARE2_HUMAN	Microtubule-associated protein RP/EB family member 2	-0.164270641284258	0.372487220195948	0.848512348330375	0.591384650659627	1.21743640871652	18
Q15582	TGFBI	BGH3_HUMAN	Transforming growth factor-beta-induced protein ig-h3	-0.0528124976234036	0.912352267080307	0.948557852660762	0.370388698240112	2.42923718817443	18
Q15628	TRADD	TRADD_HUMAN	Tumor necrosis factor receptor type 1-associated DEATH domain protein	0.23727473529581	0.402709828567492	1.26778937642298	0.727254362544225	2.2100794244094	18
Q15629	TRAM1	TRAM1_HUMAN	Translocating chain-associated membrane protein 1	-0.403387993992358	0.457863067825935	0.668052848541128	0.230295906091005	1.9379181159545	18
Q15631	TSN	TSN_HUMAN	Translin	-0.84107531918197	0.231143085144214	0.431246546328625	0.108851916332991	1.70850077780397	18
Q15642	TRIP10	CIP4_HUMAN	Cdc42-interacting protein 4	0.847407457930766	0.272158925427813	2.33358907494905	0.514223471937913	10.5900221749875	18
Q15645	TRIP13	PCH2_HUMAN	Pachytene checkpoint protein 2 homolog	0.703712311423652	0.0455477476777448	2.02124227785838	1.01403287372415	4.02888353194896	18
Q15646	OASL	OASL_HUMAN	2'-5'-oligoadenylate synthase-like protein	0.464671528440252	0.248372782710166	1.59149134337798	0.723020065826561	3.50314578496722	18
Q15650	TRIP4	TRIP4_HUMAN	Activating signal cointegrator 1	-0.0734408364984895	0.822825351342507	0.929191118365453	0.48856276990472	1.76721638985636	18
Q15654	TRIP6	TRIP6_HUMAN	Thyroid receptor-interacting protein 6	-0.525221523573894	0.165536775463345	0.59142433542188	0.28151300652864	1.24251006673693	18
Q15691	MAPRE1	MARE1_HUMAN	Microtubule-associated protein RP/EB family member 1	-0.448121636629199	0.492800832144155	0.638826974546027	0.17751408566013	2.29897194856403	18
Q15717	ELAVL1	ELAV1_HUMAN	ELAV-like protein 1	0.999959895747177	0.285643361903193	2.7181728159833	0.433611292488588	17.0393704812128	18
Q15738	NSDHL	NSDHL_HUMAN	Sterol-4-alpha-carboxylate 3-dehydrogenase, decarboxylating	0.311106656221702	0.323904813645408	1.3649347922108	0.735637888632668	2.53255985828897	18
Q15746	MYLK	MYLK_HUMAN	Myosin light chain kinase, smooth muscle	-0.212388356641603	0.267212006829024	0.808650591749865	0.555672287800505	1.17680113601809	18
Q15758	SLC1A5	AAAT_HUMAN	Neutral amino acid transporter B(0)	0.0194198998306416	0.946141804389877	1.01960969268058	0.580406139247496	1.79116631460179	18
Q15772	SPEG	SPEG_HUMAN	Striated muscle preferentially expressed protein kinase	-0.60879138003612	0.115257552482863	0.544007970795395	0.255026754848751	1.16044558722649	18
Q15785	TOMM34	TOM34_HUMAN	Mitochondrial import receptor subunit TOM34	0.0716978588155983	0.836042675990677	1.07433069547266	0.544816748802295	2.11848561148696	18
Q15811	ITSN1	ITSN1_HUMAN	Intersectin-1	-0.325926011217817	0.421467239085988	0.721858594894259	0.326091372918378	1.59795650635978	18
Q15814	TBCC	TBCC_HUMAN	Tubulin-specific chaperone C	0.0454682847724478	0.872817123028369	1.04651781353703	0.599760120684202	1.82606261450148	18
Q15833	STXBP2	STXB2_HUMAN	Syntaxin-binding protein 2	0.466529839102568	0.42383567843824	1.5944515783766	0.508263497793548	5.00188553146954	18
Q15836	VAMP3	VAMP3_HUMAN	Vesicle-associated membrane protein 3	-0.0179831444745716	0.952030026650169	0.982177587338077	0.546685446038932	1.76458477184437	18
Q15904	ATP6AP1	VAS1_HUMAN	V-type proton ATPase subunit S1	-0.370199790102814	0.588298423142708	0.690596342539207	0.180752310429907	2.63854612532587	18
Q15942	ZYX	ZYX_HUMAN	Zyxin	-0.182000056244206	0.611911565052192	0.833601293530491	0.412674443306053	1.6838724274	18
Q16134	ETFDH	ETFD_HUMAN	Electron transfer flavoprotein-ubiquinone oxidoreductase, mitochondrial	0.00385334564505597	0.983707703703885	1.0038607793265	0.693512200543689	1.45309118351484	18
Q16181	SEPTIN7	SEPT7_HUMAN	Septin-7	-0.219437777593172	0.73050712906295	0.80297011887207	0.230371338674973	2.79879005569832	18
Q16204	CCDC6	CCDC6_HUMAN	Coiled-coil domain-containing protein 6	1.76943815624241	0.0672871661712633	5.86755578551772	0.88168470877469	39.0482113997515	18
Q16270	IGFBP7	IBP7_HUMAN	Insulin-like growth factor-binding protein 7	0.354500912591248	0.41897675061096	1.42546904306719	0.60338438268462	3.36760786499337	18
Q16352	INA	AINX_HUMAN	Alpha-internexin	-0.376583423735751	0.408714452993669	0.686201869775429	0.280836153236446	1.67668229555491	18
Q16363	LAMA4	LAMA4_HUMAN	Laminin subunit alpha-4	-0.231766067919039	0.472237417807632	0.793131640541769	0.421604193957315	1.49205773624768	18
Q16401	PSMD5	PSMD5_HUMAN	26S proteasome non-ATPase regulatory subunit 5	-3.93453890082745	0.0115733373335662	0.0195547139114104	0.00092219967462651	0.414646466137578	18
Q16512	PKN1	PKN1_HUMAN	Serine/threonine-protein kinase N1	-0.165636217267045	0.828325132186423	0.84735443103836	0.189624090859345	3.78648898748278	18
Q16513	PKN2	PKN2_HUMAN	Serine/threonine-protein kinase N2	0.783551604646366	0.267812745453962	2.18923376726657	0.547525188212445	8.75346849957258	18
Q16531	DDB1	DDB1_HUMAN	DNA damage-binding protein 1	-0.197754399639003	0.899377889507264	0.820571361014103	0.0382735339665191	17.5927668217301	18
Q16539	MAPK14	MK14_HUMAN	Mitogen-activated protein kinase 14	-0.0301139756135289	0.941200813029679	0.970334932726444	0.435918250060329	2.15992306249836	18
Q16540	MRPL23	RM23_HUMAN	39S ribosomal protein L23, mitochondrial	-0.142838643265192	0.710346294943657	0.866893936785937	0.407934161391578	1.8422215366142	18
Q16543	CDC37	CDC37_HUMAN	Hsp90 co-chaperone Cdc37	0.0816332674416528	0.933285966494789	1.08505781082749	0.160465423652301	7.33709746336917	18
Q16555	DPYSL2	DPYL2_HUMAN	Dihydropyrimidinase-related protein 2	-0.678269492400623	0.183010252631081	0.50749445593056	0.186999834365829	1.37727727767078	18
Q16576	RBBP7	RBBP7_HUMAN	Histone-binding protein RBBP7	-0.298346572717173	0.36809592041202	0.742044122930237	0.3875020399516	1.42097182364274	18
Q16585	SGCB	SGCB_HUMAN	Beta-sarcoglycan	-0.0670261926978508	0.779854164709152	0.935170706372232	0.584484539582053	1.49626583909662	18
Q16610	ECM1	ECM1_HUMAN	Extracellular matrix protein 1	0.0257676689990722	0.914967730656098	1.0261025253512	0.639399669529659	1.64667960073645	18
Q16629	SRSF7	SRSF7_HUMAN	Serine/arginine-rich splicing factor 7	1.54157039761188	0.138205821487112	4.67192128720863	0.608668841476214	35.8599734807127	18
Q16630	CPSF6	CPSF6_HUMAN	Cleavage and polyadenylation specificity factor subunit 6	1.5576843198756	0.198715239538809	4.74781408681251	0.441407164295035	51.0679038001942	18
Q16643	DBN1	DREB_HUMAN	Drebrin	0.341338141786436	0.471335461967976	1.40682886806958	0.555744892207095	3.56128772713292	18
Q16647	PTGIS	PTGIS_HUMAN	Prostacyclin synthase	-0.0864224946181061	0.694205980316928	0.917206634480389	0.59615233342793	1.41116282393373	18
Q16651	PRSS8	PRSS8_HUMAN	Prostasin	-0.0158349546844467	0.955557683983072	0.984289759063898	0.563976292522438	1.71784938949277	18
Q16658	FSCN1	FSCN1_HUMAN	Fascin	0.436696495451062	0.272015940648523	1.54758630628733	0.709983347073596	3.37335148110143	18
Q16666	IFI16	IF16_HUMAN	Gamma-interferon-inducible protein 16	0.502153128744861	0.214061511888008	1.65227500431041	0.74828048025719	3.64838153860522	18
Q16698	DECR1	DECR_HUMAN	2,4-dienoyl-CoA reductase [(3E)-enoyl-CoA-producing], mitochondrial	0.19938884074442	0.814981649996567	1.22065651461978	0.229777361169489	6.48454799506838	18
Q16718	NDUFA5	NDUA5_HUMAN	NADH dehydrogenase [ubiquinone] 1 alpha subcomplex subunit 5	0.718574370975279	0.0814887217474838	2.05150643777132	0.914061199237784	4.60437295415965	18
Q16719	KYNU	KYNU_HUMAN	Kynureninase	0.404170308032876	0.239021161854159	1.49805905672498	0.764439463102305	2.93572093770283	18
Q16740	CLPP	CLPP_HUMAN	ATP-dependent Clp protease proteolytic subunit, mitochondrial	0.278907934480994	0.296729106896782	1.32168565659209	0.782730396508616	2.23174286144135	18
Q16762	TST	THTR_HUMAN	Thiosulfate sulfurtransferase	-0.0222357707861005	0.909003048109755	0.978009621769003	0.667952996280489	1.43199121135627	18
Q16774	GUK1	KGUA_HUMAN	Guanylate kinase	0.920593840635027	0.156580065292194	2.51078095106901	0.702541812709725	8.97316126984127	18
Q16775	HAGH	GLO2_HUMAN	Hydroxyacylglutathione hydrolase, mitochondrial	-0.340743170836859	0.074151629463394	0.711241552323913	0.48931741634286	1.03381675954423	18
Q16787	LAMA3	LAMA3_HUMAN	Laminin subunit alpha-3	-0.0941640757636266	0.770279419978447	0.910133419153562	0.483747451874147	1.71234564120382	18
Q16790	CA9	CAH9_HUMAN	Carbonic anhydrase 9	0.414766745761781	0.107547886323396	1.51401754849194	0.913590437089758	2.50905552869347	18
Q16795	NDUFA9	NDUA9_HUMAN	NADH dehydrogenase [ubiquinone] 1 alpha subcomplex subunit 9, mitochondrial	-1.21831369256092	0.129541467876862	0.29572843574988	0.061206362034164	1.42885975909261	18
Q16822	PCK2	PCKGM_HUMAN	Phosphoenolpyruvate carboxykinase [GTP], mitochondrial	-0.0504458339386367	0.880466423417672	0.950805428662732	0.492660053987016	1.83499952118778	18
Q16831	UPP1	UPP1_HUMAN	Uridine phosphorylase 1	0.265580544141783	0.167102641993585	1.30418789468674	0.894773884148768	1.90093396195348	18
Q16836	HADH	HCDH_HUMAN	Hydroxyacyl-coenzyme A dehydrogenase, mitochondrial	-0.186906329125208	0.744213707863061	0.829521434744762	0.269912331367441	2.54936781589377	18
Q16851	UGP2	UGPA_HUMAN	UTP--glucose-1-phosphate uridylyltransferase	1.17096174851003	0.391220367400669	3.22509287573323	0.221847406419238	46.8845871357603	18
[truncated: 1,278 more rows]
