# Supplementary material for: Proteomic characterization of MET-amplified esophageal adenocarcinomas reveals enrichment of alternative splicing- and androgen signaling-related proteins
Source: Cell Mol Life Sci. 2025 Mar 13;82(1):112. doi: 10.1007/s00018-025-05635-7 (PMC11904063; doi:10.1007/s00018-025-05635-7)
Supplement: Supplementary file 12 — Supplementary Table S10. Detailed results of univariable Cox regression on EACs without MET amplification examine the relationship between survival and protein expression for all proteins derived from mass spectrometry. HR = Hazard ration; LowerCI = Lower confidence interval; UpperCI = Upper confidence interval. [file 18_2025_5635_MOESM12_ESM.tsv]

UniProt	Gene_Name	Protein_Name	Description	Coefficient	PValue	HR	LowerCI	UpperCI	n
A0A0B4J1U7	IGHV6-1	HV601_HUMAN	Immunoglobulin heavy variable 6-1	0.0189675120003576	0.879593337791748	1.01914853798222	0.797366423969972	1.30261785704488	35
A0AV96	RBM47	RBM47_HUMAN	RNA-binding protein 47	0.138998226088782	0.486391571479919	1.14912206156128	0.776939410293795	1.69959393856403	35
A0AVT1	UBA6	UBA6_HUMAN	Ubiquitin-like modifier-activating enzyme 6	-0.0166502375119773	0.98470216328269	0.983487611558994	0.179313349911495	5.39417663306957	35
A0FGR8	ESYT2	ESYT2_HUMAN	Extended synaptotagmin-2	0.458807169056557	0.379279075654496	1.58218557902692	0.568949830682174	4.39988039627197	35
A1L0T0	ILVBL	HACL2_HUMAN	2-hydroxyacyl-CoA lyase 2	0.13876571659275	0.527552735176022	1.14885491082861	0.746956268610214	1.76699448361383	35
A1L4H1	SSC5D	SRCRL_HUMAN	Soluble scavenger receptor cysteine-rich domain-containing protein SSC5D	0.0121769519435317	0.958707605730688	1.01225139287052	0.638404967966095	1.60502022036697	35
A1X283	SH3PXD2B	SPD2B_HUMAN	SH3 and PX domain-containing protein 2B	0.0715305493009483	0.644991335232925	1.07415096476117	0.792341831198268	1.45619005543662	35
A2RRP1	NBAS	NBAS_HUMAN	NBAS subunit of NRZ tethering complex	0.0184131097234116	0.953745033896314	1.01858367630699	0.546750246404182	1.89759897222266	35
A3KMH1	VWA8	VWA8_HUMAN	von Willebrand factor A domain-containing protein 8	-0.0762472143135982	0.805164437258684	0.92658711264586	0.505560930237038	1.69823976888175	35
A5YKK6	CNOT1	CNOT1_HUMAN	CCR4-NOT transcription complex subunit 1	1.21664044060149	0.214990655301541	3.37582736883149	0.493385217131517	23.0979973222707	35
A6NDG6	PGP	PGP_HUMAN	Glycerol-3-phosphate phosphatase	0.0347401384283555	0.873110924555869	1.03535062599812	0.675977010128819	1.58578014147319	35
A6NHR9	SMCHD1	SMHD1_HUMAN	Structural maintenance of chromosomes flexible hinge domain-containing protein 1	0.329982261002016	0.344575317348783	1.3909434543018	0.701668441391991	2.75731895427257	35
A8K2U0	A2ML1	A2ML1_HUMAN	Alpha-2-macroglobulin-like protein 1	-0.117826363891395	0.291048198335582	0.888850375736572	0.714229117183766	1.1061646346235	35
A8MXV4	NUDT19	NUD19_HUMAN	Acyl-coenzyme A diphosphatase NUDT19	-0.183180577193668	0.485513302578427	0.832617790377238	0.497607996772979	1.39316970255394	35
B0I1T2	MYO1G	MYO1G_HUMAN	Unconventional myosin-Ig	-0.317181377101957	0.453509639499387	0.728198664583533	0.317735879445585	1.66891222995184	35
C9JI98	TMEM238	TM238_HUMAN	Transmembrane protein 238	0.022204708241756	0.89472188208347	1.02245306761846	0.735894199437538	1.42059860817145	35
O00116	AGPS	ADAS_HUMAN	Alkyldihydroxyacetonephosphate synthase, peroxisomal	0.57606747526569	0.0606388561227292	1.77902858267898	0.974583934296425	3.24748088554693	35
O00139	KIF2A	KIF2A_HUMAN	Kinesin-like protein KIF2A	1.39895140733989	0.0876404962692712	4.05094994258573	0.813512319797226	20.1720306355356	35
O00148	DDX39A	DX39A_HUMAN	ATP-dependent RNA helicase DDX39A	0.0602381561311153	0.668756851287531	1.06208945954436	0.805971110931718	1.39959609566055	35
O00151	PDLIM1	PDLI1_HUMAN	PDZ and LIM domain protein 1	0.0423212756316981	0.944090907890823	1.04322958916174	0.319668321589868	3.4045537270937	35
O00154	ACOT7	BACH_HUMAN	Cytosolic acyl coenzyme A thioester hydrolase	0.281938129521815	0.283679726946111	1.32569669596088	0.791763024096136	2.21969412083608	35
O00159	MYO1C	MYO1C_HUMAN	Unconventional myosin-Ic	-0.111331387780854	0.70234752399247	0.894642226297725	0.505442706835295	1.58353202499718	35
O00160	MYO1F	MYO1F_HUMAN	Unconventional myosin-If	0.304931462135127	0.538647854443	1.35653202601134	0.513201021573013	3.58568876568894	35
O00161	SNAP23	SNP23_HUMAN	Synaptosomal-associated protein 23	0.607101609124033	0.086316881836109	1.83510483217249	0.916994775996858	3.67244158114414	35
O00170	AIP	AIP_HUMAN	AH receptor-interacting protein	-0.180348740386096	0.459136214918578	0.834978969742068	0.517965715619431	1.34601549656189	35
O00178	GTPBP1	GTPB1_HUMAN	GTP-binding protein 1	-0.108946003938901	0.407524557746514	0.896778838715914	0.692981118596212	1.16051110771643	35
O00182	LGALS9	LEG9_HUMAN	Galectin-9	0.0680315267834964	0.74430624557394	1.07039905418606	0.711208893819728	1.61099522961369	35
O00186	STXBP3	STXB3_HUMAN	Syntaxin-binding protein 3	-0.742981908111519	0.0506819656868907	0.47569332475442	0.225785589450933	1.00220806724731	35
O00203	AP3B1	AP3B1_HUMAN	AP-3 complex subunit beta-1	-2.08868007586435	0.0758643703156138	0.123850501244557	0.012341997294658	1.2428253136279	35
O00204	SULT2B1	ST2B1_HUMAN	Sulfotransferase 2B1	-0.141253159489775	0.506740531738851	0.868269473214917	0.572211345464468	1.31750599510565	35
O00217	NDUFS8	NDUS8_HUMAN	NADH dehydrogenase [ubiquinone] iron-sulfur protein 8, mitochondrial	-0.0217472044518064	0.916218879684272	0.978487561087838	0.652512881537969	1.46730882147024	35
O00231	PSMD11	PSD11_HUMAN	26S proteasome non-ATPase regulatory subunit 11	0.503886256531033	0.598179777876746	1.65514109096058	0.254095585321593	10.7813444594834	35
O00232	PSMD12	PSD12_HUMAN	26S proteasome non-ATPase regulatory subunit 12	-0.676343769943155	0.248852652396919	0.508472691003703	0.161071301473106	1.6051554506109	35
O00233	PSMD9	PSMD9_HUMAN	26S proteasome non-ATPase regulatory subunit 9	0.263949601698718	0.71535227987785	1.30206257290542	0.315167314571355	5.37926004816479	35
O00264	PGRMC1	PGRC1_HUMAN	Membrane-associated progesterone receptor component 1	0.345376298397259	0.334078756762335	1.41252134919314	0.700875889580792	2.84674732229668	35
O00267	SUPT5H	SPT5H_HUMAN	Transcription elongation factor SPT5	0.247748001314145	0.664645889504784	1.28113704666021	0.417962459179768	3.92693672906948	35
O00273	DFFA	DFFA_HUMAN	DNA fragmentation factor subunit alpha	0.601270319661667	0.00281253554281468	1.8244349445388	1.22974427937658	2.70671140551409	35
O00291	HIP1	HIP1_HUMAN	Huntingtin-interacting protein 1	0.470073061027556	0.107382459467697	1.60011109470762	0.902890304365808	2.83573264994225	35
O00299	CLIC1	CLIC1_HUMAN	Chloride intracellular channel protein 1	0.112246801998859	0.510889883289232	1.1187889459226	0.800613023878075	1.56341287012241	35
O00303	EIF3F	EIF3F_HUMAN	Eukaryotic translation initiation factor 3 subunit F	0.0165992407617645	0.923231242700484	1.0167377736106	0.725412721480766	1.42505868683481	35
O00330	PDHX	ODPX_HUMAN	Pyruvate dehydrogenase protein X component, mitochondrial	-0.819192592500528	0.171350786047039	0.440787405925708	0.136289481317778	1.42559451649604	35
O00339	MATN2	MATN2_HUMAN	Matrilin-2	-0.04701727962843	0.741066356736489	0.954070911457089	0.721882311841705	1.26094141545909	35
O00391	QSOX1	QSOX1_HUMAN	Sulfhydryl oxidase 1	-0.252694507127776	0.506877308005009	0.776705123463116	0.368278958492645	1.63808122865076	35
O00401	WASL	WASL_HUMAN	Actin nucleation-promoting factor WASL	-0.283213060394048	0.337959378541953	0.753359259738493	0.422100328614744	1.34458595684188	35
O00410	IPO5	IPO5_HUMAN	Importin-5	0.38229587301338	0.394245275184554	1.4656456659871	0.608227705329409	3.53176482985658	35
O00422	SAP18	SAP18_HUMAN	Histone deacetylase complex subunit SAP18	0.0524991702246105	0.733347976481667	1.05390168757649	0.779161002181746	1.42551894148508	35
O00423	EML1	EMAL1_HUMAN	Echinoderm microtubule-associated protein-like 1	-0.164910156430676	0.463746240560046	0.847969885306844	0.545502624864087	1.31814750949449	35
O00425	IGF2BP3	IF2B3_HUMAN	Insulin-like growth factor 2 mRNA-binding protein 3	0.0669506337374478	0.719976737308521	1.06924269235621	0.741494809300446	1.54185831217857	35
O00429	DNM1L	DNM1L_HUMAN	Dynamin-1-like protein	-0.349126061819428	0.674927808383727	0.705304212733212	0.13797219700127	3.60546576274811	35
O00442	RTCA	RTCA_HUMAN	RNA 3'-terminal phosphate cyclase	-0.0541479982575036	0.67621166996139	0.947291898576453	0.734722066038911	1.22136244790701	35
O00461	GOLIM4	GOLI4_HUMAN	Golgi integral membrane protein 4	0.262286739140965	0.447083307515713	1.29989922098203	0.661087170410124	2.55599875529487	35
O00468	AGRN	AGRIN_HUMAN	Agrin	-0.00987016716890987	0.959083583696963	0.990178383066784	0.679130189323712	1.44368965730871	35
O00469	PLOD2	PLOD2_HUMAN	Procollagen-lysine,2-oxoglutarate 5-dioxygenase 2	0.17806250604809	0.146175874754456	1.19490000737793	0.939789836049189	1.51926098034226	35
O00471	EXOC5	EXOC5_HUMAN	Exocyst complex component 5	-0.147768837479554	0.538570183425064	0.862630499736544	0.538635495518042	1.38151195988307	35
O00487	PSMD14	PSDE_HUMAN	26S proteasome non-ATPase regulatory subunit 14	0.0551506284394	0.798022243351873	1.05669977172593	0.692642565621924	1.61210769159564	35
O00515	LAD1	LAD1_HUMAN	Ladinin-1	-0.0456082485731823	0.848186139760068	0.955416174536398	0.598958980788777	1.52401098546625	35
O00534	VWA5A	VMA5A_HUMAN	von Willebrand factor A domain-containing protein 5A	-0.379369536825343	0.088893142796528	0.684292694587921	0.442008171939898	1.05938424127161	35
O00541	PES1	PESC_HUMAN	Pescadillo homolog	0.51647178229208	0.11552067626584	1.67610354686769	0.880994498130545	3.18880890378292	35
O00567	NOP56	NOP56_HUMAN	Nucleolar protein 56	0.126743689018516	0.692363548047421	1.13512603522387	0.605853173825773	2.12677125665039	35
O00571	DDX3X	DDX3X_HUMAN	ATP-dependent RNA helicase DDX3X	0.196698677486822	0.495372799988803	1.21737716228829	0.691592191878841	2.1428916819245	35
O00748	CES2	EST2_HUMAN	Cocaine esterase	-0.00983953249967391	0.933210652600116	0.990208717318672	0.786662647637185	1.24642158465125	35
O00764	PDXK	PDXK_HUMAN	Pyridoxal kinase	-0.0583516760771736	0.69095086950026	0.943318146671674	0.707497752621477	1.25774127556299	35
O14548	COX7A2L	COX7R_HUMAN	Cytochrome c oxidase subunit 7A-related protein, mitochondrial	-0.0413804242408815	0.905652012589719	0.959464057125341	0.484004264065166	1.90199001385549	35
O14558	HSPB6	HSPB6_HUMAN	Heat shock protein beta-6	-0.108395490213794	0.179967029711136	0.897272663691254	0.765795647668588	1.05132254989783	35
O14579	COPE	COPE_HUMAN	Coatomer subunit epsilon	-0.169387183309112	0.217928433750212	0.844181986926629	0.644777650304726	1.1052542325476	35
O14617	AP3D1	AP3D1_HUMAN	AP-3 complex subunit delta-1	0.207581477464692	0.617791454529446	1.23069798690694	0.544557561062566	2.78137270194429	35
O14618	CCS	CCS_HUMAN	Copper chaperone for superoxide dismutase	-0.198606110467554	0.335930331748139	0.819872769041733	0.547089274877888	1.22866849759794	35
O14639	ABLIM1	ABLM1_HUMAN	Actin-binding LIM protein 1	-0.112788523744138	0.65686732777925	0.89333956024678	0.543131959341478	1.46935851624256	35
O14657	TOR1B	TOR1B_HUMAN	Torsin-1B	0.657149251433437	0.0426899453273171	1.92928458226641	1.02188458695514	3.64242601061391	35
O14672	ADAM10	ADA10_HUMAN	Disintegrin and metalloproteinase domain-containing protein 10	-0.100589389771138	0.559037080180607	0.904304273247702	0.645312655833207	1.26724032330992	35
O14683	TP53I11	P5I11_HUMAN	Tumor protein p53-inducible protein 11	0.01616203351926	0.925481109203787	1.01629334565289	0.724325529706034	1.42595024206523	35
O14727	APAF1	APAF_HUMAN	Apoptotic protease-activating factor 1	0.259794451237051	0.39548606571683	1.29666353168679	0.712158993786893	2.36090020497526	35
O14732	IMPA2	IMPA2_HUMAN	Inositol monophosphatase 2	-0.0507161700137448	0.790485657008079	0.950548426395013	0.653862971350196	1.38185269775449	35
O14733	MAP2K7	MP2K7_HUMAN	Dual specificity mitogen-activated protein kinase kinase 7	0.265841720680872	0.369273033559164	1.30452856245267	0.730163165417764	2.33070476690117	35
O14734	ACOT8	ACOT8_HUMAN	Acyl-coenzyme A thioesterase 8	0.137369379272806	0.387389385891418	1.14725184131478	0.840196420500598	1.5665227264548	35
O14735	CDIPT	CDIPT_HUMAN	CDP-diacylglycerol--inositol 3-phosphatidyltransferase	0.0763772594280703	0.566060759463308	1.07936969975208	0.831535927976992	1.40106868452125	35
O14737	PDCD5	PDCD5_HUMAN	Programmed cell death protein 5	0.00205273888329673	0.995193719845706	1.00205484719412	0.513839008044822	1.95414108517357	35
O14744	PRMT5	ANM5_HUMAN	Protein arginine N-methyltransferase 5	-0.27759138204162	0.709662227322456	0.757606329826451	0.175709029775115	3.26657856871506	35
O14745	SLC9A3R1	NHRF1_HUMAN	Na(+)/H(+) exchange regulatory cofactor NHE-RF1	-0.145157617955506	0.639818946771656	0.864885960809925	0.470888507956555	1.58854529802015	35
O14773	TPP1	TPP1_HUMAN	Tripeptidyl-peptidase 1	-0.240513738162124	0.104488510336048	0.786223844103285	0.588088412310189	1.05111394834031	35
O14776	TCERG1	TCRG1_HUMAN	Transcription elongation regulator 1	0.842874647432507	0.255501939715224	2.32303529510369	0.543370387438637	9.93151836583459	35
O14786	NRP1	NRP1_HUMAN	Neuropilin-1	-0.00715229147238709	0.963789324506791	0.992873225293575	0.72910964296542	1.35205623875094	35
O14818	PSMA7	PSA7_HUMAN	Proteasome subunit alpha type-7	0.176438809446898	0.80203511233631	1.19296142655664	0.300329271582346	4.73865553548563	35
O14828	SCAMP3	SCAM3_HUMAN	Secretory carrier-associated membrane protein 3	0.402339633800324	0.254267731907389	1.49531910735357	0.748740784825219	2.98631953559017	35
O14841	OPLAH	OPLA_HUMAN	5-oxoprolinase	-0.0914623230365832	0.696699919824496	0.912595699339058	0.576159233776339	1.44548739589487	35
O14874	BCKDK	BCKD_HUMAN	[3-methyl-2-oxobutanoate dehydrogenase [lipoamide]] kinase, mitochondrial	-0.170223469204993	0.31479377909218	0.843476304554641	0.605243283807418	1.17548148881488	35
O14879	IFIT3	IFIT3_HUMAN	Interferon-induced protein with tetratricopeptide repeats 3	0.0121810414796646	0.954723808824896	1.01225553251763	0.664764613470716	1.54138960219743	35
O14908	GIPC1	GIPC1_HUMAN	PDZ domain-containing protein GIPC1	0.126777547850187	0.430275303048518	1.1351644699159	0.828396341766425	1.55553363624434	35
O14920	IKBKB	IKKB_HUMAN	Inhibitor of nuclear factor kappa-B kinase subunit beta	0.0272640669242399	0.9571144331805	1.02763913244225	0.380433848560222	2.77588913426952	35
O14936	CASK	CSKP_HUMAN	Peripheral plasma membrane protein CASK	-1.35375286212301	0.00550222749677368	0.258269190975957	0.0993074351198111	0.671681580809134	35
O14939	PLD2	PLD2_HUMAN	Phospholipase D2	1.02591678344994	0.0475796529207085	2.78965179518108	1.01100733110039	7.69742898885496	35
O14949	UQCRQ	QCR8_HUMAN	Cytochrome b-c1 complex subunit 8	-0.224918924016462	0.193051816216306	0.798580961871704	0.569154496665979	1.12048935113343	35
O14974	PPP1R12A	MYPT1_HUMAN	Protein phosphatase 1 regulatory subunit 12A	-0.305864155496826	0.303375484603492	0.736486660325412	0.41134363397814	1.3186361864691	35
O14976	GAK	GAK_HUMAN	Cyclin-G-associated kinase	0.239690850299111	0.446252386574729	1.27085620476946	0.685856853664037	2.35482883137035	35
O14979	HNRNPDL	HNRDL_HUMAN	Heterogeneous nuclear ribonucleoprotein D-like	-0.385072322352616	0.143853254268198	0.680401426193252	0.405982008325141	1.1403118642515	35
O14980	XPO1	XPO1_HUMAN	Exportin-1	-0.362796293180304	0.650535407102295	0.695728143632457	0.14479766410382	3.34285537572768	35
O15020	SPTBN2	SPTN2_HUMAN	Spectrin beta chain, non-erythrocytic 2	0.211774962382642	0.395190750487357	1.23586973660185	0.758505350040603	2.01366279851101	35
O15027	SEC16A	SC16A_HUMAN	Protein transport protein Sec16A	-0.259266313752154	0.583965163501393	0.771617503326017	0.305066352942301	1.95168547988537	35
O15031	PLXNB2	PLXB2_HUMAN	Plexin-B2	-0.410258882767223	0.505106885640112	0.663478464760192	0.198544335497411	2.21715553907747	35
O15061	SYNM	SYNEM_HUMAN	Synemin	-0.0891695667060386	0.395660577556067	0.91469045937548	0.744586422161357	1.12365551072488	35
O15067	PFAS	PUR4_HUMAN	Phosphoribosylformylglycinamidine synthase	0.452783696705465	0.331119589515899	1.57268397299623	0.631062409944392	3.91931897692519	35
O15111	CHUK	IKKA_HUMAN	Inhibitor of nuclear factor kappa-B kinase subunit alpha	0.077520743456047	0.859068652886705	1.08060464770109	0.459241681600695	2.54268384473102	35
O15116	LSM1	LSM1_HUMAN	U6 snRNA-associated Sm-like protein LSm1	0.00155176534472757	0.992835932121956	1.00155296995558	0.713784385166771	1.4053380439143	35
O15117	FYB1	FYB1_HUMAN	FYN-binding protein 1	-0.112726674383793	0.683741460378292	0.893394814435853	0.519393381167901	1.53670478562155	35
O15118	NPC1	NPC1_HUMAN	NPC intracellular cholesterol transporter 1	0.700243879305965	0.0198420221179063	2.01424387997413	1.11743609269961	3.63079234196875	35
O15126	SCAMP1	SCAM1_HUMAN	Secretory carrier-associated membrane protein 1	0.151041688564456	0.59925021393867	1.16304514275358	0.662110469420074	2.04297329004249	35
O15127	SCAMP2	SCAM2_HUMAN	Secretory carrier-associated membrane protein 2	0.247452262684306	0.241354375792083	1.28075822096485	0.84661729743883	1.93752434013736	35
O15143	ARPC1B	ARC1B_HUMAN	Actin-related protein 2/3 complex subunit 1B	0.307844262091503	0.48738354978418	1.36048909271161	0.570661225192656	3.24348403163782	35
O15144	ARPC2	ARPC2_HUMAN	Actin-related protein 2/3 complex subunit 2	0.23888191475338	0.644164852381564	1.26982857970916	0.460798945825661	3.49928018814577	35
O15145	ARPC3	ARPC3_HUMAN	Actin-related protein 2/3 complex subunit 3	0.0142951006608126	0.889693064417415	1.01439776422428	0.828847453945756	1.24148637866305	35
O15160	POLR1C	RPAC1_HUMAN	DNA-directed RNA polymerases I and III subunit RPAC1	0.263901370117942	0.43433734336013	1.30199977388372	0.671860885619573	2.52314645409068	35
O15173	PGRMC2	PGRC2_HUMAN	Membrane-associated progesterone receptor component 2	-0.34590813070845	0.0502942697974387	0.707577488763237	0.500443765978997	1.00044387929392	35
O15195	VILL	VILL_HUMAN	Villin-like protein	-0.048155475085109	0.802544122028934	0.952985610040056	0.653375634945129	1.38998383834697	35
O15212	PFDN6	PFD6_HUMAN	Prefoldin subunit 6	0.0806731481610883	0.558915575466914	1.08401652586167	0.827071302121732	1.42078660609632	35
O15228	GNPAT	GNPAT_HUMAN	Dihydroxyacetone phosphate acyltransferase	0.0382142780027494	0.901905927875512	1.03895383398088	0.565829554762857	1.90768591010762	35
O15230	LAMA5	LAMA5_HUMAN	Laminin subunit alpha-5	-0.244508483916041	0.224680070236149	0.78308934467293	0.527713388915078	1.1620492006106	35
O15231	ZNF185	ZN185_HUMAN	Zinc finger protein 185	-0.0232234559933683	0.841433626763104	0.977044133010986	0.778224026417888	1.226658655407	35
O15247	CLIC2	CLIC2_HUMAN	Chloride intracellular channel protein 2	-0.218058423943938	0.275265615840177	0.804078462859194	0.543464467356807	1.18966779480271	35
O15258	RER1	RER1_HUMAN	Protein RER1	-0.026901063320389	0.897797638285115	0.973457547417649	0.645718105712374	1.46754379076756	35
O15260	SURF4	SURF4_HUMAN	Surfeit locus protein 4	-0.00831030482703549	0.935864377575937	0.991724130301297	0.809998573559846	1.21422034893151	35
O15264	MAPK13	MK13_HUMAN	Mitogen-activated protein kinase 13	0.115045723313283	0.594809783432196	1.12192473451531	0.734257456531907	1.71426942786867	35
O15269	SPTLC1	SPTC1_HUMAN	Serine palmitoyltransferase 1	0.576530823866509	0.0110742579960112	1.77985308408461	1.14078621684597	2.77692433003269	35
O15270	SPTLC2	SPTC2_HUMAN	Serine palmitoyltransferase 2	0.627484836026968	0.0791839579355209	1.87289401473302	0.92950122702024	3.77377876268946	35
O15294	OGT	OGT1_HUMAN	UDP-N-acetylglucosamine--peptide N-acetylglucosaminyltransferase 110 kDa subunit	-0.634526870501755	0.0329889823730102	0.530186275752047	0.295882508096395	0.950030769998228	35
O15305	PMM2	PMM2_HUMAN	Phosphomannomutase 2	-0.0361420944504367	0.839813459926966	0.964503233188736	0.679368116666486	1.36931137038951	35
O15321	TM9SF1	TM9S1_HUMAN	Transmembrane 9 superfamily member 1	0.151430631935328	0.591264273514725	1.16349758943425	0.669474674947495	2.02207296448589	35
O15327	INPP4B	INP4B_HUMAN	Inositol polyphosphate 4-phosphatase type II	0.343751405682965	0.164891253835083	1.41022801725782	0.86816799004093	2.29073529947258	35
O15355	PPM1G	PPM1G_HUMAN	Protein phosphatase 1G	0.360420292117297	0.313457008581466	1.43393195822808	0.711494385517762	2.88991860326701	35
O15357	INPPL1	SHIP2_HUMAN	Phosphatidylinositol 3,4,5-trisphosphate 5-phosphatase 2	0.05244025865617	0.930519004149744	1.05383960240388	0.324214128327802	3.42544574884133	35
O15371	EIF3D	EIF3D_HUMAN	Eukaryotic translation initiation factor 3 subunit D	0.48309465656209	0.54402289069205	1.62108334392616	0.34046153529987	7.71867284696409	35
O15372	EIF3H	EIF3H_HUMAN	Eukaryotic translation initiation factor 3 subunit H	-0.267077250515249	0.272965632880845	0.765613925110663	0.474935762531291	1.23419781908872	35
O15382	BCAT2	BCAT2_HUMAN	Branched-chain-amino-acid aminotransferase, mitochondrial	-0.380687475658328	0.332367219958347	0.683391432707067	0.316507624168749	1.47555323990685	35
O15438	ABCC3	MRP3_HUMAN	ATP-binding cassette sub-family C member 3	0.00240018264109357	0.992600010987059	1.00240306538536	0.603615192080504	1.66465642130484	35
O15439	ABCC4	MRP4_HUMAN	ATP-binding cassette sub-family C member 4	0.246119861248438	0.426814408968167	1.27905287322841	0.697035631922967	2.34704823912741	35
O15460	P4HA2	P4HA2_HUMAN	Prolyl 4-hydroxylase subunit alpha-2	0.158851814314625	0.410490371108342	1.17216423584964	0.802970335509102	1.71110803854772	35
O15484	CAPN5	CAN5_HUMAN	Calpain-5	0.0953853986549182	0.720392351292002	1.10008274384756	0.652514223638961	1.85464469504159	35
O15498	YKT6	YKT6_HUMAN	Synaptobrevin homolog YKT6	-0.919979475840362	0.318974723954222	0.398527220436869	0.0652638139029784	2.4335682506273	35
O15511	ARPC5	ARPC5_HUMAN	Actin-related protein 2/3 complex subunit 5	-0.0270192695857034	0.807887133652094	0.973342485437184	0.782851983032559	1.2101848299433	35
O15533	TAPBP	TPSN_HUMAN	Tapasin	0.078705800480233	0.462542663906184	1.08188598490809	0.876982914624944	1.33466372585048	35
O43143	DHX15	DHX15_HUMAN	ATP-dependent RNA helicase DHX15	1.57184361640976	0.0386383006580094	4.81551798299334	1.08559596722393	21.3608139166466	35
O43148	RNMT	MCES_HUMAN	mRNA cap guanine-N7 methyltransferase	0.11129894993194	0.464181868458015	1.11772900192217	0.829677649594234	1.50578736494702	35
O43149	ZZEF1	ZZEF1_HUMAN	Zinc finger ZZ-type and EF-hand domain-containing protein 1	-0.841956251647911	0.0368593665410588	0.430866814528731	0.195432173783346	0.949926556452988	35
O43172	PRPF4	PRP4_HUMAN	U4/U6 small nuclear ribonucleoprotein Prp4	-0.0102486982190539	0.977158718351003	0.989803640733891	0.490746063796338	1.99637107556435	35
O43175	PHGDH	SERA_HUMAN	D-3-phosphoglycerate dehydrogenase	0.287430374898627	0.143576341945738	1.33299777882669	0.906883262336503	1.95932944420973	35
O43237	DYNC1LI2	DC1L2_HUMAN	Cytoplasmic dynein 1 light intermediate chain 2	-0.429156186368895	0.131103344405759	0.651058234817967	0.372960414966062	1.13651960936085	35
O43242	PSMD3	PSMD3_HUMAN	26S proteasome non-ATPase regulatory subunit 3	0.150389644335823	0.8589116807065	1.16228703306799	0.221397814681657	6.10173659202755	35
O43252	PAPSS1	PAPS1_HUMAN	Bifunctional 3'-phosphoadenosine 5'-phosphosulfate synthase 1	-0.379498539197018	0.253341570723808	0.684204424901022	0.356771133659407	1.31214566114826	35
O43290	SART1	SNUT1_HUMAN	U4/U6.U5 tri-snRNP-associated protein 1	-0.0816209942787739	0.869295504910407	0.92162119221607	0.348612968625397	2.43647167026216	35
O43291	SPINT2	SPIT2_HUMAN	Kunitz-type protease inhibitor 2	-0.337579163510084	0.200258792401729	0.713495489663364	0.425641003849997	1.19602155141371	35
O43293	DAPK3	DAPK3_HUMAN	Death-associated protein kinase 3	0.019412297838764	0.904757965233885	1.01960194164544	0.741879331913359	1.40129004096392	35
O43294	TGFB1I1	TGFI1_HUMAN	Transforming growth factor beta-1-induced transcript 1 protein	-0.036932608727864	0.74871139112262	0.963741080898099	0.76881775881682	1.20808456927428	35
O43310	CTIF	CTIF_HUMAN	CBP80/20-dependent translation initiation factor	-0.220839914815126	0.529146589964605	0.801845033526628	0.403072480645767	1.59513608262522	35
O43314	PPIP5K2	VIP2_HUMAN	Inositol hexakisphosphate and diphosphoinositol-pentakisphosphate kinase 2	-0.231250216973037	0.589023720413423	0.793540883794031	0.342940961350882	1.8361969120636	35
O43390	HNRNPR	HNRPR_HUMAN	Heterogeneous nuclear ribonucleoprotein R	0.811476364345947	0.228385180530484	2.25122916891524	0.601140103970415	8.4307014912188	35
O43395	PRPF3	PRPF3_HUMAN	U4/U6 small nuclear ribonucleoprotein Prp3	0.0728869119443614	0.839243684749233	1.07560889151834	0.531890265794269	2.1751375460607	35
O43396	TXNL1	TXNL1_HUMAN	Thioredoxin-like protein 1	-0.220973757934466	0.0624108338406617	0.801737719267911	0.635462013963528	1.01152131263947	35
O43399	TPD52L2	TPD54_HUMAN	Tumor protein D54	-0.055447952675356	0.608935845981527	0.946061262346707	0.765003717823646	1.16997066976265	35
O43402	EMC8	EMC8_HUMAN	ER membrane protein complex subunit 8	0.0601723455793631	0.776851875759465	1.06201956515093	0.700516063630647	1.61007807717892	35
O43414	ERI3	ERI3_HUMAN	ERI1 exoribonuclease 3	-0.281816033864606	0.352732983420081	0.75441245811229	0.416367681693242	1.36691242375132	35
O43432	EIF4G3	IF4G3_HUMAN	Eukaryotic translation initiation factor 4 gamma 3	-0.257878704131071	0.432514201863323	0.772688950400643	0.405827456897519	1.47118733324645	35
O43488	AKR7A2	ARK72_HUMAN	Aflatoxin B1 aldehyde reductase member 2	-0.0685668310615912	0.411277328894818	0.933731055780574	0.792845760504315	1.09965106450785	35
O43491	EPB41L2	E41L2_HUMAN	Band 4.1-like protein 2	-0.713499319433151	0.163104915920891	0.48992678400824	0.179752836750282	1.33532387042164	35
O43493	TGOLN2	TGON2_HUMAN	Trans-Golgi network integral membrane protein 2	-0.0602728342636982	0.721185704655729	0.94150762299975	0.67618218829525	1.31094344026049	35
O43516	WIPF1	WIPF1_HUMAN	WAS/WASL-interacting protein family member 1	-0.0179446786300895	0.909609819467699	0.98221536835504	0.720552611571702	1.3388988039728	35
O43556	SGCE	SGCE_HUMAN	Epsilon-sarcoglycan	-0.193835550717468	0.299402074902469	0.82379336535792	0.571244393464444	1.18799504480383	35
O43592	XPOT	XPOT_HUMAN	Exportin-T	-0.116412999776979	0.602974084912356	0.890107533162044	0.574023995639712	1.38024094220811	35
O43615	TIMM44	TIM44_HUMAN	Mitochondrial import inner membrane translocase subunit TIM44	0.548132689130166	0.422815520506786	1.7300195155835	0.452857726963762	6.60906802753809	35
O43633	CHMP2A	CHM2A_HUMAN	Charged multivesicular body protein 2a	0.0260064059948589	0.866725398496842	1.02634752322934	0.757506859577359	1.39060026337811	35
O43639	NCK2	NCK2_HUMAN	Cytoplasmic protein NCK2	0.206495285301643	0.543746894079872	1.22936193813269	0.631225201048967	2.39428142668867	35
O43676	NDUFB3	NDUB3_HUMAN	NADH dehydrogenase [ubiquinone] 1 beta subcomplex subunit 3	-0.477023036723374	0.0826724178016649	0.620628231887859	0.362120584489543	1.06367718023876	35
O43678	NDUFA2	NDUA2_HUMAN	NADH dehydrogenase [ubiquinone] 1 alpha subcomplex subunit 2	0.0876365553892775	0.583469920139849	1.09159131694298	0.798023302094274	1.49315389675743	35
O43681	GET3	GET3_HUMAN	ATPase GET3	0.471490233580744	0.550837092373343	1.6023803358064	0.340376210844375	7.54348470537793	35
O43684	BUB3	BUB3_HUMAN	Mitotic checkpoint protein BUB3	-0.0471980879557431	0.724903479389081	0.953898423085587	0.733398745271902	1.2406923347378	35
O43707	ACTN4	ACTN4_HUMAN	Alpha-actinin-4	-0.420903721122665	0.608315240578168	0.65645330095357	0.131251806527431	3.28323813389018	35
O43708	GSTZ1	MAAI_HUMAN	Maleylacetoacetate isomerase	-0.427490405216724	0.0529744834240864	0.652143659143196	0.422964448636129	1.00550141632955	35
O43709	BUD23	BUD23_HUMAN	Probable 18S rRNA (guanine-N(7))-methyltransferase	0.276143732040379	0.42337443428054	1.318037294603	0.670383553552614	2.59138563402729	35
O43719	HTATSF1	HTSF1_HUMAN	HIV Tat-specific factor 1	-0.255273985320892	0.394964735085513	0.774704211298765	0.430225269262615	1.39500549568531	35
O43747	AP1G1	AP1G1_HUMAN	AP-1 complex subunit gamma-1	-0.226169193287601	0.420648053278875	0.797583144534717	0.45995413685921	1.38304848563762	35
O43760	SYNGR2	SNG2_HUMAN	Synaptogyrin-2	0.102240396866447	0.273691112957122	1.10764971524526	0.922351906845776	1.33017331300217	35
O43772	SLC25A20	MCAT_HUMAN	Mitochondrial carnitine/acylcarnitine carrier protein	0.140887798846137	0.438330760533085	1.15129546405808	0.806212020611817	1.64408519306725	35
O43776	NARS1	SYNC_HUMAN	Asparagine--tRNA ligase, cytoplasmic	-0.187355921163186	0.743930668142793	0.829148572336634	0.269410440756597	2.5518214998542	35
O43795	MYO1B	MYO1B_HUMAN	Unconventional myosin-Ib	1.3557389422756	0.0149114401019016	3.87962671788209	1.30248331411958	11.5560048308785	35
O43809	NUDT21	CPSF5_HUMAN	Cleavage and polyadenylation specificity factor subunit 5	0.0118047221369883	0.940096734386627	1.01187467284794	0.743729680309968	1.37669691106639	35
O43815	STRN	STRN_HUMAN	Striatin	0.286980270964473	0.264859006831056	1.33239792629034	0.804537995556747	2.20658843185435	35
O43818	RRP9	U3IP2_HUMAN	U3 small nucleolar RNA-interacting protein 2	0.180668902743327	0.286635964610062	1.1980184529961	0.859282011161618	1.67028774613695	35
O43823	AKAP8	AKAP8_HUMAN	A-kinase anchor protein 8	0.210694777314666	0.385459867447683	1.23453548931314	0.767110438214666	1.98677765084348	35
O43837	IDH3B	IDH3B_HUMAN	Isocitrate dehydrogenase [NAD] subunit beta, mitochondrial	-0.559246871833563	0.0710414972056794	0.571639419519871	0.311475310621209	1.04910923853739	35
O43847	NRDC	NRDC_HUMAN	Nardilysin	0.042577036255218	0.899002653869239	1.0434964403355	0.540688192438651	2.01388681354716	35
O43852	CALU	CALU_HUMAN	Calumenin	0.018431825341764	0.973996307084031	1.01860273990873	0.336271773717075	3.08545534548052	35
O43866	CD5L	CD5L_HUMAN	CD5 antigen-like	-0.0741162327786921	0.568807700376814	0.928563758022781	0.719604811573412	1.19820023274737	35
O60216	RAD21	RAD21_HUMAN	Double-strand-break repair protein rad21 homolog	0.0330772031293096	0.870177151112846	1.03363033565746	0.695170080199354	1.53687809821299	35
O60218	AKR1B10	AK1BA_HUMAN	Aldo-keto reductase family 1 member B10	-0.135946377474553	0.342962039531482	0.872889437769888	0.659077399767949	1.15606447867655	35
O60231	DHX16	DHX16_HUMAN	Pre-mRNA-splicing factor ATP-dependent RNA helicase DHX16	0.0752304801795365	0.818345296676088	1.07813261044865	0.567359050769911	2.04873778630212	35
O60234	GMFG	GMFG_HUMAN	Glia maturation factor gamma	0.085556785784476	0.815409732070836	1.08932341767259	0.531135078820664	2.23413130784862	35
O60240	PLIN1	PLIN1_HUMAN	Perilipin-1	0.299366645546889	0.256718238856609	1.34900413917174	0.804153845223736	2.26301494211742	35
O60256	PRPSAP2	KPRB_HUMAN	Phosphoribosyl pyrophosphate synthase-associated protein 2	0.0343304253213238	0.891404278265633	1.03492651616389	0.632224398595975	1.69413407049417	35
O60264	SMARCA5	SMCA5_HUMAN	SWI/SNF-related matrix-associated actin-dependent regulator of chromatin subfamily A member 5	0.0085699469100586	0.963476525551868	1.00860677403207	0.698904525921586	1.45554591062629	35
O60271	SPAG9	JIP4_HUMAN	C-Jun-amino-terminal kinase-interacting protein 4	0.334748156346114	0.564192354455219	1.39758836713656	0.447952281453064	4.36040472351092	35
O60313	OPA1	OPA1_HUMAN	Dynamin-like 120 kDa protein, mitochondrial	-0.518545154332901	0.452530083432262	0.595386113092575	0.153895689290194	2.30340840148582	35
O60331	PIP5K1C	PI51C_HUMAN	Phosphatidylinositol 4-phosphate 5-kinase type-1 gamma	-0.287621067060414	0.285495489598914	0.750045755439176	0.44244998072588	1.27148527462783	35
O60343	TBC1D4	TBCD4_HUMAN	TBC1 domain family member 4	-0.261580688409443	0.430839099561651	0.769833756256898	0.4015585447135	1.47585954794074	35
O60437	PPL	PEPL_HUMAN	Periplakin	0.0869075399501691	0.595883746407506	1.09079582001973	0.791139465244131	1.50395167128384	35
O60443	GSDME	GSDME_HUMAN	Gasdermin-E	-0.251583741157848	0.458875001743033	0.777568340410179	0.399597226713086	1.51305485521389	35
O60462	NRP2	NRP2_HUMAN	Neuropilin-2	0.164931170526681	0.259774990507524	1.17931194449782	0.885219230103178	1.57110986198652	35
O60488	ACSL4	ACSL4_HUMAN	Long-chain-fatty-acid--CoA ligase 4	0.235594681102067	0.250600189394639	1.26566120978256	0.846775068713411	1.89176365381443	35
O60493	SNX3	SNX3_HUMAN	Sorting nexin-3	-0.534793680327277	0.189905557812167	0.585790137707247	0.263314998122571	1.30319232813067	35
O60496	DOK2	DOK2_HUMAN	Docking protein 2	0.0911520958588865	0.753218603057258	1.09543560380769	0.620585651683506	1.93362376141672	35
O60502	OGA	OGA_HUMAN	Protein O-GlcNAcase	0.115460084346584	0.750738719414527	1.12238971273537	0.550506202286205	2.28836416741993	35
O60504	SORBS3	VINEX_HUMAN	Vinexin	0.0549167852427809	0.845882221386131	1.05645269856276	0.607239591503493	1.83797683800089	35
O60506	SYNCRIP	HNRPQ_HUMAN	Heterogeneous nuclear ribonucleoprotein Q	0.377352038706339	0.465090780590875	1.45841763846882	0.529874945902102	4.01412073668781	35
O60547	GMDS	GMDS_HUMAN	GDP-mannose 4,6 dehydratase	-0.29543555100598	0.00403150888331978	0.744207376594316	0.608478439793348	0.910212397279829	35
O60568	PLOD3	PLOD3_HUMAN	Multifunctional procollagen lysine hydroxylase and glycosyltransferase LH3	0.261894419798877	0.220187441866026	1.29938934539844	0.854894698512874	1.97499490156162	35
O60610	DIAPH1	DIAP1_HUMAN	Protein diaphanous homolog 1	1.15222283350322	0.0560976613122165	3.1652208547812	0.970474428973526	10.3234281712487	35
O60645	EXOC3	EXOC3_HUMAN	Exocyst complex component 3	-0.149732255868214	0.812082753258318	0.860938456788433	0.250537352922785	2.95850106872362	35
O60662	KLHL41	KLH41_HUMAN	Kelch-like protein 41	0.129905453685126	0.704799162817086	1.13872071638754	0.581494052328608	2.22991940285124	35
O60664	PLIN3	PLIN3_HUMAN	Perilipin-3	0.226524284114649	0.601303552331255	1.25423306740369	0.536250725566267	2.93351693968846	35
O60701	UGDH	UGDH_HUMAN	UDP-glucose 6-dehydrogenase	0.626609881246388	0.0809299005431211	1.87125603384541	0.925830807728226	3.78211560360037	35
O60716	CTNND1	CTND1_HUMAN	Catenin delta-1	-0.180361225507731	0.633016076730239	0.834968544993145	0.39824009638253	1.75063354358548	35
O60749	SNX2	SNX2_HUMAN	Sorting nexin-2	-0.527346575441077	0.502881169177801	0.590168862478616	0.126174655395256	2.76045363586068	35
O60762	DPM1	DPM1_HUMAN	Dolichol-phosphate mannosyltransferase subunit 1	-0.105060844389399	0.546516646292198	0.900269744556913	0.639830075426864	1.26672009349334	35
O60763	USO1	USO1_HUMAN	General vesicular transport factor p115	-1.21661404901291	0.097264978132698	0.296231496068174	0.0703284487114053	1.24776105360842	35
O60784	TOM1	TOM1_HUMAN	Target of Myb1 membrane trafficking protein	0.00397021998645591	0.979846966925463	1.00397811175038	0.737804667392439	1.3661773819299	35
O60825	PFKFB2	F262_HUMAN	6-phosphofructo-2-kinase/fructose-2,6-bisphosphatase 2	-0.135038035714043	0.47902694734512	0.873682679911464	0.601135601809229	1.26979906510265	35
O60826	CCDC22	CCD22_HUMAN	Coiled-coil domain-containing protein 22	0.559403584911734	0.455000905166142	1.74962868410712	0.403271733687728	7.59091271847192	35
O60828	PQBP1	PQBP1_HUMAN	Polyglutamine-binding protein 1	0.121530377869309	0.50244844603891	1.12922366881316	0.791643340949565	1.61075831532712	35
O60831	PRAF2	PRAF2_HUMAN	PRA1 family protein 2	0.107439453942337	0.45558046526723	1.11342344530556	0.839640457427274	1.47647931634296	35
O60832	DKC1	DKC1_HUMAN	H/ACA ribonucleoprotein complex subunit DKC1	0.181917815078702	0.660308542994227	1.19951560773296	0.532925326828237	2.69988612055346	35
O60841	EIF5B	IF2P_HUMAN	Eukaryotic translation initiation factor 5B	1.26185506428487	0.11243694849076	3.5319674405605	0.743621717370405	16.7757257618738	35
O60869	EDF1	EDF1_HUMAN	Endothelial differentiation-related factor 1	-0.311155744339927	0.0314315852321108	0.732599768716382	0.551781915001821	0.972671279234525	35
O60879	DIAPH2	DIAP2_HUMAN	Protein diaphanous homolog 2	-0.741702841471801	0.0175553318454036	0.476302157502674	0.258250247461651	0.878464773883285	35
O60884	DNAJA2	DNJA2_HUMAN	DnaJ homolog subfamily A member 2	0.0238517345442563	0.90724591889151	1.02413846227757	0.685656683176203	1.52971540371719	35
O60925	PFDN1	PFD1_HUMAN	Prefoldin subunit 1	-0.116789297262292	0.581607689333404	0.889772650947276	0.587315968128885	1.34798883962918	35
O75027	ABCB7	ABCB7_HUMAN	Iron-sulfur clusters transporter ABCB7, mitochondrial	0.0287030069682454	0.946838986235695	1.02911890793949	0.44262987214545	2.39271181934721	35
O75083	WDR1	WDR1_HUMAN	WD repeat-containing protein 1	-0.0728024036296887	0.891029197197893	0.929784533924658	0.328138162520015	2.63455878733021	35
O75110	ATP9A	ATP9A_HUMAN	Probable phospholipid-transporting ATPase IIA	0.188840513951724	0.458210141302712	1.20784830216816	0.73336583719854	1.98931753710195	35
O75112	LDB3	LDB3_HUMAN	LIM domain-binding protein 3	-0.16307145455398	0.142783121194289	0.849530483424006	0.683066599842015	1.05656175025034	35
O75116	ROCK2	ROCK2_HUMAN	Rho-associated protein kinase 2	-0.363039518195963	0.285809474167722	0.695558945721244	0.357121472798752	1.35472740740371	35
O75122	CLASP2	CLAP2_HUMAN	CLIP-associating protein 2	-0.251876480277436	0.599112392190915	0.77734074905286	0.30392132789388	1.98820742303762	35
O75131	CPNE3	CPNE3_HUMAN	Copine-3	0.382270074575087	0.625743667432086	1.46560785510556	0.315401111152921	6.81039574367787	35
O75146	HIP1R	HIP1R_HUMAN	Huntingtin-interacting protein 1-related protein	-0.123178645430496	0.401414248358674	0.88410570700759	0.663053818629978	1.17885287619404	35
O75152	ZC3H11A	ZC11A_HUMAN	Zinc finger CCCH domain-containing protein 11A	0.270531567987345	0.377651634865908	1.31066097100736	0.718578083442924	2.39059918539582	35
O75153	CLUH	CLU_HUMAN	Clustered mitochondria protein homolog	-0.110209620961206	0.557336024276799	0.895646369364531	0.619825285121251	1.29420731650039	35
O75157	TSC22D2	T22D2_HUMAN	TSC22 domain family protein 2	-0.18576496775342	0.583883089899656	0.830468758984256	0.427198998749694	1.61441941967881	35
O75165	DNAJC13	DJC13_HUMAN	DnaJ homolog subfamily C member 13	1.7595993334221	0.0107018194801753	5.81010901148627	1.50434852795837	22.439857584843	35
O75175	CNOT3	CNOT3_HUMAN	CCR4-NOT transcription complex subunit 3	-0.116528761640602	0.500497400409765	0.89000449861903	0.634107510828198	1.24916988686595	35
O75223	GGCT	GGCT_HUMAN	Gamma-glutamylcyclotransferase	-0.273612303207018	0.365366875604666	0.76062691071775	0.420607835179628	1.37551716567749	35
O75251	NDUFS7	NDUS7_HUMAN	NADH dehydrogenase [ubiquinone] iron-sulfur protein 7, mitochondrial	-0.222837008803356	0.247060509135492	0.800245271599848	0.548726630916085	1.1670519683887	35
O75298	RTN2	RTN2_HUMAN	Reticulon-2	0.0140615608075748	0.942276660205821	1.01416088958021	0.6931160820169	1.48391061272336	35
O75306	NDUFS2	NDUS2_HUMAN	NADH dehydrogenase [ubiquinone] iron-sulfur protein 2, mitochondrial	-0.474648738061753	0.356262166714491	0.622103539385441	0.226936255935371	1.70538115260926	35
O75312	ZPR1	ZPR1_HUMAN	Zinc finger protein ZPR1	0.0893842906251095	0.629772803719592	1.09350079769807	0.760297677352284	1.57273135271235	35
O75323	NIPSNAP2	NIPS2_HUMAN	Protein NipSnap homolog 2	-0.704033377169586	0.0549750486985572	0.494586421796685	0.240973591777437	1.01511425721527	35
O75339	CILP	CILP1_HUMAN	Cartilage intermediate layer protein 1	0.0537137679180241	0.633338860767608	1.05518253183308	0.846218461791746	1.31574791352128	35
O75340	PDCD6	PDCD6_HUMAN	Programmed cell death protein 6	0.136343540040728	0.240576488837746	1.14607554881354	0.912683170254205	1.43915129192359	35
O75347	TBCA	TBCA_HUMAN	Tubulin-specific chaperone A	-0.19265120950839	0.628985073621265	0.824769595769121	0.377510203124233	1.80192450555118	35
O75351	VPS4B	VPS4B_HUMAN	Vacuolar protein sorting-associated protein 4B	0.440355895918974	0.594458150321835	1.55325991901986	0.307033155453761	7.85783663157812	35
O75363	BCAS1	BCAS1_HUMAN	Breast carcinoma-amplified sequence 1	-0.140544032857641	0.432581756638635	0.8688854045831	0.611678888569744	1.23424538659953	35
O75367	MACROH2A1	H2AY_HUMAN	Core histone macro-H2A.1	0.377549270491842	0.396134335075353	1.45870531315202	0.609868847010048	3.48898160817663	35
O75368	SH3BGRL	SH3L1_HUMAN	Adapter SH3BGRL	-0.278979171293784	0.364482789764616	0.75655566112654	0.413983441675775	1.38260715468637	35
O75369	FLNB	FLNB_HUMAN	Filamin-B	0.831545379446153	0.00869722136279096	2.29686552776925	1.23413397878743	4.27473138519216	35
O75390	CS	CISY_HUMAN	Citrate synthase, mitochondrial	-0.473524406004698	0.368747875783083	0.62280338369255	0.221775703989385	1.74899255311328	35
O75396	SEC22B	SC22B_HUMAN	Vesicle-trafficking protein SEC22b	-0.335193948249284	0.568615918648465	0.715199361236247	0.225917510311782	2.26414555298001	35
O75400	PRPF40A	PR40A_HUMAN	Pre-mRNA-processing factor 40 homolog A	-0.220303273643852	0.411566986494476	0.802275452064424	0.474192639813983	1.35735109941324	35
O75410	TACC1	TACC1_HUMAN	Transforming acidic coiled-coil-containing protein 1	-0.722464631462739	0.0779708595160352	0.485554068187538	0.217439694709546	1.08426731121196	35
O75436	VPS26A	VP26A_HUMAN	Vacuolar protein sorting-associated protein 26A	-0.0480528426211817	0.889629485802337	0.953083422320573	0.48348832656548	1.87877961057509	35
O75439	PMPCB	MPPB_HUMAN	Mitochondrial-processing peptidase subunit beta	0.39129018363868	0.459103271236046	1.47888760013817	0.524858236948883	4.16704622291265	35
O75475	PSIP1	PSIP1_HUMAN	PC4 and SFRS1-interacting protein	-0.133918073887354	0.759455265535959	0.874661719302641	0.371157570938563	2.0612084546164	35
O75489	NDUFS3	NDUS3_HUMAN	NADH dehydrogenase [ubiquinone] iron-sulfur protein 3, mitochondrial	-1.15433560886581	0.108394270590975	0.315266927888745	0.0770293783387783	1.29032893636077	35
O75533	SF3B1	SF3B1_HUMAN	Splicing factor 3B subunit 1	1.48622913560499	0.0676134182992517	4.42039534033726	0.897930751923663	21.7610265858637	35
O75534	CSDE1	CSDE1_HUMAN	Cold shock domain-containing protein E1	-0.285976187519512	0.713617181934398	0.751280505586267	0.163127667060855	3.46000410747858	35
O75569	PRKRA	PRKRA_HUMAN	Interferon-inducible double-stranded RNA-dependent protein kinase activator A	0.635986475435359	0.41874819416513	1.88888456091175	0.404303427389867	8.82477031541537	35
O75594	PGLYRP1	PGRP1_HUMAN	Peptidoglycan recognition protein 1	-0.0353218450946997	0.776127999777049	0.965294690896327	0.756712440647036	1.23137111301605	35
O75636	FCN3	FCN3_HUMAN	Ficolin-3	-0.0530929051416445	0.752553471159995	0.948291907195686	0.681706970205479	1.31912622366437	35
O75643	SNRNP200	U520_HUMAN	U5 small nuclear ribonucleoprotein 200 kDa helicase	0.831393581424994	0.323044770800254	2.29651689458885	0.441520093047648	11.9450732371603	35
O75676	RPS6KA4	KS6A4_HUMAN	Ribosomal protein S6 kinase alpha-4	0.162895341335956	0.618907900493859	1.17691350904707	0.619413599891293	2.23618824000727	35
O75683	SURF6	SURF6_HUMAN	Surfeit locus protein 6	-0.0242052005135063	0.890395207132493	0.976085395981886	0.691790937165026	1.37721188449429	35
O75688	PPM1B	PPM1B_HUMAN	Protein phosphatase 1B	-0.117608021078262	0.583732464976039	0.889044471016948	0.583747083275621	1.35401117040376	35
O75691	UTP20	UTP20_HUMAN	Small subunit processome component 20 homolog	0.32596974537425	0.264733786341836	1.38537345428335	0.781230545481933	2.45671347457236	35
O75694	NUP155	NU155_HUMAN	Nuclear pore complex protein Nup155	0.273524163758786	0.432238696182015	1.31458912424278	0.664258515159436	2.60161447108073	35
O75718	CRTAP	CRTAP_HUMAN	Cartilage-associated protein	0.0172590084969782	0.938356548508859	1.01740880572713	0.656950524851993	1.575644799438	35
O75746	SLC25A12	S2512_HUMAN	Electrogenic aspartate/glutamate antiporter SLC25A12, mitochondrial	-0.361818016121887	0.161693756070831	0.696409091537818	0.419550263170666	1.15596548339965	35
O75792	RNASEH2A	RNH2A_HUMAN	Ribonuclease H2 subunit A	0.0145161496833459	0.95995143955487	1.01462202064344	0.575753570866685	1.78801816760758	35
O75821	EIF3G	EIF3G_HUMAN	Eukaryotic translation initiation factor 3 subunit G	-0.0734146547850474	0.87984724170727	0.929215446499522	0.358687984237379	2.40722127296543	35
O75822	EIF3J	EIF3J_HUMAN	Eukaryotic translation initiation factor 3 subunit J	0.105118565328923	0.741433326868605	1.11084230993191	0.594940378457701	2.07410806564138	35
O75828	CBR3	CBR3_HUMAN	Carbonyl reductase [NADPH] 3	-0.12576850879414	0.295522064051134	0.881818956491292	0.696692724102586	1.11613720816308	35
O75832	PSMD10	PSD10_HUMAN	26S proteasome non-ATPase regulatory subunit 10	-0.10033093600613	0.726902694305286	0.904538024297455	0.515105950973665	1.58838979796949	35
O75843	AP1G2	AP1G2_HUMAN	AP-1 complex subunit gamma-like 2	-0.0195065994522967	0.936485588678542	0.98068242320044	0.606966291061665	1.58449987970844	35
O75844	ZMPSTE24	FACE1_HUMAN	CAAX prenyl protease 1 homolog	0.795775662993505	0.341809739525222	2.21615932307149	0.429567466425259	11.433273069089	35
O75874	IDH1	IDHC_HUMAN	Isocitrate dehydrogenase [NADP] cytoplasmic	-0.037810208500356	0.899032616511284	0.962895672963927	0.536943213217006	1.72675257679053	35
O75880	SCO1	SCO1_HUMAN	Protein SCO1 homolog, mitochondrial	0.036642066339573	0.747609082294223	1.03732166204168	0.829829041922352	1.29669627860723	35
O75884	RBBP9	RBBP9_HUMAN	Serine hydrolase RBBP9	-0.0493698330615837	0.71143255974488	0.951829046746097	0.732758414746368	1.2363945824398	35
O75888	TNFSF13	TNF13_HUMAN	Tumor necrosis factor ligand superfamily member 13	-0.158141009147347	0.437610384181529	0.85372938982716	0.572672549928771	1.27272360294781	35
O75900	MMP23B	MMP23_HUMAN	Matrix metalloproteinase-23	-0.223432902216712	0.240121154356042	0.799768552764346	0.550883788426924	1.16109740643716	35
O75911	DHRS3	DHRS3_HUMAN	Short-chain dehydrogenase/reductase 3	-0.198606227677049	0.244896789227634	0.819872672944865	0.586631621477374	1.14584890284112	35
O75915	ARL6IP5	PRAF3_HUMAN	PRA1 family protein 3	0.0586315464321512	0.631143656915803	1.06038446631356	0.834671137076486	1.34713561599538	35
O75923	DYSF	DYSF_HUMAN	Dysferlin	0.0197493774072398	0.965658485644829	1.01994568655939	0.415069563529996	2.50630085878586	35
O75935	DCTN3	DCTN3_HUMAN	Dynactin subunit 3	0.0752177649536368	0.686627314534284	1.07811890183611	0.748111458118574	1.55369945732348	35
O75937	DNAJC8	DNJC8_HUMAN	DnaJ homolog subfamily C member 8	-0.00787472693841703	0.964681056384903	0.992156197496692	0.700170139366825	1.40590674306859	35
O75947	ATP5PD	ATP5H_HUMAN	ATP synthase subunit d, mitochondrial	-0.170041648685251	0.0669198692480715	0.843629679797686	0.703322627582266	1.01192682948666	35
O75955	FLOT1	FLOT1_HUMAN	Flotillin-1	-0.817193807139229	0.221385466101498	0.441669326431399	0.119197183324814	1.63654700949428	35
O75962	TRIO	TRIO_HUMAN	Triple functional domain protein	0.432532738792427	0.24828956909887	1.54115593005086	0.739517152383841	3.2117735106949	35
O75976	CPD	CBPD_HUMAN	Carboxypeptidase D	-0.43616678593639	0.0753214486023476	0.646509888185693	0.399781941564803	1.04550754315181	35
O75995	SASH3	SASH3_HUMAN	SAM and SH3 domain-containing protein 3	0.0901291493737514	0.704817077879129	1.09431560475429	0.686479015952896	1.74444755772538	35
O76003	GLRX3	GLRX3_HUMAN	Glutaredoxin-3	0.490825695778852	0.271067476820699	1.63366457315612	0.681650931516918	3.91528833041595	35
O76021	RSL1D1	RL1D1_HUMAN	Ribosomal L1 domain-containing protein 1	0.0989666862551466	0.578439316883083	1.10402951958852	0.778713504417793	1.56524982963299	35
O76024	WFS1	WFS1_HUMAN	Wolframin	-0.310191306030768	0.298132877998036	0.733306656818804	0.408803184180034	1.31539741798575	35
O76074	PDE5A	PDE5A_HUMAN	cGMP-specific 3',5'-cyclic phosphodiesterase	-0.145265127490127	0.438903109540474	0.864792982320905	0.59864233243918	1.24927166313863	35
O76076	CCN5	CCN5_HUMAN	CCN family member 5	-0.531153578996963	0.105305094575303	0.587926358838687	0.309156862604444	1.11806479243378	35
O76094	SRP72	SRP72_HUMAN	Signal recognition particle subunit SRP72	-0.388005093511649	0.189288180774176	0.678408887771731	0.380095589542799	1.21084966958253	35
O94760	DDAH1	DDAH1_HUMAN	N(G),N(G)-dimethylarginine dimethylaminohydrolase 1	-0.761762700237907	0.0299729213891905	0.466842797407065	0.234651989008375	0.92878904803605	35
O94763	URI1	RMP_HUMAN	Unconventional prefoldin RPB5 interactor 1	0.0829251329814744	0.693727982150774	1.08646046544752	0.719069882657008	1.64155998109504	35
O94776	MTA2	MTA2_HUMAN	Metastasis-associated protein MTA2	0.487106807771446	0.327340604851028	1.62760044047102	0.614097514533065	4.31378263407515	35
O94804	STK10	STK10_HUMAN	Serine/threonine-protein kinase 10	0.469788001998027	0.272310081439177	1.59965503359708	0.691437287284682	3.70083632105151	35
O94811	TPPP	TPPP_HUMAN	Tubulin polymerization-promoting protein	-0.124240725017945	0.209289266712819	0.883167214847932	0.727464711900942	1.07219541597292	35
O94826	TOMM70	TOM70_HUMAN	Mitochondrial import receptor subunit TOM70	0.41107602716479	0.216548638325494	1.50844003461777	0.785913978847743	2.89521677852541	35
O94832	MYO1D	MYO1D_HUMAN	Unconventional myosin-Id	-0.374074497271202	0.492708366064414	0.687925661335433	0.236258810639889	2.00306483488193	35
O94855	SEC24D	SC24D_HUMAN	Protein transport protein Sec24D	-0.567690251530608	0.223363975685796	0.566833169899656	0.227302319169177	1.41353525856177	35
O94874	UFL1	UFL1_HUMAN	E3 UFM1-protein ligase 1	-1.96426114381808	0.0596284279927712	0.140259479924639	0.0181654988302784	1.08297173078119	35
O94875	SORBS2	SRBS2_HUMAN	Sorbin and SH3 domain-containing protein 2	-0.254623360164952	0.157178018451411	0.775208417353834	0.54476333508838	1.1031360806225	35
O94901	SUN1	SUN1_HUMAN	SUN domain-containing protein 1	0.108952841123713	0.78588713048495	1.11510976177815	0.508072825097549	2.44742430491962	35
O94903	PLPBP	PLPHP_HUMAN	Pyridoxal phosphate homeostasis protein	0.0149574304547385	0.900481700642258	1.01506985263393	0.802942937116627	1.28323789661358	35
O94905	ERLIN2	ERLN2_HUMAN	Erlin-2	0.100147641510121	0.589305905056969	1.10533409922479	0.768395411177875	1.59001921814739	35
O94906	PRPF6	PRP6_HUMAN	Pre-mRNA-processing factor 6	-0.245825459746052	0.609686531074214	0.782058713740233	0.304347532015412	2.00959681745031	35
O94919	ENDOD1	ENDD1_HUMAN	Endonuclease domain-containing 1 protein	-0.118221075045504	0.766340527115155	0.888499605809889	0.407402764137124	1.937717705957	35
O94925	GLS	GLSK_HUMAN	Glutaminase kidney isoform, mitochondrial	0.0348788531787891	0.91371156824523	1.03549425436328	0.551009205696021	1.94597175461872	35
O94973	AP2A2	AP2A2_HUMAN	AP-2 complex subunit alpha-2	0.0295796709085649	0.904043925390663	1.03002149495132	0.636784503130099	1.66609626152442	35
O94979	SEC31A	SC31A_HUMAN	Protein transport protein Sec31A	-0.675550907795862	0.286608033729832	0.508875999616271	0.146885111946398	1.76297501873408	35
O95049	TJP3	ZO3_HUMAN	Tight junction protein ZO-3	-0.285898184555107	0.182291271188679	0.751339109978431	0.493597556416499	1.14366542306552	35
O95071	UBR5	UBR5_HUMAN	E3 ubiquitin-protein ligase UBR5	0.253429739423567	0.482485803911158	1.28843684998922	0.635192956159636	2.61348854755396	35
O95104	SCAF4	SCAF4_HUMAN	SR-related and CTD-associated factor 4	-0.129479230857556	0.484376441659228	0.878552835015738	0.61116569113035	1.26292279674051	35
O95140	MFN2	MFN2_HUMAN	Mitofusin-2	-0.0352384604332838	0.87879932437582	0.965375185023235	0.613756895085694	1.51843385438224	35
O95154	AKR7A3	ARK73_HUMAN	Aflatoxin B1 aldehyde reductase member 3	-0.11741600125191	0.381089207270156	0.889215201573193	0.683755131611116	1.15641351436111	35
O95159	ZFPL1	ZFPL1_HUMAN	Zinc finger protein-like 1	-0.0461617217840371	0.841613168689425	0.954887523589139	0.607184815748779	1.50170122680317	35
O95163	ELP1	ELP1_HUMAN	Elongator complex protein 1	-0.395763755547012	0.231752158563524	0.673165708818342	0.351901083302472	1.28772570767962	35
O95168	NDUFB4	NDUB4_HUMAN	NADH dehydrogenase [ubiquinone] 1 beta subcomplex subunit 4	-0.114298427096118	0.531956573506535	0.891991721659375	0.62330516304677	1.27650030623789	35
O95171	SCEL	SCEL_HUMAN	Sciellin	-0.124249077056825	0.510068929701927	0.883159838631819	0.610220100806521	1.27818028206757	35
O95182	NDUFA7	NDUA7_HUMAN	NADH dehydrogenase [ubiquinone] 1 alpha subcomplex subunit 7	-0.104893303284622	0.52295438438286	0.900420589380514	0.652641298495356	1.24227081499367	35
O95197	RTN3	RTN3_HUMAN	Reticulon-3	-0.0298921637521571	0.911246763450126	0.970550188396274	0.573784678632939	1.64167448744067	35
O95202	LETM1	LETM1_HUMAN	Mitochondrial proton/calcium exchanger protein	0.122209726504894	0.565937091982026	1.12999106600745	0.74449352716155	1.71509860418111	35
O95219	SNX4	SNX4_HUMAN	Sorting nexin-4	0.182991179731944	0.418328439930492	1.20080381662258	0.770925412464632	1.87038821486702	35
O95232	LUC7L3	LC7L3_HUMAN	Luc7-like protein 3	0.132103979134128	0.326145589123273	1.14122697689107	0.876703908080461	1.48556314256147	35
O95249	GOSR1	GOSR1_HUMAN	Golgi SNAP receptor complex member 1	0.113935533147909	0.61766182874098	1.12067987585155	0.716462786178307	1.75294992059235	35
O95274	LYPD3	LYPD3_HUMAN	Ly6/PLAUR domain-containing protein 3	0.0302105012699035	0.817101849802023	1.03067146877322	0.797867688711505	1.33140330354604	35
O95292	VAPB	VAPB_HUMAN	Vesicle-associated membrane protein-associated protein B/C	-0.22754999306431	0.30847614482448	0.79648260189621	0.514031261585133	1.23413609741767	35
O95294	RASAL1	RASL1_HUMAN	RasGAP-activating-like protein 1	-0.322089614276529	0.369249419607009	0.724633249935711	0.358734642670349	1.46373749410902	35
O95299	NDUFA10	NDUAA_HUMAN	NADH dehydrogenase [ubiquinone] 1 alpha subcomplex subunit 10, mitochondrial	-0.20464038987218	0.348236796855713	0.814940324518181	0.531404082042669	1.24976031417175	35
O95302	FKBP9	FKBP9_HUMAN	Peptidyl-prolyl cis-trans isomerase FKBP9	0.442903566436431	0.162976678740637	1.55722215861888	0.835842970048246	2.90119189631239	35
O95336	PGLS	6PGL_HUMAN	6-phosphogluconolactonase	0.130698719094238	0.598621401680035	1.13962438251864	0.700506762553184	1.85400598917473	35
O95340	PAPSS2	PAPS2_HUMAN	Bifunctional 3'-phosphoadenosine 5'-phosphosulfate synthase 2	-0.791170440671492	0.00748666425137302	0.453313907622274	0.253855011128081	0.809491598887898	35
O95352	ATG7	ATG7_HUMAN	Ubiquitin-like modifier-activating enzyme ATG7	0.470917558305413	0.386422040486228	1.60146295491216	0.551712599709596	4.64858623367665	35
O95359	TACC2	TACC2_HUMAN	Transforming acidic coiled-coil-containing protein 2	-0.226702125202756	0.559137810619606	0.797158200265244	0.372552238299212	1.70569689542372	35
O95372	LYPLA2	LYPA2_HUMAN	Acyl-protein thioesterase 2	0.136441886159498	0.445006752852235	1.14618826643816	0.807596182317028	1.62673817792368	35
O95373	IPO7	IPO7_HUMAN	Importin-7	0.408945618234757	0.447360339024671	1.50522986120281	0.524174948953754	4.32244413736092	35
O95394	PGM3	AGM1_HUMAN	Phosphoacetylglucosamine mutase	-0.491535353799405	0.0267998630880568	0.611686517628642	0.395901856108546	0.945083712227076	35
O95425	SVIL	SVIL_HUMAN	Supervillin	-0.177921779820301	0.550304890135957	0.837007891835971	0.466850486687205	1.50065648633477	35
O95428	PAPLN	PPN_HUMAN	Papilin	-0.287772321662694	0.398214693314351	0.749932316146068	0.384657261211602	1.46207685519507	35
O95433	AHSA1	AHSA1_HUMAN	Activator of 90 kDa heat shock protein ATPase homolog 1	1.14181858135051	0.125786969668916	3.13245982144197	0.726157097371874	13.5126470132444	35
O95445	APOM	APOM_HUMAN	Apolipoprotein M	-0.108982289889457	0.469189251423571	0.896746298833686	0.667581499957449	1.20457790475496	35
O95453	PARN	PARN_HUMAN	Poly(A)-specific ribonuclease PARN	0.264314876872193	0.42479491769444	1.30253827091266	0.680612807988558	2.49276229785652	35
O95456	PSMG1	PSMG1_HUMAN	Proteasome assembly chaperone 1	0.651148077924894	0.0543521984470744	1.917741282058	0.987908798217175	3.72274407470253	35
O95466	FMNL1	FMNL1_HUMAN	Formin-like protein 1	0.369666486755018	0.231006989706406	1.44725185650171	0.790384559740966	2.65002385273581	35
O95470	SGPL1	SGPL1_HUMAN	Sphingosine-1-phosphate lyase 1	0.422726820616856	0.104962978082919	1.52611733522427	0.915472301555436	2.5440792877238	35
O95479	H6PD	G6PE_HUMAN	GDH/6PGL endoplasmic bifunctional protein	-0.373771205916226	0.487555441078593	0.688134334884224	0.239535929103701	1.97685944074616	35
O95487	SEC24B	SC24B_HUMAN	Protein transport protein Sec24B	0.318908051523994	0.300222136698149	1.37562483248383	0.752431453633739	2.51497152412678	35
O95563	MPC2	MPC2_HUMAN	Mitochondrial pyruvate carrier 2	-0.356664085433072	0.212308136064509	0.70000760099523	0.399660859524974	1.22606612524806	35
O95571	ETHE1	ETHE1_HUMAN	Persulfide dioxygenase ETHE1, mitochondrial	0.0703585864240855	0.788282786588658	1.07289283708979	0.642005884643246	1.79297272410242	35
O95573	ACSL3	ACSL3_HUMAN	Fatty acid CoA ligase Acsl3	0.168507968528165	0.458307723598741	1.18353765786044	0.758192837868644	1.84750015775863	35
O95602	POLR1A	RPA1_HUMAN	DNA-directed RNA polymerase I subunit RPA1	-0.134058327600181	0.600259984058097	0.87453905335142	0.529690115521521	1.44389810839452	35
O95630	STAMBP	STABP_HUMAN	STAM-binding protein	-0.166438968964011	0.329471357616941	0.846674488779826	0.60595089435464	1.18302934549517	35
O95671	ASMTL	ASML_HUMAN	Probable bifunctional dTTP/UTP pyrophosphatase/methyltransferase protein	-0.0202038805401606	0.893558728580307	0.979998850242486	0.728947160591621	1.31751352964614	35
O95674	CDS2	CDS2_HUMAN	Phosphatidate cytidylyltransferase 2	0.0766439325178627	0.726160784523302	1.07965757698779	0.703094706434143	1.65789967251919	35
O95721	SNAP29	SNP29_HUMAN	Synaptosomal-associated protein 29	0.036352746696518	0.888893041635132	1.03702158791945	0.62272463988575	1.72694912796172	35
O95747	OXSR1	OXSR1_HUMAN	Serine/threonine-protein kinase OSR1	-0.327594327799475	0.112591574335621	0.720655310239745	0.480818181631071	1.08012570243284	35
O95749	GGPS1	GGPPS_HUMAN	Geranylgeranyl pyrophosphate synthase	0.210079584883476	0.436736054895517	1.2337762459884	0.726619132259948	2.0949129434988	35
O95757	HSPA4L	HS74L_HUMAN	Heat shock 70 kDa protein 4L	-0.21469695027232	0.345194860531528	0.806785899380912	0.516602711804046	1.25996916502204	35
O95777	LSM8	LSM8_HUMAN	U6 snRNA-associated Sm-like protein LSm8	1.34345302676199	0.00466910400312138	3.8322535590042	1.51089047701787	9.72020643712525	35
O95782	AP2A1	AP2A1_HUMAN	AP-2 complex subunit alpha-1	0.259914055058099	0.775183056794918	1.2968186268746	0.2178899237007	7.71829427651276	35
O95786	RIGI	RIGI_HUMAN	Antiviral innate immune response receptor RIG-I	-0.182173466925736	0.505587385498444	0.833456750695054	0.487477171004421	1.42499012589219	35
O95793	STAU1	STAU1_HUMAN	Double-stranded RNA-binding protein Staufen homolog 1	-0.078683621262007	0.743863534660791	0.924332317281237	0.576564080695587	1.48186517574896	35
O95810	CAVIN2	CAVN2_HUMAN	Caveolae-associated protein 2	-0.134696025499365	0.327282554043006	0.873981539415969	0.667515585644372	1.14430845910893	35
O95816	BAG2	BAG2_HUMAN	BAG family molecular chaperone regulator 2	-0.0568428303601308	0.74446726985029	0.94474254254366	0.671225279389259	1.32971522244212	35
O95817	BAG3	BAG3_HUMAN	BAG family molecular chaperone regulator 3	-0.170079426384273	0.552761815588072	0.843597810011544	0.481125631003917	1.47915059850652	35
O95819	MAP4K4	M4K4_HUMAN	Mitogen-activated protein kinase kinase kinase kinase 4	0.228162416781217	0.397446542156179	1.256289351336	0.74058699301971	2.13109729060314	35
O95831	AIFM1	AIFM1_HUMAN	Apoptosis-inducing factor 1, mitochondrial	-1.14276138214584	0.0266213957354827	0.318937097504989	0.116132763537342	0.875901589409771	35
O95834	EML2	EMAL2_HUMAN	Echinoderm microtubule-associated protein-like 2	-0.124461132537921	0.573034701372441	0.882972579602707	0.572756828511628	1.36120695122263	35
O95861	BPNT1	BPNT1_HUMAN	3'(2'),5'-bisphosphate nucleotidase 1	0.0541033169855984	0.827838252467153	1.05559365727605	0.648239089199868	1.71893054252065	35
O95865	DDAH2	DDAH2_HUMAN	N(G),N(G)-dimethylarginine dimethylaminohydrolase 2	-0.230145660356726	0.555260570551421	0.794417878883739	0.369790569243092	1.70664105247981	35
O95870	ABHD16A	ABHGA_HUMAN	Phosphatidylserine lipase ABHD16A	0.192486372870258	0.222487072235882	1.2122599839708	0.889795881469946	1.65158582922316	35
O95967	EFEMP2	FBLN4_HUMAN	EGF-containing fibulin-like extracellular matrix protein 2	-0.136273009177993	0.316486658793845	0.872604370964378	0.668372986430847	1.13924171635402	35
O95994	AGR2	AGR2_HUMAN	Anterior gradient protein 2 homolog	0.0121092909116064	0.875282970325721	1.01218290521371	0.870134193107585	1.17742095612624	35
O96000	NDUFB10	NDUBA_HUMAN	NADH dehydrogenase [ubiquinone] 1 beta subcomplex subunit 10	-0.124789355931618	0.605684592765227	0.882682814902466	0.549600587288827	1.41762758218214	35
O96005	CLPTM1	CLPT1_HUMAN	Putative lipid scramblase CLPTM1	-0.239889098742026	0.294646170336448	0.786715103923485	0.502311198757769	1.23214584160566	35
O96008	TOMM40	TOM40_HUMAN	Mitochondrial import receptor subunit TOM40 homolog	0.146258069615495	0.45407063770651	1.157494863764	0.789269614094127	1.69751164331568	35
O96011	PEX11B	PX11B_HUMAN	Peroxisomal membrane protein 11B	0.0983095735106762	0.602738594737381	1.10330428602713	0.761928096094417	1.59763152691904	35
O96013	PAK4	PAK4_HUMAN	Serine/threonine-protein kinase PAK 4	-0.0424750558227233	0.871130579731324	0.958414372080783	0.57369564004176	1.60112443689504	35
O96019	ACTL6A	ACL6A_HUMAN	Actin-like protein 6A	-0.144760685767553	0.498130149160601	0.865229330029319	0.569165297653844	1.31529767649025	35
P00167	CYB5A	CYB5_HUMAN	Cytochrome b5	-0.31122500087712	0.139097600292981	0.732549033150158	0.484996128817362	1.10645849334462	35
P00325	ADH1B	ADH1B_HUMAN	All-trans-retinol dehydrogenase [NAD(+)] ADH1B	-0.187678921430837	0.155980039242072	0.828880800373383	0.639571239910007	1.07422494689457	35
P00338	LDHA	LDHA_HUMAN	L-lactate dehydrogenase A chain	0.513128609745468	0.344448006086193	1.67050939981434	0.576572878516497	4.83998078794164	35
P00352	ALDH1A1	AL1A1_HUMAN	Aldehyde dehydrogenase 1A1	-0.341116232248955	0.167133586116164	0.710976265033364	0.438202259900709	1.15354779218922	35
P00367	GLUD1	DHE3_HUMAN	Glutamate dehydrogenase 1, mitochondrial	-0.217998216487577	0.584138538464072	0.804126875835554	0.368390432135019	1.75525740094155	35
P00387	CYB5R3	NB5R3_HUMAN	NADH-cytochrome b5 reductase 3	-0.437458735990508	0.413888000949972	0.645675169024501	0.226090210492311	1.84393841284427	35
P00390	GSR	GSHR_HUMAN	Glutathione reductase, mitochondrial	-0.301922194640356	0.544880316943074	0.739395591591483	0.278230318856563	1.96493984951642	35
P00403	MT-CO2	COX2_HUMAN	Cytochrome c oxidase subunit 2	-0.171091387918539	0.257297386596547	0.842744553281731	0.626809773382784	1.13306845592579	35
P00450	CP	CERU_HUMAN	Ceruloplasmin	0.21448539800604	0.594725501300668	1.23922402570064	0.562306399432446	2.73103096003122	35
P00488	F13A1	F13A_HUMAN	Coagulation factor XIII A chain	-0.1779682429892	0.357381275326447	0.836969002700386	0.572948160008908	1.2226535668958	35
P00491	PNP	PNPH_HUMAN	Purine nucleoside phosphorylase	0.197282572151056	0.571113889891813	1.21808818988012	0.615464781435433	2.41076156277366	35
P00492	HPRT1	HPRT_HUMAN	Hypoxanthine-guanine phosphoribosyltransferase	-0.124501747203364	0.643888111608903	0.882936718695035	0.520808214636607	1.49686050893783	35
P00505	GOT2	AATM_HUMAN	Aspartate aminotransferase, mitochondrial	-0.164208548027223	0.346403080852568	0.848565036861502	0.602892284640097	1.19434705025892	35
P00533	EGFR	EGFR_HUMAN	Epidermal growth factor receptor	-0.0322417039029381	0.841265069033983	0.968272518546462	0.706261404842462	1.32748535279432	35
P00558	PGK1	PGK1_HUMAN	Phosphoglycerate kinase 1	-1.10356094224689	0.121781993919261	0.331687856944746	0.0819695482675305	1.34216714340706	35
P00568	AK1	KAD1_HUMAN	Adenylate kinase isoenzyme 1	-0.268245477553139	0.184876315514597	0.764720036456873	0.514390353449243	1.13687344686238	35
P00734	F2	THRB_HUMAN	Prothrombin	0.0624381652981534	0.83201702393572	1.0644286382554	0.597801958609824	1.89529042121746	35
P00736	C1R	C1R_HUMAN	Complement C1r subcomponent	-0.0586011373520288	0.841778669492503	0.943082854673553	0.530477252631036	1.67661340117411	35
P00738	HP	HPT_HUMAN	Haptoglobin	0.273720614685965	0.172049981371123	1.3148474018637	0.887700501339112	1.94753037491785	35
P00740	F9	FA9_HUMAN	Coagulation factor IX	0.0586661674603011	0.669593218423597	1.06042117854952	0.809934807567891	1.3883747993163	35
P00742	F10	FA10_HUMAN	Coagulation factor X	-0.0964402987695691	0.538492443900575	0.908064108526093	0.667816410451165	1.23474118378765	35
P00746	CFD	CFAD_HUMAN	Complement factor D	-0.0339483940344598	0.877357688749864	0.966621386780364	0.628062298589522	1.48768188678024	35
P00747	PLG	PLMN_HUMAN	Plasminogen	-0.124719157391781	0.725344306446816	0.882744780122121	0.440211952241806	1.77014354759005	35
P00748	F12	FA12_HUMAN	Coagulation factor XII	0.13260459717256	0.274246316544907	1.14179843873177	0.900226879223567	1.44819456603509	35
P00751	CFB	CFAB_HUMAN	Complement factor B	0.115445079263518	0.666451787577472	1.12237287131085	0.663974615802738	1.89724250336223	35
P00813	ADA	ADA_HUMAN	Adenosine deaminase	-0.357395277102579	0.290875284079809	0.699495948349663	0.360377703560715	1.35772712052692	35
P00915	CA1	CAH1_HUMAN	Carbonic anhydrase 1	0.373090492027732	0.0668962927966713	1.45221574783472	0.974355070116199	2.16443742424172	35
P00918	CA2	CAH2_HUMAN	Carbonic anhydrase 2	-0.295730337391828	0.116877636172366	0.743988026723714	0.514076632207076	1.07672309774486	35
P00966	ASS1	ASSY_HUMAN	Argininosuccinate synthase	-0.279072913459208	0.25520744111873	0.75648474328465	0.467757694006927	1.22343079366636	35
P00973	OAS1	OAS1_HUMAN	2'-5'-oligoadenylate synthase 1	-0.0229772088065264	0.855620674309666	0.977284757005435	0.763009126777756	1.25173534988837	35
P01008	SERPINC1	ANT3_HUMAN	Antithrombin-III	-0.672995210815198	0.0827519019629628	0.510178195772631	0.238525289348986	1.0912125592729	35
P01009	SERPINA1	A1AT_HUMAN	Alpha-1-antitrypsin	0.257327466265349	0.31603927952496	1.29346862475481	0.782155279802659	2.13903955701382	35
P01011	SERPINA3	AACT_HUMAN	Alpha-1-antichymotrypsin	0.488448809829716	0.0749883162017049	1.62978614989741	0.951969795055444	2.79021761845156	35
P01019	AGT	ANGT_HUMAN	Angiotensinogen	0.090763318209395	0.54545638988808	1.09500980570422	0.815888609745522	1.46962031368766	35
P01023	A2M	A2MG_HUMAN	Alpha-2-macroglobulin	0.0679211139835711	0.776887921606238	1.07028087495382	0.669079571384569	1.71205518787767	35
P01024	C3	CO3_HUMAN	Complement C3	-0.0419499100162106	0.878942031340723	0.958917811547175	0.558908089112793	1.64521392195641	35
P01031	C5	CO5_HUMAN	Complement C5	-0.0279459431174841	0.934843760127686	0.972440932505707	0.49761207786374	1.90035855092632	35
P01040	CSTA	CYTA_HUMAN	Cystatin-A	-0.0698110798034847	0.474159958738493	0.932569984569642	0.770293686929336	1.12903271943861	35
P01042	KNG1	KNG1_HUMAN	Kininogen-1	0.00696477384830994	0.980371492377462	1.00698908429183	0.578179723393577	1.75382666471102	35
P01116	KRAS	RASK_HUMAN	GTPase KRas	0.140580010904995	0.123665361105733	1.15094116372504	0.962340672165214	1.37650376906165	35
P01714	IGLV3-19	LV319_HUMAN	Immunoglobulin lambda variable 3-19	-0.183867492344398	0.26250131652231	0.832046048993652	0.603212046382055	1.1476903218333	35
P01780	IGHV3-7	HV307_HUMAN	Immunoglobulin heavy variable 3-7	0.257268840858864	0.0398727619035819	1.29339279685365	1.01197658499251	1.6530668315466	35
P01833	PIGR	PIGR_HUMAN	Polymeric immunoglobulin receptor	-0.190729672765977	0.0968943419411616	0.826355944476974	0.659739074585243	1.03505184591609	35
P01834	IGKC	IGKC_HUMAN	Immunoglobulin kappa constant	-0.0127996932234047	0.902646533521072	0.987281874465216	0.804210383397342	1.21202799636816	35
P01857	IGHG1	IGHG1_HUMAN	Immunoglobulin heavy constant gamma 1	0.0461787874902838	0.837190523412218	1.04726163149886	0.674166680550361	1.62683347672167	35
P01859	IGHG2	IGHG2_HUMAN	Immunoglobulin heavy constant gamma 2	-0.0198872712428461	0.844374568069666	0.980309176113266	0.803762559196016	1.19563429495042	35
P01860	IGHG3	IGHG3_HUMAN	Immunoglobulin heavy constant gamma 3	0.160472055719049	0.358368131306493	1.17406496428099	0.83363215598781	1.65352131686758	35
P01861	IGHG4	IGHG4_HUMAN	Immunoglobulin heavy constant gamma 4	0.0391746834501239	0.725093491577245	1.03995213021044	0.835968660793903	1.2937093025738	35
P01871	IGHM	IGHM_HUMAN	Immunoglobulin heavy constant mu	0.0606569892686286	0.646463272354938	1.06253439097453	0.819932720851321	1.37691703635319	35
P01876	IGHA1	IGHA1_HUMAN	Immunoglobulin heavy constant alpha 1	0.0763889517478678	0.505075335125494	1.07938232016157	0.862225847443624	1.35123088287323	35
P01889	HLA-B	HLAB_HUMAN	HLA class I histocompatibility antigen, B alpha chain	0.0712203582010063	0.415701240119887	1.07381782436318	0.904578657565631	1.27472023607455	35
P01903	HLA-DRA	DRA_HUMAN	HLA class II histocompatibility antigen, DR alpha chain	-0.234249510591201	0.479797669225545	0.791164387372324	0.41313370042318	1.51510536953306	35
P01920	HLA-DQB1	DQB1_HUMAN	HLA class II histocompatibility antigen, DQ beta 1 chain	-0.125695188071545	0.599645968036106	0.881883614464736	0.551546389394449	1.41006944187461	35
P02042	HBD	HBD_HUMAN	Hemoglobin subunit delta	-0.0450603832044339	0.754886967082214	0.955939757384527	0.720403636980751	1.26848446181957	35
P02144	MB	MYG_HUMAN	Myoglobin	0.108673437092658	0.304544864912571	1.114798239138	0.905945397137561	1.37179913702513	35
P02452	COL1A1	CO1A1_HUMAN	Collagen alpha-1(I) chain	-0.0699728848552179	0.715163812717723	0.932419102242134	0.640322661438906	1.35776138278839	35
P02461	COL3A1	CO3A1_HUMAN	Collagen alpha-1(III) chain	-0.0508806697893325	0.783281718485066	0.950392074252485	0.661361178578022	1.36573649022458	35
P02462	COL4A1	CO4A1_HUMAN	Collagen alpha-1(IV) chain	-0.177650444831432	0.354145712108798	0.837235032177152	0.574974618114153	1.21911903068652	35
P02511	CRYAB	CRYAB_HUMAN	Alpha-crystallin B chain	-0.176695082428168	0.135296499187433	0.838035277250752	0.664599026938888	1.05673210078492	35
P02533	KRT14	K1C14_HUMAN	Keratin, type I cytoskeletal 14	-0.070718568078774	0.429515529393352	0.931724072128623	0.781793724646687	1.11040766792579	35
P02538	KRT6A	K2C6A_HUMAN	Keratin, type II cytoskeletal 6A	-0.0688722975821333	0.417922326385911	0.933445875762534	0.790162387807104	1.10271156463954	35
P02545	LMNA	LMNA_HUMAN	Prelamin-A/C	0.193617762793519	0.692761018161689	1.21363229886628	0.464482646581362	3.17106218648244	35
P02549	SPTA1	SPTA1_HUMAN	Spectrin alpha chain, erythrocytic 1	0.375466678587416	0.0617497122805909	1.45567058642142	0.981703455571029	2.15846938721422	35
P02647	APOA1	APOA1_HUMAN	Apolipoprotein A-I	-0.22602411536342	0.240048194085767	0.797698864635701	0.547119771320614	1.16304237572178	35
P02649	APOE	APOE_HUMAN	Apolipoprotein E	-0.00589378514840312	0.983445517202974	0.994123549131724	0.569718835760803	1.7346830908592	35
P02671	FGA	FIBA_HUMAN	Fibrinogen alpha chain	0.287887446996978	0.261602722709908	1.33360719418132	0.806755548662827	2.20451926400755	35
P02675	FGB	FIBB_HUMAN	Fibrinogen beta chain	0.253841880523769	0.253492611147783	1.28896797721228	0.833725466677767	1.99278840899418	35
P02679	FGG	FIBG_HUMAN	Fibrinogen gamma chain	0.286173798898699	0.126102638953664	1.33132381775977	0.922650888526975	1.92101165215823	35
P02730	SLC4A1	B3AT_HUMAN	Band 3 anion transport protein	0.375082546703983	0.0455514448180139	1.45511152432106	1.00744892136579	2.10169419343016	35
P02741	CRP	CRP_HUMAN	C-reactive protein	0.282239820015494	0.0130406086651805	1.32609670638819	1.06122325733438	1.65708060254046	35
P02743	APCS	SAMP_HUMAN	Serum amyloid P-component	-0.172618907873637	0.333570192962966	0.841458226854304	0.593029887291031	1.19395659934642	35
P02746	C1QB	C1QB_HUMAN	Complement C1q subcomponent subunit B	0.0985181187562379	0.529690486169614	1.10353439888403	0.811623241318378	1.50043530979003	35
P02748	C9	CO9_HUMAN	Complement component C9	0.0340260039483294	0.902246240452319	1.03461151036257	0.601130830565048	1.78067888544088	35
P02749	APOH	APOH_HUMAN	Beta-2-glycoprotein 1	0.146684538098321	0.255590014263279	1.1579886041173	0.899246377485132	1.4911793261994	35
P02750	LRG1	A2GL_HUMAN	Leucine-rich alpha-2-glycoprotein	0.436858234236336	0.106619136110495	1.5478366312597	0.910482720826998	2.63134948337433	35
P02751	FN1	FINC_HUMAN	Fibronectin	0.0233172431186754	0.901976830614508	1.02359121531331	0.706283207145629	1.48345446340274	35
P02753	RBP4	RET4_HUMAN	Retinol-binding protein 4	-0.222431261850525	0.23685449029795	0.800570034561653	0.553781375716526	1.15733827163975	35
P02760	AMBP	AMBP_HUMAN	Protein AMBP	-0.101452406923341	0.62635399904408	0.903524179814504	0.600575091971805	1.35929037754332	35
P02763	ORM1	A1AG1_HUMAN	Alpha-1-acid glycoprotein 1	0.275403382543048	0.0474053904762605	1.31706184748493	1.0031576245136	1.72919177177314	35
P02765	AHSG	FETUA_HUMAN	Alpha-2-HS-glycoprotein	0.0509079429953968	0.6131676156582	1.05222602404859	0.863765453578162	1.2818058433555	35
P02766	TTR	TTHY_HUMAN	Transthyretin	-0.136124593389553	0.533373584109502	0.872733888841102	0.568663134383308	1.33939479223971	35
P02768	ALB	ALBU_HUMAN	Albumin	0.0078963215214128	0.977389723482116	1.00792757968888	0.583813035715085	1.74014272335171	35
P02774	GC	VTDB_HUMAN	Vitamin D-binding protein	-0.052123002771181	0.851451500761583	0.949212103942733	0.550102428579891	1.63788336764366	35
P02786	TFRC	TFR1_HUMAN	Transferrin receptor protein 1	-0.100673152700908	0.606689096999362	0.904228529244685	0.616340654469016	1.32658656730084	35
P02787	TF	TRFE_HUMAN	Serotransferrin	-0.213973651121068	0.394277129252863	0.807369658027793	0.493481413704002	1.32091249356537	35
P02788	LTF	TRFL_HUMAN	Lactotransferrin	0.168975997447041	0.329654453759311	1.18409171735872	0.84301628272975	1.6631626504028	35
P02790	HPX	HEMO_HUMAN	Hemopexin	0.0969523630536636	0.649922099564726	1.10180788560772	0.724900908658001	1.67468491525934	35
P02792	FTL	FRIL_HUMAN	Ferritin light chain	0.255735746450028	0.181564578011524	1.29141142279319	0.887406874221582	1.87934476435475	35
P02794	FTH1	FRIH_HUMAN	Ferritin heavy chain	0.302572511617667	0.229310159492576	1.35333580543188	0.826346290939528	2.21640469902949	35
P03952	KLKB1	KLKB1_HUMAN	Plasma kallikrein	-0.264244442421458	0.128757062510524	0.767785837287202	0.545968551522981	1.07972353040191	35
P03956	MMP1	MMP1_HUMAN	Interstitial collagenase	0.190419047178752	0.102782833590226	1.20975643647683	0.962390457781399	1.52070360191533	35
P04003	C4BPA	C4BPA_HUMAN	C4b-binding protein alpha chain	0.232637389639591	0.344808577210347	1.26192380970696	0.77879247796982	2.0447702649319	35
P04004	VTN	VTNC_HUMAN	Vitronectin	-0.272909393199012	0.34959464369045	0.761161750935901	0.429661686009643	1.34842651777614	35
P04040	CAT	CATA_HUMAN	Catalase	0.436453408248461	0.21930993400363	1.54721015358216	0.771093088260288	3.10450099448909	35
P04062	GBA1	GBA1_HUMAN	Lysosomal acid glucosylceramidase	0.182550698717875	0.242408503075486	1.20027500181472	0.883804079215795	1.63006724438253	35
P04066	FUCA1	FUCO_HUMAN	Tissue alpha-L-fucosidase	0.0319407262373359	0.789328628073529	1.03245630592134	0.81679589638679	1.30505800574193	35
P04075	ALDOA	ALDOA_HUMAN	Fructose-bisphosphate aldolase A	0.114736626773199	0.757102062021969	1.12157800505084	0.542075303239492	2.32059496881018	35
P04080	CSTB	CYTB_HUMAN	Cystatin-B	-0.0472594075741892	0.83555528040689	0.953839932191585	0.610500135382302	1.49027094920055	35
P04083	ANXA1	ANXA1_HUMAN	Annexin A1	0.0381120946780983	0.846708751180105	1.03884767564786	0.705896799026637	1.52884174384568	35
P04114	APOB	APOB_HUMAN	Apolipoprotein B-100	-0.148364471710781	0.589826374399379	0.862116840473707	0.50269381698822	1.47852514097221	35
P04156	PRNP	PRIO_HUMAN	Major prion protein	0.0878746073661748	0.63155642705289	1.09185120334595	0.762398178481008	1.56366985637767	35
P04179	SOD2	SODM_HUMAN	Superoxide dismutase [Mn], mitochondrial	-0.153134539427572	0.684975399542502	0.858014277295932	0.409438543565772	1.79804395949694	35
P04181	OAT	OAT_HUMAN	Ornithine aminotransferase, mitochondrial	-0.135638806447071	0.44797128644658	0.873157954563018	0.615087835280785	1.23950559560105	35
P04196	HRG	HRG_HUMAN	Histidine-rich glycoprotein	-0.637947542113509	0.0216054971170269	0.528375780929144	0.306592838221932	0.910591935191889	35
P04216	THY1	THY1_HUMAN	Thy-1 membrane glycoprotein	0.135652299431839	0.16901428721382	1.1452836085955	0.943973493346298	1.38952476246739	35
P04217	A1BG	A1BG_HUMAN	Alpha-1B-glycoprotein	-0.0221980692962771	0.933681033943764	0.978046494883886	0.5798226332414	1.64977165656174	35
P04233	CD74	HG2A_HUMAN	HLA class II histocompatibility antigen gamma chain	-0.0317650887004383	0.768699136321837	0.968734121943824	0.783900582437393	1.1971490008342	35
P04259	KRT6B	K2C6B_HUMAN	Keratin, type II cytoskeletal 6B	-0.0799024081679725	0.382326962335195	0.923206439398154	0.771696542589106	1.10446280721519	35
P04264	KRT1	K2C1_HUMAN	Keratin, type II cytoskeletal 1	-0.181028412731334	0.350247232303796	0.834411650444937	0.570715137545117	1.21994802064139	35
P04275	VWF	VWF_HUMAN	von Willebrand factor	0.0388195944996766	0.909519875024885	1.03958292025508	0.532228430147612	2.03058045543778	35
P04278	SHBG	SHBG_HUMAN	Sex hormone-binding globulin	0.0369659050976087	0.898893603296595	1.03765764139903	0.586691834451583	1.83526225784324	35
P04406	GAPDH	G3P_HUMAN	Glyceraldehyde-3-phosphate dehydrogenase	0.155529008946391	0.53195798195467	1.1682758260265	0.717354274562055	1.90264204741953	35
P04424	ASL	ARLY_HUMAN	Argininosuccinate lyase	-0.354739672179379	0.36060256561229	0.701356001924446	0.327831472985239	1.50046680068936	35
P04439	HLA-A	HLAA_HUMAN	HLA class I histocompatibility antigen, A alpha chain	-0.0588449398976472	0.473809139011177	0.942852956698849	0.802631538359068	1.10757135182254	35
P04440	HLA-DPB1	DPB1_HUMAN	HLA class II histocompatibility antigen, DP beta 1 chain	0.124413760170572	0.384175622301308	1.13248435099155	0.855733732379458	1.49873816668949	35
P04626	ERBB2	ERBB2_HUMAN	Receptor tyrosine-protein kinase erbB-2	-0.110277863173413	0.698708801233819	0.895585250560396	0.512380170143209	1.56538638253145	35
P04632	CAPNS1	CPNS1_HUMAN	Calpain small subunit 1	0.1341634619228	0.516874865316003	1.14357973610991	0.762215784952695	1.71575377820648	35
P04792	HSPB1	HSPB1_HUMAN	Heat shock protein beta-1	-0.214755654061066	0.45791476367596	0.80673853938203	0.457578592653851	1.42232849476109	35
P04839	CYBB	CY24B_HUMAN	Cytochrome b-245 heavy chain	0.0834902833268647	0.494170063581332	1.08707465249249	0.855683706356525	1.38103751574684	35
P04843	RPN1	RPN1_HUMAN	Dolichyl-diphosphooligosaccharide--protein glycosyltransferase subunit 1	-0.344618243033112	0.585374134905067	0.70849077313584	0.205419060100063	2.44358617634658	35
P04844	RPN2	RPN2_HUMAN	Dolichyl-diphosphooligosaccharide--protein glycosyltransferase subunit 2	-0.716628632805034	0.28490969876417	0.488396045900573	0.131322507679891	1.81637330771015	35
P04899	GNAI2	GNAI2_HUMAN	Guanine nucleotide-binding protein G(i) subunit alpha-2	0.676725239953932	0.0668578168153502	1.96742432873829	0.95406787515496	4.0571101806385	35
P04920	SLC4A2	B3A2_HUMAN	Anion exchange protein 2	-0.18150758341688	0.386058871771269	0.834011920619421	0.553258707253778	1.25723440881381	35
P05023	ATP1A1	AT1A1_HUMAN	Sodium/potassium-transporting ATPase subunit alpha-1	-0.903092549224977	0.102630060308135	0.405314265239649	0.137035791806782	1.19880836561581	35
P05026	ATP1B1	AT1B1_HUMAN	Sodium/potassium-transporting ATPase subunit beta-1	-0.156819424892681	0.389127028228389	0.854858411030496	0.598267910413247	1.22149774405384	35
P05091	ALDH2	ALDH2_HUMAN	Aldehyde dehydrogenase, mitochondrial	-0.94583308992471	0.0453073132329484	0.388355900709202	0.15383054873395	0.980431434828326	35
P05106	ITGB3	ITB3_HUMAN	Integrin beta-3	0.472960609578734	0.111506403682612	1.60473817041873	0.89626875498957	2.87322812634344	35
P05107	ITGB2	ITB2_HUMAN	Integrin beta-2	0.558864047863567	0.0856974207744323	1.74868494922436	0.924493887131962	3.30764658826493	35
P05109	S100A8	S10A8_HUMAN	Protein S100-A8	0.00521463605353321	0.966665183132992	1.00522825593206	0.787141985081546	1.2837377063803	35
P05114	HMGN1	HMGN1_HUMAN	Non-histone chromosomal protein HMG-14	-0.0682063455454966	0.729643499107261	0.934067712978487	0.634436636440738	1.37520824352703	35
P05120	SERPINB2	PAI2_HUMAN	Plasminogen activator inhibitor 2	-0.0692149607801398	0.708678025093182	0.933126073009026	0.649017086705643	1.34160453702224	35
P05154	SERPINA5	IPSP_HUMAN	Plasma serine protease inhibitor	-0.108148165117331	0.616019066089696	0.897494609184569	0.588126667330023	1.36959709236134	35
P05155	SERPING1	IC1_HUMAN	Plasma protease C1 inhibitor	0.0585345608077393	0.620466320222602	1.06028162925092	0.841015095648504	1.33671457164525	35
P05156	CFI	CFAI_HUMAN	Complement factor I	-0.0471181772234906	0.784462453545504	0.953974652852818	0.680608829558428	1.33713757265843	35
P05161	ISG15	ISG15_HUMAN	Ubiquitin-like protein ISG15	0.0548688908384499	0.67895740682232	1.05640210160173	0.814677064538649	1.36985002873565	35
P05164	MPO	PERM_HUMAN	Myeloperoxidase	0.221973832765945	0.105563632021453	1.24853870663226	0.954242159133704	1.63359885856872	35
P05165	PCCA	PCCA_HUMAN	Propionyl-CoA carboxylase alpha chain, mitochondrial	-0.286273496693845	0.237983100300893	0.751057176200042	0.466847536223439	1.2082892982252	35
P05166	PCCB	PCCB_HUMAN	Propionyl-CoA carboxylase beta chain, mitochondrial	-0.231600734611764	0.0814770351310688	0.793262782459769	0.611308731570168	1.02937486336818	35
P05198	EIF2S1	IF2A_HUMAN	Eukaryotic translation initiation factor 2 subunit 1	0.131822994641727	0.812437504486525	1.14090635485527	0.384027925260329	3.38951212901187	35
P05362	ICAM1	ICAM1_HUMAN	Intercellular adhesion molecule 1	-0.155366912573997	0.419935282784085	0.85610100562676	0.586885600215065	1.24881055450427	35
P05413	FABP3	FABPH_HUMAN	Fatty acid-binding protein, heart	-0.0840360560359329	0.465670251060822	0.919398105646358	0.733590253467929	1.15226841233253	35
P05455	SSB	LA_HUMAN	Lupus La protein	1.56264457645048	0.0117432602214949	4.77142296749943	1.4150490707085	16.0888251906219	35
P05546	SERPIND1	HEP2_HUMAN	Heparin cofactor 2	-0.437241512849176	0.178588612685653	0.64581543984748	0.341521080886384	1.22123524926459	35
P05556	ITGB1	ITB1_HUMAN	Integrin beta-1	-0.0430321978231882	0.891117675523119	0.957880547901991	0.517286540147338	1.77374641100787	35
P05783	KRT18	K1C18_HUMAN	Keratin, type I cytoskeletal 18	-0.0326950053215758	0.8657305778619	0.967833698706519	0.662533362315745	1.41381871711018	35
P05787	KRT8	K2C8_HUMAN	Keratin, type II cytoskeletal 8	-0.0200325558131151	0.924357128142628	0.980166762661373	0.64819737447113	1.48215176497736	35
P05976	MYL1	MYL1_HUMAN	Myosin light chain 1/3, skeletal muscle isoform	0.154938690500951	0.226871894725034	1.16758637477495	0.90814391715498	1.5011474688185	35
P05997	COL5A2	CO5A2_HUMAN	Collagen alpha-2(V) chain	-0.158116614211573	0.456569361259438	0.853750216754828	0.563060239136417	1.294514124682	35
P06132	UROD	DCUP_HUMAN	Uroporphyrinogen decarboxylase	0.247030143908943	0.313581524384682	1.2802177029625	0.79181812128668	2.06986594890672	35
P06396	GSN	GELS_HUMAN	Gelsolin	-0.209626322660426	0.58523766026174	0.810887199534638	0.381951487877765	1.72152242166303	35
P06454	PTMA	PTMA_HUMAN	Prothymosin alpha	-0.0372432277110888	0.801772745349877	0.963441771111516	0.72036336610201	1.28854421254821	35
P06493	CDK1	CDK1_HUMAN	Cyclin-dependent kinase 1	0.119718421935627	0.390335148465042	1.1271794178916	0.857754171648186	1.48123259800311	35
P06576	ATP5F1B	ATPB_HUMAN	ATP synthase subunit beta, mitochondrial	-0.164604466258664	0.63719944359131	0.848229140990883	0.427982705456517	1.68112558393842	35
P06681	C2	CO2_HUMAN	Complement C2	0.121894672267328	0.630884757675465	1.12963511360879	0.687060075016437	1.85729827172305	35
P06702	S100A9	S10A9_HUMAN	Protein S100-A9	0.133373901246071	0.354211351560387	1.14267716688304	0.861752991521778	1.51518024371473	35
P06727	APOA4	APOA4_HUMAN	Apolipoprotein A-IV	-0.206165603087808	0.247249630766808	0.813698314171347	0.573845887039022	1.15380272201946	35
P06730	EIF4E	IF4E_HUMAN	Eukaryotic translation initiation factor 4E	0.0763877264129632	0.56597110328041	1.07938099755754	0.831564978750405	1.40104906731289	35
P06731	CEACAM5	CEAM5_HUMAN	Carcinoembryonic antigen-related cell adhesion molecule 5	-0.0983101009681315	0.339461813611235	0.906367794639468	0.740799467726682	1.10894056347069	35
P06732	CKM	KCRM_HUMAN	Creatine kinase M-type	0.0137197356792917	0.904379382893295	1.01381428314679	0.81048631689251	1.26815145338075	35
P06733	ENO1	ENOA_HUMAN	Alpha-enolase	1.0786414388706	0.13178295882429	2.94068174013907	0.723170516530245	11.9579115839489	35
P06737	PYGL	PYGL_HUMAN	Glycogen phosphorylase, liver form	-0.103138043784224	0.811970508196266	0.902002449055356	0.38561872029925	2.10987790600643	35
P06744	GPI	G6PI_HUMAN	Glucose-6-phosphate isomerase	-0.439395126989482	0.380193160577137	0.644426099173044	0.241527286001106	1.71941234537568	35
P06748	NPM1	NPM_HUMAN	Nucleophosmin	0.499313319363432	0.279201954436845	1.6475895143505	0.666936021130536	4.07018232902793	35
P06753	TPM3	TPM3_HUMAN	Tropomyosin alpha-3 chain	0.248444241598393	0.157239112932276	1.28202933646974	0.908622341879368	1.80889148749026	35
P06756	ITGAV	ITAV_HUMAN	Integrin alpha-V	0.266392850307441	0.623383883010662	1.30524772494982	0.450742758790664	3.77969826527575	35
P06865	HEXA	HEXA_HUMAN	Beta-hexosaminidase subunit alpha	-0.023354440417273	0.838792694366188	0.976916163829262	0.780082211832272	1.22341616905896	35
P07098	LIPF	LIPG_HUMAN	Gastric triacylglycerol lipase	-0.069570040326926	0.25733768384024	0.932794797843926	0.82700073441373	1.05212256613232	35
P07099	EPHX1	HYEP_HUMAN	Epoxide hydrolase 1	-0.264526431192001	0.444162897002778	0.767569360826305	0.389810995415239	1.51140611888515	35
P07108	DBI	ACBP_HUMAN	Acyl-CoA-binding protein	-0.368218090363713	0.00677960991858901	0.691966254059373	0.530055398883025	0.903334439694346	35
P07195	LDHB	LDHB_HUMAN	L-lactate dehydrogenase B chain	-0.19428283899675	0.56397321151908	0.823424974635613	0.425588041265517	1.593157286181	35
P07199	CENPB	CENPB_HUMAN	Major centromere autoantigen B	0.357895162108567	0.162311263711068	1.43031566134132	0.865798958069484	2.36290754569615	35
P07203	GPX1	GPX1_HUMAN	Glutathione peroxidase 1	0.0449513205141762	0.913448597074036	1.0459769410497	0.465036097415471	2.3526512614573	35
P07225	PROS1	PROS_HUMAN	Vitamin K-dependent protein S	0.307261971042317	0.071833111894552	1.35969712269131	0.973094943959219	1.89989299290051	35
P07237	P4HB	PDIA1_HUMAN	Protein disulfide-isomerase	-0.61029240732741	0.191678083193908	0.543192012525569	0.217307830099152	1.35778615219226	35
P07305	H1-0	H10_HUMAN	Histone H1.0	0.440420036587709	0.390912998524829	1.55335954934493	0.56796651555714	4.2483594075509	35
P07339	CTSD	CATD_HUMAN	Cathepsin D	0.534809437186273	0.181612052496062	1.7071228971132	0.778886755715774	3.74158189808997	35
P07355	ANXA2	ANXA2_HUMAN	Annexin A2	0.777461719010903	0.0458380722326513	2.17594209744784	1.0144771298748	4.66715697379004	35
P07357	C8A	CO8A_HUMAN	Complement component C8 alpha chain	-0.327567750335564	0.124330779699235	0.72067446368477	0.474582502038958	1.09437596282194	35
P07358	C8B	CO8B_HUMAN	Complement component C8 beta chain	-0.104766372718601	0.645152943343403	0.900534887529392	0.576567207861969	1.40653695284682	35
P07360	C8G	CO8G_HUMAN	Complement component C8 gamma chain	-0.130013460170965	0.488735811106127	0.878083611685482	0.607694972933704	1.2687793439995	35
P07384	CAPN1	CAN1_HUMAN	Calpain-1 catalytic subunit	-0.208795659088071	0.49781594189509	0.81156105382694	0.443771818218003	1.48416667541773	35
P07437	TUBB	TBB5_HUMAN	Tubulin beta chain	0.385944496502172	0.416378585349098	1.47100302273581	0.579955905667448	3.73105933011856	35
P07451	CA3	CAH3_HUMAN	Carbonic anhydrase 3	0.126881851368935	0.26225917893544	1.13528287773954	0.909422131979202	1.41723757006393	35
P07476	IVL	INVO_HUMAN	Involucrin	-0.0658530115483702	0.530446483941562	0.936268474831216	0.762159811526847	1.15015072128596	35
P07478	PRSS2	TRY2_HUMAN	Trypsin-2	0.110849244530125	0.718082372084306	1.11722646615724	0.612049331077931	2.03936988948895	35
P07585	DCN	PGS2_HUMAN	Decorin	-0.157086938291582	0.458748899172774	0.85462975553695	0.564035995871334	1.29493866419079	35
P07602	PSAP	SAP_HUMAN	Prosaposin	0.0448213485740913	0.509204755623836	1.0458410022317	0.915516760168025	1.19471696154231	35
P07686	HEXB	HEXB_HUMAN	Beta-hexosaminidase subunit beta	0.158022189503261	0.493006902460544	1.17119218259209	0.745449214415499	1.8400866243321	35
P07737	PFN1	PROF1_HUMAN	Profilin-1	-0.0442806376934815	0.762496217625513	0.956685437801786	0.7178711271068	1.274946146101	35
P07738	BPGM	PMGE_HUMAN	Bisphosphoglycerate mutase	0.309092024597765	0.113904350311901	1.36218771951271	0.928563125766111	1.99830828050629	35
P07814	EPRS1	SYEP_HUMAN	Bifunctional glutamate/proline--tRNA ligase	0.151907731422923	0.850036221487246	1.16405282597899	0.241037895316543	5.62160144939115	35
P07858	CTSB	CATB_HUMAN	Cathepsin B	0.359127765617995	0.149774519304064	1.43207976043909	0.878477831273016	2.33455229859059	35
P07900	HSP90AA1	HS90A_HUMAN	Heat shock protein HSP 90-alpha	0.438183305746819	0.376003792197816	1.54988898494006	0.587471201157732	4.08897638029677	35
P07902	GALT	GALT_HUMAN	Galactose-1-phosphate uridylyltransferase	-0.105740100059737	0.64122205954941	0.89965843886802	0.576670379580857	1.4035492983266	35
P07910	HNRNPC	HNRPC_HUMAN	Heterogeneous nuclear ribonucleoproteins C1/C2	-0.0141652940394016	0.956113728868554	0.985934561686922	0.59531131396396	1.63287163728864	35
P07919	UQCRH	QCR6_HUMAN	Cytochrome b-c1 complex subunit 6, mitochondrial	-0.00627866409510651	0.972892101131406	0.993741005528453	0.691827782148911	1.42740897597568	35
P07942	LAMB1	LAMB1_HUMAN	Laminin subunit beta-1	-0.180379190981998	0.629079374740547	0.834953544521982	0.401597735081732	1.73593464457149	35
P07948	LYN	LYN_HUMAN	Tyrosine-protein kinase Lyn	-0.059577524461277	0.619048161610052	0.942162490120457	0.744954296358415	1.1915766673596	35
P07951	TPM2	TPM2_HUMAN	Tropomyosin beta chain	-0.139017023124554	0.252864777518698	0.870213214584222	0.685703650149846	1.10437072731277	35
P07954	FH	FUMH_HUMAN	Fumarate hydratase, mitochondrial	-0.901405954451264	0.072846619812918	0.405998442964217	0.151629302653463	1.08709024446341	35
P07996	THBS1	TSP1_HUMAN	Thrombospondin-1	0.127277238029154	0.472557574338551	1.1357318421964	0.802517401660016	1.60730074476974	35
P08123	COL1A2	CO1A2_HUMAN	Collagen alpha-2(I) chain	-0.0593337172080451	0.737326569252003	0.942392224173547	0.666267358869325	1.33295304409014	35
P08133	ANXA6	ANXA6_HUMAN	Annexin A6	-0.419024744867036	0.207580171279546	0.657687920666313	0.342768103829803	1.26194180892968	35
P08174	CD55	DAF_HUMAN	Complement decay-accelerating factor	0.21420461387472	0.238704333199501	1.23887612010454	0.867516817566067	1.76920378935293	35
P08185	SERPINA6	CBG_HUMAN	Corticosteroid-binding globulin	0.0530694899907405	0.705436885043671	1.05450291997154	0.800829869710957	1.38853013640693	35
P08195	SLC3A2	4F2_HUMAN	4F2 cell-surface antigen heavy chain	-0.0170133907201581	0.958824229401838	0.983130519721097	0.515363752630734	1.87546294024993	35
P08236	GUSB	BGLR_HUMAN	Beta-glucuronidase	0.027457374509048	0.884188343832496	1.02783780208255	0.710350045321282	1.48722528329265	35
P08237	PFKM	PFKAM_HUMAN	ATP-dependent 6-phosphofructokinase, muscle type	0.0805463387002475	0.737018363012914	1.08387907102595	0.677346493538163	1.73440602677585	35
P08238	HSP90AB1	HS90B_HUMAN	Heat shock protein HSP 90-beta	0.417780277286108	0.260346085434762	1.51858696969207	0.733665871602053	3.14326517530775	35
P08240	SRPRA	SRPRA_HUMAN	Signal recognition particle receptor subunit alpha	-0.327428285938041	0.159818620229363	0.720774979123657	0.456591290372022	1.13781533175417	35
P08243	ASNS	ASNS_HUMAN	Asparagine synthetase [glutamine-hydrolyzing]	0.0266623688884056	0.87351665683386	1.02702098998091	0.739633190139221	1.42607461093361	35
P08294	SOD3	SODE_HUMAN	Extracellular superoxide dismutase [Cu-Zn]	-0.00156946144350013	0.982901561926582	0.998431769517045	0.864934421722355	1.1525336179775	35
P08311	CTSG	CATG_HUMAN	Cathepsin G	0.024590904109118	0.847482686967118	1.02489575410815	0.797714753824392	1.316775578931	35
P08397	HMBS	HEM3_HUMAN	Porphobilinogen deaminase	0.25118385459877	0.171939369020134	1.28554641622573	0.896533087036229	1.84335593651553	35
P08514	ITGA2B	ITA2B_HUMAN	Integrin alpha-IIb	0.389461188694548	0.138204548856148	1.47618519429124	0.882118473634747	2.47032886508503	35
P08559	PDHA1	ODPA_HUMAN	Pyruvate dehydrogenase E1 component subunit alpha, somatic form, mitochondrial	-0.768511699445834	0.134186277319454	0.46370268396777	0.169625952857688	1.26761368467778	35
P08571	CD14	CD14_HUMAN	Monocyte differentiation antigen CD14	0.193577635744981	0.350921695966376	1.21358360036118	0.808027613039922	1.8226916151105	35
P08572	COL4A2	CO4A2_HUMAN	Collagen alpha-2(IV) chain	-0.145038271413386	0.569826299856012	0.864989188118465	0.524535274547844	1.42641750110477	35
P08574	CYC1	CY1_HUMAN	Cytochrome c1, heme protein, mitochondrial	-0.186332391488682	0.378282476037927	0.829997664966618	0.548353003048664	1.25630044883497	35
P08575	PTPRC	PTPRC_HUMAN	Receptor-type tyrosine-protein phosphatase C	-0.729104589239098	0.173498675520702	0.482340689831158	0.168799279450452	1.37827923095542	35
P08579	SNRPB2	RU2B_HUMAN	U2 small nuclear ribonucleoprotein B''	-0.00723501439527624	0.961354688928818	0.992791095315383	0.740897264883653	1.33032500679065	35
P08581	MET	MET_HUMAN	Hepatocyte growth factor receptor	0.614566476476018	0.0565529409739582	1.84885490370069	0.982994867015332	3.47739807158605	35
P08590	MYL3	MYL3_HUMAN	Myosin light chain 3	0.119820922289629	0.478718288425387	1.12729496010242	0.809199773883691	1.57043287465743	35
P08603	CFH	CFAH_HUMAN	Complement factor H	0.0108895817448333	0.967338309866023	1.01094908904718	0.6002840269527	1.70255748072045	35
P08621	SNRNP70	RU17_HUMAN	U1 small nuclear ribonucleoprotein 70 kDa	0.968649615583821	0.216201680279058	2.63438462437929	0.567502709429133	12.2289854019325	35
P08648	ITGA5	ITA5_HUMAN	Integrin alpha-5	-0.255573010626347	0.166040628903739	0.77447258976742	0.539434676195208	1.11191923465446	35
P08651	NFIC	NFIC_HUMAN	Nuclear factor 1 C-type	0.127055572286227	0.326600537400359	1.13548011725426	0.880913390813694	1.46361164460086	35
P08670	VIM	VIME_HUMAN	Vimentin	-0.0129777949185642	0.97628808634646	0.98710605354724	0.419475288799732	2.32285044427206	35
P08697	SERPINF2	A2AP_HUMAN	Alpha-2-antiplasmin	0.0372209863385049	0.809251149518874	1.03792236215904	0.767212304011623	1.40415218087206	35
P08708	RPS17	RS17_HUMAN	40S ribosomal protein S17	0.217617075303629	0.526351003956275	1.24311095858156	0.634086749128195	2.43708744500688	35
P08727	KRT19	K1C19_HUMAN	Keratin, type I cytoskeletal 19	0.00920393703176589	0.963254259782079	1.00924642350779	0.682250323851	1.49296864765683	35
P08729	KRT7	K2C7_HUMAN	Keratin, type II cytoskeletal 7	0.0760396009878399	0.540164661447148	1.07900530298711	0.845981975665492	1.37621424257703	35
P08758	ANXA5	ANXA5_HUMAN	Annexin A5	-0.402896516884989	0.308396346448139	0.668381261919917	0.30784921637831	1.45114389616207	35
P08779	KRT16	K1C16_HUMAN	Keratin, type I cytoskeletal 16	-0.00992528216362303	0.92643465942687	0.990123810894323	0.802026293202209	1.22233543863721	35
P08865	RPSA	RSSA_HUMAN	40S ribosomal protein SA	-0.281731684218643	0.584010378424354	0.754476095219888	0.275210204286448	2.06836145387171	35
P08962	CD63	CD63_HUMAN	CD63 antigen	0.114522533942148	0.252280831242887	1.12133790894284	0.921693940664785	1.36422585693183	35
P09001	MRPL3	RM03_HUMAN	39S ribosomal protein L3, mitochondrial	-0.163689333664199	0.665223809116885	0.849005738415988	0.404494234538671	1.78200498873703	35
P09012	SNRPA	SNRPA_HUMAN	U1 small nuclear ribonucleoprotein A	0.0400180596212194	0.673926383527762	1.04082957101046	0.863820973756018	1.25410962317732	35
P09104	ENO2	ENOG_HUMAN	Gamma-enolase	-0.103795921288762	0.514682477194445	0.901409237086884	0.659664750898986	1.23174477884143	35
P09110	ACAA1	THIK_HUMAN	3-ketoacyl-CoA thiolase, peroxisomal	-0.21024509673395	0.301567528757012	0.810385598763794	0.543827100651129	1.20759855089504	35
P09211	GSTP1	GSTP1_HUMAN	Glutathione S-transferase P	0.0522653140104787	0.504518107880338	1.05365525493379	0.903730965193398	1.22845120838813	35
P09327	VIL1	VILI_HUMAN	Villin-1	-0.117200032881446	0.319171314887382	0.889407264670299	0.706245172200433	1.12007177335267	35
P09382	LGALS1	LEG1_HUMAN	Galectin-1	0.137688675001349	0.685747864567445	1.14761821241453	0.589046645258898	2.23586293558578	35
P09429	HMGB1	HMGB1_HUMAN	High mobility group protein B1	-0.0568839760731357	0.652838374046895	0.944703671237841	0.737316185827928	1.2104237552416	35
P09455	RBP1	RET1_HUMAN	Retinol-binding protein 1	-0.200172907042176	0.235591491497876	0.818589201003157	0.588043953172979	1.13952073885517	35
P09467	FBP1	F16P1_HUMAN	Fructose-1,6-bisphosphatase 1	-0.174526805928275	0.483830058609049	0.839854340852244	0.515259718934566	1.36893160464176	35
P09486	SPARC	SPRC_HUMAN	SPARC	0.24682513668846	0.142427754629109	1.27995527599024	0.920365216701448	1.78003848777205	35
P09493	TPM1	TPM1_HUMAN	Tropomyosin alpha-1 chain	-0.146190190431497	0.398104063222586	0.863993364286531	0.61553028603452	1.21275029103815	35
P09496	CLTA	CLCA_HUMAN	Clathrin light chain A	-0.31966731353892	0.594584473836779	0.726390657216698	0.223819542776164	2.35745002579775	35
P09497	CLTB	CLCB_HUMAN	Clathrin light chain B	0.177037668414942	0.514667495885511	1.19367605616528	0.70083077818177	2.03310495403605	35
P09525	ANXA4	ANXA4_HUMAN	Annexin A4	-0.0630949859225138	0.88000767232323	0.938854291512689	0.413837876803761	2.12993403962821	35
P09543	CNP	CN37_HUMAN	2',3'-cyclic-nucleotide 3'-phosphodiesterase	-0.625830913106225	0.167965766461711	0.534816857508295	0.219705119460381	1.30187713321185	35
P09619	PDGFRB	PGFRB_HUMAN	Platelet-derived growth factor receptor beta	0.529226434766262	0.0414557648526452	1.69761858184232	1.02071117064492	2.823432262033	35
P09622	DLD	DLDH_HUMAN	Dihydrolipoyl dehydrogenase, mitochondrial	-0.206817200868971	0.27367454219938	0.813168282857664	0.561510047210399	1.17761500356184	35
P09661	SNRPA1	RU2A_HUMAN	U2 small nuclear ribonucleoprotein A'	0.123901867394511	0.573544309969031	1.13190478878278	0.735239407482581	1.742573150773	35
P09758	TACSTD2	TACD2_HUMAN	Tumor-associated calcium signal transducer 2	0.147050250022685	0.201010230978042	1.15841217180526	0.924641685593836	1.45128516342495	35
P09871	C1S	C1S_HUMAN	Complement C1s subcomponent	-0.00905243314113794	0.97678992861959	0.990988416775107	0.538540704313879	1.82355397524429	35
P09874	PARP1	PARP1_HUMAN	Poly [ADP-ribose] polymerase 1	-0.215153493760598	0.662043370500277	0.806417650599303	0.307303530607144	2.11617948519261	35
P09914	IFIT1	IFIT1_HUMAN	Interferon-induced protein with tetratricopeptide repeats 1	0.0573084961769556	0.687261385318104	1.05898245204698	0.80115383285213	1.39978589349196	35
P09917	ALOX5	LOX5_HUMAN	Polyunsaturated fatty acid 5-lipoxygenase	0.198016525496671	0.498121328724537	1.21898253794707	0.68737452805478	2.16173042085938	35
P09936	UCHL1	UCHL1_HUMAN	Ubiquitin carboxyl-terminal hydrolase isozyme L1	-0.0744470599594105	0.589034393777008	0.928256614701078	0.708546645369903	1.21609543756497	35
P09960	LTA4H	LKHA4_HUMAN	Leukotriene A-4 hydrolase	-0.0498231492890007	0.941150476137137	0.951397664977046	0.253450652210929	3.57133630956482	35
P09972	ALDOC	ALDOC_HUMAN	Fructose-bisphosphate aldolase C	-0.321830882972774	0.552682175609757	0.724820759497462	0.250524228879472	2.09706316929223	35
P0C0L5	C4B_2	CO4B_HUMAN	Complement C4-B	0.0385456017331382	0.779860065198607	1.03929812107295	0.79314440571995	1.36184606066193	35
P0CAP1	MYZAP	MYZAP_HUMAN	Myocardial zonula adherens protein	0.493206754644553	0.148764183367669	1.63755905933206	0.838389825646928	3.19851170752378	35
P10153	RNASE2	RNAS2_HUMAN	Non-secretory ribonuclease	-0.0953478219786961	0.259830337218861	0.909056689576442	0.770128688754658	1.07304672184072	35
P10155	RO60	RO60_HUMAN	RNA-binding protein RO60	0.545094194358234	0.407986672176343	1.72477083840732	0.474225626997999	6.2730360310807	35
P10253	GAA	LYAG_HUMAN	Lysosomal alpha-glucosidase	0.160527783253802	0.400491762769208	1.17413039385019	0.807591417620097	1.70702926217983	35
P10301	RRAS	RRAS_HUMAN	Ras-related protein R-Ras	-0.226864325770102	0.418329612062212	0.797028911238557	0.46011935352155	1.38063109166819	35
P10321	HLA-C	HLAC_HUMAN	HLA class I histocompatibility antigen, C alpha chain	0.117347265094509	0.432206496524535	1.12450986491887	0.839050340639619	1.50708768598543	35
P10515	DLAT	ODP2_HUMAN	Dihydrolipoyllysine-residue acetyltransferase component of pyruvate dehydrogenase complex, mitochondrial	-0.136906874640608	0.59812625049666	0.872051432453922	0.524146992419095	1.45087868831437	35
P10586	PTPRF	PTPRF_HUMAN	Receptor-type tyrosine-protein phosphatase F	0.236431015835392	0.383424846051409	1.26672016897337	0.744361393273632	2.15564643865681	35
P10599	TXN	THIO_HUMAN	Thioredoxin	-0.144095889367676	0.675443670553416	0.865804722611258	0.441032343713881	1.69968898739606	35
P10619	CTSA	PPGB_HUMAN	Lysosomal protective protein	0.0137304278265275	0.948772480386811	1.01382512305633	0.666889556149903	1.54124677866322	35
P10636	MAPT	TAU_HUMAN	Microtubule-associated protein tau	-0.769856179416111	0.0201611294811969	0.463079663909855	0.241881774607112	0.886560285392247	35
P10643	C7	CO7_HUMAN	Complement component C7	0.0820906637316964	0.664523950325101	1.08555422576517	0.749078290457322	1.57317064462938	35
P10644	PRKAR1A	KAP0_HUMAN	cAMP-dependent protein kinase type I-alpha regulatory subunit	0.0156197621575988	0.978095940667468	1.0157423882742	0.333070151987019	3.09764352399008	35
P10768	ESD	ESTD_HUMAN	S-formylglutathione hydrolase	-0.337284801853999	0.0777343567901717	0.713705546292102	0.490641379215866	1.03818313820612	35
P10809	HSPD1	CH60_HUMAN	60 kDa heat shock protein, mitochondrial	0.425043205818175	0.321175943405117	1.52965650829663	0.660533776949843	3.54236091328893	35
P10909	CLU	CLUS_HUMAN	Clusterin	-0.0154344107733488	0.902992476238858	0.984684089301663	0.768255750640656	1.26208330352918	35
P10916	MYL2	MLRV_HUMAN	Myosin regulatory light chain 2, ventricular/cardiac muscle isoform	0.140880362303121	0.358796600309807	1.15128690243167	0.852130423150518	1.55546791394936	35
P11021	HSPA5	BIP_HUMAN	Endoplasmic reticulum chaperone BiP	-1.47185893626434	0.0336480594010964	0.229498465388478	0.0590200743479104	0.892400529778922	35
P11047	LAMC1	LAMC1_HUMAN	Laminin subunit gamma-1	-0.207709610455713	0.324543356163731	0.812442927391632	0.537437090503889	1.22816888140307	35
P11117	ACP2	PPAL_HUMAN	Lysosomal acid phosphatase	0.292086547615091	0.144036238953596	1.33921891882724	0.905041594480619	1.98168495623018	35
P11142	HSPA8	HSP7C_HUMAN	Heat shock cognate 71 kDa protein	0.248497776704046	0.705869664783883	1.28209797188291	0.352747365354825	4.65992200353591	35
P11166	SLC2A1	GTR1_HUMAN	Solute carrier family 2, facilitated glucose transporter member 1	0.100452992923051	0.295439085024035	1.10567166608939	0.916012432622227	1.3345996076639	35
P11171	EPB41	EPB41_HUMAN	Protein 4.1	0.300672789769004	0.291255401160529	1.35076728434401	0.772814561522525	2.36094445847331	35
P11172	UMPS	UMPS_HUMAN	Uridine 5'-monophosphate synthase	0.23574807893619	0.757797561436807	1.2658553743627	0.282912203616639	5.66391201340422	35
P11177	PDHB	ODPB_HUMAN	Pyruvate dehydrogenase E1 component subunit beta, mitochondrial	-0.203473349303049	0.623886286189955	0.815891948121983	0.361761202744356	1.84010796614002	35
P11182	DBT	ODB2_HUMAN	Lipoamide acyltransferase component of branched-chain alpha-keto acid dehydrogenase complex, mitochondrial	-0.0483837989340325	0.798442633392754	0.95276804553613	0.657218147906734	1.38122623589445	35
P11215	ITGAM	ITAM_HUMAN	Integrin alpha-M	0.290248344440927	0.12830610810572	1.33675942357829	0.919604440457608	1.94314607227883	35
P11216	PYGB	PYGB_HUMAN	Glycogen phosphorylase, brain form	0.0994723769964767	0.752592435975889	1.10458795828147	0.5951047303617	2.05025182179084	35
P11217	PYGM	PYGM_HUMAN	Glycogen phosphorylase, muscle form	-0.157883480445898	0.221773917350418	0.853949277960849	0.662888228616699	1.10007892409192	35
P11233	RALA	RALA_HUMAN	Ras-related protein Ral-A	0.29454847655056	0.109616030183834	1.34252004253305	0.935864561676804	1.92587703222101	35
P11234	RALB	RALB_HUMAN	Ras-related protein Ral-B	0.216346895596155	0.0440309644052907	1.24153298663395	1.00580004852528	1.53251549267695	35
P11277	SPTB	SPTB1_HUMAN	Spectrin beta chain, erythrocytic	0.367244761731475	0.0924229807159896	1.44375125092836	0.941294962607736	2.21441498930642	35
P11279	LAMP1	LAMP1_HUMAN	Lysosome-associated membrane glycoprotein 1	0.0486167864605307	0.667439798367302	1.04981796918615	0.841007809378445	1.31047269256711	35
P11310	ACADM	ACADM_HUMAN	Medium-chain specific acyl-CoA dehydrogenase, mitochondrial	-0.148135433357068	0.363750500360437	0.862314320909992	0.626373681591159	1.18712840258159	35
P11387	TOP1	TOP1_HUMAN	DNA topoisomerase 1	0.154195920091039	0.596282625131034	1.16671944816833	0.659487306873642	2.06407956081407	35
P11413	G6PD	G6PD_HUMAN	Glucose-6-phosphate 1-dehydrogenase	0.776755718865328	0.210102911378065	2.17440642416684	0.645335495224101	7.32648883014898	35
P11498	PC	PYC_HUMAN	Pyruvate carboxylase, mitochondrial	-0.141911099114044	0.726765541821643	0.867698392212957	0.391452140805036	1.92335261802524	35
P11532	DMD	DMD_HUMAN	Dystrophin	-0.061602671055205	0.728258282479489	0.940256403666348	0.664241330906632	1.33096521324392	35
P11586	MTHFD1	C1TC_HUMAN	C-1-tetrahydrofolate synthase, cytoplasmic	0.0702865605230379	0.908503646857808	1.07281556379935	0.32355424140265	3.5571569976665	35
P11678	EPX	PERE_HUMAN	Eosinophil peroxidase	-0.354976649376245	0.0818007179173009	0.701189816236992	0.470127308944597	1.04581705644419	35
P11717	IGF2R	MPRI_HUMAN	Cation-independent mannose-6-phosphate receptor	0.346478938435795	0.416678846779724	1.41407971078611	0.612852030444436	3.26281276576143	35
P11766	ADH5	ADHX_HUMAN	Alcohol dehydrogenase class-3	-0.434573017092799	0.166828364097258	0.647541097038547	0.349699896223479	1.19905518097701	35
P11802	CDK4	CDK4_HUMAN	Cyclin-dependent kinase 4	-0.0974649569435101	0.505444926367021	0.907134129751374	0.680916028530972	1.20850779667372	35
P11940	PABPC1	PABP1_HUMAN	Polyadenylate-binding protein 1	0.168160407619956	0.367328221673869	1.18312637791373	0.820826213095144	1.70534030685619	35
P12004	PCNA	PCNA_HUMAN	Proliferating cell nuclear antigen	-0.0244853100667433	0.912353203903682	0.975812023426616	0.630980532307268	1.50909426885495	35
P12081	HARS1	HARS1_HUMAN	Histidine--tRNA ligase, cytoplasmic	0.965985696755861	0.214876431519432	2.62737617669079	0.570902162402764	12.0915737029076	35
P12107	COL11A1	COBA1_HUMAN	Collagen alpha-1(XI) chain	0.0279014721172519	0.660014504029359	1.02829436376355	0.90808725286957	1.16441376663588	35
P12109	COL6A1	CO6A1_HUMAN	Collagen alpha-1(VI) chain	-0.28980359837525	0.223576782342994	0.748410542191533	0.469305570978262	1.19350456142224	35
P12110	COL6A2	CO6A2_HUMAN	Collagen alpha-2(VI) chain	-0.297802772365732	0.184001445934607	0.742447756523169	0.478477588308156	1.15204700206622	35
P12111	COL6A3	CO6A3_HUMAN	Collagen alpha-3(VI) chain	-0.311574872203497	0.179846735461013	0.732292780078708	0.464457168792804	1.15457947855387	35
P12235	SLC25A4	ADT1_HUMAN	ADP/ATP translocase 1	-0.0810652877351939	0.510145674868241	0.922133485472461	0.724475051223605	1.17371904469784	35
P12268	IMPDH2	IMDH2_HUMAN	Inosine-5'-monophosphate dehydrogenase 2	-0.135167025652491	0.584879483553046	0.873569990904389	0.537873363852245	1.41878103712592	35
P12270	TPR	TPR_HUMAN	Nucleoprotein TPR	1.1185103156225	0.147946905324811	3.06029193687924	0.672535302921249	13.9254946145552	35
P12277	CKB	KCRB_HUMAN	Creatine kinase B-type	-0.200265696907144	0.26850678596066	0.818513247745632	0.57407367402913	1.16703476756384	35
P12429	ANXA3	ANXA3_HUMAN	Annexin A3	0.254315924410886	0.431172888680504	1.28957914945235	0.684621697361253	2.42909973363689	35
P12532	CKMT1B	KCRU_HUMAN	Creatine kinase U-type, mitochondrial	0.092025103626586	0.691953782833111	1.09639234515938	0.695441337421132	1.7285083728006	35
P12694	BCKDHA	ODBA_HUMAN	2-oxoisovalerate dehydrogenase subunit alpha, mitochondrial	-0.0970916850351437	0.662137370885555	0.907472800643363	0.587083706307713	1.40270778265455	35
P12724	RNASE3	ECP_HUMAN	Eosinophil cationic protein	-0.0345991712597783	0.694379746088055	0.96599253623934	0.812867226383903	1.1479630987477	35
P12814	ACTN1	ACTN1_HUMAN	Alpha-actinin-1	-0.104562606565864	0.682005402700508	0.900718404755494	0.546213489115253	1.48530503334768	35
P12821	ACE	ACE_HUMAN	Angiotensin-converting enzyme	0.0854347805953943	0.771439138112525	1.08919052267015	0.612016498801664	1.93840525050768	35
P12830	CDH1	CADH1_HUMAN	Cadherin-1	-0.16651772370755	0.194955536046251	0.846607811773201	0.658142237238117	1.08904237777417	35
P12883	MYH7	MYH7_HUMAN	Myosin-7	0.0994042827481588	0.495265721536923	1.10451274475558	0.830036004737605	1.46975359666858	35
P12931	SRC	SRC_HUMAN	Proto-oncogene tyrosine-protein kinase Src	-0.280483389593143	0.148318202278181	0.755418491746506	0.516441361951919	1.10497946081572	35
P12955	PEPD	PEPD_HUMAN	Xaa-Pro dipeptidase	-0.425423508485359	0.444277070475686	0.653492966699988	0.219722331769037	1.94360333830451	35
P12956	XRCC6	XRCC6_HUMAN	X-ray repair cross-complementing protein 6	0.536178386607893	0.556622074107499	1.70946146233938	0.28608774961889	10.2145530352711	35
P13010	XRCC5	XRCC5_HUMAN	X-ray repair cross-complementing protein 5	3.01350605085499	0.00752839260769237	20.358653417288	2.23327850024922	185.590274083146	35
P13073	COX4I1	COX41_HUMAN	Cytochrome c oxidase subunit 4 isoform 1, mitochondrial	-0.863577706814047	0.0321482466551884	0.4216508374599	0.191367892530858	0.92904523522391	35
P13284	IFI30	GILT_HUMAN	Gamma-interferon-inducible lysosomal thiol reductase	0.0688427367853292	0.446206895554578	1.07126772489432	0.897369995649617	1.27886439703109	35
P13489	RNH1	RINI_HUMAN	Ribonuclease inhibitor	0.268185885046165	0.505691117169369	1.30759017888636	0.59358503962138	2.88045008177877	35
P13535	MYH8	MYH8_HUMAN	Myosin-8	-0.0157178676039197	0.953911296536452	0.984405013425446	0.577677000970982	1.67750010616371	35
P13591	NCAM1	NCAM1_HUMAN	Neural cell adhesion molecule 1	-0.140952955824277	0.350444711901239	0.868530170022527	0.646085186407169	1.16756222261373	35
P13611	VCAN	CSPG2_HUMAN	Versican core protein	0.0109402851543237	0.952794404161262	1.01100034891233	0.703788459485177	1.4523138191958	35
P13639	EEF2	EF2_HUMAN	Elongation factor 2	-0.556852966025028	0.229721040072806	0.57300950972579	0.23095170994935	1.42168204040662	35
P13645	KRT10	K1C10_HUMAN	Keratin, type I cytoskeletal 10	-0.100863840446815	0.527858198853889	0.90405612038331	0.660987074482645	1.23651051640039	35
P13646	KRT13	K1C13_HUMAN	Keratin, type I cytoskeletal 13	-0.03661419623517	0.518287489063366	0.96404799695834	0.862686582023623	1.07731887780067	35
P13647	KRT5	K2C5_HUMAN	Keratin, type II cytoskeletal 5	-0.0958587911187572	0.338900861105076	0.908592308313854	0.746532565929933	1.10583251207367	35
P13667	PDIA4	PDIA4_HUMAN	Protein disulfide-isomerase A4	-0.399763421824481	0.426652887498054	0.670478647889273	0.250221309766861	1.79657606977711	35
P13671	C6	CO6_HUMAN	Complement component C6	-0.345216102435146	0.0929128505068852	0.708067321860642	0.473356709865073	1.05915754828914	35
P13674	P4HA1	P4HA1_HUMAN	Prolyl 4-hydroxylase subunit alpha-1	0.402531233331865	0.125879210459878	1.49560563724266	0.893210536302861	2.50426537892247	35
P13716	ALAD	HEM2_HUMAN	Delta-aminolevulinic acid dehydratase	-0.145182424626308	0.675022348932033	0.864864506134725	0.438728110626854	1.70490697052198	35
P13727	PRG2	PRG2_HUMAN	Bone marrow proteoglycan	-0.0665212486074586	0.499370484822237	0.935643034533544	0.77140768369643	1.13484465681786	35
P13747	HLA-E	HLAE_HUMAN	HLA class I histocompatibility antigen, alpha chain E	0.244388614160164	0.325576264117101	1.27684043235939	0.784384008105454	2.07847364665871	35
P13796	LCP1	PLSL_HUMAN	Plastin-2	-0.381665199876249	0.419936397136717	0.68272359088875	0.270048078122316	1.72603154518621	35
P13797	PLS3	PLST_HUMAN	Plastin-3	0.592643564141603	0.251687177921508	1.80876368356755	0.656584847210147	4.98279251629719	35
P13798	APEH	ACPH_HUMAN	Acylamino-acid-releasing enzyme	-0.172107894082688	0.81243816986363	0.841888333498588	0.203166212906258	3.48865077486119	35
P13804	ETFA	ETFA_HUMAN	Electron transfer flavoprotein subunit alpha, mitochondrial	-0.395242096578078	0.321245062040563	0.6735169633575	0.308440492554294	1.47070540632877	35
P13805	TNNT1	TNNT1_HUMAN	Troponin T, slow skeletal muscle	0.206327898138129	0.246520666556062	1.22915617594639	0.867068659823641	1.74245129004483	35
P13807	GYS1	GYS1_HUMAN	Glycogen [starch] synthase, muscle	-0.328933305284035	0.180084333180821	0.719691014734262	0.444914575128899	1.1641676529459	35
P13861	PRKAR2A	KAP2_HUMAN	cAMP-dependent protein kinase type II-alpha regulatory subunit	-0.2325608804152	0.71563777210743	0.792501500057705	0.226779996357528	2.76946219984744	35
P14091	CTSE	CATE_HUMAN	Cathepsin E	-0.0206828047375754	0.8145230037761	0.979529617452104	0.824085702966013	1.16429428154445	35
P14314	PRKCSH	GLU2B_HUMAN	Glucosidase 2 subunit beta	-0.314969230533282	0.323078587343701	0.729811329829006	0.390745093638713	1.3630998464673	35
P14317	HCLS1	HCLS1_HUMAN	Hematopoietic lineage cell-specific protein	-0.106091718569648	0.830871527258073	0.899342157916694	0.339715140647471	2.38086626184725	35
P14324	FDPS	FPPS_HUMAN	Farnesyl pyrophosphate synthase	0.111489035470222	0.800806767965433	1.11794148623561	0.470203281126925	2.65798478405201	35
P14384	CPM	CBPM_HUMAN	Carboxypeptidase M	-0.516286339786325	0.0686892022018808	0.596732499952303	0.34227637703625	1.04035715109142	35
P14410	SI	SUIS_HUMAN	Sucrase-isomaltase, intestinal	0.175261770191374	0.49653358652554	1.19155809018027	0.718974491872811	1.97477198193178	35
P14543	NID1	NID1_HUMAN	Nidogen-1	-0.300155604586969	0.163436061861158	0.740702954936642	0.485637344119574	1.12973368727753	35
P14550	AKR1A1	AK1A1_HUMAN	Aldo-keto reductase family 1 member A1	-1.0643944160729	0.024868094366762	0.3449366796394	0.136109981024683	0.874155679582952	35
P14618	PKM	KPYM_HUMAN	Pyruvate kinase PKM	0.616926421245321	0.348075755367438	1.85322325166244	0.510839948413747	6.7231163717068	35
P14621	ACYP2	ACYP2_HUMAN	Acylphosphatase-2	0.336147242904339	0.231346685870471	1.39954508272301	0.807100949767538	2.42686672483573	35
P14625	HSP90B1	ENPL_HUMAN	Endoplasmin	-0.904392388504432	0.185832593785584	0.404787764094732	0.106012330512497	1.54560448929567	35
P14735	IDE	IDE_HUMAN	Insulin-degrading enzyme	-1.13995484509497	0.0732347039884345	0.319833463539915	0.0918866664940222	1.11325667045058	35
P14780	MMP9	MMP9_HUMAN	Matrix metalloproteinase-9	0.287460277087202	0.0519447906047182	1.33303763897359	0.997581340303315	1.78129769987477	35
P14854	COX6B1	CX6B1_HUMAN	Cytochrome c oxidase subunit 6B1	0.0306583827131217	0.801367467622194	1.03113319078878	0.812051473026663	1.30932052026626	35
P14866	HNRNPL	HNRPL_HUMAN	Heterogeneous nuclear ribonucleoprotein L	0.551510722587186	0.402874110158068	1.7358734612339	0.476775561376147	6.3200736730692	35
P14868	DARS1	SYDC_HUMAN	Aspartate--tRNA ligase, cytoplasmic	0.264399648429372	0.783890232648796	1.30264869379046	0.196882709831632	8.61880467251351	35
P14923	JUP	PLAK_HUMAN	Junction plakoglobin	-0.0736445125709346	0.748698496668167	0.929001883639861	0.59202426897894	1.4577856770887	35
P14927	UQCRB	QCR7_HUMAN	Cytochrome b-c1 complex subunit 7	-0.193717895359113	0.23715142628431	0.823890294763551	0.597560896638254	1.13594316767433	35
P15088	CPA3	CBPA3_HUMAN	Mast cell carboxypeptidase A	-0.0931578401631845	0.448260173886381	0.911049688715281	0.71610016464436	1.15907183978993	35
P15121	AKR1B1	ALDR_HUMAN	Aldo-keto reductase family 1 member B1	-0.367823695593792	0.372429995268442	0.69223921575473	0.308481325975953	1.55340077819193	35
P15144	ANPEP	AMPN_HUMAN	Aminopeptidase N	-0.146102699632044	0.42617033308621	0.86406895906357	0.602930099419078	1.23831131790661	35
P15169	CPN1	CBPN_HUMAN	Carboxypeptidase N catalytic chain	-0.0580621298018594	0.828888325303277	0.943591320473799	0.557327863308943	1.59755978247212	35
P15170	GSPT1	ERF3A_HUMAN	Eukaryotic peptide chain release factor GTP-binding subunit ERF3A	-0.113088758234602	0.518750800516889	0.893071389158217	0.633441873283203	1.259115539677	35
P15259	PGAM2	PGAM2_HUMAN	Phosphoglycerate mutase 2	-0.160271415847472	0.581086985847348	0.851912535021973	0.482126240287013	1.50532144215075	35
P15311	EZR	EZRI_HUMAN	Ezrin	0.0787382135930297	0.852874030810969	1.08192105276888	0.470758558134896	2.48652551121352	35
P15374	UCHL3	UCHL3_HUMAN	Ubiquitin carboxyl-terminal hydrolase isozyme L3	-0.303068395914653	0.178809081195496	0.738548580937269	0.474784928867654	1.1488443993059	35
P15498	VAV1	VAV_HUMAN	Proto-oncogene vav	-0.27414804671914	0.290125059068612	0.760219518923686	0.457450989478542	1.26337843888229	35
P15502	ELN	ELN_HUMAN	Elastin	0.0108757945591924	0.91977976789961	1.01093515100049	0.818091829296148	1.24923614065144	35
P15531	NME1	NDKA_HUMAN	Nucleoside diphosphate kinase A	0.0552894967383391	0.642799869563059	1.05684652401511	0.836638176956908	1.33501507113313	35
P15559	NQO1	NQO1_HUMAN	NAD(P)H dehydrogenase [quinone] 1	-0.0068724535221253	0.937185773180971	0.993151107781031	0.837116242118214	1.17827020103069	35
P15586	GNS	GNS_HUMAN	N-acetylglucosamine-6-sulfatase	0.187424209444677	0.288415623511159	1.20613883202486	0.853334320590392	1.70480765511903	35
P15848	ARSB	ARSB_HUMAN	Arylsulfatase B	-0.0888901948143064	0.739234857814602	0.91494603387797	0.542109353951051	1.54420180874542	35
P15880	RPS2	RS2_HUMAN	40S ribosomal protein S2	-0.319977408613846	0.520351748900578	0.726165441972297	0.273728981601836	1.92641731258786	35
P15924	DSP	DESP_HUMAN	Desmoplakin	-0.213725994440691	0.318129676152601	0.807569633278719	0.530820735987597	1.22860443908725	35
P15927	RPA2	RFA2_HUMAN	Replication protein A 32 kDa subunit	-0.257652166733163	0.146172937975687	0.772864013173242	0.545988385949153	1.09401371573108	35
P15941	MUC1	MUC1_HUMAN	Mucin-1	0.0723280615568601	0.596426593096097	1.07500795500496	0.822527314061196	1.40498933417543	35
P16070	CD44	CD44_HUMAN	CD44 antigen	0.0323122626234628	0.833564538748301	1.03283997227467	0.764086966884448	1.3961217172412	35
P16083	NQO2	NQO2_HUMAN	Ribosyldihydronicotinamide dehydrogenase [quinone]	-0.0425643359990737	0.776499146327473	0.958328808496249	0.714313984775394	1.28570086092129	35
P16144	ITGB4	ITB4_HUMAN	Integrin beta-4	0.049733567962693	0.88089856207087	1.05099104138552	0.548349299279969	2.01437691362611	35
P16152	CBR1	CBR1_HUMAN	Carbonyl reductase [NADPH] 1	-0.390389158337662	0.400834918579612	0.676793443431905	0.272221724693249	1.68263339595164	35
P16157	ANK1	ANK1_HUMAN	Ankyrin-1	0.430733630067199	0.0514714838065276	1.53838571567582	0.997253287061213	2.3731489691747	35
P16219	ACADS	ACADS_HUMAN	Short-chain specific acyl-CoA dehydrogenase, mitochondrial	-0.0972897384458676	0.475343014601278	0.907293090356761	0.694596079509916	1.18512150599803	35
P16278	GLB1	BGAL_HUMAN	Beta-galactosidase	0.28265226676119	0.200593700059358	1.32664376346742	0.860537783672216	2.04521371233292	35
P16284	PECAM1	PECA1_HUMAN	Platelet endothelial cell adhesion molecule	-0.0926911692936341	0.772426898069747	0.911474948286127	0.486327521763637	1.70828617377113	35
P16333	NCK1	NCK1_HUMAN	Cytoplasmic protein NCK1	-0.113849579722808	0.68707638591538	0.892392179666195	0.512841229408974	1.5528466836552	35
P16401	H1-5	H15_HUMAN	Histone H1.5	0.0253530724952756	0.825136379844213	1.02567719500799	0.819098435849629	1.28435565533491	35
P16435	POR	NCPR_HUMAN	NADPH--cytochrome P450 reductase	0.231525588010057	0.393769357573212	1.26052158040383	0.740387509596341	2.14605815747763	35
P16452	EPB42	EPB42_HUMAN	Protein 4.2	0.240685231658038	0.10445913709045	1.27212054900534	0.95136123859005	1.70102651396647	35
P16615	ATP2A2	AT2A2_HUMAN	Sarcoplasmic/endoplasmic reticulum calcium ATPase 2	-0.329986892119062	0.456050436583163	0.718933157060389	0.301888365047914	1.71210601057376	35
P16885	PLCG2	PLCG2_HUMAN	1-phosphatidylinositol 4,5-bisphosphate phosphodiesterase gamma-2	-0.336854639736099	0.197071413649639	0.714012621422761	0.42797987625327	1.19121026907654	35
P16930	FAH	FAAA_HUMAN	Fumarylacetoacetase	0.0367953805871794	0.828685621381734	1.0374807104237	0.743427208319402	1.44784346396806	35
P16949	STMN1	STMN1_HUMAN	Stathmin	0.155992622901424	0.264270670524848	1.16881758057556	0.888801789242216	1.53705196501376	35
P16989	YBX3	YBOX3_HUMAN	Y-box-binding protein 3	-0.118089120151098	0.696627204419601	0.888616855417214	0.490790286795951	1.60891512520882	35
P17096	HMGA1	HMGA1_HUMAN	High mobility group protein HMG-I/HMG-Y	0.0871446570760029	0.456355574981886	1.09105449705661	0.867482185829082	1.37224710200792	35
P17152	TMEM11	TMM11_HUMAN	Transmembrane protein 11, mitochondrial	-0.0432251318554161	0.835388463589176	0.957695757972198	0.637034301004691	1.43976731455657	35
P17174	GOT1	AATC_HUMAN	Aspartate aminotransferase, cytoplasmic	-0.234022899101386	0.559040887198841	0.79134369462861	0.360930715894503	1.73502784731544	35
P17213	BPI	BPI_HUMAN	Bactericidal permeability-increasing protein	0.173995191979529	0.0759982451168246	1.1900498440226	0.981967609645151	1.44222540269936	35
P17252	PRKCA	KPCA_HUMAN	Protein kinase C alpha type	0.144806833867099	0.293130108799135	1.1558162841411	0.882351094691163	1.51403595544168	35
P17275	JUNB	JUNB_HUMAN	Transcription factor JunB	0.506162952195144	0.0793481409508768	1.65891363634518	0.942441612458634	2.92006891087143	35
P17301	ITGA2	ITA2_HUMAN	Integrin alpha-2	0.251858064575269	0.345049111441405	1.28641343668888	0.762671920993178	2.16981835117083	35
P17480	UBTF	UBF1_HUMAN	Nucleolar transcription factor 1	1.2723734773244	0.263174244238012	3.56931420295155	0.384278304917039	33.1530656723961	35
P17540	CKMT2	KCRS_HUMAN	Creatine kinase S-type, mitochondrial	-0.271074507687547	0.157572234977973	0.762559677730173	0.523611751207211	1.11055044268826	35
P17612	PRKACA	KAPCA_HUMAN	cAMP-dependent protein kinase catalytic subunit alpha	-0.0692169853094819	0.766120053519995	0.933124183869823	0.591379594854393	1.47235506618572	35
P17655	CAPN2	CAN2_HUMAN	Calpain-2 catalytic subunit	0.0858793759996092	0.848132522435566	1.08967487943426	0.452453262795119	2.62434032530726	35
P17661	DES	DESM_HUMAN	Desmin	-0.127387048334115	0.235963374350763	0.880392852057645	0.713153842339752	1.08685044928207	35
P17812	CTPS1	PYRG1_HUMAN	CTP synthase 1	0.218299026114324	0.426202295492302	1.24395898823193	0.726578197837466	2.12975557071308	35
P17813	ENG	EGLN_HUMAN	Endoglin	0.224065238045095	0.310459929287242	1.25115263951828	0.811459109660657	1.92909649880965	35
P17844	DDX5	DDX5_HUMAN	Probable ATP-dependent RNA helicase DDX5	0.605619769012475	0.35155041707361	1.832387514036	0.512454415439839	6.55208326912976	35
P17858	PFKL	PFKAL_HUMAN	ATP-dependent 6-phosphofructokinase, liver type	0.594557601909384	0.173043012908279	1.81222904092536	0.770494630127882	4.26242308298525	35
P17931	LGALS3	LEG3_HUMAN	Galectin-3	-0.282958532814026	0.395164900618472	0.753551034852754	0.392509507374663	1.44668893736027	35
P17980	PSMC3	PRS6A_HUMAN	26S proteasome regulatory subunit 6A	0.164474057892266	0.204812488231517	1.17877298929907	0.914147098958736	1.52000237367026	35
P17987	TCP1	TCPA_HUMAN	T-complex protein 1 subunit alpha	0.217759135815506	0.74172334024607	1.24328756810497	0.340529416886953	4.53929646118513	35
P18031	PTPN1	PTN1_HUMAN	Tyrosine-protein phosphatase non-receptor type 1	-0.037619826629657	0.790788591514817	0.963079008294741	0.72938122124491	1.27165486195941	35
P18077	RPL35A	RL35A_HUMAN	60S ribosomal protein L35a	-0.180995275255633	0.198579321656156	0.834439301198864	0.633224727488858	1.09959216240098	35
P18084	ITGB5	ITB5_HUMAN	Integrin beta-5	0.0278193116276964	0.875429491095303	1.02820988206579	0.726155038265034	1.45590887051297	35
P18124	RPL7	RL7_HUMAN	60S ribosomal protein L7	0.0238778135734479	0.974143667969276	1.0241651711627	0.241706530208603	4.33961919405926	35
P18206	VCL	VINC_HUMAN	Vinculin	-0.227889834200541	0.365420602949966	0.796211970332267	0.486078021075781	1.30422169736729	35
P18428	LBP	LBP_HUMAN	Lipopolysaccharide-binding protein	0.168719713679745	0.277116221131823	1.18378829275563	0.873237065560865	1.60478153909469	35
P18510	IL1RN	IL1RA_HUMAN	Interleukin-1 receptor antagonist protein	-0.125707237554748	0.384760911935879	0.881872988286956	0.664195323474023	1.17089045945471	35
P18583	SON	SON_HUMAN	Protein SON	-0.106415627529426	0.729481946890274	0.899050900106893	0.491868273329539	1.64331095297435	35
P18621	RPL17	RL17_HUMAN	60S ribosomal protein L17	0.28791063250437	0.517600938396374	1.33363811489924	0.557554214230343	3.18998686785497	35
P18669	PGAM1	PGAM1_HUMAN	Phosphoglycerate mutase 1	0.10137323267513	0.542615382075219	1.10668961741707	0.798553775296291	1.53372502539897	35
P18754	RCC1	RCC1_HUMAN	Regulator of chromosome condensation	0.0872276454269716	0.533627097755244	1.09114504562732	0.829094491732325	1.43602149389438	35
P18859	ATP5PF	ATP5J_HUMAN	ATP synthase-coupling factor 6, mitochondrial	-0.0484944162929191	0.73415551410284	0.952662658680217	0.720095008298966	1.26034221982394	35
P19012	KRT15	K1C15_HUMAN	Keratin, type I cytoskeletal 15	-0.105599529721991	0.330641922632103	0.899784913047679	0.727345929335813	1.1131056861589	35
P19013	KRT4	K2C4_HUMAN	Keratin, type II cytoskeletal 4	-0.0765702194562597	0.179190942556444	0.92628786857464	0.828369975972953	1.03578019526937	35
P19237	TNNI1	TNNI1_HUMAN	Troponin I, slow skeletal muscle	0.0235193007017206	0.883164119323957	1.02379806057693	0.748149548982732	1.40100661728164	35
P19338	NCL	NUCL_HUMAN	Nucleolin	0.706958983423237	0.122346404887681	2.02781525293961	0.827059209338314	4.97187462956171	35
P19367	HK1	HXK1_HUMAN	Hexokinase-1	0.0432439737738303	0.938581905814529	1.04419261939025	0.347585791877514	3.13688951582148	35
P19388	POLR2E	RPAB1_HUMAN	DNA-directed RNA polymerases I, II, and III subunit RPABC1	-0.0268525871408511	0.865002620694899	0.973504738064292	0.714320149096668	1.32673210497017	35
P19404	NDUFV2	NDUV2_HUMAN	NADH dehydrogenase [ubiquinone] flavoprotein 2, mitochondrial	-0.115520860819305	0.57710168841915	0.890901987097857	0.593593958151685	1.33711999543649	35
P19474	TRIM21	RO52_HUMAN	E3 ubiquitin-protein ligase TRIM21	-0.0894244032965595	0.626430528714596	0.91445739247568	0.637947984165641	1.31081583986367	35
P19525	EIF2AK2	E2AK2_HUMAN	Interferon-induced, double-stranded RNA-activated protein kinase	0.0421676102043578	0.94328117612781	1.0430692931574	0.326450152241454	3.3328014793608	35
P19623	SRM	SPEE_HUMAN	Spermidine synthase	0.062762545132211	0.675255621092486	1.0647739734473	0.793849940510023	1.42815859355277	35
P19784	CSNK2A2	CSK22_HUMAN	Casein kinase II subunit alpha'	0.736840248503702	0.239997526979135	2.08932333104592	0.61124540188575	7.14160297678403	35
P19823	ITIH2	ITIH2_HUMAN	Inter-alpha-trypsin inhibitor heavy chain H2	-0.270552791660362	0.292114724201306	0.76295762113343	0.461210591809369	1.26212264415251	35
P19827	ITIH1	ITIH1_HUMAN	Inter-alpha-trypsin inhibitor heavy chain H1	-0.232540455680755	0.309704752631395	0.792517686855695	0.506007512357935	1.24125486013499	35
P19838	NFKB1	NFKB1_HUMAN	Nuclear factor NF-kappa-B p105 subunit	-0.328335834760929	0.348677559467327	0.720121137381316	0.362397033692317	1.43095666987065	35
P19878	NCF2	NCF2_HUMAN	Neutrophil cytosol factor 2	0.233512406512289	0.265253742559422	1.26302849757229	0.837523586773657	1.90471171304555	35
P19971	TYMP	TYPH_HUMAN	Thymidine phosphorylase	0.0914756589873156	0.779543074342686	1.0957901037271	0.577505282443899	2.07921206598297	35
P20020	ATP2B1	AT2B1_HUMAN	Plasma membrane calcium-transporting ATPase 1	-0.18735609807636	0.474218596472158	0.829148425649341	0.496344704381619	1.38510012434463	35
P20042	EIF2S2	IF2B_HUMAN	Eukaryotic translation initiation factor 2 subunit 2	0.0908572212996447	0.658427259030034	1.09511263533677	0.732015468208093	1.63831467524853	35
P20073	ANXA7	ANXA7_HUMAN	Annexin A7	-0.347015878776153	0.630211460641243	0.706794105143263	0.172085337924616	2.90296612767848	35
P20292	ALOX5AP	AL5AP_HUMAN	Arachidonate 5-lipoxygenase-activating protein	-0.050229168641493	0.616503034895468	0.951011457522305	0.781293478144916	1.15759675158961	35
P20338	RAB4A	RAB4A_HUMAN	Ras-related protein Rab-4A	0.0450050581199583	0.795265639508262	1.04603315085649	0.744577207080712	1.46953914555184	35
P20339	RAB5A	RAB5A_HUMAN	Ras-related protein Rab-5A	0.606964887319096	0.121348190471751	1.83485395047848	0.851322525644817	3.95465751013277	35
P20340	RAB6A	RAB6A_HUMAN	Ras-related protein Rab-6A	-0.029919786723428	0.761433186763629	0.970523379286578	0.800055060805508	1.17731350738973	35
P20591	MX1	MX1_HUMAN	Interferon-induced GTP-binding protein Mx1	-0.0522186159119721	0.706906470005009	0.949121351130848	0.722956022365796	1.24603891703478	35
P20592	MX2	MX2_HUMAN	Interferon-induced GTP-binding protein Mx2	0.0821044613161013	0.667805740261424	1.08556920389456	0.746123987000284	1.57944325202859	35
P20618	PSMB1	PSB1_HUMAN	Proteasome subunit beta type-1	0.0710533383685337	0.935506249237396	1.07363849046662	0.192059857025436	6.00177270807185	35
P20648	ATP4A	ATP4A_HUMAN	Potassium-transporting ATPase alpha chain 1	-0.0207503544707783	0.803583342674335	0.979463452722511	0.831709197737897	1.15346644936519	35
P20674	COX5A	COX5A_HUMAN	Cytochrome c oxidase subunit 5A, mitochondrial	-0.361990123799304	0.139042813859362	0.696289244500134	0.431029200460462	1.12479319611906	35
P20700	LMNB1	LMNB1_HUMAN	Lamin-B1	0.802137069334288	0.142423550159691	2.23030214948057	0.76362837872774	6.5139638815743	35
P20701	ITGAL	ITAL_HUMAN	Integrin alpha-L	-0.0783671442717181	0.655982556294927	0.924624893485413	0.654969326429748	1.30529959061314	35
P20774	OGN	MIME_HUMAN	Mimecan	-0.071429881575941	0.671730593145483	0.93106155987537	0.669118175966148	1.29554936544036	35
P20810	CAST	ICAL_HUMAN	Calpastatin	0.23834764390103	0.655742679084857	1.2691503285126	0.445056882984193	3.61918356494859	35
P20908	COL5A1	CO5A1_HUMAN	Collagen alpha-1(V) chain	-0.0490188473861012	0.606501782218048	0.952163183742233	0.790139293117696	1.14741126833076	35
P20929	NEB	NEBU_HUMAN	Nebulin	0.38256731079709	0.0976378806135925	1.46604355159653	0.932293045796318	2.30537351412073	35
P20930	FLG	FILA_HUMAN	Filaggrin	-0.367028055941449	0.0742110988804772	0.69279020789022	0.46303068947976	1.03655823048756	35
P20936	RASA1	RASA1_HUMAN	Ras GTPase-activating protein 1	0.492705258604537	0.255797973623595	1.63673803583574	0.699712562052389	3.82858839934742	35
P20962	PTMS	PTMS_HUMAN	Parathymosin	0.450670333322788	0.00402522193465459	1.56936382984539	1.1543786689711	2.13353113378487	35
P21128	ENDOU	ENDOU_HUMAN	Uridylate-specific endoribonuclease	-0.280543291197187	0.364136759295968	0.755373242322395	0.412121672634282	1.38451523689459	35
P21266	GSTM3	GSTM3_HUMAN	Glutathione S-transferase Mu 3	-0.120366149319008	0.384134122332462	0.886595750848621	0.676085274027116	1.16265219140286	35
P21281	ATP6V1B2	VATB2_HUMAN	V-type proton ATPase subunit B, brain isoform	0.00536348682681765	0.992886997226746	1.00537789607204	0.309187587567419	3.26916329941553	35
P21283	ATP6V1C1	VATC1_HUMAN	V-type proton ATPase subunit C 1	-0.281766379166639	0.269327857404455	0.754449919165091	0.457619344612195	1.24381691296414	35
P21291	CSRP1	CSRP1_HUMAN	Cysteine and glycine-rich protein 1	-0.142192894454186	0.464653819192877	0.86745391329751	0.592541238566802	1.26991379286141	35
P21333	FLNA	FLNA_HUMAN	Filamin-A	-0.191111627396633	0.339382512378746	0.826040374267999	0.558123487989466	1.22256582029691	35
P21359	NF1	NF1_HUMAN	Neurofibromin	0.256213773336352	0.407636437331469	1.29202889974813	0.704527861548476	2.36944309642395	35
P21397	MAOA	AOFA_HUMAN	Amine oxidase [flavin-containing] A	-0.371354101710978	0.136201282094566	0.68979963907495	0.423242850782414	1.12423291069965	35
P21399	ACO1	ACOHC_HUMAN	Cytoplasmic aconitate hydratase	-0.737557163615908	0.154088167405328	0.478280851489744	0.173455690211713	1.31879543774291	35
P21589	NT5E	5NTD_HUMAN	5'-nucleotidase	0.298153652745742	0.377786559483332	1.34736879889072	0.694605380667145	2.61357416851649	35
P21695	GPD1	GPDA_HUMAN	Glycerol-3-phosphate dehydrogenase [NAD(+)], cytoplasmic	-0.143401726025956	0.381622430614281	0.866405941158578	0.628355976959302	1.19464011229339	35
P21741	MDK	MK_HUMAN	Midkine	0.316834553508506	0.240746516277385	1.37277543225737	0.80855355035856	2.33072056461036	35
P21796	VDAC1	VDAC1_HUMAN	Voltage-dependent anion-selective channel protein 1	0.253103225218325	0.450499708022299	1.28801622572878	0.667436397433235	2.48560882223473	35
P21810	BGN	PGS1_HUMAN	Biglycan	-0.138723790660329	0.453715740459258	0.870468426765956	0.605549529829769	1.25128539396176	35
P21912	SDHB	SDHB_HUMAN	Succinate dehydrogenase [ubiquinone] iron-sulfur subunit, mitochondrial	0.0327764184688957	0.849933732825993	1.03331948226027	0.735829908996347	1.45108147870071	35
P21926	CD9	CD9_HUMAN	CD9 antigen	-0.232244765383461	0.0379297200593143	0.792752061295549	0.63664105681055	0.98714310672451	35
P21964	COMT	COMT_HUMAN	Catechol O-methyltransferase	0.0621448303458139	0.799819851981826	1.06411644992164	0.658241823104119	1.72025504799126	35
P21980	TGM2	TGM2_HUMAN	Protein-glutamine gamma-glutamyltransferase 2	-0.157695539981035	0.602816734807571	0.854109784667498	0.471577922417778	1.54694163909243	35
P22059	OSBP	OSBP1_HUMAN	Oxysterol-binding protein 1	-0.59110915850197	0.496761689569564	0.553712788763483	0.100672621718704	3.04549387118295	35
P22061	PCMT1	PIMT_HUMAN	Protein-L-isoaspartate(D-aspartate) O-methyltransferase	-0.400775012236262	0.499799261309949	0.6698007410576	0.209125505042981	2.14528128756511	35
P22087	FBL	FBRL_HUMAN	rRNA 2'-O-methyltransferase fibrillarin	0.484295232341764	0.268391313687764	1.62303074609373	0.688435999585834	3.82639606927926	35
P22102	GART	PUR2_HUMAN	Trifunctional purine biosynthetic protein adenosine-3	-0.0463106253763217	0.838479345145319	0.95474534799214	0.611647473298964	1.49030073580813	35
P22105	TNXB	TENX_HUMAN	Tenascin-X	-0.270779151731511	0.176977072101029	0.762784937537099	0.514856109448898	1.13010382950739	35
P22234	PAICS	PUR6_HUMAN	Bifunctional phosphoribosylaminoimidazole carboxylase/phosphoribosylaminoimidazole succinocarboxamide synthetase	0.255057204198378	0.46967280784665	1.29053544280689	0.646384688829788	2.57661073648876	35
P22307	SCP2	SCP2_HUMAN	Sterol carrier protein 2	-0.228488363837191	0.265822376758339	0.795735556459101	0.53208802732355	1.1900194014857	35
P22314	UBA1	UBA1_HUMAN	Ubiquitin-like modifier-activating enzyme 1	1.00113105817241	0.343264776837132	2.72135810273067	0.343262304053571	21.5747253218405	35
P22352	GPX3	GPX3_HUMAN	Glutathione peroxidase 3	-0.0409706582680959	0.687479271405517	0.959857293409984	0.786166822168257	1.17192178267115	35
P22413	ENPP1	ENPP1_HUMAN	Ectonucleotide pyrophosphatase/phosphodiesterase family member 1	0.0840726926410296	0.770062987175584	1.08770795929928	0.618984056556695	1.91137169397293	35
P22570	FDXR	ADRO_HUMAN	NADPH:adrenodoxin oxidoreductase, mitochondrial	-0.196717539022578	0.530028519553387	0.821422620383698	0.444545823780918	1.51780780559204	35
P22626	HNRNPA2B1	ROA2_HUMAN	Heterogeneous nuclear ribonucleoproteins A2/B1	1.44984396296135	0.0959810222237836	4.26244936329995	0.773214627027021	23.4973239507292	35
P22681	CBL	CBL_HUMAN	E3 ubiquitin-protein ligase CBL	-0.183109584232783	0.282260626579027	0.832676902477709	0.596378393844545	1.16260218525053	35
P22695	UQCRC2	QCR2_HUMAN	Cytochrome b-c1 complex subunit 2, mitochondrial	-0.0918659687169128	0.578958623100992	0.912227408361664	0.659454538265751	1.26188963192924	35
P22735	TGM1	TGM1_HUMAN	Protein-glutamine gamma-glutamyltransferase K	-0.0941066873653977	0.38917017300601	0.91018565175142	0.73469583249807	1.12759305825562	35
P22792	CPN2	CPN2_HUMAN	Carboxypeptidase N subunit 2	-0.0286361496608811	0.889516987553927	0.971769978985916	0.648777863714521	1.45556275094155	35
P22830	FECH	HEMH_HUMAN	Ferrochelatase, mitochondrial	-0.221131116284715	0.269334991966557	0.801611569068728	0.541452366134392	1.18677310850524	35
P22897	MRC1	MRC1_HUMAN	Macrophage mannose receptor 1	0.301395126001699	0.132257001330977	1.35174334497497	0.912977356077577	2.00137501606213	35
P23141	CES1	EST1_HUMAN	Liver carboxylesterase 1	-0.210231250059798	0.0769224512009028	0.810396819986805	0.641991919918413	1.02297705854022	35
P23142	FBLN1	FBLN1_HUMAN	Fibulin-1	-0.0259591838285056	0.900337462857125	0.974374859048472	0.649061548410061	1.46273703668226	35
P23193	TCEA1	TCEA1_HUMAN	Transcription elongation factor A protein 1	0.91153538099242	0.0628547275757756	2.48813984474536	0.952298061635321	6.50094769318162	35
P23219	PTGS1	PGH1_HUMAN	Prostaglandin G/H synthase 1	-0.242581122435371	0.302343624270538	0.784600096326379	0.494826766776789	1.24406631267191	35
P23229	ITGA6	ITA6_HUMAN	Integrin alpha-6	0.327707534561837	0.262135452316474	1.38778303435768	0.782645408290908	2.46081013195587	35
P23246	SFPQ	SFPQ_HUMAN	Splicing factor, proline- and glutamine-rich	0.518410235084032	0.34553496337836	1.67935574556617	0.571925999908675	4.93111997114388	35
P23258	TUBG1	TBG1_HUMAN	Tubulin gamma-1 chain	0.26575736307386	0.429473219464779	1.30441852018638	0.674691348637126	2.52190528193708	35
P23284	PPIB	PPIB_HUMAN	Peptidyl-prolyl cis-trans isomerase B	-0.449418983783949	0.305469474640127	0.637998731563729	0.270098422858309	1.50701502500241	35
P23368	ME2	MAOM_HUMAN	NAD-dependent malic enzyme, mitochondrial	0.27954717715016	0.513611602002511	1.32253080455755	0.571655492254114	3.05968848844038	35
P23381	WARS1	SYWC_HUMAN	Tryptophan--tRNA ligase, cytoplasmic	0.113389960956004	0.337531661203031	1.12006863082956	0.888395106663841	1.41215741549904	35
P23396	RPS3	RS3_HUMAN	40S ribosomal protein S3	0.6488747743351	0.371266725244008	1.91338662552075	0.461384271676097	7.93492237050468	35
P23443	RPS6KB1	KS6B1_HUMAN	Ribosomal protein S6 kinase beta-1	-0.278815266366736	0.354986559374173	0.756679674489908	0.419112159565055	1.36613581047218	35
P23469	PTPRE	PTPRE_HUMAN	Receptor-type tyrosine-protein phosphatase epsilon	-0.284445311027457	0.682110267777367	0.752431504044661	0.192899722900821	2.93496102412753	35
P23497	SP100	SP100_HUMAN	Nuclear autoantigen Sp-100	0.349194764373379	0.411510631583622	1.41792532478792	0.616194761490151	3.26278695036757	35
P23526	AHCY	SAHH_HUMAN	Adenosylhomocysteinase	-0.253751188292642	0.651064286584477	0.775884827260598	0.258366365675441	2.33001406200617	35
P23528	CFL1	COF1_HUMAN	Cofilin-1	0.295283253584001	0.565186483334074	1.34350685792748	0.491173540155089	3.67489396258651	35
P23588	EIF4B	IF4B_HUMAN	Eukaryotic translation initiation factor 4B	-0.234993835918038	0.723419977460245	0.790575722787269	0.215140589347001	2.90512346069914	35
P23634	ATP2B4	AT2B4_HUMAN	Plasma membrane calcium-transporting ATPase 4	-0.186698403222343	0.430947216765432	0.829693931670695	0.521357607358382	1.32038357268656	35
P23786	CPT2	CPT2_HUMAN	Carnitine O-palmitoyltransferase 2, mitochondrial	0.0170653262560247	0.945804502012173	1.01721177079137	0.621897447886867	1.66381095492894	35
P23946	CMA1	CMA1_HUMAN	Chymase	-0.0599489247456558	0.62882591596575	0.941812635675737	0.738581227872702	1.20096613242296	35
P24043	LAMA2	LAMA2_HUMAN	Laminin subunit alpha-2	-0.0417592489034761	0.772809909400164	0.95910065731438	0.722340604702509	1.27346305174097	35
P24158	PRTN3	PRTN3_HUMAN	Myeloblastin	0.0851539380047923	0.35694798096404	1.08888467453171	0.908443972139133	1.3051656137231	35
P24311	COX7B	COX7B_HUMAN	Cytochrome c oxidase subunit 7B, mitochondrial	-0.077034884843233	0.556358940270411	0.925857554647477	0.716268363711543	1.19677519617916	35
P24534	EEF1B2	EF1B_HUMAN	Elongation factor 1-beta	-0.346974413144951	0.534926128295303	0.706823413414601	0.236229739081339	2.11488756535876	35
P24539	ATP5PB	AT5F1_HUMAN	ATP synthase F(0) complex subunit B1, mitochondrial	-0.433014157053423	0.34648739091655	0.648551310164438	0.263286615299242	1.59757001485985	35
P24557	TBXAS1	THAS_HUMAN	Thromboxane-A synthase	-0.061808011005463	0.767728303410974	0.94006335128455	0.623769929552021	1.4167388688695	35
P24593	IGFBP5	IBP5_HUMAN	Insulin-like growth factor-binding protein 5	-0.174173619431645	0.228447347620077	0.840151018452746	0.632787758123437	1.11546679711445	35
P24752	ACAT1	THIL_HUMAN	Acetyl-CoA acetyltransferase, mitochondrial	-0.991044850747864	0.0469286346720111	0.371188651595487	0.139647653137449	0.986633229973903	35
P24821	TNC	TENA_HUMAN	Tenascin	-0.0414089141187412	0.825443685407131	0.959436722500925	0.66404871789736	1.38622182329941	35
P24844	MYL9	MYL9_HUMAN	Myosin regulatory light polypeptide 9	-0.132248939780669	0.281614945681739	0.876122866095884	0.688673654234565	1.11459364210646	35
P24928	POLR2A	RPB1_HUMAN	DNA-directed RNA polymerase II subunit RPB1	0.360314986059317	0.250016977302977	1.43378096445656	0.77599337982089	2.649156432897	35
P25098	GRK2	ARBK1_HUMAN	Beta-adrenergic receptor kinase 1	-0.0852353518151323	0.699728828037014	0.918296136304523	0.595484210250148	1.4161043726039	35
P25205	MCM3	MCM3_HUMAN	DNA replication licensing factor MCM3	0.0705387378675399	0.770581848754504	1.07308613769424	0.667938853602833	1.72398094930444	35
P25311	AZGP1	ZA2G_HUMAN	Zinc-alpha-2-glycoprotein	-0.138092912405631	0.439855178889584	0.871017759630663	0.613554396544372	1.23651943799111	35
P25325	MPST	THTM_HUMAN	3-mercaptopyruvate sulfurtransferase	-0.403277706619904	0.495051440144973	0.668126530397469	0.209772311426808	2.12798847276235	35
P25398	RPS12	RS12_HUMAN	40S ribosomal protein S12	0.90663020889882	0.0879179498400816	2.47596497494107	0.874004226779211	7.01415664741813	35
P25685	DNAJB1	DNJB1_HUMAN	DnaJ homolog subfamily B member 1	-0.112812410677784	0.733055911945457	0.893318221358842	0.467150711499479	1.70826550183391	35
P25686	DNAJB2	DNJB2_HUMAN	DnaJ homolog subfamily B member 2	-0.402094571501741	0.132157591404465	0.668917482168102	0.396326199184315	1.12899575872354	35
P25705	ATP5F1A	ATPA_HUMAN	ATP synthase subunit alpha, mitochondrial	-0.841930632531751	0.101529495459492	0.430877853097101	0.157289333340023	1.1803452932706	35
P25774	CTSS	CATS_HUMAN	Cathepsin S	-0.201245164070611	0.221853799452055	0.817711933391214	0.592073740393158	1.1293404189255	35
P25786	PSMA1	PSA1_HUMAN	Proteasome subunit alpha type-1	-0.496979379447245	0.460141112516842	0.608365528515312	0.162716140159322	2.27456609973249	35
P25787	PSMA2	PSA2_HUMAN	Proteasome subunit alpha type-2	0.184718040314634	0.407082453407665	1.20287922885909	0.777259263190422	1.86156474132127	35
P25788	PSMA3	PSA3_HUMAN	Proteasome subunit alpha type-3	-0.057486212304694	0.932540575839811	0.944134907741118	0.2494428831688	3.57352638283979	35
P25789	PSMA4	PSA4_HUMAN	Proteasome subunit alpha type-4	-1.88843852964095	0.0748663593452598	0.151307887254717	0.0189432470626056	1.20856137650654	35
P25815	S100P	S100P_HUMAN	Protein S100-P	0.0986520036287543	0.472224208385275	1.1036821553373	0.843395050643553	1.44429861081174	35
P25963	NFKBIA	IKBA_HUMAN	NF-kappa-B inhibitor alpha	-0.45975478436185	0.0325203782405691	0.63143846511023	0.414271553430309	0.962447293132421	35
P26006	ITGA3	ITA3_HUMAN	Integrin alpha-3	-0.0398297945006565	0.806056048537902	0.96095298471636	0.699219079558695	1.32065995598704	35
P26038	MSN	MOES_HUMAN	Moesin	-0.560349473331976	0.351179519923163	0.571009476391295	0.175808294105511	1.85458725816986	35
P26196	DDX6	DDX6_HUMAN	Probable ATP-dependent RNA helicase DDX6	0.193227087503243	0.439472722683368	1.21315825532021	0.743302163761762	1.98001973383638	35
P26358	DNMT1	DNMT1_HUMAN	DNA (cytosine-5)-methyltransferase 1	0.212180131903532	0.416006959011093	1.23637057480625	0.741479429922687	2.0615706067613	35
P26368	U2AF2	U2AF2_HUMAN	Splicing factor U2AF 65 kDa subunit	0.146792778734319	0.507469508176422	1.15811395232405	0.750287490009073	1.78761867207917	35
P26373	RPL13	RL13_HUMAN	60S ribosomal protein L13	-0.207780678310183	0.588300429124234	0.812385190867533	0.382846273854787	1.72385038959842	35
P26440	IVD	IVD_HUMAN	Isovaleryl-CoA dehydrogenase, mitochondrial	-0.111297562740621	0.493969934353692	0.894672488118825	0.650372059677391	1.23073992661028	35
P26447	S100A4	S10A4_HUMAN	Protein S100-A4	0.479840941432955	0.122107632379195	1.6158173721562	0.879422898573898	2.96883988851738	35
P26572	MGAT1	MGAT1_HUMAN	Alpha-1,3-mannosyl-glycoprotein 2-beta-N-acetylglucosaminyltransferase	-0.0649343635119547	0.6876947126039	0.937128971213318	0.682812223669418	1.28616723345673	35
P26583	HMGB2	HMGB2_HUMAN	High mobility group protein B2	-0.160497018586089	0.399557511086753	0.851720362899104	0.586307399594313	1.23728197372049	35
P26599	PTBP1	PTBP1_HUMAN	Polypyrimidine tract-binding protein 1	0.929059817196752	0.0605317112010014	2.53212739550512	0.959717716877589	6.68078647951579	35
P26639	TARS1	SYTC_HUMAN	Threonine--tRNA ligase 1, cytoplasmic	0.0426570485149599	0.805895258011134	1.04357993618402	0.742608362199896	1.46653221084075	35
P26640	VARS1	SYVC_HUMAN	Valine--tRNA ligase	0.523378368831656	0.554210977483143	1.68771976911016	0.297907274078894	9.56135773405422	35
P26641	EEF1G	EF1G_HUMAN	Elongation factor 1-gamma	-0.375888564094122	0.648586770011858	0.686678849458521	0.136355425456567	3.45807906590319	35
P26885	FKBP2	FKBP2_HUMAN	Peptidyl-prolyl cis-trans isomerase FKBP2	0.047465408021778	0.861154212549872	1.04860992700213	0.616050789749605	1.78488981315055	35
P26927	MST1	HGFL_HUMAN	Hepatocyte growth factor-like protein	-0.118971970992915	0.508755493791051	0.887832685481833	0.623840303922571	1.26353951877357	35
P27105	STOM	STOM_HUMAN	Stomatin	-0.25888995815537	0.443502711615362	0.771907960546141	0.398097074888367	1.49672513851449	35
P27144	AK4	KAD4_HUMAN	Adenylate kinase 4, mitochondrial	-0.0458193973876244	0.821785781221668	0.955214460840399	0.64113887993484	1.42314667656927	35
P27169	PON1	PON1_HUMAN	Serum paraoxonase/arylesterase 1	-0.152660541841821	0.362220730332562	0.858421070393768	0.618134116863042	1.19211464630944	35
P27338	MAOB	AOFB_HUMAN	Amine oxidase [flavin-containing] B	-0.184571212180772	0.247798791115201	0.831460727659469	0.60799773028303	1.13705513558117	35
P27348	YWHAQ	1433T_HUMAN	14-3-3 protein theta	0.163466000410017	0.372385800486134	1.17758531708884	0.822252771101836	1.68647309897782	35
P27352	CBLIF	IF_HUMAN	Cobalamin binding intrinsic factor	-0.329171363771183	0.158688341574698	0.71951970657157	0.455254864598035	1.13718413223755	35
P27361	MAPK3	MK03_HUMAN	Mitogen-activated protein kinase 3	-0.50632617763417	0.349231253380466	0.602705750303132	0.208780855784003	1.73988280718741	35
P27487	DPP4	DPP4_HUMAN	Dipeptidyl peptidase 4	-0.398960877719265	0.0238345936246021	0.671016952553535	0.474739570798117	0.948443690626555	35
P27635	RPL10	RL10_HUMAN	60S ribosomal protein L10	-0.0115733663322951	0.978537912538381	0.988493347456106	0.425385438966577	2.29702055702417	35
P27658	COL8A1	CO8A1_HUMAN	Collagen alpha-1(VIII) chain	-0.0674294216830653	0.436033831157151	0.934793694453475	0.788910930113496	1.10765261049718	35
P27694	RPA1	RFA1_HUMAN	Replication protein A 70 kDa DNA-binding subunit	-1.09301940842256	0.294230271516445	0.335202849866309	0.0434801663676546	2.58418860701697	35
P27695	APEX1	APEX1_HUMAN	DNA-(apurinic or apyrimidinic site) endonuclease	0.915304962434249	0.053073017198158	2.49753679067794	0.987941796509562	6.31382338800511	35
P27708	CAD	PYR1_HUMAN	CAD protein	0.50753664393218	0.308217693898543	1.6611940382259	0.625816106236409	4.40954715792313	35
P27797	CALR	CALR_HUMAN	Calreticulin	-0.0442146747122413	0.928109473542347	0.956748545706743	0.366151797885787	2.49996800506629	35
P27816	MAP4	MAP4_HUMAN	Microtubule-associated protein 4	-0.897476725136013	0.166933616049218	0.407596842130236	0.11415803668964	1.45530871528748	35
P27824	CANX	CALX_HUMAN	Calnexin	-0.362199760961493	0.505438333529742	0.696143291697955	0.239744477886879	2.02138329461221	35
P27987	ITPKB	IP3KB_HUMAN	Inositol-trisphosphate 3-kinase B	0.0379412247880871	0.855715563046865	1.03867018302429	0.6900236372552	1.56347651131945	35
P28062	PSMB8	PSB8_HUMAN	Proteasome subunit beta type-8	0.252928705471066	0.695942051206978	1.28779146107611	0.36219900505299	4.5787172910039	35
P28065	PSMB9	PSB9_HUMAN	Proteasome subunit beta type-9	-0.0142328103042266	0.883492811654123	0.985867997315069	0.814979735837965	1.19258880361078	35
P28066	PSMA5	PSA5_HUMAN	Proteasome subunit alpha type-5	0.208155891065718	0.201737422634232	1.23140511964326	0.894561575266253	1.69508573876796	35
P28068	HLA-DMB	DMB_HUMAN	HLA class II histocompatibility antigen, DM beta chain	0.0323430518759202	0.828963967232605	1.03287177313488	0.770209010364551	1.38510986677999	35
P28070	PSMB4	PSB4_HUMAN	Proteasome subunit beta type-4	-0.504692987469376	0.346253969748061	0.603690887646129	0.211208065114019	1.72551501586945	35
P28072	PSMB6	PSB6_HUMAN	Proteasome subunit beta type-6	0.10296817187887	0.32675102720236	1.10845612843863	0.902287756291232	1.36173297277523	35
P28074	PSMB5	PSB5_HUMAN	Proteasome subunit beta type-5	-0.542322921015858	0.0518909543352611	0.581396145238629	0.336522970434453	1.00445291226911	35
P28161	GSTM2	GSTM2_HUMAN	Glutathione S-transferase Mu 2	-0.332823711362117	0.132410529794577	0.716896563735335	0.464702705236063	1.10595586663188	35
P28288	ABCD3	ABCD3_HUMAN	ATP-binding cassette sub-family D member 3	0.131505400173304	0.594405633082494	1.14054406684136	0.702887553264978	1.85070963678971	35
P28290	ITPRID2	ITPI2_HUMAN	Protein ITPRID2	0.577262666509073	0.0380748129737854	1.78115613322435	1.03226222286812	3.0733636285826	35
P28331	NDUFS1	NDUS1_HUMAN	NADH-ubiquinone oxidoreductase 75 kDa subunit, mitochondrial	-0.903026771994188	0.104179585920029	0.405340926566461	0.136388270314822	1.20465833587085	35
P28340	POLD1	DPOD1_HUMAN	DNA polymerase delta catalytic subunit	0.375737369676048	0.149984107529468	1.45606467681312	0.872999720789964	2.42855099786794	35
P28482	MAPK1	MK01_HUMAN	Mitogen-activated protein kinase 1	0.130115290510597	0.813002843078337	1.13895968699931	0.38753355414314	3.34739832136035	35
P28676	GCA	GRAN_HUMAN	Grancalcin	0.152095466105152	0.253689221837379	1.16427137958077	0.8966689017543	1.51173732317345	35
P28838	LAP3	AMPL_HUMAN	Cytosol aminopeptidase	-0.180184305389588	0.663834999253235	0.835116280795103	0.370561562013208	1.88206029427355	35
P28906	CD34	CD34_HUMAN	Hematopoietic progenitor cell antigen CD34	0.0286760926386865	0.899959429105507	1.02909121026678	0.658093640476239	1.60923712662222	35
P29034	S100A2	S10A2_HUMAN	Protein S100-A2	0.0190646626601973	0.781840638460559	1.01924755374481	0.890591674921523	1.16648920607339	35
P29144	TPP2	TPP2_HUMAN	Tripeptidyl-peptidase 2	0.111596959232563	0.731297952360135	1.11806214519775	0.591350478257015	2.11391214937159	35
P29218	IMPA1	IMPA1_HUMAN	Inositol monophosphatase 1	-0.112301476502858	0.502409898177102	0.893774764789107	0.643730616491516	1.24094350914619	35
P29317	EPHA2	EPHA2_HUMAN	Ephrin type-A receptor 2	0.105089798241881	0.678102849036729	1.11081035469412	0.676268556755736	1.82457047835414	35
P29350	PTPN6	PTN6_HUMAN	Tyrosine-protein phosphatase non-receptor type 6	-0.0891748844431208	0.580515653979135	0.914685595305039	0.666681663451417	1.25494637714676	35
P29373	CRABP2	RABP2_HUMAN	Cellular retinoic acid-binding protein 2	-0.106819622376329	0.294793807752684	0.89868776153414	0.735902729281527	1.09748158363233	35
P29401	TKT	TKT_HUMAN	Transketolase	0.386458496354409	0.608555252853131	1.47175931242188	0.335366770629408	6.45882557068873	35
P29466	CASP1	CASP1_HUMAN	Caspase-1	-0.39744242033925	0.194658480348973	0.672036637175149	0.368588286493581	1.22530546481039	35
P29508	SERPINB3	SPB3_HUMAN	Serpin B3	-0.182609734432475	0.318463966736299	0.833093219900555	0.581949084009493	1.19262033761179	35
P29536	LMOD1	LMOD1_HUMAN	Leiomodin-1	-0.202724192608929	0.201298370643614	0.816503408047647	0.598302104150596	1.11428291949583	35
P29590	PML	PML_HUMAN	Protein PML	0.82009371931776	0.250199234993483	2.27071263719972	0.56114893714053	9.18853363068428	35
P29622	SERPINA4	KAIN_HUMAN	Kallistatin	-0.0320257532517961	0.859339444791204	0.968481640206492	0.679618084248278	1.38012320324661	35
P29692	EEF1D	EF1D_HUMAN	Elongation factor 1-delta	0.0604794756107425	0.890917906018963	1.06234579334798	0.447599072081121	2.52140510344848	35
P29728	OAS2	OAS2_HUMAN	2'-5'-oligoadenylate synthase 2	-0.178368369707757	0.532275433490393	0.836634176030817	0.478003800898346	1.46433300987834	35
P29966	MARCKS	MARCS_HUMAN	Myristoylated alanine-rich C-kinase substrate	0.149441664482943	0.721782346878367	1.1611857304662	0.510108258181577	2.64326695169549	35
P29992	GNA11	GNA11_HUMAN	Guanine nucleotide-binding protein subunit alpha-11	-0.242133674967054	0.365535298433221	0.784951242206931	0.464589753326755	1.32622049502855	35
P30038	ALDH4A1	AL4A1_HUMAN	Delta-1-pyrroline-5-carboxylate dehydrogenase, mitochondrial	-0.162036525850967	0.355018122574155	0.850410142018836	0.603258346739427	1.19881873753978	35
P30039	PBLD	PBLD_HUMAN	Phenazine biosynthesis-like domain-containing protein	-0.178429885267487	0.327077348561349	0.836582711594137	0.585507299497823	1.19532349799646	35
P30040	ERP29	ERP29_HUMAN	Endoplasmic reticulum resident protein 29	-0.0687236249040798	0.622447319122661	0.933584663977454	0.710148152992326	1.2273218217091	35
P30041	PRDX6	PRDX6_HUMAN	Peroxiredoxin-6	0.0114797938569582	0.975258440129881	1.01154593956115	0.489681363196865	2.08957347521368	35
P30043	BLVRB	BLVRB_HUMAN	Flavin reductase (NADPH)	0.235769123480521	0.441057418301011	1.26588201399255	0.694862726112429	2.30614942078584	35
P30044	PRDX5	PRDX5_HUMAN	Peroxiredoxin-5, mitochondrial	0.0549410621744875	0.758832393248882	1.0564783463041	0.743936350797006	1.50032525633903	35
P30048	PRDX3	PRDX3_HUMAN	Thioredoxin-dependent peroxide reductase, mitochondrial	0.732158740095814	0.0602053032670539	2.07956500596765	0.969057602790932	4.46267652365579	35
P30084	ECHS1	ECHM_HUMAN	Enoyl-CoA hydratase, mitochondrial	-0.216422021447488	0.033477064656434	0.805395336036574	0.659738047798059	0.983210911473786	35
P30085	CMPK1	KCY_HUMAN	UMP-CMP kinase	0.0501678709679846	0.736928506339883	1.05144758908617	0.784632948477429	1.40899261844716	35
P30086	PEBP1	PEBP1_HUMAN	Phosphatidylethanolamine-binding protein 1	-0.262028794024046	0.328061358793437	0.769488866707652	0.45514722090118	1.30092657671216	35
P30101	PDIA3	PDIA3_HUMAN	Protein disulfide-isomerase A3	-0.175166870151121	0.768964846208514	0.839316952136254	0.260800070114956	2.70112253356673	35
P30153	PPP2R1A	2AAA_HUMAN	Serine/threonine-protein phosphatase 2A 65 kDa regulatory subunit A alpha isoform	1.04818680880767	0.203020222857626	2.85247434488319	0.567989023112737	14.3252942523887	35
P30405	PPIF	PPIF_HUMAN	Peptidyl-prolyl cis-trans isomerase F, mitochondrial	-0.064012983747072	0.606505895954711	0.937992820790126	0.735210196010409	1.19670610748897	35
P30419	NMT1	NMT1_HUMAN	Glycylpeptide N-tetradecanoyltransferase 1	0.138842673807571	0.674591703965361	1.14894332690487	0.600914666623468	2.1967690951141	35
P30519	HMOX2	HMOX2_HUMAN	Heme oxygenase 2	-0.127437863122376	0.659163977341632	0.880348116217912	0.499708171390369	1.55093082342852	35
P30520	ADSS2	PURA2_HUMAN	Adenylosuccinate synthetase isozyme 2	0.445940464589852	0.368205031619219	1.56195847192728	0.591334845977186	4.12577456685094	35
P30533	LRPAP1	AMRP_HUMAN	Alpha-2-macroglobulin receptor-associated protein	0.869459542084725	0.168464350106626	2.38562117719972	0.692149413049088	8.22248533887022	35
P30536	TSPO	TSPO_HUMAN	Translocator protein	0.0267071263832359	0.81995326009567	1.02706695789626	0.81605414520904	1.29264282547338	35
P30566	ADSL	PUR8_HUMAN	Adenylosuccinate lyase	1.14599713037209	0.144645422387509	3.14557634329394	0.674489720582484	14.6698314734071	35
P30613	PKLR	KPYR_HUMAN	Pyruvate kinase PKLR	-0.416833936282465	0.142171494155572	0.659130368495485	0.377776182342423	1.1500270874123	35
P30622	CLIP1	CLIP1_HUMAN	CAP-Gly domain-containing linker protein 1	-0.151018987520229	0.521244652883172	0.859831372438631	0.542006915236898	1.36402316694901	35
P30626	SRI	SORCN_HUMAN	Sorcin	0.0683930357752257	0.600087369559896	1.07078608302187	0.829203714464545	1.38275168766427	35
P30711	GSTT1	GSTT1_HUMAN	Glutathione S-transferase theta-1	0.171507544391924	0.287419007736132	1.18709309859409	0.865471531255083	1.62823382842663	35
P30740	SERPINB1	ILEU_HUMAN	Leukocyte elastase inhibitor	-0.607791055605824	0.221258776197761	0.544552427530143	0.205629432339249	1.44209582721476	35
P30837	ALDH1B1	AL1B1_HUMAN	Aldehyde dehydrogenase X, mitochondrial	-0.260965861016333	0.204875531458823	0.770307216671687	0.514575352316709	1.15313181127897	35
P30838	ALDH3A1	AL3A1_HUMAN	Aldehyde dehydrogenase, dimeric NADP-preferring	-0.163556097866282	0.118803857940694	0.849118863908998	0.691376740517438	1.04285088402959	35
P30876	POLR2B	RPB2_HUMAN	DNA-directed RNA polymerase II subunit RPB2	-0.266392093356317	0.698897500282198	0.766138670718508	0.198651705622492	2.95476175717197	35
P31040	SDHA	SDHA_HUMAN	Succinate dehydrogenase [ubiquinone] flavoprotein subunit, mitochondrial	-0.333937322150107	0.337654594632414	0.716098664345229	0.361837582086731	1.41720297300158	35
P31146	CORO1A	COR1A_HUMAN	Coronin-1A	-0.179972062540711	0.595622879620083	0.835293547064767	0.42971539830053	1.62366839198087	35
P31153	MAT2A	METK2_HUMAN	S-adenosylmethionine synthase isoform type-2	0.956282701920302	0.17147740649803	2.60200604140864	0.660780365422673	10.2461207896157	35
P31323	PRKAR2B	KAP3_HUMAN	cAMP-dependent protein kinase type II-beta regulatory subunit	-0.200655961482172	0.126717893763812	0.818193873345157	0.632435867887233	1.05851240951267	35
P31327	CPS1	CPSM_HUMAN	Carbamoyl-phosphate synthase [ammonia], mitochondrial	0.00518436014029888	0.955758816899596	1.00519782218931	0.836961672918278	1.20725081497585	35
P31483	TIA1	TIA1_HUMAN	Cytotoxic granule associated RNA binding protein TIA1	-0.181972707484747	0.420297300702278	0.833624091803504	0.535512683894278	1.29768938689118	35
P31689	DNAJA1	DNJA1_HUMAN	DnaJ homolog subfamily A member 1	0.0560234797448127	0.766760230511028	1.05762251615187	0.730397427495454	1.53144759902426	35
P31749	AKT1	AKT1_HUMAN	RAC-alpha serine/threonine-protein kinase	0.0103629956242697	0.98149142017798	1.01041687742821	0.420989401699268	2.42510206212051	35
P31751	AKT2	AKT2_HUMAN	RAC-beta serine/threonine-protein kinase	-0.143654892615568	0.739469717146181	0.86618662388431	0.371463232904661	2.01979415709405	35
P31930	UQCRC1	QCR1_HUMAN	Cytochrome b-c1 complex subunit 1, mitochondrial	-0.329844126142037	0.488439452308588	0.719035803582014	0.282804857837513	1.82815985123524	35
P31937	HIBADH	3HIDH_HUMAN	3-hydroxyisobutyrate dehydrogenase, mitochondrial	0.0205498874018615	0.888220885454216	1.02076249016155	0.766434782256881	1.35948431026658	35
P31939	ATIC	PUR9_HUMAN	Bifunctional purine biosynthesis protein ATIC	0.267134669262514	0.503031467124282	1.30621634167796	0.597717274106274	2.85452872985428	35
P31942	HNRNPH3	HNRH3_HUMAN	Heterogeneous nuclear ribonucleoprotein H3	0.324181649446345	0.636473512776602	1.38289848704996	0.360536285883584	5.30434328072762	35
P31943	HNRNPH1	HNRH1_HUMAN	Heterogeneous nuclear ribonucleoprotein H	0.13740811677138	0.574034400660652	1.14729628384214	0.710562854867403	1.85245929181538	35
P31947	SFN	1433S_HUMAN	14-3-3 protein sigma	-0.0454933720956545	0.598111559400809	0.955525935685468	0.806824014860635	1.13163440471625	35
P31948	STIP1	STIP1_HUMAN	Stress-induced-phosphoprotein 1	1.19504084028525	0.142040180103753	3.30369269149845	0.670164414923939	16.2861309207219	35
P31949	S100A11	S10AB_HUMAN	Protein S100-A11	-0.117928346147759	0.182460429471356	0.888759733391718	0.747295277584576	1.05700368701864	35
P31997	CEACAM8	CEAM8_HUMAN	Carcinoembryonic antigen-related cell adhesion molecule 8	0.010213112790112	0.951901816939005	1.01026544463181	0.724954461127477	1.40786259461012	35
P32004	L1CAM	L1CAM_HUMAN	Neural cell adhesion molecule L1	-0.56702459667104	0.103057502771356	0.567210610762499	0.286864304466874	1.1215333241251	35
P32119	PRDX2	PRDX2_HUMAN	Peroxiredoxin-2	0.20448733978085	0.644372787232634	1.22689592297618	0.514900011548099	2.92342896107111	35
P32121	ARRB2	ARRB2_HUMAN	Beta-arrestin-2	0.230003090962729	0.190604790624629	1.25860390022121	0.891869956278123	1.776137615693	35
P32322	PYCR1	P5CR1_HUMAN	Pyrroline-5-carboxylate reductase 1, mitochondrial	-0.0714337454112299	0.622371309346536	0.931057962413809	0.70067055138386	1.23719903407107	35
P32455	GBP1	GBP1_HUMAN	Guanylate-binding protein 1	-0.240400448307871	0.347875510039351	0.786312920333616	0.476000553956417	1.29892287633806	35
P32456	GBP2	GBP2_HUMAN	Guanylate-binding protein 2	0.0350054000797051	0.850527089181142	1.03562530124369	0.71958961872769	1.49046030774099	35
P32754	HPD	HPPD_HUMAN	4-hydroxyphenylpyruvate dioxygenase	0.257953950039319	0.46744894827726	1.2942792157449	0.645436597113204	2.59538844837988	35
P32926	DSG3	DSG3_HUMAN	Desmoglein-3	-0.0733143157716987	0.580314114932349	0.929308687738401	0.716632195872131	1.20510164360542	35
P32969	RPL9P9	RL9_HUMAN	60S ribosomal protein L9	-0.296078186600672	0.557243686439815	0.743729276082941	0.276714530900766	1.99893093543836	35
P33121	ACSL1	ACSL1_HUMAN	Long-chain-fatty-acid--CoA ligase 1	-0.303001974347644	0.0974804466613893	0.738597638120536	0.516147486851165	1.0569197466509	35
P33176	KIF5B	KINH_HUMAN	Kinesin-1 heavy chain	0.578100568297417	0.437443970061175	1.78264919256489	0.414346805250998	7.66951284160914	35
P33240	CSTF2	CSTF2_HUMAN	Cleavage stimulation factor subunit 2	-0.0489488254362927	0.823645589839097	0.952229858399212	0.619131974977921	1.46453702905478	35
P33241	LSP1	LSP1_HUMAN	Lymphocyte-specific protein 1	-0.279353769700437	0.25629666459454	0.756272309656156	0.466884490190361	1.22503064113237	35
P33316	DUT	DUT_HUMAN	Deoxyuridine 5'-triphosphate nucleotidohydrolase, mitochondrial	-0.251067894478746	0.25905645189902	0.777969549928756	0.503047146954771	1.20314094668898	35
P33527	ABCC1	MRP1_HUMAN	Multidrug resistance-associated protein 1	0.0277677556764262	0.910883766696769	1.02815687309369	0.632237890811303	1.67200759564298	35
P33991	MCM4	MCM4_HUMAN	DNA replication licensing factor MCM4	0.137706236369726	0.446574147494309	1.14763836633768	0.805016086114381	1.63608385299157	35
P33992	MCM5	MCM5_HUMAN	DNA replication licensing factor MCM5	0.0697706954603211	0.809574362765726	1.0722622784538	0.607922986258111	1.89126981506632	35
P33993	MCM7	MCM7_HUMAN	DNA replication licensing factor MCM7	0.234979367100509	0.217963804943191	1.26488267026665	0.870352886818844	1.83825226959222	35
P34896	SHMT1	GLYC_HUMAN	Serine hydroxymethyltransferase, cytosolic	-0.116542676398534	0.420346855809083	0.889992114508035	0.670316742068588	1.18165922790786	35
P34897	SHMT2	GLYM_HUMAN	Serine hydroxymethyltransferase, mitochondrial	-0.254143835750844	0.605363723622008	0.775580237857357	0.295772157493197	2.03374350869625	35
P34913	EPHX2	HYES_HUMAN	Bifunctional epoxide hydrolase 2	-0.0722718365737975	0.679025535604136	0.930277977858408	0.660609072068654	1.310029112041	35
P34932	HSPA4	HSP74_HUMAN	Heat shock 70 kDa protein 4	-0.0443533222127965	0.938004613708772	0.956615904107646	0.312849601201732	2.92509239096522	35
P35052	GPC1	GPC1_HUMAN	Glypican-1	-0.0581955639778821	0.815133112610622	0.943465421543247	0.579242292635999	1.53670927168838	35
P35080	PFN2	PROF2_HUMAN	Profilin-2	0.0364310756093832	0.815606659705159	1.03710281987441	0.763562545080016	1.40863674616038	35
P35221	CTNNA1	CTNA1_HUMAN	Catenin alpha-1	-0.0933936052862494	0.695705881082473	0.91083492029175	0.570410281619224	1.4544272408061	35
P35222	CTNNB1	CTNB1_HUMAN	Catenin beta-1	-1.11682523505098	0.0191101557474742	0.3273173023287	0.128616370693944	0.832993621462701	35
P35232	PHB1	PHB1_HUMAN	Prohibitin 1	-0.344229784668194	0.596028227823361	0.708766045765649	0.198509722524767	2.53060304171046	35
P35237	SERPINB6	SPB6_HUMAN	Serpin B6	0.135657199059563	0.718396663736604	1.14528922007257	0.547894007465303	2.39405319230015	35
P35241	RDX	RADI_HUMAN	Radixin	-0.141052628773272	0.669926065769855	0.868443605373338	0.454010294082833	1.66118324968253	35
P35249	RFC4	RFC4_HUMAN	Replication factor C subunit 4	0.349191422929014	0.207183574298264	1.41792058687725	0.824148244119445	2.43948683387467	35
P35270	SPR	SPRE_HUMAN	Sepiapterin reductase	0.0741799722850404	0.670271135036673	1.0770006183175	0.765450370864515	1.51535667890032	35
P35443	THBS4	TSP4_HUMAN	Thrombospondin-4	0.0788856479779684	0.596431809726445	1.08208057689323	0.808082451697388	1.44898379172829	35
P35475	IDUA	IDUA_HUMAN	Alpha-L-iduronidase	0.148958382078123	0.519670027812158	1.16062468541645	0.737501178887022	1.82650509444731	35
P35527	KRT9	K1C9_HUMAN	Keratin, type I cytoskeletal 9	-0.17602628452749	0.377065356781473	0.838595940949325	0.567448274037575	1.23930794109723	35
P35542	SAA4	SAA4_HUMAN	Serum amyloid A-4 protein	0.0554133660691462	0.612201893294838	1.05697744299506	0.85313938007709	1.3095179300004	35
P35555	FBN1	FBN1_HUMAN	Fibrillin-1	-0.166036579608423	0.435747301844053	0.847015250136533	0.557901359683828	1.28595283289941	35
P35573	AGL	GDE_HUMAN	Glycogen debranching enzyme	-0.942076298912331	0.0662326801160218	0.389817616628047	0.142659134246028	1.06518082446446	35
P35579	MYH9	MYH9_HUMAN	Myosin-9	0.631983236325984	0.203209811374767	1.88133801974714	0.710733554465438	4.9799713581951	35
P35580	MYH10	MYH10_HUMAN	Myosin-10	0.129406174591506	0.654532849360226	1.13815231884669	0.645712503075336	2.00614157961405	35
P35606	COPB2	COPB2_HUMAN	Coatomer subunit beta'	-0.266997189481655	0.766018392549029	0.765675223406611	0.131929065328376	4.44374062894744	35
P35609	ACTN2	ACTN2_HUMAN	Alpha-actinin-2	-0.0530072445756683	0.786545663967675	0.948373141896423	0.646192232035881	1.39186386292021	35
P35611	ADD1	ADDA_HUMAN	Alpha-adducin	-0.586122565483069	0.333167208758498	0.556480824889362	0.169792285178829	1.82382201961292	35
P35613	BSG	BASI_HUMAN	Basigin	0.0211546816232672	0.859239434332657	1.02138002813991	0.808443934663246	1.29040137126841	35
P35658	NUP214	NU214_HUMAN	Nuclear pore complex protein Nup214	0.215287381132336	0.620374115750341	1.24021826108566	0.529089885478373	2.90714560483356	35
P35659	DEK	DEK_HUMAN	Protein DEK	0.0328577286129497	0.838618647634306	1.03340350503213	0.753252868685856	1.41774807452883	35
P35749	MYH11	MYH11_HUMAN	Myosin-11	-0.127821022983247	0.322970182695052	0.880010866770536	0.682977861959629	1.13388613126088	35
P35813	PPM1A	PPM1A_HUMAN	Protein phosphatase 1A	-0.310728277036313	0.204036449645831	0.732912998107035	0.453746074153626	1.1838371578117	35
P35858	IGFALS	ALS_HUMAN	Insulin-like growth factor-binding protein complex acid labile subunit	-0.0653994747246177	0.689316791984075	0.936693203369206	0.67975323952509	1.29075391807041	35
P35900	KRT20	K1C20_HUMAN	Keratin, type I cytoskeletal 20	-0.108825939262257	0.252239464282789	0.896886516641234	0.744441045425175	1.08054953266773	35
P35908	KRT2	K22E_HUMAN	Keratin, type II cytoskeletal 2 epidermal	-0.0618107050140452	0.769643063249791	0.940060818749226	0.621571579148901	1.42174187590351	35
P35914	HMGCL	HMGCL_HUMAN	Hydroxymethylglutaryl-CoA lyase, mitochondrial	0.0316888005742249	0.862831807588368	1.0321962364423	0.720507775435947	1.47871974022904	35
P35998	PSMC2	PRS7_HUMAN	26S proteasome regulatory subunit 7	0.423332429110557	0.70377077934474	1.52704184476202	0.172254794528471	13.5372533579539	35
P36222	CHI3L1	CH3L1_HUMAN	Chitinase-3-like protein 1	0.0643291418951761	0.668830849142422	1.06644335218764	0.794194533508859	1.43201870000345	35
P36405	ARL3	ARL3_HUMAN	ADP-ribosylation factor-like protein 3	0.305006263406053	0.400652763128472	1.35663350012609	0.666126412556665	2.76292069939173	35
P36507	MAP2K2	MP2K2_HUMAN	Dual specificity mitogen-activated protein kinase kinase 2	0.3294907889848	0.183211273218365	1.39026001247651	0.855794056690459	2.25851405157664	35
P36542	ATP5F1C	ATPG_HUMAN	ATP synthase subunit gamma, mitochondrial	-1.096198767585	0.051910167320105	0.334138811989897	0.110640528597303	1.00911254757636	35
P36543	ATP6V1E1	VATE1_HUMAN	V-type proton ATPase subunit E 1	0.0780473476498762	0.555578257223821	1.08117384849905	0.834036516589184	1.40154162009434	35
P36551	CPOX	HEM6_HUMAN	Oxygen-dependent coproporphyrinogen-III oxidase, mitochondrial	0.444062273584441	0.455547414918736	1.55902756883398	0.48562874556046	5.00498988703662	35
P36578	RPL4	RL4_HUMAN	60S ribosomal protein L4	0.0969936064883879	0.826278442156559	1.10185332888644	0.463395570534368	2.61996625685933	35
P36776	LONP1	LONM_HUMAN	Lon protease homolog, mitochondrial	-0.0618900312881177	0.932436353649839	0.939986250184735	0.224769555126583	3.93102237551148	35
P36871	PGM1	PGM1_HUMAN	Phosphoglucomutase-1	-1.1023559139263	0.0508806288064295	0.332087791123568	0.109817619349965	1.00423139443485	35
P36915	GNL1	GNL1_HUMAN	Guanine nucleotide-binding protein-like 1	0.545212953923601	0.110367945535556	1.72497568360587	0.883284957494467	3.36872159294094	35
P36952	SERPINB5	SPB5_HUMAN	Serpin B5	0.262311836643055	0.0868855597065781	1.29993184561484	0.962729931573224	1.75524074595065	35
P36955	SERPINF1	PEDF_HUMAN	Pigment epithelium-derived factor	0.0662407152411809	0.755276248913318	1.06848388656891	0.704481446368032	1.62056477391028	35
P36957	DLST	ODO2_HUMAN	Dihydrolipoyllysine-residue succinyltransferase component of 2-oxoglutarate dehydrogenase complex, mitochondrial	0.121866331199933	0.50043981756446	1.12960309899757	0.792452910011772	1.61019430321223	35
P36969	GPX4	GPX4_HUMAN	Phospholipid hydroperoxide glutathione peroxidase	-0.152228003288064	0.40862003967242	0.858792450914477	0.598518102513866	1.2322509054446	35
P37059	HSD17B2	DHB2_HUMAN	17-beta-hydroxysteroid dehydrogenase type 2	0.0675753497023623	0.580944153127093	1.06991087402664	0.841676926820964	1.36003404855595	35
P37268	FDFT1	FDFT_HUMAN	Squalene synthase	0.116868266440156	0.500311932068444	1.12397135518978	0.800130623657158	1.57888170997996	35
P37802	TAGLN2	TAGL2_HUMAN	Transgelin-2	-0.0545786740517466	0.831748499538518	0.946884010725671	0.572310746043859	1.56661278154512	35
P37837	TALDO1	TALDO_HUMAN	Transaldolase	0.40307169006313	0.486256261462498	1.49641416584431	0.48116494747602	4.65382062323049	35
P38117	ETFB	ETFB_HUMAN	Electron transfer flavoprotein subunit beta	-0.472060556071719	0.190823286667882	0.62371574199893	0.307482583679956	1.26518166382454	35
P38159	RBMX	RBMX_HUMAN	RNA-binding motif protein, X chromosome	-0.0906186923980243	0.708790979482212	0.913365917875935	0.567695079576467	1.46951652383483	35
P38606	ATP6V1A	VATA_HUMAN	V-type proton ATPase catalytic subunit A	0.232985356197599	0.781934788172544	1.26236299339768	0.242502145587299	6.57132465051229	35
P38646	HSPA9	GRP75_HUMAN	Stress-70 protein, mitochondrial	0.750595098264031	0.282260133117466	2.11826021458113	0.539247394976771	8.32090498438217	35
P38919	EIF4A3	IF4A3_HUMAN	Eukaryotic initiation factor 4A-III	1.33731733441959	0.116569779150159	3.80881201876894	0.716859042216867	20.2369617176846	35
P39019	RPS19	RS19_HUMAN	40S ribosomal protein S19	-0.161812293883923	0.685485287398361	0.850600852538673	0.388714570971753	1.8613189840833	35
P39023	RPL3	RL3_HUMAN	60S ribosomal protein L3	-0.52601252184827	0.300455233112997	0.590956704765041	0.218346006085524	1.59943308864539	35
P39059	COL15A1	COFA1_HUMAN	Collagen alpha-1(XV) chain	-0.121625032692263	0.284176442800361	0.885480332437234	0.708782943871024	1.10622783168415	35
P39060	COL18A1	COIA1_HUMAN	Collagen alpha-1(XVIII) chain	-0.0549124712930626	0.832112639307735	0.946567996200367	0.5697248887763	1.57267303760462	35
P39656	DDOST	OST48_HUMAN	Dolichyl-diphosphooligosaccharide--protein glycosyltransferase 48 kDa subunit	-0.205443283606493	0.326066359368628	0.814286276638394	0.540393826644149	1.22699799225917	35
P39687	ANP32A	AN32A_HUMAN	Acidic leucine-rich nuclear phosphoprotein 32 family member A	1.08055351915213	0.0995570389081416	2.9463099387777	0.814383706388353	10.6592779143849	35
P39748	FEN1	FEN1_HUMAN	Flap endonuclease 1	0.719753780029193	0.0973445665526245	2.05392743042789	0.8770823644387	4.80983093550612	35
P40121	CAPG	CAPG_HUMAN	Macrophage-capping protein	0.118464977241013	0.583236565866034	1.12576744592961	0.737328399140911	1.71884379306633	35
P40123	CAP2	CAP2_HUMAN	Adenylyl cyclase-associated protein 2	-0.230581429654525	0.0915835132700749	0.794071771379488	0.607468133718313	1.03799679868335	35
P40199	CEACAM6	CEAM6_HUMAN	Carcinoembryonic antigen-related cell adhesion molecule 6	0.153899992829928	0.252524112147258	1.16637423515903	0.896089782272374	1.51818365007236	35
P40222	TXLNA	TXLNA_HUMAN	Alpha-taxilin	-0.0873934029121292	0.699561779718814	0.916316543120102	0.587872267135078	1.42826265863405	35
P40227	CCT6A	TCPZ_HUMAN	T-complex protein 1 subunit zeta	-0.142546803058992	0.801266459146619	0.867146968211778	0.285787101642394	2.63113296631486	35
P40261	NNMT	NNMT_HUMAN	Nicotinamide N-methyltransferase	0.0468695372713488	0.661832035327997	1.0479852771418	0.849457596072899	1.29291108371196	35
P40306	PSMB10	PSB10_HUMAN	Proteasome subunit beta type-10	-0.333076171126708	0.404825378174813	0.716715599041732	0.327345815093137	1.56923115013276	35
P40394	ADH7	ADH7_HUMAN	All-trans-retinol dehydrogenase [NAD(+)] ADH7	-0.171866197088156	0.200049687368711	0.842091839970987	0.647431748982137	1.09527941448742	35
P40763	STAT3	STAT3_HUMAN	Signal transducer and activator of transcription 3	0.219829700269847	0.580806577095943	1.24586454212474	0.570970248227748	2.71849270980677	35
P40925	MDH1	MDHC_HUMAN	Malate dehydrogenase, cytoplasmic	-0.112379340487108	0.564541051998578	0.893705174634217	0.60975292871518	1.30988946760936	35
P40926	MDH2	MDHM_HUMAN	Malate dehydrogenase, mitochondrial	-0.083414082197321	0.864196106869763	0.919970125087462	0.353705328193326	2.39279695156543	35
P40937	RFC5	RFC5_HUMAN	Replication factor C subunit 5	-0.0104470916944137	0.95503333423183	0.989607289627715	0.688267550082048	1.4228806625673	35
P40939	HADHA	ECHA_HUMAN	Trifunctional enzyme subunit alpha, mitochondrial	0.043607082079681	0.92193635804566	1.04457184324876	0.436675863662453	2.49871913358498	35
P41214	EIF2D	EIF2D_HUMAN	Eukaryotic translation initiation factor 2D	-0.889315184923817	0.0209994107216612	0.410937072317897	0.193103830158706	0.874499885716487	35
P41218	MNDA	MNDA_HUMAN	Myeloid cell nuclear differentiation antigen	-0.0179738374991543	0.896716944610427	0.982186728483276	0.748745477300364	1.28840947806045	35
P41219	PRPH	PERI_HUMAN	Peripherin	-0.19125417947406	0.10083165475793	0.825922628889232	0.657240202981795	1.03789784285335	35
P41223	BUD31	BUD31_HUMAN	Protein BUD31 homolog	-0.0546469532844171	0.879753783683628	0.946819360419152	0.466433664867391	1.92196011735002	35
P41226	UBA7	UBA7_HUMAN	Ubiquitin-like modifier-activating enzyme 7	-0.570375425850718	0.0245671559593412	0.565313165679493	0.343819880602737	0.929495335552816	35
P41240	CSK	CSK_HUMAN	Tyrosine-protein kinase CSK	-0.188301080520567	0.326206741497617	0.828365265038255	0.568807977908028	1.20636319983692	35
P41250	GARS1	GARS_HUMAN	Glycine--tRNA ligase	-0.224586044027169	0.671667677761361	0.798846837743665	0.282778935204772	2.25673199353034	35
P41252	IARS1	SYIC_HUMAN	Isoleucine--tRNA ligase, cytoplasmic	-0.392890868845405	0.585629208171144	0.675102418272552	0.164414964077741	2.77203037882822	35
P41743	PRKCI	KPCI_HUMAN	Protein kinase C iota type	0.55166736537225	0.127959134340183	1.73614539458503	0.853292983697814	3.53243362915811	35
P42025	ACTR1B	ACTY_HUMAN	Beta-centractin	-0.287828286251067	0.312234217748815	0.749890347667073	0.429095997584568	1.31051218536108	35
P42126	ECI1	ECI1_HUMAN	Enoyl-CoA delta isomerase 1, mitochondrial	0.0290536401761324	0.814063258401423	1.02947981447269	0.808100768711457	1.31150560603555	35
P42166	TMPO	LAP2A_HUMAN	Lamina-associated polypeptide 2, isoform alpha	0.46936986439568	0.173199124138242	1.59898629749835	0.813775162259866	3.1418471565135	35
P42167	TMPO	LAP2B_HUMAN	Lamina-associated polypeptide 2, isoforms beta/gamma	-0.53964478931636	0.461925008716708	0.582955287547481	0.13843705363331	2.45481147106555	35
P42224	STAT1	STAT1_HUMAN	Signal transducer and activator of transcription 1-alpha/beta	-0.00717713525593386	0.980016225392385	0.992848558872481	0.56622529508727	1.74091173497156	35
P42226	STAT6	STAT6_HUMAN	Signal transducer and activator of transcription 6	0.104512033778974	0.638021687538629	1.11016875331124	0.718287679383972	1.71585103880055	35
P42285	MTREX	MTREX_HUMAN	Exosome RNA helicase MTR4	0.232723486168116	0.488020787322133	1.26203246164345	0.653746609036544	2.43630469699734	35
P42330	AKR1C3	AK1C3_HUMAN	Aldo-keto reductase family 1 member C3	-0.018771143606522	0.925411194239295	0.981403937109721	0.6624886731318	1.45384174377098	35
P42345	MTOR	MTOR_HUMAN	Serine/threonine-protein kinase mTOR	-0.545049960006644	0.0662514047870299	0.57981281516413	0.324109731001279	1.03725025345576	35
P42356	PI4KA	PI4KA_HUMAN	Phosphatidylinositol 4-kinase alpha	0.584668309106024	0.31713647866475	1.7943957022057	0.570724593624211	5.64169824126131	35
P42566	EPS15	EPS15_HUMAN	Epidermal growth factor receptor substrate 15	0.79109408645291	0.265791518650452	2.20580845167786	0.547581405293704	8.88560290480231	35
P42574	CASP3	CASP3_HUMAN	Caspase-3	0.0105430814509998	0.92155611405544	1.01059885557228	0.819303861298867	1.24655832240907	35
P42704	LRPPRC	LPPRC_HUMAN	Leucine-rich PPR motif-containing protein, mitochondrial	0.116006009516008	0.82367631970133	1.1230026208152	0.404781639952533	3.11559310473099	35
P42765	ACAA2	THIM_HUMAN	3-ketoacyl-CoA thiolase, mitochondrial	0.00852581366039016	0.980367429934073	1.00856226191973	0.511439418798944	1.98889213224395	35
P42858	HTT	HD_HUMAN	Huntingtin	-0.301268016817312	0.292243980915568	0.739879446036127	0.422354706020918	1.29611813687146	35
P42892	ECE1	ECE1_HUMAN	Endothelin-converting enzyme 1	0.811786597158362	0.0528722577873497	2.251927682417	0.989986312038995	5.12247313439246	35
P42898	MTHFR	MTHR_HUMAN	Methylenetetrahydrofolate reductase (NADPH)	0.323815308326742	0.310046389115624	1.3823919672551	0.73978556129677	2.58319119905723	35
P43034	PAFAH1B1	LIS1_HUMAN	Platelet-activating factor acetylhydrolase IB subunit beta	-0.0968018663966241	0.650514750115321	0.907735841290139	0.597151629137246	1.37985784071827	35
P43121	MCAM	MUC18_HUMAN	Cell surface glycoprotein MUC18	-0.102112558722934	0.375272787957668	0.902927913536006	0.720479933016109	1.13157741067058	35
P43155	CRAT	CACP_HUMAN	Carnitine O-acetyltransferase	-0.0784114722807283	0.711482980208772	0.924583907613222	0.610227052342274	1.4008808671069	35
P43243	MATR3	MATR3_HUMAN	Matrin-3	0.913374275763335	0.277419828154122	2.49271948153973	0.479582382987673	12.9563775360935	35
P43304	GPD2	GPDM_HUMAN	Glycerol-3-phosphate dehydrogenase, mitochondrial	0.12842936210522	0.751058623947067	1.13704110026479	0.514263176942432	2.51400940541403	35
P43307	SSR1	SSRA_HUMAN	Translocon-associated protein subunit alpha	0.01498514501979	0.876199454248144	1.01509798524324	0.840682294447094	1.22569956147652	35
P43405	SYK	KSYK_HUMAN	Tyrosine-protein kinase SYK	-0.0645354570195071	0.792721164122519	0.937502872615086	0.579331560168817	1.51711333645525	35
P43487	RANBP1	RANG_HUMAN	Ran-specific GTPase-activating protein	0.114165467801919	0.350660382776868	1.12093758861847	0.881981827878244	1.42463374852123	35
P43490	NAMPT	NAMPT_HUMAN	Nicotinamide phosphoribosyltransferase	0.0611949557400946	0.852210573006139	1.06310615263216	0.55843917444542	2.02384564601282	35
P43652	AFM	AFAM_HUMAN	Afamin	-0.267718173019882	0.0135916687525482	0.765123383132688	0.618574726098252	0.946391384447585	35
P43686	PSMC4	PRS6B_HUMAN	26S proteasome regulatory subunit 6B	0.0153678494736269	0.988471014768212	1.01548654210975	0.12629948894239	8.16482256453456	35
P43897	TSFM	EFTS_HUMAN	Elongation factor Ts, mitochondrial	-0.0425821936216791	0.843603778654041	0.958311695174857	0.627745294912688	1.4629521121885	35
P45880	VDAC2	VDAC2_HUMAN	Voltage-dependent anion-selective channel protein 2	-0.176162641177334	0.602242708498528	0.838481600611955	0.432294946335307	1.62632341766833	35
P45954	ACADSB	ACDSB_HUMAN	Short/branched chain specific acyl-CoA dehydrogenase, mitochondrial	-0.224765946314513	0.0447009473205284	0.798703136296815	0.641328012274311	0.99469645442138	35
P45974	USP5	UBP5_HUMAN	Ubiquitin carboxyl-terminal hydrolase 5	-1.25350748631559	0.109196349010914	0.285501645504116	0.061588180684275	1.3234875373802	35
P46013	MKI67	KI67_HUMAN	Proliferation marker protein Ki-67	0.138651242011874	0.73627874732773	1.14872340367147	0.512606441788725	2.57422722496029	35
P46019	PHKA2	KPB2_HUMAN	Phosphorylase b kinase regulatory subunit alpha, liver isoform	0.0738921134228807	0.750110596451948	1.07669063876228	0.683294411198793	1.69657868204204	35
P46060	RANGAP1	RAGP1_HUMAN	Ran GTPase-activating protein 1	-0.152169240031202	0.24327278461395	0.858842917838646	0.665132044681032	1.10896950976904	35
P46063	RECQL	RECQ1_HUMAN	ATP-dependent DNA helicase Q1	0.245705914942162	0.285532459792076	1.27852352358473	0.814469783435462	2.00697734109254	35
P46087	NOP2	NOP2_HUMAN	Probable 28S rRNA (cytosine(4447)-C(5))-methyltransferase	0.247184551773209	0.447361694548011	1.28041539390594	0.676765797460212	2.42249768990089	35
P46108	CRK	CRK_HUMAN	Adapter molecule crk	0.348401255020913	0.512786851056414	1.41680063406692	0.499117813645634	4.02174392861399	35
P46109	CRKL	CRKL_HUMAN	Crk-like protein	0.155798462895336	0.376401420214587	1.16859066497668	0.827441072479338	1.65039443616056	35
P46379	BAG6	BAG6_HUMAN	Large proline-rich protein BAG6	0.0445600803071097	0.92376803374676	1.04556779285753	0.419725739402825	2.60458653552283	35
P46459	NSF	NSF_HUMAN	Vesicle-fusing ATPase	-1.22933252889176	0.132930952280979	0.29248773965686	0.058847566256046	1.45374028685153	35
P46776	RPL27A	RL27A_HUMAN	60S ribosomal protein L27a	0.163643966898731	0.335839111122738	1.17779490646227	0.843988393549233	1.64362549567163	35
P46777	RPL5	RL5_HUMAN	60S ribosomal protein L5	0.253968433210746	0.754986083159731	1.28913110989545	0.261563354260108	6.35356211576813	35
P46778	RPL21	RL21_HUMAN	60S ribosomal protein L21	0.131645557628789	0.248436286280855	1.14070393379865	0.912185187188017	1.42647072421219	35
P46779	RPL28	RL28_HUMAN	60S ribosomal protein L28	0.130476240617842	0.35068601023296	1.13937086882407	0.866285704444113	1.49854253633095	35
P46781	RPS9	RS9_HUMAN	40S ribosomal protein S9	0.304872204118495	0.365688080967994	1.35645164299568	0.700684096578307	2.62594950958765	35
P46782	RPS5	RS5_HUMAN	40S ribosomal protein S5	0.474032587344149	0.39129820527025	1.60645933641775	0.54348834355417	4.74842124982305	35
P46783	RPS10	RS10_HUMAN	40S ribosomal protein S10	0.489884956978295	0.399409630602178	1.63212844416641	0.52229172463895	5.10029765472262	35
P46821	MAP1B	MAP1B_HUMAN	Microtubule-associated protein 1B	-0.149275275509371	0.259560574662543	0.861331978662393	0.664460007149711	1.11653488469369	35
P46926	GNPDA1	GNPI1_HUMAN	Glucosamine-6-phosphate isomerase 1	0.494732521860982	0.00576570296509084	1.64005950032012	1.15431963846502	2.33019960412968	35
P46937	YAP1	YAP1_HUMAN	Transcriptional coactivator YAP1	-0.222408223555306	0.337263870165725	0.800588478542911	0.508302021425064	1.26094700583469	35
P46939	UTRN	UTRN_HUMAN	Utrophin	-0.449743351321728	0.302435637909573	0.637791819045732	0.271298966546104	1.49937321774699	35
P46940	IQGAP1	IQGA1_HUMAN	Ras GTPase-activating-like protein IQGAP1	-0.00566314864479565	0.994218561349869	0.994352856753588	0.214922365119968	4.6004407367382	35
P46952	HAAO	3HAO_HUMAN	3-hydroxyanthranilate 3,4-dioxygenase	-0.0895055218623852	0.588457611923232	0.914383216012078	0.66118109500154	1.26455016945493	35
P46976	GYG1	GLYG_HUMAN	Glycogenin-1	0.198013736667229	0.213832095901052	1.21897913841742	0.892088250732922	1.6656537497003	35
P46977	STT3A	STT3A_HUMAN	Dolichyl-diphosphooligosaccharide--protein glycosyltransferase subunit STT3A	-0.947357973114531	0.137960146366943	0.387764154611046	0.110909238217624	1.35571249084034	35
P47755	CAPZA2	CAZA2_HUMAN	F-actin-capping protein subunit alpha-2	0.0143740371931525	0.955741255139654	1.01447784042662	0.61063663064824	1.68539723472554	35
P47756	CAPZB	CAPZB_HUMAN	F-actin-capping protein subunit beta	0.0512112438743382	0.944497034254061	1.0525452135293	0.248943944421546	4.45020435864662	35
P47895	ALDH1A3	AL1A3_HUMAN	Aldehyde dehydrogenase family 1 member A3	-0.00147149141554365	0.99350298542412	0.998529590697111	0.700714948424224	1.42292004150895	35
P47897	QARS1	SYQ_HUMAN	Glutamine--tRNA ligase	-0.619227167493391	0.355757238996222	0.53836033923325	0.144647556046599	2.00371069363916	35
P47929	LGALS7B	LEG7_HUMAN	Galectin-7	-0.0939740995576533	0.314198186245675	0.910306339272296	0.758070265046817	1.09311454297466	35
P47985	UQCRFS1	UCRI_HUMAN	Cytochrome b-c1 complex subunit Rieske, mitochondrial	-0.234019892677556	0.122065782528356	0.791346073746728	0.588210033115718	1.0646343536802	35
P48047	ATP5PO	ATPO_HUMAN	ATP synthase subunit O, mitochondrial	-0.204418912756889	0.212486877270732	0.815120835139138	0.591096618031249	1.1240496995075	35
P48147	PREP	PPCE_HUMAN	Prolyl endopeptidase	-0.390395354351675	0.266666167976209	0.676789250023237	0.339850364328284	1.34778048525074	35
P48163	ME1	MAOX_HUMAN	NADP-dependent malic enzyme	-0.386106288315746	0.100620887943495	0.679698277855671	0.428689801363343	1.07767842260469	35
P48426	PIP4K2A	PI42A_HUMAN	Phosphatidylinositol 5-phosphate 4-kinase type-2 alpha	-0.0657336779537953	0.840523918182144	0.936380209780539	0.493616935140153	1.77629217080993	35
P48444	ARCN1	COPD_HUMAN	Coatomer subunit delta	1.00181024819467	0.260911021301733	2.72320704982317	0.474870622034482	15.6165833220741	35
P48449	LSS	LSS_HUMAN	Lanosterol synthase	-0.239741925992171	0.563712052694899	0.786830895469153	0.348670914687215	1.7756079787159	35
P48506	GCLC	GSH1_HUMAN	Glutamate--cysteine ligase catalytic subunit	-0.733570720675569	0.125129157434035	0.480191296223103	0.188042393055341	1.22623243206952	35
P48509	CD151	CD151_HUMAN	CD151 antigen	0.143665918319551	0.213676319716917	1.15449834734267	0.92056103146816	1.44788491849502	35
P48556	PSMD8	PSMD8_HUMAN	26S proteasome non-ATPase regulatory subunit 8	-0.116526793862494	0.467734066096086	0.890006249952122	0.649834697245763	1.21894249154607	35
P48594	SERPINB4	SPB4_HUMAN	Serpin B4	0.0488474698969053	0.785600649502169	1.05006017273795	0.738525814608907	1.49300991862331	35
P48634	PRRC2A	PRC2A_HUMAN	Protein PRRC2A	0.269294618640887	0.432372750182478	1.30904075204682	0.66834291136128	2.56393486246314	35
P48637	GSS	GSHB_HUMAN	Glutathione synthetase	-0.825855373950513	0.306105179465121	0.437860297943004	0.090044844250462	2.12917954504378	35
P48643	CCT5	TCPE_HUMAN	T-complex protein 1 subunit epsilon	-0.311974248417319	0.641121634707595	0.732000378153864	0.197158491355587	2.71773510708706	35
P48681	NES	NEST_HUMAN	Nestin	0.0699342233655048	0.850065692667533	1.07243763759567	0.519357153547589	2.2145116875268	35
P48729	CSNK1A1	KC1A_HUMAN	Casein kinase I isoform alpha	-1.13748728996011	0.0354123808587011	0.320623644752088	0.111102715740411	0.925265605696819	35
P48735	IDH2	IDHP_HUMAN	Isocitrate dehydrogenase [NADP], mitochondrial	-1.30279164889963	0.00577513813981289	0.271772040927854	0.107759777379138	0.685413834609413	35
P48739	PITPNB	PIPNB_HUMAN	Phosphatidylinositol transfer protein beta isoform	0.0334084075901697	0.955946874072389	1.03397273533453	0.316022791058455	3.38298264449358	35
P49023	PXN	PAXI_HUMAN	Paxillin	0.768370522141582	0.135065413886619	2.15624982824186	0.787129296450577	5.9067974508874	35
P49137	MAPKAPK2	MAPK2_HUMAN	MAP kinase-activated protein kinase 2	-0.0196646799073341	0.945075176443043	0.980527408729435	0.560393081140589	1.71564216551856	35
P49189	ALDH9A1	AL9A1_HUMAN	4-trimethylaminobutyraldehyde dehydrogenase	-0.543879501004253	0.179026161312952	0.580491859612661	0.262589193544332	1.28326224902197	35
P49207	RPL34	RL34_HUMAN	60S ribosomal protein L34	0.116630842761934	0.223569056592673	1.12370452945304	0.93128728152171	1.35587792786134	35
P49257	LMAN1	LMAN1_HUMAN	Protein ERGIC-53	-1.19390450799974	0.0247221678334071	0.303035745646663	0.106896675677896	0.859060046135908	35
P49321	NASP	NASP_HUMAN	Nuclear autoantigenic sperm protein	0.0681263691767203	0.752447421127956	1.07050057820838	0.701028304737777	1.63470073918503	35
P49327	FASN	FAS_HUMAN	Fatty acid synthase	0.604639360877677	0.148655004590096	1.83059190676895	0.805833992326343	4.15850753509898	35
P49354	FNTA	FNTA_HUMAN	Protein farnesyltransferase/geranylgeranyltransferase type-1 subunit alpha	-0.417442468059401	0.123613364155732	0.658729388737948	0.38720611002523	1.12065485629552	35
P49368	CCT3	TCPG_HUMAN	T-complex protein 1 subunit gamma	-0.0384975202362244	0.954447758942826	0.962234090850101	0.256811480101618	3.60534679067989	35
P49406	MRPL19	RM19_HUMAN	39S ribosomal protein L19, mitochondrial	0.349788164338289	0.0822317418292611	1.41876697131771	0.95628508129624	2.10491594846752	35
P49407	ARRB1	ARRB1_HUMAN	Beta-arrestin-1	-0.0746585447240878	0.615647392658203	0.928060323326407	0.693411204441514	1.2421142868991	35
P49411	TUFM	EFTU_HUMAN	Elongation factor Tu, mitochondrial	-0.189865337639526	0.794806386889543	0.82707050171071	0.197755837199661	3.45904133342658	35
P49419	ALDH7A1	AL7A1_HUMAN	Alpha-aminoadipic semialdehyde dehydrogenase	0.113804384483248	0.642300164380113	1.12053290981973	0.693218489076825	1.81125290478211	35
P49458	SRP9	SRP09_HUMAN	Signal recognition particle 9 kDa protein	-0.0723079197719216	0.524363446141852	0.930244411059425	0.74459283824771	1.16218504913878	35
P49585	PCYT1A	PCY1A_HUMAN	Choline-phosphate cytidylyltransferase A	-0.386394738732797	0.0992632006053404	0.679502246877922	0.429208765595406	1.07575459898083	35
P49588	AARS1	SYAC_HUMAN	Alanine--tRNA ligase, cytoplasmic	-0.396301484687985	0.578395859401238	0.672803825306381	0.166295312128583	2.72205500896436	35
P49589	CARS1	SYCC_HUMAN	Cysteine--tRNA ligase, cytoplasmic	-0.24871737958322	0.772370103713504	0.779800329738828	0.144586193010371	4.20571661512082	35
P49590	HARS2	SYHM_HUMAN	Histidine--tRNA ligase, mitochondrial	0.341830971015446	0.236387180635253	1.4075223653298	0.799318155464024	2.47851146050037	35
P49591	SARS1	SYSC_HUMAN	Serine--tRNA ligase, cytoplasmic	-0.344145409700181	0.599326540359062	0.70882585040106	0.196316252904509	2.55930967896568	35
P49593	PPM1F	PPM1F_HUMAN	Protein phosphatase 1F	-0.393112077550743	0.0895959087602283	0.67495309625691	0.428700183454435	1.06265800605893	35
P49662	CASP4	CASP4_HUMAN	Caspase-4	0.160037089723529	0.503695992514317	1.17355439699275	0.734149437284389	1.87595311357233	35
P49720	PSMB3	PSB3_HUMAN	Proteasome subunit beta type-3	-0.136469726958751	0.51614767887049	0.872432731051906	0.577863470611208	1.31716038289396	35
P49736	MCM2	MCM2_HUMAN	DNA replication licensing factor MCM2	0.335853637007789	0.110704081178421	1.39913422835182	0.926038221624546	2.11392634043924	35
P49746	THBS3	TSP3_HUMAN	Thrombospondin-3	0.0564285420560191	0.873878787737123	1.05805100594932	0.527121970625764	2.12374363728646	35
P49748	ACADVL	ACADV_HUMAN	Very long-chain specific acyl-CoA dehydrogenase, mitochondrial	-0.937607074110376	0.0757341183769056	0.391563698097477	0.139131068367622	1.10199778860788	35
P49750	YLPM1	YLPM1_HUMAN	YLP motif-containing protein 1	-0.585076234495836	0.373794705142382	0.557063392746496	0.153443637177101	2.02236879447841	35
P49755	TMED10	TMEDA_HUMAN	Transmembrane emp24 domain-containing protein 10	0.158397236064547	0.417594894059621	1.17163151657298	0.798840646323317	1.7183907916367	35
P49756	RBM25	RBM25_HUMAN	RNA-binding protein 25	1.04221689446988	0.0728960338308152	2.8354960473099	0.907786970055076	8.85674513903001	35
P49757	NUMB	NUMB_HUMAN	Protein numb homolog	-0.0028248061023503	0.988772168251399	0.997179179908289	0.672835784795944	1.47787370902714	35
P49773	HINT1	HINT1_HUMAN	Adenosine 5'-monophosphoramidase HINT1	-0.119906497549252	0.560571511302905	0.887003369828773	0.592317259425378	1.32829993650847	35
P49790	NUP153	NU153_HUMAN	Nuclear pore complex protein Nup153	0.031356545059664	0.908555938563289	1.03185334051832	0.604285373256088	1.7619511632422	35
P49792	RANBP2	RBP2_HUMAN	E3 SUMO-protein ligase RanBP2	0.333929409490534	0.378892899400347	1.39644456436193	0.663742373360236	2.93797337582004	35
P49815	TSC2	TSC2_HUMAN	Tuberin	-0.258705375230283	0.533486826048653	0.772050454725988	0.341981952483258	1.74296304326698	35
P49821	NDUFV1	NDUV1_HUMAN	NADH dehydrogenase [ubiquinone] flavoprotein 1, mitochondrial	-0.822704847604826	0.15161854975969	0.439241963691728	0.142660241911996	1.35239853852752	35
P49841	GSK3B	GSK3B_HUMAN	Glycogen synthase kinase-3 beta	0.0949577562539855	0.611471910003596	1.0996124023979	0.76229088954447	1.58620213371544	35
P49902	NT5C2	5NTC_HUMAN	Cytosolic purine 5'-nucleotidase	0.0572296530143725	0.666541348345308	1.0588989618127	0.816211570191009	1.37374554867633	35
P49915	GMPS	GUAA_HUMAN	GMP synthase [glutamine-hydrolyzing]	0.64437806450125	0.176106889244836	1.90480199682333	0.748875451778961	4.8449587157426	35
P49916	LIG3	DNLI3_HUMAN	DNA ligase 3	-0.072016984415767	0.820274769205365	0.930515091421802	0.499922668865319	1.73198454338743	35
P49959	MRE11	MRE11_HUMAN	Double-strand break repair protein MRE11	0.454035698252752	0.475444380944148	1.57465420887563	0.452518208417083	5.47941680889088	35
P49961	ENTPD1	ENTP1_HUMAN	Ectonucleoside triphosphate diphosphohydrolase 1	-0.251704946947758	0.14914535157011	0.777474100336607	0.552285679525125	1.09448062679075	35
P50135	HNMT	HNMT_HUMAN	Histamine N-methyltransferase	-0.205737162523759	0.576577086136874	0.81404701022847	0.3953917471883	1.67598979891283	35
P50148	GNAQ	GNAQ_HUMAN	Guanine nucleotide-binding protein G(q) subunit alpha	0.0428482425957002	0.826875377117437	1.04377948156594	0.710963732330814	1.53239266167113	35
P50213	IDH3A	IDH3A_HUMAN	Isocitrate dehydrogenase [NAD] subunit alpha, mitochondrial	-0.147410744962365	0.633252823582563	0.862939456577864	0.470990346469479	1.58106107970337	35
P50238	CRIP1	CRIP1_HUMAN	Cysteine-rich protein 1	-0.113454665108863	0.69212421611938	0.892744667976127	0.509143934596935	1.56535900369852	35
P50336	PPOX	PPOX_HUMAN	Protoporphyrinogen oxidase	-0.177152647001175	0.445115365577132	0.837651909711343	0.531598143380491	1.31990814975598	35
P50395	GDI2	GDIB_HUMAN	Rab GDP dissociation inhibitor beta	-0.438972332068833	0.580531456029657	0.644698616859995	0.135891702267262	3.05858488521799	35
P50402	EMD	EMD_HUMAN	Emerin	-1.01350518887413	0.218804288733813	0.362944558105386	0.0721601194078847	1.82550629543332	35
P50416	CPT1A	CPT1A_HUMAN	Carnitine O-palmitoyltransferase 1, liver isoform	-0.297367924657541	0.289407094846745	0.742770678434383	0.428481673014253	1.28758898101932	35
P50440	GATM	GATM_HUMAN	Glycine amidinotransferase, mitochondrial	-0.0526051290103861	0.700442239442719	0.948754574183265	0.72571306713448	1.24034592016912	35
P50452	SERPINB8	SPB8_HUMAN	Serpin B8	0.120313798049049	0.533712459956072	1.12785071340938	0.772139111896522	1.64743271275776	35
P50453	SERPINB9	SPB9_HUMAN	Serpin B9	-0.0632026164728571	0.636999703753849	0.938753247546408	0.722017322138182	1.22054919287694	35
P50454	SERPINH1	SERPH_HUMAN	Serpin H1	0.40090897838937	0.19477881191442	1.49318135054283	0.814544841696495	2.73722259533953	35
P50479	PDLIM4	PDLI4_HUMAN	PDZ and LIM domain protein 4	-0.0371733687628885	0.865357453356815	0.963509078491282	0.626962338550278	1.48071054232976	35
P50552	VASP	VASP_HUMAN	Vasodilator-stimulated phosphoprotein	0.313638143449649	0.615235668683658	1.36839448444001	0.402763130792803	4.64914318587203	35
P50570	DNM2	DYN2_HUMAN	Dynamin-2	-0.588833565180928	0.455275755854412	0.554974248627835	0.11830007782671	2.60351829261848	35
P50579	METAP2	MAP2_HUMAN	Methionine aminopeptidase 2	0.148877793393522	0.584699722796583	1.1605311559685	0.680433992077043	1.97937284094573	35
P50583	NUDT2	AP4A_HUMAN	Bis(5'-nucleosyl)-tetraphosphatase [asymmetrical]	0.16338446303728	0.509299302906872	1.1774893037903	0.724798884431872	1.91291831475063	35
P50750	CDK9	CDK9_HUMAN	Cyclin-dependent kinase 9	-0.267099675418978	0.287588773316104	0.765596756484603	0.467955585200539	1.2525513362311	35
P50851	LRBA	LRBA_HUMAN	Lipopolysaccharide-responsive and beige-like anchor protein	-0.103475023097359	0.789799894314969	0.901698544097344	0.421356118230494	1.92962728971816	35
P50895	BCAM	BCAM_HUMAN	Basal cell adhesion molecule	-0.11478911688525	0.637531011661655	0.891554137797313	0.553051992794247	1.43724060482543	35
P50914	RPL14	RL14_HUMAN	60S ribosomal protein L14	0.152524515175103	0.401754921630226	1.16477101631003	0.815462459391594	1.66370812636562	35
P50990	CCT8	TCPQ_HUMAN	T-complex protein 1 subunit theta	-0.242021589024513	0.743632463175942	0.785039229137719	0.184070492725157	3.34810094850643	35
P50991	CCT4	TCPD_HUMAN	T-complex protein 1 subunit delta	-0.217904959967466	0.784834847939078	0.804201869406487	0.168270047487573	3.84346861734053	35
P50995	ANXA11	ANX11_HUMAN	Annexin A11	-0.240432809571106	0.779972876393002	0.786287474665945	0.145537550665109	4.24803076588237	35
P51114	FXR1	FXR1_HUMAN	RNA-binding protein FXR1	3.27594849956544	0.000357205092066206	26.4683187670443	4.38127093366966	159.901523772484	35
P51148	RAB5C	RAB5C_HUMAN	Ras-related protein Rab-5C	-0.123875055674019	0.492035565221225	0.883490221077101	0.620491350171789	1.25796269444008	35
P51149	RAB7A	RAB7A_HUMAN	Ras-related protein Rab-7a	0.724459649557858	0.305930207941539	2.06361572297808	0.515587572927397	8.25952772279483	35
P51159	RAB27A	RB27A_HUMAN	Ras-related protein Rab-27A	-0.129291482192163	0.503572947871352	0.878717797623259	0.6016108438464	1.2834625169373	35
P51178	PLCD1	PLCD1_HUMAN	1-phosphatidylinositol 4,5-bisphosphate phosphodiesterase delta-1	-0.230679406656896	0.168764766425075	0.79399397441888	0.571658469903063	1.10280257287256	35
P51397	DAP	DAP1_HUMAN	Death-associated protein 1	-0.012683812099335	0.916249085233692	0.987396288427684	0.779514185960174	1.25071672582823	35
P51398	DAP3	RT29_HUMAN	28S ribosomal protein S29, mitochondrial	0.159051187633439	0.539559428389609	1.17239795742169	0.705329106690185	1.94875974566906	35
P51553	IDH3G	IDH3G_HUMAN	Isocitrate dehydrogenase [NAD] subunit gamma, mitochondrial	0.188363866559194	0.586383473661235	1.20727272160974	0.612514623332356	2.37954714683137	35
P51570	GALK1	GALK1_HUMAN	Galactokinase	0.506217643250267	0.451467356768196	1.65900436656336	0.444211801615377	6.19590807418343	35
P51571	SSR4	SSRD_HUMAN	Translocon-associated protein subunit delta	-0.522343299036232	0.149390911656218	0.593129039540034	0.291572684656391	1.20656726798764	35
P51572	BCAP31	BAP31_HUMAN	B-cell receptor-associated protein 31	-0.35037318592718	0.555480133661704	0.704425159104633	0.21977395556704	2.25784171513545	35
P51608	MECP2	MECP2_HUMAN	Methyl-CpG-binding protein 2	-0.183955935410366	0.61489046899259	0.831972463544161	0.406325941476257	1.70350477151651	35
P51610	HCFC1	HCFC1_HUMAN	Host cell factor 1	-0.0573706479089224	0.893783578630462	0.944244022426023	0.40675832372868	2.19195704642051	35
P51636	CAV2	CAV2_HUMAN	Caveolin-2	-0.0931588517515351	0.41591958957991	0.911048767108496	0.727893461138328	1.14029030395724	35
P51648	ALDH3A2	AL3A2_HUMAN	Aldehyde dehydrogenase family 3 member A2	-0.233266172421383	0.30607999080494	0.791942752148205	0.506632213233332	1.23792626346723	35
P51649	ALDH5A1	SSDH_HUMAN	Succinate-semialdehyde dehydrogenase, mitochondrial	-0.100974652176204	0.567283305961744	0.903955945911501	0.639588145721996	1.27759771286307	35
P51659	HSD17B4	DHB4_HUMAN	Peroxisomal multifunctional enzyme type 2	-0.347952603137791	0.489293472947474	0.706132343878651	0.263349522482191	1.8933882331428	35
P51665	PSMD7	PSMD7_HUMAN	26S proteasome non-ATPase regulatory subunit 7	0.0956280140953825	0.709994711316035	1.1003496732863	0.66471652046948	1.82148234054138	35
P51687	SUOX	SUOX_HUMAN	Sulfite oxidase, mitochondrial	-0.35664954636023	0.0278147002532533	0.700017778530716	0.509461028852687	0.961849606755244	35
P51812	RPS6KA3	KS6A3_HUMAN	Ribosomal protein S6 kinase alpha-3	-0.283893828919857	0.206713709677924	0.752846570996815	0.484532741699412	1.169741300606	35
P51854	TKTL1	TKTL1_HUMAN	Transketolase-like protein 1	0.123974900224154	0.529150187929333	1.13198745801114	0.769399915774533	1.66544807040247	35
P51858	HDGF	HDGF_HUMAN	Hepatoma-derived growth factor	0.295516502315388	0.524929941623693	1.34382026574727	0.540362340286836	3.34192961277516	35
P51884	LUM	LUM_HUMAN	Lumican	0.00555045200229253	0.961814603370806	1.00556588429987	0.801177240525453	1.2620961960984	35
P51888	PRELP	PRELP_HUMAN	Prolargin	-0.0366493520496485	0.725444325925186	0.964014105661552	0.785695966629744	1.18280255389472	35
P51911	CNN1	CNN1_HUMAN	Calponin-1	-0.110548449496726	0.396751954356649	0.89534295022329	0.693345652774733	1.15618955034394	35
P51970	NDUFA8	NDUA8_HUMAN	NADH dehydrogenase [ubiquinone] 1 alpha subcomplex subunit 8	-0.140478655690874	0.344758359360759	0.868942211706021	0.649276556805511	1.16292596640098	35
P51991	HNRNPA3	ROA3_HUMAN	Heterogeneous nuclear ribonucleoprotein A3	0.517461031083108	0.406212408992273	1.67776245067407	0.494789316984866	5.68906147377061	35
P52179	MYOM1	MYOM1_HUMAN	Myomesin-1	0.295122453019557	0.078231368362377	1.34329083863487	0.967213306422461	1.86559703550257	35
P52209	PGD	6PGD_HUMAN	6-phosphogluconate dehydrogenase, decarboxylating	-0.266418290796968	0.578979818261632	0.766118600109052	0.298950672944924	1.96332626935142	35
P52272	HNRNPM	HNRPM_HUMAN	Heterogeneous nuclear ribonucleoprotein M	0.168807442099677	0.773795540341253	1.18389214918761	0.374432708202663	3.74326438423597	35
P52294	KPNA1	IMA5_HUMAN	Importin subunit alpha-5	-0.0518020936784729	0.815222005307027	0.949516763619213	0.614922618987991	1.46617160688882	35
P52306	RAP1GDS1	GDS1_HUMAN	Rap1 GTPase-GDP dissociation stimulator 1	0.262055279134482	0.380301277065534	1.29959838111746	0.723705106566807	2.33376265674754	35
P52434	POLR2H	RPAB3_HUMAN	DNA-directed RNA polymerases I, II, and III subunit RPABC3	0.138232490779496	0.420942375710524	1.14824247503227	0.820028404809663	1.60782330677225	35
P52565	ARHGDIA	GDIR1_HUMAN	Rho GDP-dissociation inhibitor 1	0.348551339924454	0.534892485927471	1.41701329041127	0.471274279735146	4.26063282369373	35
P52566	ARHGDIB	GDIR2_HUMAN	Rho GDP-dissociation inhibitor 2	0.170709796172178	0.471051055875872	1.18614647482193	0.745652768714037	1.88686144377755	35
P52594	AGFG1	AGFG1_HUMAN	Arf-GAP domain and FG repeat-containing protein 1	0.139171897458828	0.505423928614827	1.14932164849483	0.763068196304479	1.73109069162646	35
P52597	HNRNPF	HNRPF_HUMAN	Heterogeneous nuclear ribonucleoprotein F	1.25938352561067	0.0467904553787181	3.52324882507095	1.01804135209516	12.1932986885228	35
P52630	STAT2	STAT2_HUMAN	Signal transducer and activator of transcription 2	0.117695139518002	0.557299392520599	1.12490112118992	0.759284669386054	1.66657195051432	35
P52701	MSH6	MSH6_HUMAN	DNA mismatch repair protein Msh6	-0.0674098549821021	0.694365235452567	0.934811985461103	0.66787895915582	1.3084308708666	35
P52788	SMS	SPSY_HUMAN	Spermine synthase	0.199076957063078	0.526303204164661	1.22027587113368	0.659228141572916	2.25881316006646	35
P52789	HK2	HXK2_HUMAN	Hexokinase-2	0.234313046285289	0.28591978993193	1.26404013334575	0.821972555435292	1.94385742947659	35
P52790	HK3	HXK3_HUMAN	Hexokinase-3	0.211187704127346	0.374936020017295	1.23514417496345	0.774664948467668	1.96934317986611	35
P52907	CAPZA1	CAZA1_HUMAN	F-actin-capping protein subunit alpha-1	-0.0359233636039756	0.751826288524656	0.96471422287148	0.772153833115088	1.20529548892599	35
P52943	CRIP2	CRIP2_HUMAN	Cysteine-rich protein 2	-0.0469411175014285	0.766135106888071	0.954143578294211	0.700288369524276	1.3000215448652	35
P52948	NUP98	NUP98_HUMAN	Nuclear pore complex protein Nup98-Nup96	-0.142905835389505	0.621988648410347	0.866835690297645	0.491152181112958	1.52988043801638	35
P53004	BLVRA	BIEA_HUMAN	Biliverdin reductase A	-0.0429444060673874	0.743952264392048	0.957964645608628	0.740344440920848	1.23955312083471	35
P53007	SLC25A1	TXTP_HUMAN	Tricarboxylate transport protein, mitochondrial	-0.462148854671171	0.0885344365901246	0.629928565153251	0.370102693635635	1.0721618729603	35
P53041	PPP5C	PPP5_HUMAN	Serine/threonine-protein phosphatase 5	0.0946573925777603	0.765073888329786	1.09928216837193	0.590850619391374	2.0452230158365	35
P53367	ARFIP1	ARFP1_HUMAN	Arfaptin-1	-0.239501763265281	0.540998989331717	0.787019885615896	0.365169381776158	1.69619998626977	35
P53396	ACLY	ACLY_HUMAN	ATP-citrate synthase	-0.485292530577405	0.295233737983048	0.615517112849119	0.248080175583956	1.52717287997041	35
P53582	METAP1	MAP11_HUMAN	Methionine aminopeptidase 1	-0.195971327911899	0.52714955954287	0.822035803823286	0.447817158992566	1.50897045635228	35
P53597	SUCLG1	SUCA_HUMAN	Succinate--CoA ligase [ADP/GDP-forming] subunit alpha, mitochondrial	0.00325038746190349	0.977848420742937	1.00325567569928	0.797569531550023	1.26198646137688	35
P53609	PGGT1B	PGTB1_HUMAN	Geranylgeranyl transferase type-1 subunit beta	-0.289945349645644	0.248572215474707	0.74830446156511	0.45727691321222	1.22455245611399	35
P53611	RABGGTB	PGTB2_HUMAN	Geranylgeranyl transferase type-2 subunit beta	0.150815234621998	0.776385461357311	1.16278179641478	0.410703384310337	3.29206322062334	35
P53618	COPB1	COPB_HUMAN	Coatomer subunit beta	0.0883934804036249	0.876945190431073	1.09241788250082	0.356839203484574	3.34429854778883	35
P53621	COPA	COPA_HUMAN	Coatomer subunit alpha	-0.717378970715953	0.341963707164879	0.488029721282602	0.111140236373452	2.1429953419828	35
P53634	CTSC	CATC_HUMAN	Dipeptidyl peptidase 1	0.0884832108772575	0.485822676764921	1.09251591007279	0.851851623456117	1.40117243531163	35
P53701	HCCS	CCHL_HUMAN	Holocytochrome c-type synthase	-0.123467665067023	0.568428412088334	0.883850220019656	0.578254186860475	1.35094778244517	35
P53814	SMTN	SMTN_HUMAN	Smoothelin	-0.142248192315756	0.254537292246277	0.867405946277342	0.679131819167985	1.10787486965205	35
P53992	SEC24C	SC24C_HUMAN	Protein transport protein Sec24C	-0.880068578650388	0.250023289387082	0.41475446740464	0.0925874039849046	1.85793380987497	35
P53999	SUB1	TCP4_HUMAN	Activated RNA polymerase II transcriptional coactivator p15	-0.0160776145984008	0.835731893950617	0.984050940372691	0.845314953280955	1.14555675312481	35
P54136	RARS1	SYRC_HUMAN	Arginine--tRNA ligase, cytoplasmic	-0.0528853621242643	0.916631689303358	0.948488738984288	0.352360067574514	2.55315789377796	35
P54289	CACNA2D1	CA2D1_HUMAN	Voltage-dependent calcium channel subunit alpha-2/delta-1	-0.118020471063737	0.51244954806351	0.888677860247291	0.62427816691101	1.26505840049069	35
P54296	MYOM2	MYOM2_HUMAN	Myomesin-2	0.127224486976806	0.597400859248163	1.13567193272669	0.70828220134828	1.82095602053536	35
P54577	YARS1	SYYC_HUMAN	Tyrosine--tRNA ligase, cytoplasmic	0.109355333934992	0.862863274036032	1.11555867577732	0.322551007398758	3.8582150746891	35
P54578	USP14	UBP14_HUMAN	Ubiquitin carboxyl-terminal hydrolase 14	-0.110891726472623	0.572053434017076	0.895035652350107	0.609235338514121	1.31490865407049	35
P54619	PRKAG1	AAKG1_HUMAN	5'-AMP-activated protein kinase subunit gamma-1	-0.127514990719042	0.720889459043729	0.88028021970186	0.437335445078543	1.77185104458933	35
P54652	HSPA2	HSP72_HUMAN	Heat shock-related 70 kDa protein 2	-0.210635280859016	0.182430345785411	0.810069460847983	0.594360612895227	1.10406463207921	35
P54687	BCAT1	BCAT1_HUMAN	Branched-chain-amino-acid aminotransferase, cytosolic	0.0879612972871096	0.694477932975072	1.09194585994326	0.704013591152764	1.69364025926668	35
P54709	ATP1B3	AT1B3_HUMAN	Sodium/potassium-transporting ATPase subunit beta-3	0.126469894063164	0.585957716330449	1.13481528598447	0.719932986987537	1.78878556279614	35
P54727	RAD23B	RD23B_HUMAN	UV excision repair protein RAD23 homolog B	-0.306265316934651	0.290436524268943	0.736191269531476	0.417247496078177	1.29893550094024	35
P54802	NAGLU	ANAG_HUMAN	Alpha-N-acetylglucosaminidase	0.0603505381095402	0.895897793850506	1.06220882596628	0.430135081988391	2.62310059608462	35
P54819	AK2	KAD2_HUMAN	Adenylate kinase 2, mitochondrial	-0.597178888296728	0.331846119835554	0.550362080984326	0.164749768568083	1.83853624085806	35
P54868	HMGCS2	HMCS2_HUMAN	Hydroxymethylglutaryl-CoA synthase, mitochondrial	-0.139545667628808	0.113169200282738	0.869753302726452	0.731834492306529	1.0336637799339	35
P54886	ALDH18A1	P5CS_HUMAN	Delta-1-pyrroline-5-carboxylate synthase	-0.350839765500128	0.304803057581224	0.704096565378246	0.360261546441128	1.37608906161306	35
P54920	NAPA	SNAA_HUMAN	Alpha-soluble NSF attachment protein	0.099354304691914	0.694483521204575	1.10445754473491	0.67272124329014	1.81327181249093	35
P55008	AIF1	AIF1_HUMAN	Allograft inflammatory factor 1	-0.134888792734578	0.478641093288045	0.873813080648176	0.60167088412744	1.26904811260591	35
P55010	EIF5	IF5_HUMAN	Eukaryotic translation initiation factor 5	-0.324405935829621	0.143596428774392	0.722956708774613	0.468064641106457	1.11665431835802	35
P55011	SLC12A2	S12A2_HUMAN	Solute carrier family 12 member 2	-0.472978449221708	0.0178884062790105	0.623143500260372	0.421274755572426	0.921744815658647	35
P55036	PSMD4	PSMD4_HUMAN	26S proteasome non-ATPase regulatory subunit 4	0.0637024910209218	0.828178820653526	1.06577527387644	0.599557232669047	1.89452628125227	35
P55039	DRG2	DRG2_HUMAN	Developmentally-regulated GTP-binding protein 2	0.0422655551841631	0.867217714233276	1.04317146156161	0.635589890889754	1.71212084052065	35
P55058	PLTP	PLTP_HUMAN	Phospholipid transfer protein	0.215347015010862	0.210051240835023	1.24029222231607	0.885689921330172	1.73686609691504	35
P55060	CSE1L	XPO2_HUMAN	Exportin-2	0.0701620135194287	0.889208992458389	1.07268195615584	0.399721465703757	2.87862093429601	35
P55072	VCP	TERA_HUMAN	Transitional endoplasmic reticulum ATPase	-0.892359005821584	0.193008649653688	0.409688155173812	0.106890649858426	1.57024383996193	35
P55081	MFAP1	MFAP1_HUMAN	Microfibrillar-associated protein 1	0.223925105764303	0.24868071381218	1.25097732492919	0.855100340763811	1.83012939287233	35
P55083	MFAP4	MFAP4_HUMAN	Microfibril-associated glycoprotein 4	-0.122367675589377	0.147450740117205	0.884822980876761	0.749812268536078	1.04414363480099	35
P55084	HADHB	ECHB_HUMAN	Trifunctional enzyme subunit beta, mitochondrial	-0.850585946730625	0.166815203718053	0.42716456292535	0.127907339877057	1.42657617611774	35
P55145	MANF	MANF_HUMAN	Mesencephalic astrocyte-derived neurotrophic factor	-0.383922661251816	0.323886668172152	0.681184107068546	0.317685663701595	1.4606003378189	35
P55160	NCKAP1L	NCKPL_HUMAN	Nck-associated protein 1-like	-0.676947258748939	0.0687117099882038	0.508165926000569	0.245163590280162	1.05330733675795	35
P55196	AFDN	AFAD_HUMAN	Afadin	-0.432147517137888	0.418090598613515	0.649113614239483	0.228057716927992	1.84755197003083	35
P55209	NAP1L1	NP1L1_HUMAN	Nucleosome assembly protein 1-like 1	-0.0515085045920259	0.784651245347054	0.949795572304001	0.656422407614575	1.37428524484187	35
P55212	CASP6	CASP6_HUMAN	Caspase-6	-0.0955471013110517	0.68717300307137	0.908875551415415	0.57087402955646	1.44700008266706	35
P55263	ADK	ADK_HUMAN	Adenosine kinase	0.434336356378924	0.266883984484584	1.54393809421574	0.717199394607644	3.3236849566425	35
P55265	ADAR	DSRAD_HUMAN	Double-stranded RNA-specific adenosine deaminase	-0.0157833686167379	0.978257363348433	0.984340536011735	0.316367306977556	3.06266251115703	35
P55268	LAMB2	LAMB2_HUMAN	Laminin subunit beta-2	-0.148931785933239	0.287441581110318	0.861627888036636	0.654856581393963	1.13368734244398	35
P55290	CDH13	CAD13_HUMAN	Cadherin-13	0.0861048615420876	0.733856927483477	1.08992061306923	0.66348038142884	1.79044772994633	35
P55735	SEC13	SEC13_HUMAN	Protein SEC13 homolog	-0.131429884123082	0.654048708130592	0.876840753440814	0.493496608028224	1.55796350853678	35
P55769	SNU13	NH2L1_HUMAN	NHP2-like protein 1	0.0949016829073536	0.440830310631846	1.09955074517918	0.863800334673503	1.39964270988743	35
P55786	NPEPPS	PSA_HUMAN	Puromycin-sensitive aminopeptidase	-0.225246524258744	0.733481898929404	0.798319389403055	0.218317375172712	2.91920808864931	35
P55809	OXCT1	SCOT1_HUMAN	Succinyl-CoA:3-ketoacid coenzyme A transferase 1, mitochondrial	-0.192801255381771	0.197849193641751	0.824645851778656	0.614923977789861	1.10589407051571	35
P55884	EIF3B	EIF3B_HUMAN	Eukaryotic translation initiation factor 3 subunit B	0.531358453468194	0.570843255109092	1.70124179741679	0.270896608392033	10.6838681756011	35
P56182	RRP1	RRP1_HUMAN	Ribosomal RNA processing protein 1 homolog A	0.137333860453858	0.670220088282237	1.14721109300801	0.609724669926189	2.15850425091043	35
P56192	MARS1	SYMC_HUMAN	Methionine--tRNA ligase, cytoplasmic	-0.868141361426373	0.19527781814853	0.419730952847976	0.112822875613961	1.56151021519318	35
P56199	ITGA1	ITA1_HUMAN	Integrin alpha-1	-0.125779299880228	0.486289769712865	0.881809440758361	0.61886638255364	1.256471367215	35
P56377	AP1S2	AP1S2_HUMAN	AP-1 complex subunit sigma-2	-0.148068053142273	0.529925933055547	0.862372425791693	0.543299158597999	1.36883370606528	35
P56385	ATP5ME	ATP5I_HUMAN	ATP synthase subunit e, mitochondrial	0.0637380517280094	0.655053420709128	1.06581317427265	0.805824624778857	1.40968355585421	35
P56470	LGALS4	LEG4_HUMAN	Galectin-4	-0.0774212241571502	0.617869996655638	0.925499928561985	0.682772588158561	1.25451743761178	35
P56537	EIF6	IF6_HUMAN	Eukaryotic translation initiation factor 6	-0.0976812311984744	0.663867514826814	0.906937961207176	0.583783138702384	1.40897605797067	35
P56545	CTBP2	CTBP2_HUMAN	C-terminal-binding protein 2	0.165091759123908	0.438206576325152	1.17950134375595	0.777010321258086	1.79048254812047	35
P56556	NDUFA6	NDUA6_HUMAN	NADH dehydrogenase [ubiquinone] 1 alpha subcomplex subunit 6	-0.109040575649934	0.521922672871851	0.896694032816901	0.642254448797999	1.25193401150317	35
P56856	CLDN18	CLD18_HUMAN	Claudin-18	-0.0877943309860322	0.479268560878638	0.915949239729424	0.718194300016103	1.16815604042263	35
P56945	BCAR1	BCAR1_HUMAN	Breast cancer anti-estrogen resistance protein 1	0.363052987307042	0.0815596671695056	1.43771203771213	0.955524516993179	2.16322644434785	35
P57088	TMEM33	TMM33_HUMAN	Transmembrane protein 33	0.0442080652878745	0.78549022509418	1.04519980206376	0.760222914214108	1.43700302346641	35
P57105	SYNJ2BP	SYJ2B_HUMAN	Synaptojanin-2-binding protein	-0.1383996688502	0.503566082978269	0.870750610296548	0.580459544680928	1.30621786182978	35
P57735	RAB25	RAB25_HUMAN	Ras-related protein Rab-25	-0.0862619914427509	0.46718238754263	0.917353860872516	0.727022213402868	1.15751360899806	35
P57737	CORO7	CORO7_HUMAN	Coronin-7	-0.366426477598221	0.565722551684535	0.693207100860005	0.198527773755006	2.42049802702035	35
P57740	NUP107	NU107_HUMAN	Nuclear pore complex protein Nup107	1.38385726295314	0.0446871664625298	3.99026347658382	1.03337215559267	15.408004295826	35
P57772	EEFSEC	SELB_HUMAN	Selenocysteine-specific elongation factor	-0.0815965325782884	0.778250964701556	0.921643736913375	0.522297247522106	1.62632903355612	35
P58107	EPPK1	EPIPL_HUMAN	Epiplakin	0.000245052546835816	0.999104522728877	1.00024508257466	0.65200396481556	1.53448487924121	35
P58546	MTPN	MTPN_HUMAN	Myotrophin	-0.0264502440951919	0.866841017502338	0.973896499731575	0.714884935030411	1.32675112554871	35
P59998	ARPC4	ARPC4_HUMAN	Actin-related protein 2/3 complex subunit 4	0.124784831226305	0.57707922620672	1.13290466113291	0.730672668181627	1.75656354357795	35
P60174	TPI1	TPIS_HUMAN	Triosephosphate isomerase	-1.17713048784433	0.138707379360924	0.308161744969583	0.0648713173694632	1.46387748720824	35
P60228	EIF3E	EIF3E_HUMAN	Eukaryotic translation initiation factor 3 subunit E	0.385556524376225	0.610064360942334	1.47043242526092	0.334132925200832	6.47099209381753	35
P60468	SEC61B	SC61B_HUMAN	Protein transport protein Sec61 subunit beta	-0.0622839708507419	0.617937571573274	0.939616025340359	0.735627020888076	1.20017107855904	35
P60510	PPP4C	PP4C_HUMAN	Serine/threonine-protein phosphatase 4 catalytic subunit	0.0290595816001313	0.930314644334449	1.02948593106693	0.536739229188744	1.97459254816654	35
P60660	MYL6	MYL6_HUMAN	Myosin light polypeptide 6	-0.38145877982193	0.101920758242508	0.682864533275633	0.432331286285552	1.07858021290126	35
P60842	EIF4A1	IF4A1_HUMAN	Eukaryotic initiation factor 4A-I	0.159359313987998	0.688912194484271	1.17275925979093	0.537492796232567	2.5588515624129	35
P60866	RPS20	RS20_HUMAN	40S ribosomal protein S20	0.375259640739017	0.233176888271975	1.4553692387115	0.785326811797885	2.69709322178701	35
P60900	PSMA6	PSA6_HUMAN	Proteasome subunit alpha type-6	-0.29006176247536	0.643818298599629	0.748217354395545	0.218793266325099	2.55871315795813	35
P60903	S100A10	S10AA_HUMAN	Protein S100-A10	0.668708373207604	0.00828647490827076	1.95171480477913	1.18801509219784	3.20634872756287	35
P60953	CDC42	CDC42_HUMAN	Cell division control protein 42 homolog	0.050406275893974	0.888000661621239	1.05169828925372	0.521478593555827	2.12102530245241	35
P60981	DSTN	DEST_HUMAN	Destrin	0.071717250823743	0.580837395884444	1.07435152910426	0.832891757231469	1.38581177934252	35
P60983	GMFB	GMFB_HUMAN	Glia maturation factor beta	-0.0895730714691467	0.647898506618011	0.914321451871502	0.622509250240045	1.3429257750468	35
P61011	SRP54	SRP54_HUMAN	Signal recognition particle 54 kDa protein	-0.068575594286137	0.869822019665093	0.933722873321519	0.411190039908577	2.12028093958121	35
P61019	RAB2A	RAB2A_HUMAN	Ras-related protein Rab-2A	-0.369808826046634	0.123178254910022	0.690866393673172	0.431716227358819	1.10557895131024	35
P61020	RAB5B	RAB5B_HUMAN	Ras-related protein Rab-5B	-0.05884322472716	0.699038559653469	0.9428545738538	0.699668186205531	1.27056619832632	35
P61026	RAB10	RAB10_HUMAN	Ras-related protein Rab-10	0.571595888655963	0.516599498640854	1.77109126172501	0.314841910307067	9.96298191145956	35
P61106	RAB14	RAB14_HUMAN	Ras-related protein Rab-14	0.605426918712102	0.494342788484259	1.83203417162571	0.322753049759239	10.3991246821928	35
P61158	ACTR3	ARP3_HUMAN	Actin-related protein 3	0.154634394347467	0.668092894371832	1.16723113678377	0.575667582128315	2.36669315586689	35
P61160	ACTR2	ARP2_HUMAN	Actin-related protein 2	0.00457305523386556	0.984481309559825	1.00458352760845	0.633670231720378	1.59260765840672	35
P61163	ACTR1A	ACTZ_HUMAN	Alpha-centractin	-0.152029262107259	0.428309399174109	0.858963145301678	0.589656798155835	1.25126630829	35
P61201	COPS2	CSN2_HUMAN	COP9 signalosome complex subunit 2	0.0755062599557113	0.924774131896447	1.07842997862083	0.224963212858646	5.16978400161311	35
P61221	ABCE1	ABCE1_HUMAN	ATP-binding cassette sub-family E member 1	0.873937786784979	0.137714058987152	2.39632852977141	0.75576837235069	7.59808247166479	35
P61247	RPS3A	RS3A_HUMAN	40S ribosomal protein S3a	0.587708289066469	0.470607893159806	1.79985892902418	0.364645286270173	8.88395458919456	35
P61254	RPL26	RL26_HUMAN	60S ribosomal protein L26	0.509967247006459	0.00623300959348843	1.66523665256735	1.1555175799044	2.39980174882596	35
P61289	PSME3	PSME3_HUMAN	Proteasome activator complex subunit 3	0.358535394748125	0.181441391691183	1.43123168931679	0.845928838178285	2.42150882681325	35
P61313	RPL15	RL15_HUMAN	60S ribosomal protein L15	0.0061929843152062	0.992249057502103	1.00621220049058	0.288436662045892	3.51017441830959	35
P61353	RPL27	RL27_HUMAN	60S ribosomal protein L27	-0.265223780303281	0.670370285449248	0.767034283604184	0.226160073896751	2.60143880432574	35
P61457	PCBD1	PHS_HUMAN	Pterin-4-alpha-carbinolamine dehydratase	-0.164239655245924	0.28817836884666	0.848538640773875	0.626682934064468	1.14893478942624	35
P61604	HSPE1	CH10_HUMAN	10 kDa heat shock protein, mitochondrial	0.160215520096589	0.548239254718518	1.17376381342418	0.695728124512453	1.98025843883996	35
P61619	SEC61A1	S61A1_HUMAN	Protein transport protein Sec61 subunit alpha isoform 1	-0.128968463424056	0.20307095957351	0.879001685811899	0.720682240452857	1.07210074050757	35
P61626	LYZ	LYSC_HUMAN	Lysozyme C	-0.0937759993601832	0.298188581734091	0.910486689000933	0.7630367344485	1.08643001499403	35
P61758	VBP1	PFD3_HUMAN	Prefoldin subunit 3	-0.212389544821272	0.528449236242887	0.808649630928244	0.41780028010088	1.56513591958936	35
P61764	STXBP1	STXB1_HUMAN	Syntaxin-binding protein 1	-0.251953178270949	0.369610177518794	0.777281130863459	0.448273763734634	1.34776113454194	35
P61769	B2M	B2MG_HUMAN	Beta-2-microglobulin	-0.0223899974674812	0.919912435786557	0.977858798221485	0.632009129234085	1.51296521684421	35
P61966	AP1S1	AP1S1_HUMAN	AP-1 complex subunit sigma-1A	-0.128228351909307	0.527151382083405	0.879652485883659	0.59116235345813	1.30892722006884	35
P61970	NUTF2	NTF2_HUMAN	Nuclear transport factor 2	0.00906004583533725	0.948705805268022	1.00910121227998	0.765698721999369	1.32987717932453	35
P61978	HNRNPK	HNRPK_HUMAN	Heterogeneous nuclear ribonucleoprotein K	-0.0758917341665004	0.903839911829705	0.926916554520516	0.270603040927035	3.1750356392922	35
P61981	YWHAG	1433G_HUMAN	14-3-3 protein gamma	0.322541640198995	0.632393120595222	1.38063237946967	0.368250807656587	5.17621612120849	35
P62070	RRAS2	RRAS2_HUMAN	Ras-related protein R-Ras2	-0.175480506674006	0.547423338740319	0.839053752962382	0.473711227925371	1.48616110165573	35
P62081	RPS7	RS7_HUMAN	40S ribosomal protein S7	-0.041099762096737	0.66286904667329	0.959733380157465	0.797817310315488	1.15451012290551	35
P62140	PPP1CB	PP1B_HUMAN	Serine/threonine-protein phosphatase PP1-beta catalytic subunit	-0.00799422185092329	0.97952044423817	0.992037646961914	0.538822886997239	1.82646045062071	35
P62191	PSMC1	PRS4_HUMAN	26S proteasome regulatory subunit 4	0.91213878096971	0.433167966945248	2.48964164131762	0.254412030091421	24.3632956348619	35
P62195	PSMC5	PRS8_HUMAN	26S proteasome regulatory subunit 8	1.35371070420405	0.191929698046424	3.87176588578375	0.506829861252088	29.5771268040239	35
P62241	RPS8	RS8_HUMAN	40S ribosomal protein S8	-0.583173337176808	0.451152483194591	0.558124436391464	0.122443857884035	2.54404665028041	35
P62244	RPS15A	RS15A_HUMAN	40S ribosomal protein S15a	0.0556985271718785	0.618955525282393	1.05727889482739	0.848905565483365	1.31679977950308	35
P62249	RPS16	RS16_HUMAN	40S ribosomal protein S16	-0.585254334789008	0.241100258289288	0.556964188427354	0.209341580516271	1.4818322591504	35
P62258	YWHAE	1433E_HUMAN	14-3-3 protein epsilon	0.568080485159239	0.407770588406779	1.76487609212561	0.459823090250185	6.77388257919335	35
P62263	RPS14	RS14_HUMAN	40S ribosomal protein S14	0.107519189031281	0.380051258880749	1.1135122277625	0.875858582048897	1.41565031934274	35
P62266	RPS23	RS23_HUMAN	40S ribosomal protein S23	0.0812953559750589	0.330901620668961	1.08469121929253	0.92073772000715	1.27783951460268	35
P62269	RPS18	RS18_HUMAN	40S ribosomal protein S18	0.344709338955181	0.334731141647334	1.41157956884172	0.700694858495398	2.84368702726034	35
P62273	RPS29	RS29_HUMAN	40S ribosomal protein S29	0.0436540799440006	0.733075372730589	1.04462093704817	0.812833744227939	1.34250442955697	35
P62277	RPS13	RS13_HUMAN	40S ribosomal protein S13	-0.215389346287088	0.571792936476972	0.806227477386301	0.382119722321682	1.70104474415346	35
P62280	RPS11	RS11_HUMAN	40S ribosomal protein S11	0.379953597392452	0.5400645257693	1.46221673719057	0.433680100848523	4.93008044947636	35
P62310	LSM3	LSM3_HUMAN	U6 snRNA-associated Sm-like protein LSm3	0.0301813960758088	0.78592072794475	1.03064147131661	0.828938559989096	1.28142409301318	35
P62312	LSM6	LSM6_HUMAN	U6 snRNA-associated Sm-like protein LSm6	0.154094711993907	0.470987356681659	1.16660137268829	0.767306190383021	1.77368406486965	35
P62314	SNRPD1	SMD1_HUMAN	Small nuclear ribonucleoprotein Sm D1	0.796612752032581	0.111193336072746	2.21801522241781	0.832269586723784	5.91105527025566	35
P62316	SNRPD2	SMD2_HUMAN	Small nuclear ribonucleoprotein Sm D2	0.536803776317455	0.0535535186421115	1.71053087631222	0.991821117844955	2.95004394055948	35
P62333	PSMC6	PRS10_HUMAN	26S proteasome regulatory subunit 10B	-0.307409571962114	0.789498585835279	0.735349360741183	0.0769706807010158	7.02525529744121	35
P62424	RPL7A	RL7A_HUMAN	60S ribosomal protein L7a	-0.0170660884017558	0.958347669100636	0.983078712387075	0.518136587831054	1.8652297047661	35
P62495	ETF1	ERF1_HUMAN	Eukaryotic peptide chain release factor subunit 1	-1.10236331732306	0.172296698845014	0.332085332554994	0.068195552178779	1.61712405831179	35
P62750	RPL23A	RL23A_HUMAN	60S ribosomal protein L23a	-0.211142692928894	0.717787671519826	0.809658526091554	0.257645934722986	2.54437132717647	35
P62753	RPS6	RS6_HUMAN	40S ribosomal protein S6	0.120679499954871	0.763331552248697	1.12826324599214	0.514354687833372	2.47490298497892	35
P62805	H4C16	H4_HUMAN	Histone H4	0.299733273875286	0.364958865264894	1.34949881297946	0.705593823304499	2.58101330550773	35
P62820	RAB1A	RAB1A_HUMAN	Ras-related protein Rab-1A	-0.316721573805991	0.608904683699781	0.728533569718968	0.216533954309086	2.4511682885994	35
P62826	RAN	RAN_HUMAN	GTP-binding nuclear protein Ran	0.610896466489372	0.402201003785018	1.84208202361101	0.441127442119803	7.69225819505757	35
P62829	RPL23	RL23_HUMAN	60S ribosomal protein L23	0.0528513033128951	0.819336888449025	1.05427286658085	0.669861349965382	1.65928557792751	35
P62851	RPS25	RS25_HUMAN	40S ribosomal protein S25	0.0289441306505887	0.852133453902612	1.02936708279935	0.759265812410912	1.39555419700288	35
P62857	RPS28	RS28_HUMAN	40S ribosomal protein S28	-0.0773094108431056	0.58896359777844	0.925603417561762	0.699259760704869	1.22521233845688	35
P62861	FAU	RS30_HUMAN	FAU ubiquitin-like and ribosomal protein S30	-0.0130353944132106	0.828992533983382	0.987049198374824	0.87693647994386	1.11098824406843	35
P62873	GNB1	GBB1_HUMAN	Guanine nucleotide-binding protein G(I)/G(S)/G(T) subunit beta-1	0.083712462672267	0.536291871097773	1.08731620486016	0.833939967883778	1.41767582185996	35
P62879	GNB2	GBB2_HUMAN	Guanine nucleotide-binding protein G(I)/G(S)/G(T) subunit beta-2	0.330474888729045	0.386162902070792	1.39162884042036	0.659051762391524	2.93851096378561	35
P62888	RPL30	RL30_HUMAN	60S ribosomal protein L30	-0.245143506415859	0.687450043552681	0.782592223178068	0.237069006108987	2.58342749156012	35
P62899	RPL31	RL31_HUMAN	60S ribosomal protein L31	0.0686143405982776	0.591192640134838	1.07102307936975	0.833796089877275	1.37574456209252	35
P62906	RPL10A	RL10A_HUMAN	60S ribosomal protein L10a	-0.0691277858063022	0.895966082752025	0.933207421795765	0.331113327355316	2.630145089751	35
P62910	RPL32	RL32_HUMAN	60S ribosomal protein L32	0.0430677251740467	0.669977519536173	1.0440085981204	0.856417362474524	1.27269016335683	35
P62913	RPL11	RL11_HUMAN	60S ribosomal protein L11	0.183766831100417	0.764765789009819	1.20173558306245	0.360624875996626	4.00462782165908	35
P62917	RPL8	RL8_HUMAN	60S ribosomal protein L8	-0.280111598897933	0.732955805789246	0.755699401529312	0.151195537009821	3.7771061022434	35
P62937	PPIA	PPIA_HUMAN	Peptidyl-prolyl cis-trans isomerase A	-0.338069675916031	0.442285313640637	0.713145597094435	0.301057438602584	1.6893010350976	35
P62993	GRB2	GRB2_HUMAN	Growth factor receptor-bound protein 2	0.196108978994062	0.509163027814044	1.21665948843696	0.679675549469361	2.17789254293371	35
P62995	TRA2B	TRA2B_HUMAN	Transformer-2 protein homolog beta	-0.0193008638210755	0.954587178063589	0.980884205273974	0.504805687457097	1.9059488592583	35
P63010	AP2B1	AP2B1_HUMAN	AP-2 complex subunit beta	-0.0166884574218899	0.965215274870083	0.983450023469391	0.464535366240318	2.08202436014656	35
P63104	YWHAZ	1433Z_HUMAN	14-3-3 protein zeta/delta	-1.52385579344629	0.0423623233817218	0.217870202814755	0.0500276693157593	0.948823439583853	35
P63151	PPP2R2A	2ABA_HUMAN	Serine/threonine-protein phosphatase 2A 55 kDa regulatory subunit B alpha isoform	0.532030260051902	0.137786401165981	1.70238508684846	0.843160362624077	3.43720496407653	35
P63173	RPL38	RL38_HUMAN	60S ribosomal protein L38	0.020412223878731	0.775668965550736	1.0206219780728	0.886938210423583	1.17445523248767	35
P63244	RACK1	RACK1_HUMAN	Receptor of activated protein C kinase 1	-0.233343149442361	0.56775302021849	0.791881793100612	0.355657856237592	1.76314613397808	35
P63279	UBE2I	UBC9_HUMAN	SUMO-conjugating enzyme UBC9	0.189667957034906	0.30292595545676	1.20884814148934	0.84266631778458	1.73415478741825	35
P67809	YBX1	YBOX1_HUMAN	Y-box-binding protein 1	0.0580637454654942	0.813171682270165	1.05978254988909	0.654773805165141	1.7153084686492	35
P67812	SEC11A	SC11A_HUMAN	Signal peptidase complex catalytic subunit SEC11A	0.243795193270983	0.0506281760578116	1.27608295334884	0.999333428419316	1.62947386479724	35
P67870	CSNK2B	CSK2B_HUMAN	Casein kinase II subunit beta	-0.103457015464592	0.371431445471922	0.901714781699793	0.71869133140489	1.13134736987364	35
P67936	TPM4	TPM4_HUMAN	Tropomyosin alpha-4 chain	0.301447040322267	0.431039992819574	1.35181352163388	0.638336299847607	2.86275400240978	35
P68133	ACTA1	ACTS_HUMAN	Actin, alpha skeletal muscle	0.0902350110221656	0.608398809324473	1.09443145694014	0.774957897954545	1.54560682212748	35
P68366	TUBA4A	TBA4A_HUMAN	Tubulin alpha-4A chain	0.65043754231612	0.212164884877235	1.9163791425703	0.689793279991834	5.32407189893463	35
P68871	HBB	HBB_HUMAN	Hemoglobin subunit beta	0.317685191550017	0.272441294397236	1.37394366406327	0.779055613330961	2.42308913473889	35
P69905	HBA2	HBA_HUMAN	Hemoglobin subunit alpha	0.333587190345003	0.114151430661402	1.39596675605857	0.92286419424898	2.11160341485189	35
P78318	IGBP1	IGBP1_HUMAN	Immunoglobulin-binding protein 1	-0.185670326621528	0.335802012793735	0.830547359206956	0.569066245953162	1.21217682614481	35
P78330	PSPH	SERB_HUMAN	Phosphoserine phosphatase	0.00867956591280274	0.95242772716222	1.00871734256089	0.758455383677547	1.34155640408203	35
P78344	EIF4G2	IF4G2_HUMAN	Eukaryotic translation initiation factor 4 gamma 2	0.537837273704216	0.4980527270465	1.71229961934107	0.361330973842493	8.11436106685294	35
P78347	GTF2I	GTF2I_HUMAN	General transcription factor II-I	0.912589406770832	0.122385295899656	2.49076379089253	0.782525448464945	7.92805431975575	35
P78371	CCT2	TCPB_HUMAN	T-complex protein 1 subunit beta	1.03436153603208	0.221157453637171	2.81330946537431	0.536507445262336	14.7522839018472	35
P78406	RAE1	RAE1L_HUMAN	mRNA export factor RAE1	0.0697545172476892	0.751260378117719	1.07224493130699	0.696590611582965	1.65048045953545	35
P78417	GSTO1	GSTO1_HUMAN	Glutathione S-transferase omega-1	0.440955129008083	0.237691980547395	1.55419096268755	0.747527325999773	3.23133277471704	35
P78527	PRKDC	PRKDC_HUMAN	DNA-dependent protein kinase catalytic subunit	0.506368997263837	0.355897510067759	1.65925548253599	0.56629177203175	4.86167889469421	35
P78539	SRPX	SRPX_HUMAN	Sushi repeat-containing protein SRPX	-0.00404314753587473	0.971561076682319	0.995965014980665	0.797459458049417	1.24388306020187	35
P78559	MAP1A	MAP1A_HUMAN	Microtubule-associated protein 1A	0.0427254429208654	0.876166007329683	1.04365131365465	0.609782644163861	1.78622345997829	35
P80188	LCN2	NGAL_HUMAN	Neutrophil gelatinase-associated lipocalin	0.164412799285623	0.201279579796574	1.17870078151989	0.915989364476653	1.51675945839109	35
P80217	IFI35	IN35_HUMAN	Interferon-induced 35 kDa protein	-0.143434704399184	0.516387869375616	0.866377368971219	0.56177431530056	1.33614108908468	35
P80303	NUCB2	NUCB2_HUMAN	Nucleobindin-2	-0.746930471104181	0.0501828932612514	0.47381872312335	0.224370452524074	1.00059602258971	35
P80723	BASP1	BASP1_HUMAN	Brain acid soluble protein 1	0.0838838627527737	0.752448410924674	1.0875025869177	0.645733857581066	1.83150048997427	35
P82650	MRPS22	RT22_HUMAN	28S ribosomal protein S22, mitochondrial	-0.146788897577641	0.701856708803396	0.863476240103531	0.407249717093366	1.83079615756343	35
P82664	MRPS10	RT10_HUMAN	28S ribosomal protein S10, mitochondrial	0.134506932195141	0.709005719911514	1.14397258921613	0.564446684418041	2.31850646129162	35
P82914	MRPS15	RT15_HUMAN	28S ribosomal protein S15, mitochondrial	-0.0182882891763874	0.905767809522473	0.981877926773301	0.725362901295921	1.32910610862814	35
P82930	MRPS34	RT34_HUMAN	28S ribosomal protein S34, mitochondrial	0.00273614275529919	0.983721931390167	1.00273988941024	0.770970371557127	1.30418408139819	35
P82933	MRPS9	RT09_HUMAN	28S ribosomal protein S9, mitochondrial	0.979930922066986	0.0435321747524459	2.66427219315654	1.02885821375031	6.89924639212715	35
P82979	SARNP	SARNP_HUMAN	SAP domain-containing ribonucleoprotein	0.157929663890226	0.368162554636765	1.17108382233055	0.830248597385107	1.65183936864657	35
P83111	LACTB	LACTB_HUMAN	Serine beta-lactamase-like protein LACTB, mitochondrial	0.0607106701243093	0.796213744175885	1.06259143026077	0.670288742419436	1.68449874838729	35
P83436	COG7	COG7_HUMAN	Conserved oligomeric Golgi complex subunit 7	0.305221296685663	0.188623513959126	1.356925252844	0.860864728125163	2.13883329360667	35
P83731	RPL24	RL24_HUMAN	60S ribosomal protein L24	0.181929904214878	0.430164265451219	1.19953010892814	0.763337139712727	1.88497638509592	35
P84085	ARF5	ARF5_HUMAN	ADP-ribosylation factor 5	-0.0797718594340403	0.447616528990768	0.923326970697408	0.751518460212303	1.13441351071591	35
P84095	RHOG	RHOG_HUMAN	Rho-related GTP-binding protein RhoG	0.0371163201937179	0.762207889174487	1.03781373251183	0.816031161505753	1.31987281147785	35
P84098	RPL19	RL19_HUMAN	60S ribosomal protein L19	0.157781463064616	0.160566851653995	1.17091027960112	0.939309857848751	1.45961513276947	35
P84103	SRSF3	SRSF3_HUMAN	Serine/arginine-rich splicing factor 3	0.05698736228053	0.575685566044438	1.05864243148489	0.867124752502724	1.29245970029754	35
P84157	MXRA7	MXRA7_HUMAN	Matrix-remodeling-associated protein 7	-0.0107702665179505	0.926049100465347	0.989287525139218	0.788044783286589	1.2419215609986	35
P85037	FOXK1	FOXK1_HUMAN	Forkhead box protein K1	0.16454099859742	0.415360824533362	1.17885189983532	0.793420041472049	1.75152092095761	35
P98088	MUC5AC	MUC5A_HUMAN	Mucin-5AC	-0.246163989017833	0.0150764658840934	0.781794008781097	0.6410367469601	0.95345840166642	35
P98095	FBLN2	FBLN2_HUMAN	Fibulin-2	0.0817227342785077	0.749324480292198	1.08515489186034	0.65733879366856	1.79140673070052	35
P98160	HSPG2	PGBM_HUMAN	Basement membrane-specific heparan sulfate proteoglycan core protein	-0.248001936809387	0.30095754626561	0.780358431871034	0.487765750467465	1.2484666699304	35
P98171	ARHGAP4	RHG04_HUMAN	Rho GTPase-activating protein 4	-0.0670211534747179	0.839584066695044	0.935175418917963	0.488729344649378	1.78944250784819	35
P98175	RBM10	RBM10_HUMAN	RNA-binding protein 10	0.117892319779338	0.675169356113457	1.12512295135652	0.648242438363701	1.95282132231978	35
P98179	RBM3	RBM3_HUMAN	RNA-binding protein 3	-0.0411646206120573	0.675411706135269	0.959671135293902	0.79148514031942	1.16359567729169	35
P98196	ATP11A	AT11A_HUMAN	Phospholipid-transporting ATPase IH	0.525748000225807	0.246948388115635	1.69172378500686	0.694709452218721	4.11960619740768	35
P99999	CYCS	CYC_HUMAN	Cytochrome c	-0.0100890544713056	0.914506156933868	0.989961669310434	0.82342664691112	1.19017778982526	35
Q00059	TFAM	TFAM_HUMAN	Transcription factor A, mitochondrial	0.0109561469311449	0.951583117553492	1.01101638530141	0.709850455677103	1.43995699822849	35
Q00169	PITPNA	PIPNA_HUMAN	Phosphatidylinositol transfer protein alpha isoform	0.0982312515197633	0.732442284415013	1.1032178764228	0.628184667766883	1.93747116940218	35
Q00325	SLC25A3	MPCP_HUMAN	Phosphate carrier protein, mitochondrial	0.00036624877285205	0.997422747478184	1.00036631585012	0.801022890380082	1.24931856243547	35
Q00341	HDLBP	VIGLN_HUMAN	Vigilin	-0.946954523032091	0.239378164056656	0.387920629654003	0.0801019276805654	1.87863662296942	35
Q00403	GTF2B	TF2B_HUMAN	Transcription initiation factor IIB	0.0325632511880591	0.918347845359766	1.0330992358315	0.554323611744563	1.92539882563661	35
Q00534	CDK6	CDK6_HUMAN	Cyclin-dependent kinase 6	0.114898672965329	0.55773636894854	1.12175976722227	0.763943653534021	1.64716987900538	35
Q00587	CDC42EP1	BORG5_HUMAN	Cdc42 effector protein 1	-1.0572678375928	0.00462608053987174	0.347403678145572	0.167129789068321	0.722129288033363	35
Q00610	CLTC	CLH1_HUMAN	Clathrin heavy chain 1	1.46464849298035	0.389355980350913	4.32602234579219	0.154080706262845	121.458875612684	35
Q00653	NFKB2	NFKB2_HUMAN	Nuclear factor NF-kappa-B p100 subunit	0.0379521781726647	0.835888764987256	1.03868156004056	0.72533170718327	1.48740138130443	35
Q00688	FKBP3	FKBP3_HUMAN	Peptidyl-prolyl cis-trans isomerase FKBP3	-0.243452476423871	0.775762222570304	0.783916729673435	0.146812757663216	4.18577682786665	35
Q00765	REEP5	REEP5_HUMAN	Receptor expression-enhancing protein 5	-0.173547442289569	0.377858745580596	0.840677266561466	0.571627571935277	1.23636140244348	35
Q00796	SORD	DHSO_HUMAN	Sorbitol dehydrogenase	-0.392280684624196	0.340502094231718	0.675514480820129	0.301523260703784	1.5133817959271	35
Q00839	HNRNPU	HNRPU_HUMAN	Heterogeneous nuclear ribonucleoprotein U	0.35325129100555	0.614851175229525	1.4236888586913	0.359597659224019	5.63654938893536	35
Q00872	MYBPC1	MYPC1_HUMAN	Myosin-binding protein C, slow-type	0.277948024432898	0.124723576710223	1.32041756597373	0.925988874403459	1.88285474774759	35
Q01081	U2AF1	U2AF1_HUMAN	Splicing factor U2AF 35 kDa subunit	0.97857628400706	0.0560707013288357	2.66066551206697	0.974975029122199	7.26084336075371	35
Q01082	SPTBN1	SPTB2_HUMAN	Spectrin beta chain, non-erythrocytic 1	0.0807069828579985	0.917961113266427	1.08405320385276	0.233397268795822	5.03506898279721	35
Q01085	TIAL1	TIAR_HUMAN	Nucleolysin TIAR	0.65653853832627	0.187050898019329	1.92810670259445	0.727034497312058	5.11336871955056	35
Q01105	SET	SET_HUMAN	Protein SET	0.0645573526889997	0.513516829895144	1.06668675384399	0.878886209919212	1.29461654760839	35
Q01415	GALK2	GALK2_HUMAN	N-acetylgalactosamine kinase	-0.241726589874571	0.108043147853417	0.785270849205167	0.584769807362274	1.05451803230563	35
Q01432	AMPD3	AMPD3_HUMAN	AMP deaminase 3	0.358516788629742	0.175652334682618	1.43120505989828	0.851847066751862	2.40459585226831	35
Q01433	AMPD2	AMPD2_HUMAN	AMP deaminase 2	0.2820984621699	0.621329250205426	1.32590926546316	0.432915792341487	4.06091764574461	35
Q01459	CTBS	DIAC_HUMAN	Di-N-acetylchitobiase	0.555556989242521	0.101766127215561	1.74291149742116	0.895950872496815	3.39052126750809	35
Q01469	FABP5	FABP5_HUMAN	Fatty acid-binding protein 5	-0.0734552208774144	0.404827482155891	0.929177752624442	0.781702133905101	1.10447606386734	35
Q01484	ANK2	ANK2_HUMAN	Ankyrin-2	-0.397268760033904	0.246286322637707	0.672153353396959	0.343406203284425	1.31561435455079	35
Q01518	CAP1	CAP1_HUMAN	Adenylyl cyclase-associated protein 1	0.230072847234963	0.700309445810796	1.25869169879973	0.390049580419316	4.06180360692649	35
Q01581	HMGCS1	HMCS1_HUMAN	Hydroxymethylglutaryl-CoA synthase, cytoplasmic	-0.0490477972781487	0.810270179511067	0.95213561911985	0.637967363114321	1.42101663754591	35
Q01813	PFKP	PFKAP_HUMAN	ATP-dependent 6-phosphofructokinase, platelet type	0.13443268480099	0.704758385685487	1.1438876553855	0.570667846831349	2.29289064629926	35
Q01831	XPC	XPC_HUMAN	DNA repair protein complementing XP-C cells	-0.330300765912052	0.307536290069797	0.718707538193254	0.381085084170111	1.35544671495259	35
Q01844	EWSR1	EWS_HUMAN	RNA-binding protein EWS	0.190570386917923	0.0959462758858771	1.20993953455504	0.966781044077009	1.51425566962468	35
Q01968	OCRL	OCRL_HUMAN	Inositol polyphosphate 5-phosphatase OCRL	0.277275620600327	0.267252731404955	1.31953001057305	0.808496506446142	2.15357696034632	35
Q01970	PLCB3	PLCB3_HUMAN	1-phosphatidylinositol 4,5-bisphosphate phosphodiesterase beta-3	-0.051371105615451	0.835252558120277	0.949926082209349	0.585372774280981	1.5415126929502	35
Q01974	ROR2	ROR2_HUMAN	Tyrosine-protein kinase transmembrane receptor ROR2	-0.0940567720646677	0.748058198577522	0.910231085075847	0.5127380616748	1.61587502502172	35
Q01995	TAGLN	TAGL_HUMAN	Transgelin	-0.184432810514907	0.267029118111271	0.83157581117297	0.600428052426344	1.15170889656728	35
Q02108	GUCY1A1	GCYA1_HUMAN	Guanylate cyclase soluble subunit alpha-1	-0.0921604047393949	0.664549803696535	0.911958855289737	0.60127285045323	1.38318061943836	35
Q02153	GUCY1B1	GCYB1_HUMAN	Guanylate cyclase soluble subunit beta-1	0.0222106463726789	0.928831245244309	1.02245913909667	0.628018042362715	1.66463798904445	35
Q02218	OGDH	ODO1_HUMAN	2-oxoglutarate dehydrogenase complex component E1	-0.75901479799762	0.131936264545128	0.46812739994869	0.174384931939874	1.25666397976563	35
Q02252	ALDH6A1	MMSA_HUMAN	Methylmalonate-semialdehyde dehydrogenase [acylating], mitochondrial	-0.232661206422595	0.132102487943715	0.792421995534602	0.585386628900994	1.07268015360365	35
Q02318	CYP27A1	CP27A_HUMAN	Sterol 26-hydroxylase, mitochondrial	-0.221699936828367	0.233657949834407	0.80115572559907	0.556246975742898	1.15389480689391	35
Q02338	BDH1	BDH_HUMAN	D-beta-hydroxybutyrate dehydrogenase, mitochondrial	-0.312533464010547	0.206244085617497	0.73159114656316	0.450604956418618	1.18779342771447	35
Q02388	COL7A1	CO7A1_HUMAN	Collagen alpha-1(VII) chain	0.0836496948705507	0.676130617839754	1.08724795855407	0.734318992688473	1.60980191871666	35
Q02487	DSC2	DSC2_HUMAN	Desmocollin-2	-0.155869328270191	0.214333414370344	0.855670995075076	0.669051554191911	1.09434444509601	35
Q02539	H1-1	H11_HUMAN	Histone H1.1	-0.0453471985685696	0.712786548119514	0.955665618490424	0.750669648048997	1.21664273590701	35
Q02543	RPL18A	RL18A_HUMAN	60S ribosomal protein L18a	0.0283918969301173	0.803869064332295	1.02879878851556	0.822273937310708	1.28719505656805	35
Q02790	FKBP4	FKBP4_HUMAN	Peptidyl-prolyl cis-trans isomerase FKBP4	-0.0679723247942452	0.810637877206316	0.934286329785835	0.535803009816639	1.62912661935849	35
Q02809	PLOD1	PLOD1_HUMAN	Procollagen-lysine,2-oxoglutarate 5-dioxygenase 1	0.131445209380966	0.594211191943917	1.1404754186563	0.70318031160743	1.84971643700599	35
Q02817	MUC2	MUC2_HUMAN	Mucin-2	0.0583817512490297	0.562615809475265	1.0601196204616	0.870002763616194	1.29178165482638	35
Q02818	NUCB1	NUCB1_HUMAN	Nucleobindin-1	0.551087699643047	0.297832171792518	1.73513930222568	0.614841505936441	4.89672276360512	35
Q02878	RPL6	RL6_HUMAN	60S ribosomal protein L6	-0.0499965672275994	0.927955094623733	0.951232689860434	0.321821624799554	2.81163091766346	35
Q02880	TOP2B	TOP2B_HUMAN	DNA topoisomerase 2-beta	0.683970619004955	0.214816274474404	1.98173082917796	0.672502583852064	5.83976504122736	35
Q02952	AKAP12	AKA12_HUMAN	A-kinase anchor protein 12	0.0850194997381362	0.711209874493416	1.08873829660309	0.694152246897275	1.70762406055515	35
Q02978	SLC25A11	M2OM_HUMAN	Mitochondrial 2-oxoglutarate/malate carrier protein	-0.262337792629409	0.0536382210540816	0.769251132452665	0.589321479838752	1.00411630158402	35
Q03001	DST	DYST_HUMAN	Dystonin	0.954976668049431	0.0727809279779394	2.59860995157326	0.915552137416551	7.37562985705014	35
Q03135	CAV1	CAV1_HUMAN	Caveolin-1	0.0253314140304243	0.900043354953445	1.02565498065507	0.690775945863917	1.52287893873739	35
Q03154	ACY1	ACY1_HUMAN	Aminoacylase-1	-0.177980813238961	0.357724794198681	0.836958481857104	0.572770429438287	1.22300220882479	35
Q03169	TNFAIP2	TNAP2_HUMAN	Tumor necrosis factor alpha-induced protein 2	-0.752651474550649	0.128331888885523	0.471115743824647	0.178582800767415	1.2428410973827	35
Q03252	LMNB2	LMNB2_HUMAN	Lamin-B2	-0.383622170892731	0.556222134235183	0.681388827082137	0.189885312642853	2.44511135279659	35
Q03518	TAP1	TAP1_HUMAN	Antigen peptide transporter 1	-0.27408621315071	0.0676910745329456	0.760266527462669	0.56659509279021	1.02013801413942	35
Q03519	TAP2	TAP2_HUMAN	Antigen peptide transporter 2	-0.0862023646448185	0.619787377962806	0.917408561376602	0.652639528949012	1.28959162164516	35
Q03701	CEBPZ	CEBPZ_HUMAN	CCAAT/enhancer-binding protein zeta	-0.294204244809311	0.334581192777399	0.745124288132307	0.409920115334573	1.35443513015096	35
Q04206	RELA	TF65_HUMAN	Transcription factor p65	-0.0184978016656135	0.957480841419812	0.981672232633245	0.49732483443979	1.93772823231053	35
Q04323	UBXN1	UBXN1_HUMAN	UBX domain-containing protein 1	0.0103367960407352	0.964706819457424	1.01039040527361	0.639203385707378	1.59712666405731	35
Q04446	GBE1	GLGB_HUMAN	1,4-alpha-glucan-branching enzyme	-0.400392065633409	0.148553905468574	0.670057288094749	0.38922296898961	1.1535207454339	35
Q04637	EIF4G1	IF4G1_HUMAN	Eukaryotic translation initiation factor 4 gamma 1	0.45393795736601	0.521001822672427	1.57450030829826	0.393639976370092	6.29776285348763	35
Q04695	KRT17	K1C17_HUMAN	Keratin, type I cytoskeletal 17	-0.00949043449437146	0.940158573327575	0.990554457551822	0.773159848002934	1.26907538707579	35
Q04760	GLO1	LGUL_HUMAN	Lactoylglutathione lyase	-1.06121145169476	0.0474544710289753	0.346036349980748	0.121176503577895	0.988154897793587	35
Q04837	SSBP1	SSBP_HUMAN	Single-stranded DNA-binding protein, mitochondrial	-0.0314427494637738	0.653452818451	0.969046433293619	0.844758197023609	1.11162104515553	35
Q04917	YWHAH	1433F_HUMAN	14-3-3 protein eta	-0.165671524162567	0.467912948685551	0.847324514112133	0.541720369455477	1.3253310613685	35
Q05048	CSTF1	CSTF1_HUMAN	Cleavage stimulation factor subunit 1	0.393474721994434	0.179525225350996	1.482121818175	0.834357154194313	2.63278749737763	35
Q05209	PTPN12	PTN12_HUMAN	Tyrosine-protein phosphatase non-receptor type 12	0.381069391346047	0.0616756872642824	1.46384918035051	0.981544584781414	2.18314527535198	35
Q05397	PTK2	FAK1_HUMAN	Focal adhesion kinase 1	0.263732441087346	0.542273395853009	1.30177984690063	0.557374211923471	3.04038244602048	35
Q05639	EEF1A2	EF1A2_HUMAN	Elongation factor 1-alpha 2	-0.25536056237481	0.224994214986071	0.77463714259384	0.512809308082461	1.17014783707759	35
Q05655	PRKCD	KPCD_HUMAN	Protein kinase C delta type	0.0457784212694976	0.83573330182061	1.04684242724049	0.679138049733033	1.61363226210276	35
Q05682	CALD1	CALD1_HUMAN	Caldesmon	-0.191491845777551	0.398729298029867	0.825726358235438	0.529280440848017	1.28820936135924	35
Q05707	COL14A1	COEA1_HUMAN	Collagen alpha-1(XIV) chain	-0.185690173138873	0.19570409431583	0.830530875897953	0.626898196405257	1.10030869409922	35
Q06033	ITIH3	ITIH3_HUMAN	Inter-alpha-trypsin inhibitor heavy chain H3	0.0677846485995229	0.740540849483982	1.07013482862854	0.716465570763642	1.59838601905636	35
Q06124	PTPN11	PTN11_HUMAN	Tyrosine-protein phosphatase non-receptor type 11	-0.207395064613508	0.794335554965471	0.812698518131867	0.170896216938763	3.86479521433996	35
Q06203	PPAT	PUR1_HUMAN	Amidophosphoribosyltransferase	0.149470417678181	0.459519379150128	1.16121911874622	0.781445067465979	1.72555934880279	35
Q06210	GFPT1	GFPT1_HUMAN	Glutamine--fructose-6-phosphate aminotransferase [isomerizing] 1	0.0420707686721719	0.77277273854642	1.04296828561982	0.783883147989508	1.38768494717442	35
Q06323	PSME1	PSME1_HUMAN	Proteasome activator complex subunit 1	-0.281746601439925	0.556272744377099	0.754464840616968	0.295151227824092	1.92856116480883	35
Q06546	GABPA	GABPA_HUMAN	GA-binding protein alpha chain	-0.0411053176248841	0.881146780115072	0.959728048346469	0.559929200611398	1.64498998405009	35
Q06787	FMR1	FMR1_HUMAN	Fragile X messenger ribonucleoprotein 1	-0.0784917072819919	0.724290224683583	0.924509726598223	0.597719192511549	1.42996618693686	35
Q06828	FMOD	FMOD_HUMAN	Fibromodulin	-0.0479518724494075	0.696406637300361	0.953179660175935	0.749141173317261	1.21279072214115	35
Q06830	PRDX1	PRDX1_HUMAN	Peroxiredoxin-1	-0.0192357641229323	0.969627818503579	0.980948062618176	0.364429724859287	2.64045174121265	35
Q07020	RPL18	RL18_HUMAN	60S ribosomal protein L18	0.118427555772331	0.460171311417506	1.12572531884663	0.822136205676853	1.5414203689631	35
Q07065	CKAP4	CKAP4_HUMAN	Cytoskeleton-associated protein 4	-0.617384320753924	0.160895817477836	0.539353369549369	0.227539040515877	1.27847096737652	35
Q07092	COL16A1	COGA1_HUMAN	Collagen alpha-1(XVI) chain	-0.107520807883767	0.342240609074578	0.898057835573328	0.719349369083164	1.12116297128692	35
Q07157	TJP1	ZO1_HUMAN	Tight junction protein ZO-1	0.450082237016277	0.414421663804866	1.56844116410823	0.532168010045944	4.62261473600564	35
Q07507	DPT	DERM_HUMAN	Dermatopontin	-0.0551623978296853	0.670146216165831	0.946331453299804	0.734189628161112	1.21977100350429	35
Q07666	KHDRBS1	KHDR1_HUMAN	KH domain-containing, RNA-binding, signal transduction-associated protein 1	0.463901075329129	0.44223476571141	1.5902656461529	0.487075239370496	5.19210302827658	35
Q07817	BCL2L1	B2CL1_HUMAN	Bcl-2-like protein 1	0.628999843930548	0.095418942571984	1.87573361443277	0.895539039038553	3.92878081126463	35
Q07866	KLC1	KLC1_HUMAN	Kinesin light chain 1	0.417862406697289	0.418583259293977	1.51871169546747	0.551760679203143	4.18022758939751	35
Q07954	LRP1	LRP1_HUMAN	Prolow-density lipoprotein receptor-related protein 1	-0.00457385429812659	0.991427569696776	0.995436589844048	0.432167145678095	2.29284899213145	35
Q07955	SRSF1	SRSF1_HUMAN	Serine/arginine-rich splicing factor 1	0.559216456325359	0.37752677525203	1.74930130919634	0.505194023031658	6.0571877948846	35
Q07960	ARHGAP1	RHG01_HUMAN	Rho GTPase-activating protein 1	-0.774973147347387	0.238001157587027	0.460716152283655	0.127174437368406	1.66904117971579	35
Q08170	SRSF4	SRSF4_HUMAN	Serine/arginine-rich splicing factor 4	0.066754837730705	0.668985618160698	1.06903335940075	0.787204087383897	1.4517611656586	35
Q08188	TGM3	TGM3_HUMAN	Protein-glutamine gamma-glutamyltransferase E	-0.0749068373275687	0.424210856552531	0.92782992141727	0.772113782729323	1.11495013083968	35
Q08209	PPP3CA	PP2BA_HUMAN	Protein phosphatase 3 catalytic subunit alpha	0.120233887034851	0.604545943451447	1.12776058931601	0.715476039153098	1.77761920346049	35
Q08211	DHX9	DHX9_HUMAN	ATP-dependent RNA helicase A	0.803665562402895	0.211873696716596	2.23371375750235	0.632519784276166	7.88825468307689	35
Q08257	CRYZ	QOR_HUMAN	Quinone oxidoreductase	0.271475535863314	0.346589839145697	1.3118987769929	0.74540092681801	2.30892978416657	35
Q08378	GOLGA3	GOGA3_HUMAN	Golgin subfamily A member 3	-0.896440017645988	0.0137637885109781	0.408019619939978	0.199950262411281	0.83260711062999	35
Q08379	GOLGA2	GOGA2_HUMAN	Golgin subfamily A member 2	-0.360845185778347	0.248955830031938	0.697086909080862	0.377457107583859	1.28737848367037	35
Q08380	LGALS3BP	LG3BP_HUMAN	Galectin-3-binding protein	0.249205867801523	0.456303987283228	1.28300613553624	0.666005120762041	2.47160974068815	35
Q08397	LOXL1	LOXL1_HUMAN	Lysyl oxidase homolog 1	-0.125804530292009	0.440735630901314	0.881787192623724	0.640418693104115	1.21412547985825	35
Q08426	EHHADH	ECHP_HUMAN	Peroxisomal bifunctional enzyme	-0.0224310303144735	0.937482436322138	0.977818674714234	0.55824917027938	1.71272867300707	35
Q08431	MFGE8	MFGM_HUMAN	Lactadherin	-0.00534139302667527	0.975445899875281	0.994672846848187	0.707883721400238	1.39765054958466	35
Q08495	DMTN	DEMA_HUMAN	Dematin	0.310718838338131	0.0898278717960835	1.36440554872015	0.952852504694876	1.95371528353643	35
Q08554	DSC1	DSC1_HUMAN	Desmocollin-1	-0.0579816845808689	0.810592814617709	0.943667230939376	0.587335427383018	1.51618274878567	35
Q08722	CD47	CD47_HUMAN	Leukocyte surface antigen CD47	0.292802047090891	0.0928171696462495	1.34017747214295	0.952516758730474	1.88561055790063	35
Q08752	PPID	PPID_HUMAN	Peptidyl-prolyl cis-trans isomerase D	0.105228782172861	0.666615579999195	1.11096475021279	0.688305909848934	1.79316007396515	35
Q08945	SSRP1	SSRP1_HUMAN	FACT complex subunit SSRP1	0.38104679528103	0.0374686763654126	1.46381610349296	1.02234305871938	2.09592813935609	35
Q08AF3	SLFN5	SLFN5_HUMAN	Schlafen family member 5	0.371029963319643	0.304277582340051	1.44922649637284	0.714017454525435	2.941465120324	35
Q08AI8	MAB21L4	MB214_HUMAN	Protein mab-21-like 4	-0.196289437106095	0.525478058914724	0.821774348264045	0.448332249039859	1.5062781696187	35
Q08AM6	VAC14	VAC14_HUMAN	Protein VAC14 homolog	-0.491752424631236	0.450794682028279	0.611553752737654	0.170355066762964	2.19540281128179	35
Q08J23	NSUN2	NSUN2_HUMAN	RNA cytosine C(5)-methyltransferase NSUN2	0.175251527458996	0.580490741797475	1.19154588543215	0.640020676212949	2.21833707856321	35
Q09028	RBBP4	RBBP4_HUMAN	Histone-binding protein RBBP4	0.236063702604006	0.278448624132484	1.2662549713367	0.826269778926625	1.94053043367727	35
Q09161	NCBP1	NCBP1_HUMAN	Nuclear cap-binding protein subunit 1	-0.0727080783159342	0.753716493393708	0.929872240278944	0.590421503414038	1.46448321790717	35
Q09666	AHNAK	AHNK_HUMAN	Neuroblast differentiation-associated protein AHNAK	0.257493141321412	0.510686398174908	1.29368293799442	0.600638127791984	2.78639577911959	35
Q0VD83	APOBR	APOBR_HUMAN	Apolipoprotein B receptor	0.534606723229763	0.0995272496589331	1.70677687454947	0.903455491768834	3.2243838529261	35
Q0VDF9	HSPA14	HSP7E_HUMAN	Heat shock 70 kDa protein 14	-0.238818264699312	0.433958157479783	0.787557996457149	0.432987653600232	1.43248333440071	35
Q0ZGT2	NEXN	NEXN_HUMAN	Nexilin	-0.171346201725135	0.458497300916672	0.842529837691532	0.535602228205586	1.32534274507918	35
Q10471	GALNT2	GALT2_HUMAN	Polypeptide N-acetylgalactosaminyltransferase 2	0.405993765802788	0.12445390477838	1.5007931961881	0.894092982095847	2.51917894763548	35
Q10567	AP1B1	AP1B1_HUMAN	AP-1 complex subunit beta-1	0.42775454147128	0.525410177683195	1.53380954812285	0.409640108119004	5.7430209671495	35
Q10570	CPSF1	CPSF1_HUMAN	Cleavage and polyadenylation specificity factor subunit 1	0.0559636716108976	0.895803194674441	1.05755926361432	0.457688992591587	2.44364975815461	35
Q10589	BST2	BST2_HUMAN	Bone marrow stromal antigen 2	0.0242618301558905	0.861124476494692	1.02455854309742	0.780707814492609	1.34457499815874	35
Q10713	PMPCA	MPPA_HUMAN	Mitochondrial-processing peptidase subunit alpha	-0.424964209225904	0.426266732760794	0.653793184475275	0.229495869162251	1.8625412719918	35
Q12765	SCRN1	SCRN1_HUMAN	Secernin-1	-0.375087142204796	0.155076282844872	0.687229389497366	0.409778688515954	1.15253488535321	35
Q12768	WASHC5	WASC5_HUMAN	WASH complex subunit 5	0.696675779177437	0.338547446977728	2.00706966290098	0.48187136409658	8.35975932973283	35
Q12769	NUP160	NU160_HUMAN	Nuclear pore complex protein Nup160	-0.0203749987142596	0.940225842536727	0.979831168975679	0.575261140823587	1.66892746887394	35
Q12774	ARHGEF5	ARHG5_HUMAN	Rho guanine nucleotide exchange factor 5	0.183064235047418	0.57358851597622	1.20089154492869	0.634771498498401	2.27190493916742	35
Q12788	TBL3	TBL3_HUMAN	Transducin beta-like protein 3	0.342408971929827	0.0958812165224888	1.40833614970538	0.94117952441735	2.10736704221739	35
Q12789	GTF3C1	TF3C1_HUMAN	General transcription factor 3C polypeptide 1	0.672566709603399	0.0789496287873756	1.95925972310116	0.925174570561076	4.14916144986392	35
Q12792	TWF1	TWF1_HUMAN	Twinfilin-1	-0.15492411516883	0.613066634229697	0.856480168870668	0.469837058982557	1.56130357459938	35
Q12797	ASPH	ASPH_HUMAN	Aspartyl/asparaginyl beta-hydroxylase	1.54383506819755	0.0130613838122967	4.68251363949355	1.38369538431344	15.845925506879	35
Q12805	EFEMP1	FBLN3_HUMAN	EGF-containing fibulin-like extracellular matrix protein 1	-0.084718517927491	0.67207063064015	0.918770865534165	0.620658080762763	1.36007236434751	35
Q12849	GRSF1	GRSF1_HUMAN	G-rich sequence factor 1	0.0921581615594355	0.50512190978172	1.09653823856434	0.836215504328805	1.43790219436184	35
Q12860	CNTN1	CNTN1_HUMAN	Contactin-1	-0.00957949391419887	0.952288769700314	0.99046624327474	0.723700157089287	1.35556607174502	35
Q12874	SF3A3	SF3A3_HUMAN	Splicing factor 3A subunit 3	-0.259668532112781	0.504871793002653	0.771307207006419	0.359559002800335	1.65456796505357	35
Q12882	DPYD	DPYD_HUMAN	Dihydropyrimidine dehydrogenase [NADP(+)]	0.413160804558323	0.106002632941784	1.51158807664467	0.915935470097465	2.4946064303102	35
Q12884	FAP	SEPR_HUMAN	Prolyl endopeptidase FAP	0.134749451942801	0.456245834874793	1.14425005880437	0.802733672892992	1.63106175969316	35
Q12888	TP53BP1	TP53B_HUMAN	TP53-binding protein 1	0.537036615158201	0.162423012201483	1.71092920070941	0.805387055087337	3.63462351592268	35
Q12904	AIMP1	AIMP1_HUMAN	Aminoacyl tRNA synthase complex-interacting multifunctional protein 1	0.575407803564368	0.36393504306097	1.77785539486908	0.513355749398614	6.15707491104928	35
Q12905	ILF2	ILF2_HUMAN	Interleukin enhancer-binding factor 2	-0.0542201596256826	0.927110204234789	0.947223543163327	0.296450754658305	3.02658173954407	35
Q12906	ILF3	ILF3_HUMAN	Interleukin enhancer-binding factor 3	0.886429418032292	0.214661935335055	2.42645032561093	0.598267214559077	9.84118975497691	35
Q12907	LMAN2	LMAN2_HUMAN	Vesicular integral-membrane protein VIP36	0.291396583473695	0.489162934318389	1.3382952244904	0.586044351265228	3.05614089450245	35
Q12929	EPS8	EPS8_HUMAN	Epidermal growth factor receptor kinase substrate 8	0.517910266252673	0.142601861783993	1.67851632989494	0.839937571334643	3.35431723246666	35
Q12931	TRAP1	TRAP1_HUMAN	Heat shock protein 75 kDa, mitochondrial	0.379200243084627	0.399955965362495	1.46111558474368	0.604231924918298	3.53317768217815	35
Q12933	TRAF2	TRAF2_HUMAN	TNF receptor-associated factor 2	-0.604882581490344	0.0888046015118059	0.546138549649587	0.272109207282987	1.09613091887466	35
Q12955	ANK3	ANK3_HUMAN	Ankyrin-3	0.159298498998928	0.628878973291079	1.17268794061803	0.61464527244037	2.23738319927348	35
Q12959	DLG1	DLG1_HUMAN	Disks large homolog 1	-0.110427531111735	0.703975926415631	0.895451220192627	0.506590517053501	1.58280279782613	35
Q12965	MYO1E	MYO1E_HUMAN	Unconventional myosin-Ie	0.926047516851272	0.0521044997196332	2.52451134395318	0.991598934499921	6.42715245449751	35
Q12972	PPP1R8	PP1R8_HUMAN	Nuclear inhibitor of protein phosphatase 1	0.309739516318286	0.430895237111378	1.36307001039008	0.630654983568702	2.94607971336583	35
Q12979	ABR	ABR_HUMAN	Active breakpoint cluster region-related protein	0.294088359533183	0.375502158396199	1.34190246830441	0.70024730102941	2.57152327726836	35
Q12996	CSTF3	CSTF3_HUMAN	Cleavage stimulation factor subunit 3	-0.0937673848993429	0.681500881628425	0.910494532386644	0.581840601960677	1.4247893507473	35
Q13011	ECH1	ECH1_HUMAN	Delta(3,5)-Delta(2,4)-dienoyl-CoA isomerase, mitochondrial	-0.929899398754633	0.0264602454425749	0.394593404962858	0.173582472014807	0.897002752829213	35
Q13017	ARHGAP5	RHG05_HUMAN	Rho GTPase-activating protein 5	0.429849286925541	0.200217529333934	1.53702585619876	0.796230623648459	2.96704046849945	35
Q13042	CDC16	CDC16_HUMAN	Cell division cycle protein 16 homolog	-0.0465724472672421	0.914077952781096	0.954495407481157	0.409600529589132	2.22426832264231	35
Q13045	FLII	FLII_HUMAN	Protein flightless-1 homolog	1.36248438257501	0.0480535751505927	3.90588497046459	1.01173681611855	15.0789584400313	35
Q13057	COASY	COASY_HUMAN	Bifunctional coenzyme A synthase	0.07867153087401	0.57685011395004	1.08184890973669	0.820644867784571	1.42619190035037	35
Q13085	ACACA	ACACA_HUMAN	Acetyl-CoA carboxylase 1	0.530806204286247	0.159124923415509	1.70030254739978	0.812145564079601	3.55974209619743	35
Q13087	PDIA2	PDIA2_HUMAN	Protein disulfide-isomerase A2	-0.160787842121667	0.248979844589171	0.851472698586893	0.647816161732428	1.11915354890189	35
Q13094	LCP2	LCP2_HUMAN	Lymphocyte cytosolic protein 2	-0.0370242221275335	0.843559131973336	0.9636527933455	0.667150222809676	1.39193044440832	35
Q13098	GPS1	CSN1_HUMAN	COP9 signalosome complex subunit 1	-0.0487078020881362	0.759285491958907	0.95245939568871	0.697495038473479	1.30062416274836	35
Q13107	USP4	UBP4_HUMAN	Ubiquitin carboxyl-terminal hydrolase 4	0.37304936331236	0.235548295121834	1.45215602129482	0.783998290031301	2.6897470785282	35
Q13123	IK	RED_HUMAN	Protein Red	-0.301147940699401	0.407315432375322	0.739968293221835	0.362961826081553	1.50856931949259	35
Q13126	MTAP	MTAP_HUMAN	S-methyl-5'-thioadenosine phosphorylase	0.456590521502358	0.422056085777017	1.57868231541769	0.517859201528063	4.81257810165124	35
Q13131	PRKAA1	AAPK1_HUMAN	5'-AMP-activated protein kinase catalytic subunit alpha-1	-0.04613425866544	0.884167716473664	0.954913748138548	0.513355884846224	1.77627313390429	35
Q13144	EIF2B5	EI2BE_HUMAN	Translation initiation factor eIF-2B subunit epsilon	-0.038526869489855	0.828303447699979	0.962205850412137	0.679294240589638	1.36294413119667	35
Q13148	TARDBP	TADBP_HUMAN	TAR DNA-binding protein 43	-0.420746161592364	0.629123507895524	0.65655673957599	0.119047966713571	3.62095014457323	35
Q13151	HNRNPA0	ROA0_HUMAN	Heterogeneous nuclear ribonucleoprotein A0	0.605274861993997	0.266940358483767	1.8317556197005	0.629173612190767	5.33291381789072	35
Q13153	PAK1	PAK1_HUMAN	Serine/threonine-protein kinase PAK 1	0.265508920293407	0.442012822255847	1.30409448707586	0.662737974422719	2.5661158660827	35
Q13162	PRDX4	PRDX4_HUMAN	Peroxiredoxin-4	-0.763564585514325	0.11633648263367	0.466002357659414	0.179679293142034	1.20858777629135	35
Q13177	PAK2	PAK2_HUMAN	Serine/threonine-protein kinase PAK 2	0.56776091742678	0.375177753567596	1.76431218478288	0.503055609926776	6.18778008623424	35
Q13185	CBX3	CBX3_HUMAN	Chromobox protein homolog 3	0.0995903415230581	0.501503760623186	1.10471826816286	0.826279748028883	1.47698458654475	35
Q13200	PSMD2	PSMD2_HUMAN	26S proteasome non-ATPase regulatory subunit 2	0.574091929886213	0.659958790961294	1.77551750027573	0.137606971615572	22.9091764521373	35
Q13217	DNAJC3	DNJC3_HUMAN	DnaJ homolog subfamily C member 3	-0.830959093718581	0.0961164525214899	0.435631274678246	0.163698839736752	1.1592910968885	35
Q13228	SELENBP1	SBP1_HUMAN	Methanethiol oxidase	-0.346060184427623	0.169029174971212	0.707469907153767	0.432044865534215	1.15847614323407	35
Q13232	NME3	NDK3_HUMAN	Nucleoside diphosphate kinase 3	-0.308908271077467	0.303995963865225	0.734248118726107	0.407415096638896	1.32327030662456	35
Q13242	SRSF9	SRSF9_HUMAN	Serine/arginine-rich splicing factor 9	0.132273716169322	0.61456821373161	1.14142070181529	0.682112555931923	1.91000914321616	35
Q13247	SRSF6	SRSF6_HUMAN	Serine/arginine-rich splicing factor 6	0.0422897078068532	0.930731107343751	1.04319665719259	0.402022119321394	2.70696365517093	35
Q13263	TRIM28	TIF1B_HUMAN	Transcription intermediary factor 1-beta	0.185609972397248	0.44119783156435	1.20395259404808	0.750708732565921	1.93084452842411	35
Q13283	G3BP1	G3BP1_HUMAN	Ras GTPase-activating protein-binding protein 1	0.0723091189270434	0.657409781660862	1.07498759172009	0.780943140384929	1.47974706811888	35
Q13287	NMI	NMI_HUMAN	N-myc-interactor	0.184859856501067	0.28156982796437	1.20304982870069	0.859316909775507	1.68427837724602	35
Q13303	KCNAB2	KCAB2_HUMAN	Voltage-gated potassium channel subunit beta-2	0.51696385539861	0.397174625676091	1.67692851530261	0.506744113233981	5.54932789941768	35
Q13308	PTK7	PTK7_HUMAN	Inactive tyrosine-protein kinase 7	-0.0172016022798201	0.934812604880085	0.982945500604544	0.650897591004757	1.48438382705837	35
Q13310	PABPC4	PABP4_HUMAN	Polyadenylate-binding protein 4	-0.103856673874098	0.559797575097152	0.901354475808746	0.635767048943584	1.27788927156644	35
Q13315	ATM	ATM_HUMAN	Serine-protein kinase ATM	-0.0719260648400863	0.883440748205158	0.930599697305186	0.355766356984775	2.43422622634766	35
Q13347	EIF3I	EIF3I_HUMAN	Eukaryotic translation initiation factor 3 subunit I	-0.279690507330528	0.763405047711725	0.756017687183789	0.122355736956657	4.67131952739733	35
Q13363	CTBP1	CTBP1_HUMAN	C-terminal-binding protein 1	0.0606301833403668	0.778157570061718	1.06250590913561	0.696852923560097	1.62002449696364	35
Q13409	DYNC1I2	DC1I2_HUMAN	Cytoplasmic dynein 1 intermediate chain 2	0.384750428863907	0.593153207089709	1.46924759388953	0.358188219404645	6.02668757710178	35
Q13418	ILK	ILK_HUMAN	Integrin-linked protein kinase	-0.32461083691677	0.184428879387913	0.722808589334458	0.447548570768299	1.16736437325402	35
Q13423	NNT	NNTM_HUMAN	NAD(P) transhydrogenase, mitochondrial	-0.298786767384589	0.257630373059515	0.741717550947232	0.442149673946967	1.24425043780343	35
Q13424	SNTA1	SNTA1_HUMAN	Alpha-1-syntrophin	-0.0746333923242701	0.73129451504205	0.928083666564282	0.606166667162313	1.42096116267106	35
Q13425	SNTB2	SNTB2_HUMAN	Beta-2-syntrophin	-0.47915502462556	0.127530923686118	0.619306469497091	0.3344005422719	1.14694940550992	35
Q13428	TCOF1	TCOF_HUMAN	Treacle protein	0.720049314440414	0.154695787662712	2.05453452636618	0.762150684390649	5.53842200300005	35
Q13435	SF3B2	SF3B2_HUMAN	Splicing factor 3B subunit 2	1.90573810829492	0.0146531805609922	6.72436910897189	1.45565169828023	31.0631588360849	35
Q13438	OS9	OS9_HUMAN	Protein OS-9	0.518838915352321	0.10989637800768	1.68007580656468	0.889353769261499	3.1738266743366	35
Q13439	GOLGA4	GOGA4_HUMAN	Golgin subfamily A member 4	-0.0743969010786052	0.770777225806869	0.928303176181697	0.562781493238322	1.53122801169317	35
Q13442	PDAP1	HAP28_HUMAN	28 kDa heat- and acid-stable phosphoprotein	-0.124618770383154	0.421977071290306	0.88283340067808	0.651296659484331	1.19668173021172	35
Q13451	FKBP5	FKBP5_HUMAN	Peptidyl-prolyl cis-trans isomerase FKBP5	-0.160365733836998	0.749101810944646	0.851832188133556	0.318820012756592	2.27594896087777	35
Q13459	MYO9B	MYO9B_HUMAN	Unconventional myosin-IXb	0.0830922086791421	0.866296991001699	1.08664200175251	0.413042933817401	2.85876053866764	35
Q13464	ROCK1	ROCK1_HUMAN	Rho-associated protein kinase 1	-0.189539677607635	0.622557662769776	0.82733988937869	0.388970522231359	1.75975106964535	35
Q13488	TCIRG1	VPP3_HUMAN	V-type proton ATPase 116 kDa subunit a 3	0.0886328724674249	0.772731916245546	1.09267942997719	0.598772075218784	1.99399468697506	35
Q13492	PICALM	PICAL_HUMAN	Phosphatidylinositol-binding clathrin assembly protein	-0.193406602945537	0.382961987844363	0.82414680548478	0.533714197359235	1.27262486242913	35
Q13496	MTM1	MTM1_HUMAN	Myotubularin	-0.406670041747297	0.115705586566216	0.665863861334617	0.401172386287046	1.10519740886205	35
Q13501	SQSTM1	SQSTM_HUMAN	Sequestosome-1	0.286664073959432	0.218423484242004	1.33197669265644	0.843787789312617	2.10261624101636	35
Q13509	TUBB3	TBB3_HUMAN	Tubulin beta-3 chain	-0.102361070044092	0.638327052522885	0.902703553606448	0.589084807177862	1.3832875941879	35
Q13510	ASAH1	ASAH1_HUMAN	Acid ceramidase	0.220696238484887	0.197798036402844	1.24694459924906	0.891206872614366	1.74468003038977	35
Q13526	PIN1	PIN1_HUMAN	Peptidyl-prolyl cis-trans isomerase NIMA-interacting 1	-0.189514607487818	0.399444364453944	0.827360631148845	0.53241317532891	1.28570374606551	35
Q13547	HDAC1	HDAC1_HUMAN	Histone deacetylase 1	0.0158075827472417	0.921577750186302	1.01593318352557	0.74163031484927	1.39169099849724	35
Q13555	CAMK2G	KCC2G_HUMAN	Calcium/calmodulin-dependent protein kinase type II subunit gamma	-0.149334018733934	0.401799795418931	0.861281382730646	0.607481259458057	1.22111688005024	35
Q13557	CAMK2D	KCC2D_HUMAN	Calcium/calmodulin-dependent protein kinase type II subunit delta	-0.123157328985151	0.826601659159235	0.884124553199439	0.293741690099043	2.66110072869311	35
Q13561	DCTN2	DCTN2_HUMAN	Dynactin subunit 2	-0.546362876619385	0.490767909827202	0.579052068794372	0.122410426733558	2.7391563555682	35
Q13564	NAE1	ULA1_HUMAN	NEDD8-activating enzyme E1 regulatory subunit	0.15294007050943	0.484138692458048	1.16525514370302	0.7591989589066	1.78848974171655	35
Q13573	SNW1	SNW1_HUMAN	SNW domain-containing protein 1	0.117981034400908	0.44651037414521	1.12522277064102	0.830454288551611	1.52461887550401	35
Q13576	IQGAP2	IQGA2_HUMAN	Ras GTPase-activating-like protein IQGAP2	-0.613225365656559	0.114376847160749	0.541601187040922	0.252968875975693	1.15955705883881	35
Q13586	STIM1	STIM1_HUMAN	Stromal interaction molecule 1	0.0209025092228442	0.945778781011832	1.02112249675899	0.559062367391361	1.86507125895918	35
Q13596	SNX1	SNX1_HUMAN	Sorting nexin-1	0.591534882223548	0.358237749278259	1.80675945121093	0.51149731775033	6.38200749301565	35
Q13601	KRR1	KRR1_HUMAN	KRR1 small subunit processome component homolog	-0.00889097102401397	0.967546158424365	0.991148436781162	0.645845944038271	1.52106741987301	35
Q13614	MTMR2	MTMR2_HUMAN	Myotubularin-related protein 2	-0.136103309883598	0.660414469162543	0.872752463875692	0.475551577593306	1.60171240952648	35
Q13616	CUL1	CUL1_HUMAN	Cullin-1	-0.112569392595852	0.575904332828053	0.893535340220387	0.60230356616151	1.32558638048752	35
Q13617	CUL2	CUL2_HUMAN	Cullin-2	0.0683510234390254	0.832716616383105	1.07074109774193	0.567849215329355	2.01899812035248	35
Q13618	CUL3	CUL3_HUMAN	Cullin-3	-0.117019297280988	0.864541999449489	0.889568026753609	0.231899696284809	3.41238598799383	35
Q13619	CUL4A	CUL4A_HUMAN	Cullin-4A	0.0654628665163874	0.671149993937333	1.06765309089884	0.789199206843592	1.44435411569257	35
Q13630	GFUS	FCL_HUMAN	GDP-L-fucose synthase	-0.0735796173737148	0.732368911032278	0.929062173356553	0.609396747871865	1.41641143471198	35
Q13636	RAB31	RAB31_HUMAN	Ras-related protein Rab-31	0.112815099983492	0.6964192068395	1.11942493212352	0.635138573644761	1.97297445102212	35
Q13641	TPBG	TPBG_HUMAN	Trophoblast glycoprotein	0.292164139058184	0.127979874126808	1.33932283478722	0.919391679736678	1.95105709059301	35
Q13642	FHL1	FHL1_HUMAN	Four and a half LIM domains protein 1	0.0505462732621012	0.643879203584839	1.05184553455302	0.848947632836626	1.30323589555498	35
Q13683	ITGA7	ITA7_HUMAN	Integrin alpha-7	-0.00839670857821827	0.942807312469449	0.991638445318106	0.788366732746711	1.24732153880578	35
Q13724	MOGS	MOGS_HUMAN	Mannosyl-oligosaccharide glucosidase	0.13387349810278	0.835373693672267	1.14324818743201	0.323444187422394	4.04093339405019	35
Q13751	LAMB3	LAMB3_HUMAN	Laminin subunit beta-3	0.261834507814522	0.216627105735122	1.29931149873631	0.857686170490792	1.96833110854795	35
Q13753	LAMC2	LAMC2_HUMAN	Laminin subunit gamma-2	0.466420311468347	0.0518577023499026	1.59427695143076	0.996252563327258	2.55127975718786	35
Q13813	SPTAN1	SPTN1_HUMAN	Spectrin alpha chain, non-erythrocytic 1	0.0881995783994516	0.910791458999634	1.09220608101904	0.233468149694024	5.10953688962871	35
Q13835	PKP1	PKP1_HUMAN	Plakophilin-1	-0.000809718594738852	0.994804504950496	0.999190609138899	0.783072236615279	1.27495501271598	35
Q13838	DDX39B	DX39B_HUMAN	Spliceosome RNA helicase DDX39B	0.660684707812086	0.204724490280068	1.93611755547099	0.697412295292878	5.37494279051788	35
Q13867	BLMH	BLMH_HUMAN	Bleomycin hydrolase	0.148470167107521	0.60636666685174	1.16005818936696	0.659496575702287	2.04054888576837	35
Q13884	SNTB1	SNTB1_HUMAN	Beta-1-syntrophin	-0.231746643517345	0.203262575689719	0.79314704679898	0.555022498124764	1.13343556337158	35
Q13887	KLF5	KLF5_HUMAN	Krueppel-like factor 5	0.284498787953589	0.380328183157152	1.32909570237331	0.703911919108183	2.50954038156544	35
Q13895	BYSL	BYST_HUMAN	Bystin	0.0878744563380792	0.639395322610637	1.09185103844575	0.756001129534274	1.57690067326946	35
Q13952	NFYC	NFYC_HUMAN	Nuclear transcription factor Y subunit gamma	0.0314183401655974	0.898309067270406	1.03191710597498	0.637355508028809	1.67073619069696	35
Q13976	PRKG1	KGP1_HUMAN	cGMP-dependent protein kinase 1	-0.184253540402809	0.397391596808121	0.831724901225153	0.542820932184805	1.27439136979058	35
Q14005	IL16	IL16_HUMAN	Pro-interleukin-16	-0.0933994012210372	0.682780728933173	0.910829641167248	0.581969470053207	1.42552260542638	35
Q14008	CKAP5	CKAP5_HUMAN	Cytoskeleton-associated protein 5	-0.114474331735471	0.787503193432549	0.891834829976663	0.387968144250995	2.05008935848336	35
Q14011	CIRBP	CIRBP_HUMAN	Cold-inducible RNA-binding protein	-0.619421644271396	0.147648145661202	0.538255650829132	0.232721160463993	1.24491965007333	35
Q14019	COTL1	COTL1_HUMAN	Coactosin-like protein	-0.0941783177524737	0.826114396173997	0.910120457135859	0.392821926714426	2.10863801169469	35
Q14031	COL4A6	CO4A6_HUMAN	Collagen alpha-6(IV) chain	0.163794948600857	0.199430826219921	1.17797274536687	0.91723560502171	1.51282809043847	35
Q14103	HNRNPD	HNRPD_HUMAN	Heterogeneous nuclear ribonucleoprotein D0	0.542276752083002	0.389913479889712	1.71991823530665	0.499617963147074	5.92076137036241	35
Q14112	NID2	NID2_HUMAN	Nidogen-2	-0.287255746865936	0.269807505372895	0.750319812356635	0.450472737119384	1.2497533689052	35
Q14118	DAG1	DAG1_HUMAN	Dystroglycan 1	-0.38546058681442	0.0505041380963086	0.68013730177808	0.462195333972777	1.00084686120439	35
Q14126	DSG2	DSG2_HUMAN	Desmoglein-2	0.0472520836465897	0.821323864618395	1.04838625680264	0.695709654049838	1.57984546722118	35
Q14134	TRIM29	TRI29_HUMAN	Tripartite motif-containing protein 29	0.00955166797961848	0.912283081362794	1.00959743074775	0.851809360444261	1.19661396024206	35
Q14137	BOP1	BOP1_HUMAN	Ribosome biogenesis protein BOP1	0.227330835743944	0.430584678435645	1.25524507919274	0.713221284622221	2.20918842834614	35
Q14145	KEAP1	KEAP1_HUMAN	Kelch-like ECH-associated protein 1	-0.397671397761172	0.0849862447322573	0.67188277357485	0.427339565923001	1.0563647680308	35
Q14151	SAFB2	SAFB2_HUMAN	Scaffold attachment factor B2	0.39807921873217	0.218140097862561	1.48896197891555	0.790191568738012	2.80565860528836	35
Q14152	EIF3A	EIF3A_HUMAN	Eukaryotic translation initiation factor 3 subunit A	-0.593450197852606	0.517962889416804	0.552418041454555	0.0913902106737412	3.33915077200022	35
Q14155	ARHGEF7	ARHG7_HUMAN	Rho guanine nucleotide exchange factor 7	-0.118186112525488	0.629878487629428	0.88853067053819	0.549432172714574	1.43691394806102	35
Q14156	EFR3A	EFR3A_HUMAN	Protein EFR3 homolog A	-0.0817753518456424	0.817776221560961	0.921478943990093	0.459598256336272	1.84753408549884	35
Q14157	UBAP2L	UBP2L_HUMAN	Ubiquitin-associated protein 2-like	0.202358958869255	0.489013152927338	1.22428739806523	0.690122640620989	2.17190328912062	35
Q14160	SCRIB	SCRIB_HUMAN	Protein scribble homolog	0.259695405736989	0.550654273709416	1.29653510935881	0.552553750958797	3.04224392085507	35
Q14161	GIT2	GIT2_HUMAN	ARF GTPase-activating protein GIT2	0.283606232080673	0.199660675388304	1.32790993945704	0.860875898458257	2.04831475764019	35
Q14165	MLEC	MLEC_HUMAN	Malectin	-1.18547196691947	0.0542998334565049	0.305601911463783	0.0913708372938414	1.02212621725217	35
Q14166	TTLL12	TTL12_HUMAN	Tubulin--tyrosine ligase-like protein 12	0.179281569805575	0.514265762674874	1.19635755491192	0.698039446867761	2.05041621303385	35
Q14185	DOCK1	DOCK1_HUMAN	Dedicator of cytokinesis protein 1	0.493604814713989	0.0522198930201275	1.63821103595925	0.99526987192889	2.69649014205307	35
Q14192	FHL2	FHL2_HUMAN	Four and a half LIM domains protein 2	0.0166494836572962	0.93533956211728	1.01678885874367	0.680055978257257	1.52025659110396	35
Q14194	CRMP1	DPYL1_HUMAN	Dihydropyrimidinase-related protein 1	0.00877222298404126	0.958080129655053	1.00881081168578	0.72736576352531	1.39915748693155	35
Q14195	DPYSL3	DPYL3_HUMAN	Dihydropyrimidinase-related protein 3	-0.229011926795543	0.259440056399211	0.795319047840852	0.534174080372434	1.18413156141434	35
Q14203	DCTN1	DCTN1_HUMAN	Dynactin subunit 1	-0.614248029391549	0.407724751294722	0.541047594265982	0.12638700418224	2.31615980737156	35
Q14204	DYNC1H1	DYHC1_HUMAN	Cytoplasmic dynein 1 heavy chain 1	-0.215149462498812	0.844324905101345	0.806420901486514	0.0941739871723624	6.90545966970773	35
Q14210	LY6D	LY6D_HUMAN	Lymphocyte antigen 6D	-0.0863313963325733	0.405891171657573	0.917290194238287	0.748328311365299	1.1244012656832	35
Q14232	EIF2B1	EI2BA_HUMAN	Translation initiation factor eIF-2B subunit alpha	-0.248514911588975	0.194981106262925	0.77995823033187	0.535607753035189	1.13578423317269	35
Q14240	EIF4A2	IF4A2_HUMAN	Eukaryotic initiation factor 4A-II	-0.170061464456676	0.719256152017381	0.843612962790414	0.333756590004174	2.13234091041954	35
Q14244	MAP7	MAP7_HUMAN	Ensconsin	-0.100114271674286	0.611395630087646	0.904734026656709	0.614889764593229	1.33120391023578	35
Q14247	CTTN	SRC8_HUMAN	Src substrate cortactin	-0.225150248293581	0.752192090727181	0.798396252072733	0.197359024150313	3.22983242376747	35
Q14254	FLOT2	FLOT2_HUMAN	Flotillin-2	-0.2828989979599	0.697574977041267	0.753595898739159	0.180909543377353	3.13917534694068	35
Q14257	RCN2	RCN2_HUMAN	Reticulocalbin-2	0.0134070923320977	0.946703719483447	1.01349737039879	0.684071781723825	1.501563062895	35
Q14258	TRIM25	TRI25_HUMAN	E3 ubiquitin/ISG15 ligase TRIM25	-0.622436398594897	0.4907990270614	0.536635385856242	0.0913596617203167	3.15213007502892	35
Q14314	FGL2	FGL2_HUMAN	Fibroleukin	0.0920019748962105	0.443890830571898	1.09636698728969	0.866308420066973	1.38752035992648	35
Q14315	FLNC	FLNC_HUMAN	Filamin-C	-0.148460870421146	0.321118671671262	0.862033737527675	0.642918294263524	1.15582675320691	35
Q14318	FKBP8	FKBP8_HUMAN	Peptidyl-prolyl cis-trans isomerase FKBP8	-0.251405398236435	0.150284261194159	0.777707026586087	0.552147583948199	1.09541042428634	35
Q14320	FAM50A	FA50A_HUMAN	Protein FAM50A	0.0624027097015685	0.708406585381984	1.06439089897204	0.767494326779112	1.47613858016253	35
Q14344	GNA13	GNA13_HUMAN	Guanine nucleotide-binding protein subunit alpha-13	-0.0740275257321824	0.797204697616707	0.928646131824765	0.528000085684349	1.63330207993309	35
Q14376	GALE	GALE_HUMAN	UDP-glucose 4-epimerase	-0.298367054968808	0.115020771607	0.742028924351438	0.512005084741139	1.07539346968113	35
Q14444	CAPRIN1	CAPR1_HUMAN	Caprin-1	0.199900286697702	0.365986854180259	1.22128097412956	0.791760646074675	1.88381075160204	35
Q14451	GRB7	GRB7_HUMAN	Growth factor receptor-bound protein 7	-0.0383045844395882	0.890646654275442	0.962419758161329	0.557459975406501	1.66155747813803	35
Q14498	RBM39	RBM39_HUMAN	RNA-binding protein 39	0.13681944022694	0.45292175234333	1.14662109618339	0.802145405209252	1.63902944487954	35
Q14515	SPARCL1	SPRL1_HUMAN	SPARC-like protein 1	-0.0287485893577683	0.850151377397077	0.971660719606695	0.72108768356991	1.30930617113372	35
Q14554	PDIA5	PDIA5_HUMAN	Protein disulfide-isomerase A5	-0.229889871798583	0.53715377162994	0.794621107878259	0.382887731680163	1.64910665148477	35
Q14558	PRPSAP1	KPRA_HUMAN	Phosphoribosyl pyrophosphate synthase-associated protein 1	0.0979836643859508	0.801630416641151	1.1029447676813	0.513548863524446	2.36878561507644	35
Q14566	MCM6	MCM6_HUMAN	DNA replication licensing factor MCM6	0.0795233620925375	0.781172694579647	1.08277085502687	0.617821199540391	1.89762462888581	35
Q14571	ITPR2	ITPR2_HUMAN	Inositol 1,4,5-trisphosphate receptor type 2	0.166803733330522	0.555410156677433	1.18152234909402	0.678669249942386	2.05695935321539	35
Q14573	ITPR3	ITPR3_HUMAN	Inositol 1,4,5-trisphosphate receptor type 3	0.783955806533736	0.0317015902404281	2.19011883854889	1.07109182802452	4.478253312616	35
Q14574	DSC3	DSC3_HUMAN	Desmocollin-3	-0.04170832113821	0.772456976062161	0.959149503411323	0.722953610142697	1.272512865262	35
Q14624	ITIH4	ITIH4_HUMAN	Inter-alpha-trypsin inhibitor heavy chain H4	-0.177151834663417	0.559200357602469	0.837652590167894	0.462244459614193	1.51794542307898	35
Q14643	ITPR1	ITPR1_HUMAN	Inositol 1,4,5-trisphosphate receptor type 1	-0.25255597026176	0.415523419647948	0.776812733210525	0.42294786166525	1.42674328722723	35
Q14651	PLS1	PLSI_HUMAN	Plastin-1	-0.267063056857599	0.370868288438923	0.76562479204973	0.426558928042438	1.37420947884338	35
Q14669	TRIP12	TRIPC_HUMAN	E3 ubiquitin-protein ligase TRIP12	0.434059659454151	0.410392884642908	1.54351095039045	0.549144496061338	4.33843199934232	35
Q14671	PUM1	PUM1_HUMAN	Pumilio homolog 1	0.0130295905489474	0.932385082866029	1.0131148455407	0.749789440094098	1.36891990653555	35
Q14677	CLINT1	EPN4_HUMAN	Clathrin interactor 1	-0.461041768642283	0.224723655141829	0.630626336442084	0.299590049017359	1.32744587985738	35
Q14683	SMC1A	SMC1A_HUMAN	Structural maintenance of chromosomes protein 1A	0.716577535478251	0.313061490013729	2.04741400421213	0.508845400995188	8.23807014162951	35
Q14684	RRP1B	RRP1B_HUMAN	Ribosomal RNA processing protein 1 homolog B	-0.288425075940868	0.296933488203512	0.749442954352241	0.435872565220136	1.28859851857056	35
Q14690	PDCD11	RRP5_HUMAN	Protein RRP5 homolog	0.360196347647513	0.122595014848826	1.43361087304995	0.907512909994663	2.2646952045444	35
Q14692	BMS1	BMS1_HUMAN	Ribosome biogenesis protein BMS1 homolog	0.257993462648798	0.383317700079305	1.29433035710446	0.724681720863595	2.31176118438001	35
Q14694	USP10	UBP10_HUMAN	Ubiquitin carboxyl-terminal hydrolase 10	0.0955645734314674	0.627855180779798	1.10027986858674	0.747644058459742	1.61924083461761	35
Q14696	MESD	MESD_HUMAN	LRP chaperone MESD	-0.163659933688519	0.298951411025139	0.849030699530976	0.623453639439909	1.15622571293938	35
Q14697	GANAB	GANAB_HUMAN	Neutral alpha-glucosidase AB	0.225360548520084	0.812884482553807	1.25277432070163	0.193852595766993	8.09606645915578	35
Q14699	RFTN1	RFTN1_HUMAN	Raftlin	0.151694982866181	0.747667992664705	1.16380520176207	0.461873408929259	2.93249734984398	35
Q14728	MFSD10	MFS10_HUMAN	Major facilitator superfamily domain-containing protein 10	0.549072053055626	0.046167514458739	1.73164539703442	1.00937763936357	2.9707372782313	35
Q14738	PPP2R5D	2A5D_HUMAN	Serine/threonine-protein phosphatase 2A 56 kDa regulatory subunit delta isoform	0.130729282084153	0.625134321447986	1.13965921337942	0.674562598369371	1.92543008725989	35
Q14739	LBR	LBR_HUMAN	Delta(14)-sterol reductase LBR	-0.201831951332983	0.558524157847897	0.817232251193875	0.41561234442276	1.60695071105024	35
Q14746	COG2	COG2_HUMAN	Conserved oligomeric Golgi complex subunit 2	-0.0464281016384391	0.884442153288939	0.954633194665189	0.510417227532865	1.78545019093813	35
Q14764	MVP	MVP_HUMAN	Major vault protein	0.923880750103055	0.149484814910986	2.5190472385763	0.717186339298733	8.8479083363239	35
Q14766	LTBP1	LTBP1_HUMAN	Latent-transforming growth factor beta-binding protein 1	0.00584426973729269	0.973538340557146	1.00586138079932	0.712143603050563	1.4207206426478	35
Q14767	LTBP2	LTBP2_HUMAN	Latent-transforming growth factor beta-binding protein 2	-0.166587528455947	0.452112479153324	0.846548716590496	0.548356627480478	1.30689535540724	35
Q14789	GOLGB1	GOGB1_HUMAN	Golgin subfamily B member 1	-0.505414307162502	0.337930262920107	0.603255590533373	0.214562643362169	1.69608885222157	35
Q14839	CHD4	CHD4_HUMAN	Chromodomain-helicase-DNA-binding protein 4	-0.049442893070831	0.804951561542779	0.951759508647398	0.642836402245658	1.40913949355745	35
Q14847	LASP1	LASP1_HUMAN	LIM and SH3 domain protein 1	-0.478134021797178	0.317470582853306	0.619939106060986	0.242787303827977	1.58296784536971	35
Q14914	PTGR1	PTGR1_HUMAN	Prostaglandin reductase 1	-0.162378105023282	0.355208698857667	0.850119709232116	0.602533818730992	1.19944059164512	35
Q14966	ZNF638	ZN638_HUMAN	Zinc finger protein 638	0.128457773093947	0.782793799417282	1.13707340518558	0.456201608266512	2.8341327723356	35
Q14974	KPNB1	IMB1_HUMAN	Importin subunit beta-1	1.01157152805605	0.324844024534818	2.74991919622547	0.367078321469867	20.6006597052344	35
Q14980	NUMA1	NUMA1_HUMAN	Nuclear mitotic apparatus protein 1	0.354164269502812	0.490496355684076	1.42498924953018	0.520716246710857	3.89961783236647	35
Q14997	PSME4	PSME4_HUMAN	Proteasome activator complex subunit 4	-0.381382693471913	0.329073403031742	0.682916491922173	0.317501019632017	1.46889271561967	35
Q14BN4	SLMAP	SLMAP_HUMAN	Sarcolemmal membrane-associated protein	-0.175128814673815	0.270872440843685	0.839348893351244	0.614545926316597	1.1463855419115	35
Q14C86	GAPVD1	GAPD1_HUMAN	GTPase-activating protein and VPS9 domain-containing protein 1	0.265992903301852	0.284445863974791	1.30472579940891	0.801666939103005	2.12346216191471	35
Q14CN2	CLCA4	CLCA4_HUMAN	Calcium-activated chloride channel regulator 4	-0.0779531497045103	0.466430528770543	0.925007762415382	0.749958824118847	1.14091511828537	35
Q14CX7	NAA25	NAA25_HUMAN	N-alpha-acetyltransferase 25, NatB auxiliary subunit	0.115568753492344	0.745985375842249	1.12251168849404	0.55784564823884	2.25874754922577	35
Q15005	SPCS2	SPCS2_HUMAN	Signal peptidase complex subunit 2	-0.701896940559766	0.0500919386298672	0.495644203874768	0.245594015395175	1.00028160881431	35
Q15008	PSMD6	PSMD6_HUMAN	26S proteasome non-ATPase regulatory subunit 6	1.33402453736387	0.0984767717468024	3.79629099966843	0.780035540880275	18.4758573152958	35
Q15018	ABRAXAS2	ABRX2_HUMAN	BRISC complex subunit Abraxas 2	-0.051659142449643	0.776580574550169	0.949652507909542	0.664678088703895	1.35680700342845	35
Q15019	SEPTIN2	SEPT2_HUMAN	Septin-2	-0.238338874872946	0.687524170259025	0.787935634258951	0.246661039011842	2.51698673703085	35
Q15020	SART3	SART3_HUMAN	Squamous cell carcinoma antigen recognized by T-cells 3	0.281928369490936	0.478149261868887	1.32568375718333	0.608276409181192	2.88920858598712	35
Q15029	EFTUD2	U5S1_HUMAN	116 kDa U5 small nuclear ribonucleoprotein component	1.30834653543669	0.0788604864232963	3.70005074875812	0.859970373651004	15.919589747334	35
Q15031	LARS2	SYLM_HUMAN	Leucine--tRNA ligase, mitochondrial	-0.102298131206272	0.608945364839234	0.902760370506984	0.610044798659973	1.33592858811039	35
Q15036	SNX17	SNX17_HUMAN	Sorting nexin-17	-0.047146527184302	0.716533939187931	0.953947608092155	0.739603878406256	1.23041004185335	35
Q15046	KARS1	SYK_HUMAN	Lysine--tRNA ligase	0.156797497690545	0.801079370968632	1.16975871107454	0.345433175393939	3.96121606031121	35
Q15056	EIF4H	IF4H_HUMAN	Eukaryotic translation initiation factor 4H	-0.00711330504010383	0.945840643734204	0.992911934632904	0.808682692600282	1.2191111779163	35
Q15061	WDR43	WDR43_HUMAN	WD repeat-containing protein 43	0.280553055441482	0.0853828858358613	1.32386177887032	0.961663782837115	1.82247687895982	35
Q15063	POSTN	POSTN_HUMAN	Periostin	-0.0122529130235339	0.945406065179504	0.987821848255901	0.695614671116695	1.40277662966083	35
Q15067	ACOX1	ACOX1_HUMAN	Peroxisomal acyl-coenzyme A oxidase 1	0.121241935171575	0.355052310492108	1.12889799946252	0.873103379725273	1.45963321501684	35
Q15075	EEA1	EEA1_HUMAN	Early endosome antigen 1	-0.0797281766989008	0.862812984097333	0.923367305025867	0.373788657665642	2.28098729724806	35
Q15080	NCF4	NCF4_HUMAN	Neutrophil cytosol factor 4	0.24476966431247	0.227948078206736	1.2773270653105	0.85801286008387	1.90156174537437	35
Q15084	PDIA6	PDIA6_HUMAN	Protein disulfide-isomerase A6	-0.140542200471131	0.839755344354366	0.868886996718452	0.222505872284702	3.3930098352659	35
Q15102	PAFAH1B3	PA1B3_HUMAN	Platelet-activating factor acetylhydrolase IB subunit alpha1	0.0185421278874657	0.935038782771212	1.01871510058072	0.652246537464841	1.59108618680421	35
Q15113	PCOLCE	PCOC1_HUMAN	Procollagen C-endopeptidase enhancer 1	0.0886011957094077	0.64922479526053	1.0926448179835	0.745877981454279	1.60062735186047	35
Q15121	PEA15	PEA15_HUMAN	Astrocytic phosphoprotein PEA-15	0.0582930017948233	0.805925647373232	1.06002553959877	0.665816498809781	1.68763337437614	35
Q15124	PGM5	PGM5_HUMAN	Phosphoglucomutase-like protein 5	-0.156885979625002	0.222803722928591	0.854801518051048	0.664239585135804	1.10003325850113	35
Q15126	PMVK	PMVK_HUMAN	Phosphomevalonate kinase	0.0583311613551885	0.702458887270561	1.06006599047912	0.785879742251445	1.42991331084717	35
Q15149	PLEC	PLEC_HUMAN	Plectin	0.72903888753251	0.0368882394136293	2.07308717993862	1.04537568730259	4.11114445058051	35
Q15154	PCM1	PCM1_HUMAN	Pericentriolar material 1 protein	0.221481240214592	0.46448407871982	1.24792383721778	0.689379015826788	2.2590097286739	35
Q15165	PON2	PON2_HUMAN	Serum paraoxonase/arylesterase 2	0.177609978044142	0.27002420833733	1.19435940399099	0.871107216686397	1.63756465171755	35
Q15172	PPP2R5A	2A5A_HUMAN	Serine/threonine-protein phosphatase 2A 56 kDa regulatory subunit alpha isoform	0.145614352464855	0.575760791870187	1.15675000423357	0.694611805187015	1.92635737299931	35
Q15181	PPA1	IPYR_HUMAN	Inorganic pyrophosphatase	0.185409257302284	0.583509677994059	1.20371096683876	0.620394230560517	2.33548285963077	35
Q15185	PTGES3	TEBP_HUMAN	Prostaglandin E synthase 3	0.129281872315818	0.501826976757608	1.13801085271584	0.780361624570291	1.6595750740718	35
Q15208	STK38	STK38_HUMAN	Serine/threonine-protein kinase 38	-0.130926255329553	0.325752806288326	0.877282466912061	0.675668116404363	1.13905704304496	35
Q15233	NONO	NONO_HUMAN	Non-POU domain-containing octamer-binding protein	-0.0158204236406731	0.975154510137448	0.984304061925391	0.363698995142696	2.66389101774311	35
Q15257	PTPA	PTPA_HUMAN	Serine/threonine-protein phosphatase 2A activator	0.0330019861257687	0.832494013285442	1.0335525920047	0.761229322787774	1.40329717794838	35
Q15262	PTPRK	PTPRK_HUMAN	Receptor-type tyrosine-protein phosphatase kappa	0.354785602998191	0.307869650862147	1.42587491820078	0.720978647977539	2.81994381949773	35
Q15287	RNPS1	RNPS1_HUMAN	RNA-binding protein with serine-rich domain 1	-0.0172076459924346	0.905595276642286	0.982939559982374	0.739643126149915	1.30626533853911	35
Q15293	RCN1	RCN1_HUMAN	Reticulocalbin-1	0.176334796075994	0.717754972517953	1.19283734907027	0.458491916202603	3.10335011601001	35
Q15334	LLGL1	L2GL1_HUMAN	Lethal(2) giant larvae protein homolog 1	-0.168118618192481	0.540434309938282	0.845253566287727	0.493422090772896	1.44795623196157	35
Q15363	TMED2	TMED2_HUMAN	Transmembrane emp24 domain-containing protein 2	0.0657090408380596	0.774775792767099	1.06791595202778	0.680868475132167	1.6749849967338	35
Q15365	PCBP1	PCBP1_HUMAN	Poly(rC)-binding protein 1	-0.0313266469310831	0.967899119424118	0.969158948570347	0.21076272779065	4.45652358668918	35
Q15369	ELOC	ELOC_HUMAN	Elongin-C	-0.129266895865338	0.425836370985978	0.878739402331807	0.639274173390792	1.20790573020447	35
Q15370	ELOB	ELOB_HUMAN	Elongin-B	0.626523493857615	0.348055385598455	1.87109438790511	0.505557862022783	6.92501189565561	35
Q15382	RHEB	RHEB_HUMAN	GTP-binding protein Rheb	0.0401416750365897	0.801863798083059	1.04095824154288	0.760796210202762	1.42428950894386	35
Q15386	UBE3C	UBE3C_HUMAN	Ubiquitin-protein ligase E3C	-0.0438055105536111	0.947528782344631	0.957140093018568	0.259650058919183	3.52827633268028	35
Q15392	DHCR24	DHC24_HUMAN	Delta(24)-sterol reductase	0.0182509823445208	0.914701211136237	1.01841854939153	0.729267533822589	1.42221653047983	35
Q15393	SF3B3	SF3B3_HUMAN	Splicing factor 3B subunit 3	2.06548431492892	0.00987339075224208	7.8891177900865	1.64300473935981	37.88070601069	35
Q15404	RSU1	RSU1_HUMAN	Ras suppressor protein 1	-0.379672705873747	0.162035399171743	0.68408526966687	0.401773546121924	1.16476721947537	35
Q15417	CNN3	CNN3_HUMAN	Calponin-3	0.0829234027950855	0.506986804716868	1.08645858567004	0.850426867004781	1.3879997259888	35
Q15418	RPS6KA1	KS6A1_HUMAN	Ribosomal protein S6 kinase alpha-1	-0.0494677920042093	0.860070572348359	0.951735811145823	0.549107815852788	1.64958688998198	35
Q15424	SAFB	SAFB1_HUMAN	Scaffold attachment factor B1	0.0623659489109222	0.926936205384691	1.06435177184022	0.280657927160153	4.03638944277162	35
Q15428	SF3A2	SF3A2_HUMAN	Splicing factor 3A subunit 2	0.883852532941797	0.0728357259028573	2.42020569125216	0.921417737134729	6.35693817462609	35
Q15435	PPP1R7	PP1R7_HUMAN	Protein phosphatase 1 regulatory subunit 7	-1.25450857679174	0.140185352370968	0.285215975540472	0.0538597599051993	1.51036976114797	35
Q15436	SEC23A	SC23A_HUMAN	Protein transport protein Sec23A	0.606868067541916	0.147739219750142	1.83467630892758	0.806689940574889	4.17265294784922	35
Q15437	SEC23B	SC23B_HUMAN	Protein transport protein Sec23B	-0.391212701064606	0.0920797954149583	0.676236304559245	0.428959621737733	1.06605730803151	35
Q15459	SF3A1	SF3A1_HUMAN	Splicing factor 3A subunit 1	0.538715467410649	0.532971931248371	1.71380401056707	0.315122028987939	9.32059302889359	35
Q15477	SKIC2	SKI2_HUMAN	SKI2 subunit of superkiller complex protein	-0.0818711556040764	0.828443854442095	0.921390667072639	0.43938899016993	1.9321393579758	35
Q15526	SURF1	SURF1_HUMAN	Surfeit locus protein 1	-0.4674104965841	0.108500083570182	0.626622811086378	0.354089957381548	1.10891636203816	35
Q15554	TERF2	TERF2_HUMAN	Telomeric repeat-binding factor 2	0.0569651150665778	0.896825052495115	1.0586188799022	0.447516105353973	2.50420916583318	35
Q15555	MAPRE2	MARE2_HUMAN	Microtubule-associated protein RP/EB family member 2	-0.153867628153848	0.473128777333342	0.857385507202555	0.563132009312997	1.30539535278379	35
Q15582	TGFBI	BGH3_HUMAN	Transforming growth factor-beta-induced protein ig-h3	-0.32874130639252	0.254655173893481	0.719829207877365	0.408863319724377	1.26730392166911	35
Q15628	TRADD	TRADD_HUMAN	Tumor necrosis factor receptor type 1-associated DEATH domain protein	0.0307451654987962	0.871257218145125	1.03122267928245	0.710998621875599	1.49567127354087	35
Q15629	TRAM1	TRAM1_HUMAN	Translocating chain-associated membrane protein 1	-0.10483100345042	0.422890174066038	0.900476687181368	0.696833987743348	1.16363191006662	35
Q15631	TSN	TSN_HUMAN	Translin	-0.0806120836791674	0.931258203287557	0.922551494822887	0.14775415051407	5.76025280940515	35
Q15642	TRIP10	CIP4_HUMAN	Cdc42-interacting protein 4	0.540527597547673	0.226405465177813	1.71691246207227	0.715151852676094	4.12190556647299	35
Q15645	TRIP13	PCH2_HUMAN	Pachytene checkpoint protein 2 homolog	-0.0909609136191468	0.669992085059527	0.913053398154678	0.600914377845953	1.3873299401991	35
Q15646	OASL	OASL_HUMAN	2'-5'-oligoadenylate synthase-like protein	0.280043813490362	0.395043804109531	1.32318778454269	0.693982729597718	2.52286669176608	35
Q15650	TRIP4	TRIP4_HUMAN	Activating signal cointegrator 1	0.256739374955998	0.26700790555396	1.29270817072779	0.821517278255571	2.0341561387666	35
Q15654	TRIP6	TRIP6_HUMAN	Thyroid receptor-interacting protein 6	0.339442560881691	0.0268882601418658	1.40416463606245	1.03959436383142	1.8965842772577	35
Q15691	MAPRE1	MARE1_HUMAN	Microtubule-associated protein RP/EB family member 1	-0.287390414710226	0.281979581345573	0.750218775208357	0.444441435079087	1.26637204871543	35
Q15717	ELAVL1	ELAV1_HUMAN	ELAV-like protein 1	-0.025837408340466	0.857368676537533	0.974493521247394	0.735206546396236	1.29166100003868	35
Q15738	NSDHL	NSDHL_HUMAN	Sterol-4-alpha-carboxylate 3-dehydrogenase, decarboxylating	0.098023950735992	0.674154132879443	1.10298920219534	0.69843073403595	1.74188379874028	35
Q15746	MYLK	MYLK_HUMAN	Myosin light chain kinase, smooth muscle	-0.164276847145687	0.319414014861279	0.84850708259666	0.614064004436622	1.17245802394366	35
Q15758	SLC1A5	AAAT_HUMAN	Neutral amino acid transporter B(0)	0.0434864055259705	0.827699567544824	1.04444579552427	0.70602219231177	1.54508885367532	35
Q15772	SPEG	SPEG_HUMAN	Striated muscle preferentially expressed protein kinase	0.0504585174045307	0.846486508657824	1.05175323299616	0.631054068854375	1.75291614096723	35
Q15785	TOMM34	TOM34_HUMAN	Mitochondrial import receptor subunit TOM34	0.251436280216594	0.149001219741834	1.2858709620342	0.913874082574666	1.80929097621901	35
Q15811	ITSN1	ITSN1_HUMAN	Intersectin-1	-0.0122609608028418	0.959375877052127	0.987813898515659	0.616287044118646	1.58331463789924	35
Q15814	TBCC	TBCC_HUMAN	Tubulin-specific chaperone C	0.139544853356337	0.372748979385181	1.14975037472479	0.845944798161715	1.56266215839664	35
Q15833	STXBP2	STXB2_HUMAN	Syntaxin-binding protein 2	-0.0480409509785045	0.887168933353605	0.953094756115462	0.490831025436958	1.85071759334306	35
Q15836	VAMP3	VAMP3_HUMAN	Vesicle-associated membrane protein 3	0.385151328946345	0.151071744071713	1.4698367334562	0.868817391793566	2.48662151957765	35
Q15904	ATP6AP1	VAS1_HUMAN	V-type proton ATPase subunit S1	0.207139586144716	0.393912168126697	1.23015427228924	0.764092948168038	1.98049142746267	35
Q15942	ZYX	ZYX_HUMAN	Zyxin	-0.0383519830491318	0.902262416477191	0.962374141884078	0.521808761100199	1.77491076810278	35
Q16134	ETFDH	ETFD_HUMAN	Electron transfer flavoprotein-ubiquinone oxidoreductase, mitochondrial	-0.169501571516544	0.38998703277402	0.844085427985106	0.573520407718149	1.24229268941192	35
Q16181	SEPTIN7	SEPT7_HUMAN	Septin-7	-0.581885727480724	0.33065805455497	0.558843545694085	0.17303488971221	1.80487362452371	35
Q16204	CCDC6	CCDC6_HUMAN	Coiled-coil domain-containing protein 6	0.408536516587404	0.671003388450969	1.50461419513053	0.228431829287853	9.91045723901962	35
Q16270	IGFBP7	IBP7_HUMAN	Insulin-like growth factor-binding protein 7	0.491392297244771	0.082595993205996	1.63459047218119	0.938517868787774	2.84692076795152	35
Q16352	INA	AINX_HUMAN	Alpha-internexin	0.177947369928849	0.59966190238654	1.19476243914789	0.614761696270523	2.32196848739657	35
Q16363	LAMA4	LAMA4_HUMAN	Laminin subunit alpha-4	-0.316722806024673	0.163141652629715	0.728532672006847	0.46680254035018	1.13701149480309	35
Q16401	PSMD5	PSMD5_HUMAN	26S proteasome non-ATPase regulatory subunit 5	-1.04078139004032	0.331835368356157	0.353178603866978	0.0431597526720488	2.89007972722255	35
Q16512	PKN1	PKN1_HUMAN	Serine/threonine-protein kinase N1	-0.475446326846263	0.244873534641824	0.621607554401947	0.2789355643804	1.38525165318332	35
Q16513	PKN2	PKN2_HUMAN	Serine/threonine-protein kinase N2	0.355662377428295	0.241514107086769	1.42712563708864	0.787004525925756	2.58789818475299	35
Q16531	DDB1	DDB1_HUMAN	DNA damage-binding protein 1	-1.29388937044118	0.0750921918687447	0.274202232384463	0.0659621170220601	1.13984916856864	35
Q16539	MAPK14	MK14_HUMAN	Mitogen-activated protein kinase 14	0.0600797554355298	0.920383332778883	1.06192123715881	0.326919713260085	3.44939955649529	35
Q16540	MRPL23	RM23_HUMAN	39S ribosomal protein L23, mitochondrial	-0.203566636295513	0.304206375087562	0.815815839565991	0.553281357504398	1.20292410915268	35
Q16543	CDC37	CDC37_HUMAN	Hsp90 co-chaperone Cdc37	-0.0212199904417951	0.973103007046891	0.979003569450132	0.285149063286198	3.36121738556835	35
Q16555	DPYSL2	DPYL2_HUMAN	Dihydropyrimidinase-related protein 2	0.437718831146791	0.31463437540101	1.54916926803175	0.660034474347898	3.63606071241218	35
Q16576	RBBP7	RBBP7_HUMAN	Histone-binding protein RBBP7	-0.0649924240526011	0.764355079709449	0.937074562578107	0.612667941719359	1.43325393094124	35
Q16585	SGCB	SGCB_HUMAN	Beta-sarcoglycan	0.133088936548141	0.526546791219937	1.14235159062043	0.756684104406737	1.72458645423264	35
Q16610	ECM1	ECM1_HUMAN	Extracellular matrix protein 1	0.0978049121394679	0.556441494093241	1.10274763144613	0.796020385462914	1.52766481973056	35
Q16629	SRSF7	SRSF7_HUMAN	Serine/arginine-rich splicing factor 7	-0.39258841729736	0.44784625928634	0.675306634925312	0.245034922240335	1.86111859895161	35
Q16630	CPSF6	CPSF6_HUMAN	Cleavage and polyadenylation specificity factor subunit 6	0.29043583053748	0.439676700830482	1.33701007088036	0.640042219225327	2.79293439704511	35
Q16643	DBN1	DREB_HUMAN	Drebrin	0.601093460076243	0.140142550012359	1.82411230426273	0.820786688878213	4.05389822185138	35
Q16647	PTGIS	PTGIS_HUMAN	Prostacyclin synthase	-0.152403266852085	0.375473673176006	0.858641949077905	0.612969295766559	1.20277802135962	35
Q16651	PRSS8	PRSS8_HUMAN	Prostasin	0.393441228193376	0.0681945902726798	1.48207217711302	0.971034830100722	2.26205885729627	35
Q16658	FSCN1	FSCN1_HUMAN	Fascin	0.84659092737255	0.0234587829532657	2.33168440587511	1.12108593880291	4.84954094991729	35
Q16666	IFI16	IF16_HUMAN	Gamma-interferon-inducible protein 16	0.341172776358074	0.421885579397164	1.4065962464455	0.611767807232561	3.23409139402858	35
Q16698	DECR1	DECR_HUMAN	2,4-dienoyl-CoA reductase [(3E)-enoyl-CoA-producing], mitochondrial	-0.119538815625398	0.650802897524556	0.887329564898598	0.528801338892711	1.4889405507025	35
Q16718	NDUFA5	NDUA5_HUMAN	NADH dehydrogenase [ubiquinone] 1 alpha subcomplex subunit 5	-0.0686127161558683	0.80560214204985	0.933688212425993	0.540617500760902	1.61255171502264	35
Q16719	KYNU	KYNU_HUMAN	Kynureninase	0.445744890889924	0.151646230275369	1.56165302379957	0.849080833991666	2.87223556239909	35
Q16740	CLPP	CLPP_HUMAN	ATP-dependent Clp protease proteolytic subunit, mitochondrial	-0.0318012548766062	0.86331405651818	0.968699087168451	0.674454952851733	1.39131296688287	35
Q16762	TST	THTR_HUMAN	Thiosulfate sulfurtransferase	-0.239468215519527	0.306416393409573	0.787046288801803	0.497396422124126	1.24536854943864	35
Q16774	GUK1	KGUA_HUMAN	Guanylate kinase	0.0355069489552094	0.864388371903813	1.03614484822719	0.689378623510759	1.55733889896426	35
Q16775	HAGH	GLO2_HUMAN	Hydroxyacylglutathione hydrolase, mitochondrial	-0.145182272136596	0.358477640846645	0.864864638017675	0.634409439662321	1.17903485561561	35
Q16787	LAMA3	LAMA3_HUMAN	Laminin subunit alpha-3	0.825199396159548	0.00520131066863485	2.28233580895593	1.27939969866207	4.07148504903499	35
Q16790	CA9	CAH9_HUMAN	Carbonic anhydrase 9	-0.284658340109069	0.0659934744153819	0.75227123132436	0.555365703942449	1.01898983221498	35
Q16795	NDUFA9	NDUA9_HUMAN	NADH dehydrogenase [ubiquinone] 1 alpha subcomplex subunit 9, mitochondrial	-1.29151721226353	0.0147923150583234	0.274853455549144	0.0972915901185887	0.776474327690857	35
Q16822	PCK2	PCKGM_HUMAN	Phosphoenolpyruvate carboxykinase [GTP], mitochondrial	-0.240367411734606	0.521739512077809	0.786338897847119	0.376923316612639	1.64046328527581	35
Q16831	UPP1	UPP1_HUMAN	Uridine phosphorylase 1	0.163183884896957	0.389126242922388	1.17725314886004	0.812046857626912	1.70670567034893	35
Q16836	HADH	HCDH_HUMAN	Hydroxyacyl-coenzyme A dehydrogenase, mitochondrial	-0.5915003792519	0.0484744873214326	0.55349620719938	0.3075746369409	0.99604458427099	35
Q16851	UGP2	UGPA_HUMAN	UTP--glucose-1-phosphate uridylyltransferase	-0.171545421613802	0.768536239213553	0.842362005709358	0.268734001580494	2.64043159588852	35
[truncated: 1,278 more rows]
