# Supplementary material for: Proteomic characterization of MET-amplified esophageal adenocarcinomas reveals enrichment of alternative splicing- and androgen signaling-related proteins
Source: Cell Mol Life Sci. 2025 Mar 13;82(1):112. doi: 10.1007/s00018-025-05635-7 (PMC11904063; doi:10.1007/s00018-025-05635-7)
Supplement: Supplementary file 13 — Supplementary Table S11. Detailed results of univariable Cox regression on the proteomic data set including amplified and non-amplified EACs examine the relationship between survival and protein expression for all proteins derived from mass spectrometry. HR = Hazard ration; LowerCI = Lower confidence interval; UpperCI = Upper confidence interval. [file 18_2025_5635_MOESM13_ESM.tsv]

UniProt	Gene_Name	Protein_Name	Description	Coefficient	PValue	HR	LowerCI	UpperCI	n
A0A0B4J1U7	IGHV6-1	HV601_HUMAN	Immunoglobulin heavy variable 6-1	-0.0128015461061057	0.892907769316084	0.987280045149405	0.819407090516365	1.18954534178606	53
A0AV96	RBM47	RBM47_HUMAN	RNA-binding protein 47	0.0678602743226908	0.660736443704285	1.0702157614091	0.790427946298951	1.44904008180814	53
A0AVT1	UBA6	UBA6_HUMAN	Ubiquitin-like modifier-activating enzyme 6	0.677415728346321	0.301215352261553	1.96878328151676	0.545066604114038	7.11125499218614	53
A0FGR8	ESYT2	ESYT2_HUMAN	Extended synaptotagmin-2	0.0674748579119448	0.860456696280938	1.06980336216944	0.504180276737885	2.26998017676133	53
A1L0T0	ILVBL	HACL2_HUMAN	2-hydroxyacyl-CoA lyase 2	0.0774768494896337	0.674237475463933	1.08055721671795	0.752929907549315	1.55074713714273	53
A1L4H1	SSC5D	SRCRL_HUMAN	Soluble scavenger receptor cysteine-rich domain-containing protein SSC5D	-0.164419502264967	0.333761073473417	0.848386047350937	0.607852615215171	1.18410099310827	53
A1X283	SH3PXD2B	SPD2B_HUMAN	SH3 and PX domain-containing protein 2B	0.0490656945243679	0.658410008435026	1.05028934673276	0.844971120698237	1.30549753102659	53
A2RRP1	NBAS	NBAS_HUMAN	NBAS subunit of NRZ tethering complex	0.108851832171755	0.682993732935759	1.11499713139822	0.661287923668878	1.87999592693118	53
A3KMH1	VWA8	VWA8_HUMAN	von Willebrand factor A domain-containing protein 8	-0.127548806919788	0.59140101462141	0.880250452472548	0.552529200687055	1.40235277721907	53
A5YKK6	CNOT1	CNOT1_HUMAN	CCR4-NOT transcription complex subunit 1	0.581536595479501	0.450770045674446	1.78878495893997	0.394609762489323	8.10864791875606	53
A6NDG6	PGP	PGP_HUMAN	Glycerol-3-phosphate phosphatase	0.0420223611825783	0.814554493893541	1.04291779936535	0.734091803422744	1.48166418854114	53
A6NHR9	SMCHD1	SMHD1_HUMAN	Structural maintenance of chromosomes flexible hinge domain-containing protein 1	0.329181981159582	0.201983522032214	1.38983075558792	0.838215415596064	2.30445478958948	53
A8K2U0	A2ML1	A2ML1_HUMAN	Alpha-2-macroglobulin-like protein 1	-0.0456255494152401	0.574140183198999	0.955399645175049	0.814847906659151	1.12019491556775	53
A8MXV4	NUDT19	NUD19_HUMAN	Acyl-coenzyme A diphosphatase NUDT19	-0.0446389028551769	0.828366934604912	0.956342752128555	0.638776898564812	1.43178543495186	53
B0I1T2	MYO1G	MYO1G_HUMAN	Unconventional myosin-Ig	-0.25404218744057	0.215725547688687	0.775659078284947	0.518797123133908	1.1596961102858	53
C9JI98	TMEM238	TM238_HUMAN	Transmembrane protein 238	-0.0339579657375902	0.791822810408167	0.96661213461169	0.751173469353631	1.24383921543788	53
O00116	AGPS	ADAS_HUMAN	Alkyldihydroxyacetonephosphate synthase, peroxisomal	0.461389335680876	0.0459090788279089	1.58627632504353	1.00841701561186	2.49526985407604	53
O00139	KIF2A	KIF2A_HUMAN	Kinesin-like protein KIF2A	0.161101575012905	0.599164727158409	1.17480429351484	0.644265524528084	2.14223030026611	53
O00148	DDX39A	DX39A_HUMAN	ATP-dependent RNA helicase DDX39A	0.169056219970681	0.175928515942217	1.18418671199481	0.927031600305441	1.5126756934748	53
O00151	PDLIM1	PDLI1_HUMAN	PDZ and LIM domain protein 1	-0.0501663002705532	0.913934141609429	0.951071247942828	0.382922983716526	2.36218915324536	53
O00154	ACOT7	BACH_HUMAN	Cytosolic acyl coenzyme A thioester hydrolase	0.468082871166779	0.0257771513857942	1.59692973663418	1.05823109758137	2.40985602254089	53
O00159	MYO1C	MYO1C_HUMAN	Unconventional myosin-Ic	-0.103403108022765	0.65028656482011	0.901763392147154	0.576701251325931	1.4100493341173	53
O00160	MYO1F	MYO1F_HUMAN	Unconventional myosin-If	-0.0421185432825646	0.913001042965899	0.958756119738141	0.450361371641946	2.04105714880481	53
O00161	SNAP23	SNP23_HUMAN	Synaptosomal-associated protein 23	0.244197956680184	0.329609758526635	1.2765970163855	0.781340867353906	2.08577332933256	53
O00170	AIP	AIP_HUMAN	AH receptor-interacting protein	0.0391396903506369	0.856902384515964	1.0399157396988	0.679575457945241	1.59132401417657	53
O00178	GTPBP1	GTPB1_HUMAN	GTP-binding protein 1	-0.0969116395792252	0.368117083071125	0.907636201706856	0.734945905274984	1.12090355050093	53
O00182	LGALS9	LEG9_HUMAN	Galectin-9	-0.101225974639052	0.541189759285619	0.903728790022754	0.653161753843156	1.25041878387771	53
O00186	STXBP3	STXB3_HUMAN	Syntaxin-binding protein 3	-0.0338744804911479	0.888527746488551	0.966692835832596	0.601973293072469	1.55238620982736	53
O00203	AP3B1	AP3B1_HUMAN	AP-3 complex subunit beta-1	-0.841099951870955	0.195686502162872	0.431235923697406	0.120616817361198	1.54177855091523	53
O00204	SULT2B1	ST2B1_HUMAN	Sulfotransferase 2B1	-0.0404344677399385	0.814490246123386	0.960372097803379	0.685100173589436	1.34624774856937	53
O00217	NDUFS8	NDUS8_HUMAN	NADH dehydrogenase [ubiquinone] iron-sulfur protein 8, mitochondrial	0.186326166773352	0.287642266703189	1.20481516697311	0.854598691063582	1.69855114657604	53
O00231	PSMD11	PSD11_HUMAN	26S proteasome non-ATPase regulatory subunit 11	0.616332013681922	0.416444830300599	1.85212200907087	0.418854420777869	8.18985252707635	53
O00232	PSMD12	PSD12_HUMAN	26S proteasome non-ATPase regulatory subunit 12	0.00265819126861456	0.995083314618501	1.00266172739156	0.430497494249109	2.33527617002596	53
O00233	PSMD9	PSMD9_HUMAN	26S proteasome non-ATPase regulatory subunit 9	0.79979671857913	0.140872231048393	2.22508856335059	0.767411447268351	6.45158360925819	53
O00264	PGRMC1	PGRC1_HUMAN	Membrane-associated progesterone receptor component 1	0.1605410781357	0.491118947396329	1.17414600387887	0.743450030227026	1.85435305988722	53
O00267	SUPT5H	SPT5H_HUMAN	Transcription elongation factor SPT5	0.304924619228619	0.380830206718068	1.35652274342127	0.685896816022736	2.68284370248219	53
O00273	DFFA	DFFA_HUMAN	DNA fragmentation factor subunit alpha	0.552562655154532	0.00125907094948018	1.73770044382334	1.24205010159584	2.43114414513884	53
O00291	HIP1	HIP1_HUMAN	Huntingtin-interacting protein 1	0.325381379823333	0.145566271882823	1.38455858801082	0.893317753597323	2.14593572770148	53
O00299	CLIC1	CLIC1_HUMAN	Chloride intracellular channel protein 1	0.131701253076292	0.392532669403882	1.14076746758397	0.843501956132897	1.54279478030387	53
O00303	EIF3F	EIF3F_HUMAN	Eukaryotic translation initiation factor 3 subunit F	0.10973513129637	0.48777500530376	1.11598244248648	0.818534246983504	1.52152071404191	53
O00330	PDHX	ODPX_HUMAN	Pyruvate dehydrogenase protein X component, mitochondrial	-0.0658674618487165	0.868255747202564	0.936254945568301	0.429920933217449	2.03891752034726	53
O00339	MATN2	MATN2_HUMAN	Matrilin-2	-0.038440736258237	0.740461085130352	0.962288731880888	0.766519911256691	1.20805681614555	53
O00391	QSOX1	QSOX1_HUMAN	Sulfhydryl oxidase 1	-0.0992890254538818	0.700879148544331	0.905480963153549	0.545588258760597	1.50277386191562	53
O00401	WASL	WASL_HUMAN	Actin nucleation-promoting factor WASL	0.054408007949936	0.839145873289667	1.05591533612926	0.624416958391023	1.78559723929657	53
O00410	IPO5	IPO5_HUMAN	Importin-5	0.484849940547097	0.212798751802614	1.62393130431653	0.757388742390437	3.48190134542521	53
O00422	SAP18	SAP18_HUMAN	Histone deacetylase complex subunit SAP18	0.15211571748677	0.2517191790211	1.16429495792354	0.897626852460123	1.51018515692899	53
O00423	EML1	EMAL1_HUMAN	Echinoderm microtubule-associated protein-like 1	-0.170765219480032	0.264638263312938	0.843019474789658	0.624498931104072	1.13800328467848	53
O00425	IGF2BP3	IF2B3_HUMAN	Insulin-like growth factor 2 mRNA-binding protein 3	0.194547962702568	0.151957277271112	1.21476174474409	0.930896973652062	1.5851873389431	53
O00429	DNM1L	DNM1L_HUMAN	Dynamin-1-like protein	0.139733114163987	0.831340474253214	1.14996684803501	0.317856614168666	4.16044119465091	53
O00442	RTCA	RTCA_HUMAN	RNA 3'-terminal phosphate cyclase	0.0693801250650875	0.55722460033309	1.07184356632552	0.850195495788707	1.35127583757385	53
O00461	GOLIM4	GOLI4_HUMAN	Golgi integral membrane protein 4	-0.0283248396487543	0.894865352789171	0.972072547803766	0.638636723525094	1.4795970907811	53
O00468	AGRN	AGRIN_HUMAN	Agrin	0.0172653575076122	0.923026564857915	1.01741526528696	0.716798898004375	1.4441063245505	53
O00469	PLOD2	PLOD2_HUMAN	Procollagen-lysine,2-oxoglutarate 5-dioxygenase 2	0.0879518240924856	0.384502591183929	1.09193551577661	0.895589464889529	1.33132782079053	53
O00471	EXOC5	EXOC5_HUMAN	Exocyst complex component 5	-0.0915861047900115	0.66639979206559	0.912482743634295	0.601709213088511	1.38376601075558	53
O00487	PSMD14	PSDE_HUMAN	26S proteasome non-ATPase regulatory subunit 14	0.0552916350765502	0.748309058869437	1.05684878391283	0.753937811479483	1.48146085134824	53
O00515	LAD1	LAD1_HUMAN	Ladinin-1	0.041452320007606	0.813505362535622	1.04232346269188	0.738641131736489	1.47086068484145	53
O00534	VWA5A	VMA5A_HUMAN	von Willebrand factor A domain-containing protein 5A	-0.347026484155166	0.0619232280312622	0.706786609363642	0.490974651740434	1.01746049292958	53
O00541	PES1	PESC_HUMAN	Pescadillo homolog	0.346190458354285	0.167483463506825	1.41367183579061	0.864700646927814	2.31116753110794	53
O00567	NOP56	NOP56_HUMAN	Nucleolar protein 56	0.152622836672452	0.585885964976225	1.16488554397059	0.672708480120893	2.01715657026919	53
O00571	DDX3X	DDX3X_HUMAN	ATP-dependent RNA helicase DDX3X	0.255290466192999	0.368258384265469	1.2908365107909	0.740206860196169	2.25107194649513	53
O00748	CES2	EST2_HUMAN	Cocaine esterase	-0.0973048346919298	0.315032370844747	0.907279393740403	0.750419323843585	1.09692790703978	53
O00764	PDXK	PDXK_HUMAN	Pyridoxal kinase	-0.0353733424496927	0.754094831781081	0.965244982052905	0.77359755332706	1.20437024570631	53
O14548	COX7A2L	COX7R_HUMAN	Cytochrome c oxidase subunit 7A-related protein, mitochondrial	-0.0271399204350893	0.915383187289496	0.97322505792358	0.589914542345634	1.6056003800215	53
O14558	HSPB6	HSPB6_HUMAN	Heat shock protein beta-6	-0.101238062853533	0.143512602871408	0.903717865621335	0.789085315459435	1.03500339525095	53
O14579	COPE	COPE_HUMAN	Coatomer subunit epsilon	0.00614597519381174	0.957104498362238	1.00616490045087	0.804280238268279	1.25872520389047	53
O14617	AP3D1	AP3D1_HUMAN	AP-3 complex subunit delta-1	0.168091862118609	0.6162678883102	1.18304528270239	0.613050197184115	2.28300414444536	53
O14618	CCS	CCS_HUMAN	Copper chaperone for superoxide dismutase	-0.12263153761725	0.498296215320785	0.884589540490099	0.620290087383557	1.26150436877871	53
O14639	ABLIM1	ABLM1_HUMAN	Actin-binding LIM protein 1	-0.0854089597979978	0.658325008264187	0.918136726602425	0.628798623335787	1.34061210926993	53
O14657	TOR1B	TOR1B_HUMAN	Torsin-1B	0.387984255872327	0.0894327339919492	1.47400657715771	0.941997587656571	2.30647659609114	53
O14672	ADAM10	ADA10_HUMAN	Disintegrin and metalloproteinase domain-containing protein 10	-0.132673936453028	0.288732640745037	0.875750595905615	0.685380199648069	1.11899804899945	53
O14683	TP53I11	P5I11_HUMAN	Tumor protein p53-inducible protein 11	0.0120331953536108	0.924352254843603	1.01210588552121	0.789504880958994	1.29746927246657	53
O14727	APAF1	APAF_HUMAN	Apoptotic protease-activating factor 1	0.0844277729147977	0.726357777001573	1.08809425151756	0.678145500407729	1.74586294456533	53
O14732	IMPA2	IMPA2_HUMAN	Inositol monophosphatase 2	0.0555195820991836	0.702905787237832	1.05708971690543	0.794702456473345	1.40610949479893	53
O14733	MAP2K7	MP2K7_HUMAN	Dual specificity mitogen-activated protein kinase kinase 7	-0.0157204783492779	0.94861848962557	0.984402443397982	0.610271657766706	1.58789640356912	53
O14734	ACOT8	ACOT8_HUMAN	Acyl-coenzyme A thioesterase 8	0.164876350603262	0.186274976769463	1.17924729647935	0.923463038137992	1.50587963873227	53
O14735	CDIPT	CDIPT_HUMAN	CDP-diacylglycerol--inositol 3-phosphatidyltransferase	0.132035063282349	0.248779929282819	1.14114833097189	0.911788608553923	1.4282033149605	53
O14737	PDCD5	PDCD5_HUMAN	Programmed cell death protein 5	0.306000501640235	0.339151552963299	1.35798298776663	0.725092496481693	2.54328627590499	53
O14744	PRMT5	ANM5_HUMAN	Protein arginine N-methyltransferase 5	0.544170197183036	0.317985377034199	1.72317789107752	0.592222916365275	5.01389250946667	53
O14745	SLC9A3R1	NHRF1_HUMAN	Na(+)/H(+) exchange regulatory cofactor NHE-RF1	-0.233122584504885	0.153860964356979	0.792056473722298	0.574915677167439	1.09120951555247	53
O14773	TPP1	TPP1_HUMAN	Tripeptidyl-peptidase 1	-0.212519879990467	0.0989808103050956	0.808544242309848	0.628140489067223	1.04076047182248	53
O14776	TCERG1	TCRG1_HUMAN	Transcription elongation regulator 1	0.160881473637929	0.753580106474376	1.17454574592889	0.430168984145751	3.20701342989487	53
O14786	NRP1	NRP1_HUMAN	Neuropilin-1	0.066448908936072	0.637938197355379	1.0687063613353	0.810334219391074	1.40945952846074	53
O14818	PSMA7	PSA7_HUMAN	Proteasome subunit alpha type-7	0.0912324544593475	0.866994218865251	1.09552363501669	0.376647262783039	3.18646158746018	53
O14828	SCAMP3	SCAM3_HUMAN	Secretory carrier-associated membrane protein 3	0.208710883384125	0.458185801834698	1.23208872970713	0.709842955780808	2.13856124866593	53
O14841	OPLAH	OPLA_HUMAN	5-oxoprolinase	-0.0656232320962383	0.724447784765188	0.936483634807135	0.650197659029289	1.34882306339106	53
O14874	BCKDK	BCKD_HUMAN	[3-methyl-2-oxobutanoate dehydrogenase [lipoamide]] kinase, mitochondrial	-0.0303202480447555	0.826655715942498	0.970134800022405	0.739572046550828	1.27257585600192	53
O14879	IFIT3	IFIT3_HUMAN	Interferon-induced protein with tetratricopeptide repeats 3	0.246476283607221	0.157361577054958	1.2795088375236	0.909220659259704	1.80060016083882	53
O14908	GIPC1	GIPC1_HUMAN	PDZ domain-containing protein GIPC1	0.108884467981537	0.357636878151007	1.11503352082631	0.88416333374825	1.40618786722989	53
O14920	IKBKB	IKKB_HUMAN	Inhibitor of nuclear factor kappa-B kinase subunit beta	-0.128483540951607	0.732427911458158	0.879428036847915	0.421039410420256	1.83686764909305	53
O14936	CASK	CSKP_HUMAN	Peripheral plasma membrane protein CASK	-0.987788054355119	0.00223990295300337	0.372399508143382	0.197658117978645	0.701622554558652	53
O14939	PLD2	PLD2_HUMAN	Phospholipase D2	0.546264404151264	0.115774977191844	1.72679036353674	0.874163312832092	3.41103877940492	53
O14949	UQCRQ	QCR8_HUMAN	Cytochrome b-c1 complex subunit 8	-0.189820521832916	0.195441959984318	0.827107568372947	0.620524956612561	1.10246481204292	53
O14974	PPP1R12A	MYPT1_HUMAN	Protein phosphatase 1 regulatory subunit 12A	-0.167641723785578	0.427495823223946	0.845656759118466	0.558931091603101	1.27946962512253	53
O14976	GAK	GAK_HUMAN	Cyclin-G-associated kinase	0.121255848226331	0.605096265507818	1.12891370599146	0.712943731143032	1.78758308672145	53
O14979	HNRNPDL	HNRDL_HUMAN	Heterogeneous nuclear ribonucleoprotein D-like	-0.226372769147461	0.287803222898303	0.797420792386308	0.525303927046678	1.21049907946625	53
O14980	XPO1	XPO1_HUMAN	Exportin-1	0.159959166341958	0.801081433872887	1.17346295322853	0.338103667299885	4.07276062278989	53
O15020	SPTBN2	SPTN2_HUMAN	Spectrin beta chain, non-erythrocytic 2	0.205728691288183	0.285849036853652	1.22841987776559	0.841914818857871	1.79236112999739	53
O15027	SEC16A	SC16A_HUMAN	Protein transport protein Sec16A	-0.243387249469344	0.534555565741037	0.783967863841959	0.363684309030054	1.68994261307582	53
O15031	PLXNB2	PLXB2_HUMAN	Plexin-B2	-0.599883932351501	0.226395228263652	0.548875339066952	0.207666390830529	1.45071206096954	53
O15061	SYNM	SYNEM_HUMAN	Synemin	-0.059530606944521	0.484515966248781	0.942206695081859	0.797368839598315	1.11335358515426	53
O15067	PFAS	PUR4_HUMAN	Phosphoribosylformylglycinamidine synthase	0.416198706554249	0.286726681000343	1.51618711525703	0.705032068722233	3.26059405019366	53
O15111	CHUK	IKKA_HUMAN	Inhibitor of nuclear factor kappa-B kinase subunit alpha	0.152928436724466	0.667916595499655	1.1652415874541	0.579414068654178	2.34338106474759	53
O15116	LSM1	LSM1_HUMAN	U6 snRNA-associated Sm-like protein LSm1	0.0128369395787702	0.933733916835264	1.01291968678217	0.748446496198717	1.37084787901589	53
O15117	FYB1	FYB1_HUMAN	FYN-binding protein 1	-0.117979694020678	0.593276461877042	0.888714098641505	0.576413748846727	1.37021844240256	53
O15118	NPC1	NPC1_HUMAN	NPC intracellular cholesterol transporter 1	0.54581902508492	0.0155745707133738	1.72602145849667	1.10907651055563	2.68615379267068	53
O15126	SCAMP1	SCAM1_HUMAN	Secretory carrier-associated membrane protein 1	-0.0400124871298717	0.858387790329631	0.960777441724724	0.619069698422023	1.49109752081231	53
O15127	SCAMP2	SCAM2_HUMAN	Secretory carrier-associated membrane protein 2	0.0159515684255592	0.910154261756646	1.01607947388573	0.770197738411591	1.34045771074465	53
O15143	ARPC1B	ARC1B_HUMAN	Actin-related protein 2/3 complex subunit 1B	0.14146962387178	0.680618474156546	1.15196551147726	0.587340084532524	2.259380169309	53
O15144	ARPC2	ARPC2_HUMAN	Actin-related protein 2/3 complex subunit 2	-0.261081626783661	0.502059325317916	0.770218046627191	0.359369908869343	1.65076659093872	53
O15145	ARPC3	ARPC3_HUMAN	Actin-related protein 2/3 complex subunit 3	0.0658310173485123	0.521744851860533	1.06804622063376	0.87322180717743	1.30633788578561	53
O15160	POLR1C	RPAC1_HUMAN	DNA-directed RNA polymerases I and III subunit RPAC1	0.287467645028744	0.304476675829017	1.33304746075317	0.770119339083037	2.30745475725403	53
O15173	PGRMC2	PGRC2_HUMAN	Membrane-associated progesterone receptor component 2	-0.156634314287328	0.284238061350542	0.855016669035619	0.641901165749493	1.13888795243918	53
O15195	VILL	VILL_HUMAN	Villin-like protein	-0.0947836735611063	0.540452784784186	0.909569677156327	0.67148072967842	1.23207854080708	53
O15212	PFDN6	PFD6_HUMAN	Prefoldin subunit 6	0.205575043314286	0.0877213290359292	1.22823114803962	0.970067462013286	1.55509983798845	53
O15228	GNPAT	GNPAT_HUMAN	Dihydroxyacetone phosphate acyltransferase	-0.0288205260444885	0.902239964515263	0.971590824067967	0.613427425413537	1.53887597832244	53
O15230	LAMA5	LAMA5_HUMAN	Laminin subunit alpha-5	-0.275747740198075	0.0905668524920512	0.759004372906417	0.551514239960572	1.04455623508878	53
O15231	ZNF185	ZN185_HUMAN	Zinc finger protein 185	0.0210840326181053	0.82583256841941	1.02130787120597	0.84644522546963	1.23229446679026	53
O15247	CLIC2	CLIC2_HUMAN	Chloride intracellular channel protein 2	-0.157636106705891	0.334380877384112	0.854160548717856	0.620211661107099	1.17635686127482	53
O15258	RER1	RER1_HUMAN	Protein RER1	-0.0257311948961713	0.876464412391502	0.974597031057697	0.704580470271727	1.34809211016048	53
O15260	SURF4	SURF4_HUMAN	Surfeit locus protein 4	0.0169128845405562	0.841906860933067	1.01705671710266	0.861325115089355	1.20094531981264	53
O15264	MAPK13	MK13_HUMAN	Mitogen-activated protein kinase 13	0.0587454398842825	0.74147884495128	1.06050524403878	0.748060913004326	1.50344892118063	53
O15269	SPTLC1	SPTC1_HUMAN	Serine palmitoyltransferase 1	0.520186899725108	0.00385283113906213	1.68234204958395	1.18222487968318	2.39402403082297	53
O15270	SPTLC2	SPTC2_HUMAN	Serine palmitoyltransferase 2	0.182390819233113	0.496921787167233	1.20008311780543	0.709053601102003	2.03115742928779	53
O15294	OGT	OGT1_HUMAN	UDP-N-acetylglucosamine--peptide N-acetylglucosaminyltransferase 110 kDa subunit	-0.201658405421394	0.471181018818183	0.817374090817376	0.472280775736117	1.41462544880892	53
O15305	PMM2	PMM2_HUMAN	Phosphomannomutase 2	0.0423178796109816	0.773475082798027	1.04322604633846	0.782046353635847	1.39163181146388	53
O15321	TM9SF1	TM9S1_HUMAN	Transmembrane 9 superfamily member 1	0.00804319885915799	0.9724366556423	1.00807563228094	0.638775415307503	1.5908822663587	53
O15327	INPP4B	INP4B_HUMAN	Inositol polyphosphate 4-phosphatase type II	0.244518902798594	0.213688705490717	1.27700680099855	0.868586546352888	1.87747136614527	53
O15355	PPM1G	PPM1G_HUMAN	Protein phosphatase 1G	0.507102719424572	0.0698250399912251	1.66047336179171	0.959739804612106	2.87283258646778	53
O15357	INPPL1	SHIP2_HUMAN	Phosphatidylinositol 3,4,5-trisphosphate 5-phosphatase 2	0.524111853257007	0.166652376626232	1.68895813938229	0.803620095000408	3.54966185431717	53
O15371	EIF3D	EIF3D_HUMAN	Eukaryotic translation initiation factor 3 subunit D	0.437199790306264	0.480477059696914	1.54836539455238	0.459630298553131	5.21600817568864	53
O15372	EIF3H	EIF3H_HUMAN	Eukaryotic translation initiation factor 3 subunit H	0.0778180352746403	0.690541802479402	1.08092595037995	0.736914059982837	1.58553211785917	53
O15382	BCAT2	BCAT2_HUMAN	Branched-chain-amino-acid aminotransferase, mitochondrial	-0.198558932366871	0.550618941867445	0.819911449994218	0.427152271005146	1.57380595039262	53
O15438	ABCC3	MRP3_HUMAN	ATP-binding cassette sub-family C member 3	-0.0712647583858217	0.713729561485125	0.93121531242404	0.636349055089585	1.36271430146294	53
O15439	ABCC4	MRP4_HUMAN	ATP-binding cassette sub-family C member 4	0.248094211565968	0.355509261269932	1.28158066622814	0.757159257650033	2.16922528180844	53
O15460	P4HA2	P4HA2_HUMAN	Prolyl 4-hydroxylase subunit alpha-2	0.152693184586821	0.351252483783403	1.16496749412157	0.845050141512657	1.60599850315457	53
O15484	CAPN5	CAN5_HUMAN	Calpain-5	-0.188037251474913	0.331205053711774	0.828583840687618	0.567042387895985	1.21075812973365	53
O15498	YKT6	YKT6_HUMAN	Synaptobrevin homolog YKT6	-0.316617530442545	0.670994467774547	0.728609372745278	0.169060226500681	3.14013312912561	53
O15511	ARPC5	ARPC5_HUMAN	Actin-related protein 2/3 complex subunit 5	0.0441992330852887	0.609216739538916	1.04519057068813	0.882262772101736	1.23820630723542	53
O15533	TAPBP	TPSN_HUMAN	Tapasin	0.139581575949136	0.193526211212187	1.14979259731488	0.931624616614111	1.41905118570701	53
O43143	DHX15	DHX15_HUMAN	ATP-dependent RNA helicase DHX15	1.2724188600057	0.0319727303473282	3.56947619167616	1.11586401829382	11.4182015676288	53
O43148	RNMT	MCES_HUMAN	mRNA cap guanine-N7 methyltransferase	0.253183907423742	0.0385035875578971	1.28812014991084	1.01348538871802	1.63717557162335	53
O43149	ZZEF1	ZZEF1_HUMAN	Zinc finger ZZ-type and EF-hand domain-containing protein 1	-0.795668759572243	0.0134199054826007	0.451279336609038	0.240167610136971	0.847962135835665	53
O43172	PRPF4	PRP4_HUMAN	U4/U6 small nuclear ribonucleoprotein Prp4	0.241089534389693	0.31607604418341	1.27263497480317	0.794348134815506	2.03890423871699	53
O43175	PHGDH	SERA_HUMAN	D-3-phosphoglycerate dehydrogenase	0.300710181585029	0.038461513624344	1.3508177929301	1.01609975960715	1.79579681270865	53
O43237	DYNC1LI2	DC1L2_HUMAN	Cytoplasmic dynein 1 light intermediate chain 2	-0.131046243101168	0.548597390226031	0.877177210058673	0.571654566839112	1.34598742401523	53
O43242	PSMD3	PSMD3_HUMAN	26S proteasome non-ATPase regulatory subunit 3	0.543793334560994	0.433081416878605	1.72252861209142	0.442291064777489	6.70848917322418	53
O43252	PAPSS1	PAPS1_HUMAN	Bifunctional 3'-phosphoadenosine 5'-phosphosulfate synthase 1	-0.115546018661316	0.600901531974086	0.89087957420835	0.577831505984032	1.37352568616012	53
O43290	SART1	SNUT1_HUMAN	U4/U6.U5 tri-snRNP-associated protein 1	-0.149749505497691	0.628932903646078	0.860923606047136	0.469010983783805	1.58032430172438	53
O43291	SPINT2	SPIT2_HUMAN	Kunitz-type protease inhibitor 2	-0.19947918600818	0.2625884213235	0.819157270568216	0.577833403665306	1.16126660326034	53
O43293	DAPK3	DAPK3_HUMAN	Death-associated protein kinase 3	0.006401908074179	0.962554699222706	1.00642244408751	0.770387020521143	1.31477570231893	53
O43294	TGFB1I1	TGFI1_HUMAN	Transforming growth factor beta-1-induced transcript 1 protein	-0.0196427009986087	0.844107751011564	0.980548959888689	0.806198830529785	1.19260438781208	53
O43310	CTIF	CTIF_HUMAN	CBP80/20-dependent translation initiation factor	0.160022601617938	0.573668357501563	1.1735373945359	0.672064291837967	2.04919385406976	53
O43314	PPIP5K2	VIP2_HUMAN	Inositol hexakisphosphate and diphosphoinositol-pentakisphosphate kinase 2	-0.0937426774260604	0.788198629345327	0.910517028683889	0.459484170053478	1.80428687984365	53
O43390	HNRNPR	HNRPR_HUMAN	Heterogeneous nuclear ribonucleoprotein R	0.525580797378709	0.341503886972752	1.69144094761977	0.572701983574452	4.99556935603478	53
O43395	PRPF3	PRPF3_HUMAN	U4/U6 small nuclear ribonucleoprotein Prp3	0.108362412798266	0.712400152046813	1.11445156371732	0.626390571842271	1.98279211677651	53
O43396	TXNL1	TXNL1_HUMAN	Thioredoxin-like protein 1	-0.0297462801938755	0.766217355493904	0.97069178603938	0.79785163661116	1.18097463268542	53
O43399	TPD52L2	TPD54_HUMAN	Tumor protein D54	0.0050884279330381	0.95035177857388	1.00510139596876	0.856343311961778	1.1797007135655	53
O43402	EMC8	EMC8_HUMAN	ER membrane protein complex subunit 8	0.189772503356416	0.288862160534862	1.20897452872235	0.851363847907702	1.71679760033441	53
O43414	ERI3	ERI3_HUMAN	ERI1 exoribonuclease 3	-0.284395502653522	0.222838802386146	0.752468982367734	0.476325288294427	1.18870356737295	53
O43432	EIF4G3	IF4G3_HUMAN	Eukaryotic translation initiation factor 4 gamma 3	-0.220210349130623	0.377975580428731	0.8023500065842	0.491761382630113	1.30910143782048	53
O43488	AKR7A2	ARK72_HUMAN	Aflatoxin B1 aldehyde reductase member 2	0.00784367212616175	0.910799694716433	1.00787451430829	0.87863876510782	1.1561190752465	53
O43491	EPB41L2	E41L2_HUMAN	Band 4.1-like protein 2	-0.318565876349664	0.382180895785525	0.727191171677754	0.35591946265034	1.4857490406069	53
O43493	TGOLN2	TGON2_HUMAN	Trans-Golgi network integral membrane protein 2	-0.0472323269911115	0.72573466531652	0.953865763082868	0.732624803670732	1.2419179495738	53
O43516	WIPF1	WIPF1_HUMAN	WAS/WASL-interacting protein family member 1	-0.0524816244857569	0.649821548677463	0.948871756902088	0.75650580911777	1.19015293761782	53
O43556	SGCE	SGCE_HUMAN	Epsilon-sarcoglycan	-0.058901808067535	0.684709250221786	0.942799339901287	0.709483276508725	1.2528422088993	53
O43592	XPOT	XPOT_HUMAN	Exportin-T	0.207167300609607	0.342567312586275	1.23018836582907	0.801999870508518	1.88698710694509	53
O43615	TIMM44	TIM44_HUMAN	Mitochondrial import inner membrane translocase subunit TIM44	0.129352088802136	0.734847671401105	1.13809076264477	0.53837067860512	2.40587133640574	53
O43633	CHMP2A	CHM2A_HUMAN	Charged multivesicular body protein 2a	-0.00663304244839115	0.956939542362652	0.993388907618946	0.780822057518208	1.26382382807795	53
O43639	NCK2	NCK2_HUMAN	Cytoplasmic protein NCK2	0.0195971282460872	0.942408071432703	1.01979041250466	0.599252728248427	1.7354488956207	53
O43676	NDUFB3	NDUB3_HUMAN	NADH dehydrogenase [ubiquinone] 1 beta subcomplex subunit 3	-0.397795086562064	0.0947490406680687	0.671799674339574	0.421296224853954	1.07125289954642	53
O43678	NDUFA2	NDUA2_HUMAN	NADH dehydrogenase [ubiquinone] 1 alpha subcomplex subunit 2	0.122599470732255	0.351152285316664	1.13043155933668	0.873607223521804	1.46275749093834	53
O43681	GET3	GET3_HUMAN	ATPase GET3	0.00401151728277344	0.994825698239388	1.0040195741881	0.29868147249831	3.37501786408447	53
O43684	BUB3	BUB3_HUMAN	Mitotic checkpoint protein BUB3	0.0297040218362601	0.81360498421156	1.03014958704378	0.804754355062776	1.31867341258897	53
O43707	ACTN4	ACTN4_HUMAN	Alpha-actinin-4	-0.17145360520826	0.765806402334337	0.842439351911659	0.27263363193361	2.60314201375624	53
O43708	GSTZ1	MAAI_HUMAN	Maleylacetoacetate isomerase	-0.186008061280206	0.246679416372016	0.830266901940813	0.606099209692791	1.13734371771875	53
O43709	BUD23	BUD23_HUMAN	Probable 18S rRNA (guanine-N(7))-methyltransferase	0.125834171708099	0.650018385271184	1.13409408780349	0.658546601368968	1.95304234706728	53
O43719	HTATSF1	HTSF1_HUMAN	HIV Tat-specific factor 1	-0.222732356482185	0.340460795757388	0.800329023507367	0.506269192443278	1.26518965686426	53
O43747	AP1G1	AP1G1_HUMAN	AP-1 complex subunit gamma-1	-0.118068577673276	0.640773792246781	0.888635109996755	0.541181763117455	1.45916291445238	53
O43760	SYNGR2	SNG2_HUMAN	Synaptogyrin-2	0.146581816698034	0.061456757051568	1.15786966001553	0.992988788422494	1.35012818393882	53
O43772	SLC25A20	MCAT_HUMAN	Mitochondrial carnitine/acylcarnitine carrier protein	0.112097171883793	0.437712948804791	1.11862155392764	0.842815344725493	1.48468367210263	53
O43776	NARS1	SYNC_HUMAN	Asparagine--tRNA ligase, cytoplasmic	0.199709920594861	0.487090311721752	1.22104850575779	0.69521389698826	2.14460536515788	53
O43795	MYO1B	MYO1B_HUMAN	Unconventional myosin-Ib	1.02191901699519	0.0202564348241383	2.77852168143514	1.17253848375578	6.58416149334093	53
O43809	NUDT21	CPSF5_HUMAN	Cleavage and polyadenylation specificity factor subunit 5	0.0495016898323763	0.699465334362563	1.05074736780025	0.817240486351113	1.35097324395747	53
O43815	STRN	STRN_HUMAN	Striatin	0.359184773402568	0.119892571073087	1.43216140246066	0.910759864715623	2.25206046309311	53
O43818	RRP9	U3IP2_HUMAN	U3 small nucleolar RNA-interacting protein 2	0.331128060169722	0.0282040473427673	1.39253810955694	1.03601391079764	1.87175323261385	53
O43823	AKAP8	AKAP8_HUMAN	A-kinase anchor protein 8	0.216248413895344	0.26092915704794	1.24141072437421	0.851491024898251	1.80988470991278	53
O43837	IDH3B	IDH3B_HUMAN	Isocitrate dehydrogenase [NAD] subunit beta, mitochondrial	-0.0591710325991927	0.82395764048113	0.942545549355408	0.559619801188776	1.58749227729704	53
O43847	NRDC	NRDC_HUMAN	Nardilysin	0.0886972526248687	0.72761284359114	1.09274977911545	0.663372491960915	1.80004762667672	53
O43852	CALU	CALU_HUMAN	Calumenin	0.300221153192217	0.461848668592249	1.35015736617272	0.606848109906715	3.00392286582333	53
O43866	CD5L	CD5L_HUMAN	CD5 antigen-like	-0.135849705019902	0.146958854955276	0.87297382621343	0.726561320053663	1.0488905481473	53
O60216	RAD21	RAD21_HUMAN	Double-strand-break repair protein rad21 homolog	0.104939605468306	0.514067538262152	1.11064353153416	0.810367731030537	1.52218432065404	53
O60218	AKR1B10	AK1BA_HUMAN	Aldo-keto reductase family 1 member B10	-0.155903079252114	0.0740669910348605	0.855642115826144	0.721103436945333	1.01528212578876	53
O60231	DHX16	DHX16_HUMAN	Pre-mRNA-splicing factor ATP-dependent RNA helicase DHX16	0.237922337765198	0.338580240495628	1.26861066585964	0.77929729680089	2.0651592506987	53
O60234	GMFG	GMFG_HUMAN	Glia maturation factor gamma	-0.15537654492492	0.608926976344943	0.856092759401163	0.472071495845982	1.55250808224653	53
O60240	PLIN1	PLIN1_HUMAN	Perilipin-1	-0.00292452057849514	0.990462311005399	0.997079751666041	0.617284463500143	1.61055087235674	53
O60256	PRPSAP2	KPRB_HUMAN	Phosphoribosyl pyrophosphate synthase-associated protein 2	0.0932303846359995	0.661005963492998	1.09771460271775	0.723642277454952	1.6651560951603	53
O60264	SMARCA5	SMCA5_HUMAN	SWI/SNF-related matrix-associated actin-dependent regulator of chromatin subfamily A member 5	0.132981849083529	0.371016460155079	1.14222926563474	0.853529412592368	1.52857965528083	53
O60271	SPAG9	JIP4_HUMAN	C-Jun-amino-terminal kinase-interacting protein 4	-0.141969215506718	0.53459992784233	0.867647966177775	0.554302613153655	1.35812636518051	53
O60313	OPA1	OPA1_HUMAN	Dynamin-like 120 kDa protein, mitochondrial	-0.706307407652826	0.15606274059132	0.493462995034398	0.185952169982559	1.30950731842041	53
O60331	PIP5K1C	PI51C_HUMAN	Phosphatidylinositol 4-phosphate 5-kinase type-1 gamma	-0.321358202600601	0.138379433132036	0.725163449028747	0.474069793831036	1.10925022992436	53
O60343	TBC1D4	TBCD4_HUMAN	TBC1 domain family member 4	-0.128881184472883	0.619443870828097	0.879078407505162	0.528609428069012	1.46190893598841	53
O60437	PPL	PEPL_HUMAN	Periplakin	-0.0216489986129905	0.846289010839387	0.978583658998156	0.786211193873504	1.21802638415791	53
O60443	GSDME	GSDME_HUMAN	Gasdermin-E	-0.173796117391818	0.53572485981852	0.840468237047541	0.48488901245206	1.45680112220658	53
O60462	NRP2	NRP2_HUMAN	Neuropilin-2	0.19312928017813	0.0999350696692351	1.21303960535883	0.963720072437358	1.52685943382667	53
O60488	ACSL4	ACSL4_HUMAN	Long-chain-fatty-acid--CoA ligase 4	0.227023452383404	0.134038924349531	1.25485929703654	0.932450576976046	1.68874564962545	53
O60493	SNX3	SNX3_HUMAN	Sorting nexin-3	-0.160353035698975	0.677559093847642	0.851843004884929	0.400028759473562	1.81396084103134	53
O60496	DOK2	DOK2_HUMAN	Docking protein 2	0.280677378781778	0.226417106401412	1.32402637602018	0.840212387703685	2.08643179992648	53
O60502	OGA	OGA_HUMAN	Protein O-GlcNAcase	0.278440125207906	0.417167953424401	1.32106750438577	0.674227626256737	2.58847202810921	53
O60504	SORBS3	VINEX_HUMAN	Vinexin	-0.215175010558401	0.288591829403865	0.806400299260444	0.541949396896736	1.1998932859247	53
O60506	SYNCRIP	HNRPQ_HUMAN	Heterogeneous nuclear ribonucleoprotein Q	0.19865593907689	0.64318652560542	1.21976222117934	0.526322735095359	2.82682046016271	53
O60547	GMDS	GMDS_HUMAN	GDP-mannose 4,6 dehydratase	-0.272189144158413	0.000629076245635623	0.761710174433794	0.651658660127498	0.890347087112206	53
O60568	PLOD3	PLOD3_HUMAN	Multifunctional procollagen lysine hydroxylase and glycosyltransferase LH3	0.284490245438018	0.143308502910812	1.32908434860108	0.908021933149729	1.94539926978291	53
O60610	DIAPH1	DIAP1_HUMAN	Protein diaphanous homolog 1	0.687410322533526	0.0512492092163685	1.98855913264106	0.99627724494584	3.96914357330838	53
O60645	EXOC3	EXOC3_HUMAN	Exocyst complex component 3	-0.100924380723059	0.841208026126711	0.904001390232748	0.336807178459585	2.4263690497345	53
O60662	KLHL41	KLH41_HUMAN	Kelch-like protein 41	-0.214647149481555	0.41785982774243	0.806826078957158	0.480013487276342	1.35614589785603	53
O60664	PLIN3	PLIN3_HUMAN	Perilipin-3	0.254749366504749	0.481878974515197	1.29013822849454	0.634317686168705	2.62401109872308	53
O60701	UGDH	UGDH_HUMAN	UDP-glucose 6-dehydrogenase	0.65613412087213	0.0271641820941456	1.9273271002435	1.076817809371	3.44959910488742	53
O60716	CTNND1	CTND1_HUMAN	Catenin delta-1	0.204823723352299	0.483662392178911	1.22730870003036	0.691892425908436	2.17705323655263	53
O60749	SNX2	SNX2_HUMAN	Sorting nexin-2	-0.588928272276496	0.346014119873813	0.554921691117457	0.163029647745311	1.88884713628117	53
O60762	DPM1	DPM1_HUMAN	Dolichol-phosphate mannosyltransferase subunit 1	-0.04339682933641	0.792978191970242	0.957531338138635	0.692471544364231	1.32404901108154	53
O60763	USO1	USO1_HUMAN	General vesicular transport factor p115	-0.796515885373527	0.115742032146662	0.450897208117714	0.16712036763753	1.21653808666403	53
O60784	TOM1	TOM1_HUMAN	Target of Myb1 membrane trafficking protein	0.047963549427532	0.674912054429959	1.04913241315045	0.838472214485554	1.31271949303437	53
O60825	PFKFB2	F262_HUMAN	6-phosphofructo-2-kinase/fructose-2,6-bisphosphatase 2	-0.102009623442624	0.513684601623961	0.903020861457614	0.664887809235528	1.22644251391108	53
O60826	CCDC22	CCD22_HUMAN	Coiled-coil domain-containing protein 22	-0.338475969976274	0.526596516321196	0.712855909127482	0.250034893164898	2.03237052535238	53
O60828	PQBP1	PQBP1_HUMAN	Polyglutamine-binding protein 1	0.129092142187756	0.378653563414299	1.13779495825251	0.85359202144523	1.51662308749437	53
O60831	PRAF2	PRAF2_HUMAN	PRA1 family protein 2	0.158911226766225	0.150442143485731	1.17223387906939	0.943946533602732	1.45573103806363	53
O60832	DKC1	DKC1_HUMAN	H/ACA ribonucleoprotein complex subunit DKC1	-0.0204100258377919	0.949654300023972	0.979796848909352	0.519982600953021	1.84621920689887	53
O60841	EIF5B	IF2P_HUMAN	Eukaryotic translation initiation factor 5B	1.65107753327333	0.00540702934614612	5.21259354513797	1.62865265311957	16.683196023885	53
O60869	EDF1	EDF1_HUMAN	Endothelial differentiation-related factor 1	-0.186194852693246	0.109885043599322	0.830111829696532	0.660694720661272	1.04297132738163	53
O60879	DIAPH2	DIAP2_HUMAN	Protein diaphanous homolog 2	-0.674632245068634	0.00789167740873965	0.509343699826382	0.3096403773522	0.837846171004171	53
O60884	DNAJA2	DNJA2_HUMAN	DnaJ homolog subfamily A member 2	0.176633938538067	0.308175257948477	1.1931942307483	0.849516699275641	1.67590875318282	53
O60925	PFDN1	PFD1_HUMAN	Prefoldin subunit 1	0.176995211929827	0.289686933975105	1.19362537795139	0.860156288340241	1.65637519855697	53
O75027	ABCB7	ABCB7_HUMAN	Iron-sulfur clusters transporter ABCB7, mitochondrial	-0.0399463552931493	0.902484322266255	0.960840981802615	0.507147717297022	1.82040727153803	53
O75083	WDR1	WDR1_HUMAN	WD repeat-containing protein 1	0.00220603010485323	0.99511190132091	1.00220846517955	0.494823695125611	2.02985794247905	53
O75110	ATP9A	ATP9A_HUMAN	Probable phospholipid-transporting ATPase IIA	0.0325850331299363	0.875196569899287	1.03312173898409	0.687947413601819	1.55148563168998	53
O75112	LDB3	LDB3_HUMAN	LIM domain-binding protein 3	-0.0494840396871513	0.575444369347238	0.951720347769741	0.800387657445354	1.13166615193688	53
O75116	ROCK2	ROCK2_HUMAN	Rho-associated protein kinase 2	-0.118261779760845	0.70050671935273	0.88846344042241	0.486324300937614	1.62312942915942	53
O75122	CLASP2	CLAP2_HUMAN	CLIP-associating protein 2	0.00560880076665226	0.988140950787952	1.0056245595385	0.479993187734876	2.10686480680968	53
O75131	CPNE3	CPNE3_HUMAN	Copine-3	-0.105064286794889	0.8521825812377	0.900266645468735	0.29814166713636	2.71843932694199	53
O75146	HIP1R	HIP1R_HUMAN	Huntingtin-interacting protein 1-related protein	-0.00963768489100933	0.938033472243323	0.990408608753467	0.776766576333923	1.26281078792362	53
O75152	ZC3H11A	ZC11A_HUMAN	Zinc finger CCCH domain-containing protein 11A	0.422966940439782	0.102299756975284	1.52648383024817	0.919029121592149	2.53545054151526	53
O75153	CLUH	CLU_HUMAN	Clustered mitochondria protein homolog	0.0015998676089582	0.992350412144393	1.00160114807991	0.722194930753781	1.38910537462222	53
O75157	TSC22D2	T22D2_HUMAN	TSC22 domain family protein 2	-0.0796329856716344	0.775810477834107	0.923455205491778	0.53382253378834	1.59747755587999	53
O75165	DNAJC13	DJC13_HUMAN	DnaJ homolog subfamily C member 13	1.02232620515692	0.0815406855039365	2.77965329294471	0.879819933559966	8.78187926217494	53
O75175	CNOT3	CNOT3_HUMAN	CCR4-NOT transcription complex subunit 3	0.0116759789909417	0.934572918930783	1.0117444093046	0.765605855055911	1.3370153101616	53
O75223	GGCT	GGCT_HUMAN	Gamma-glutamylcyclotransferase	-0.0101802554334729	0.96492613307748	0.98987138797062	0.628803073471881	1.55827063521295	53
O75251	NDUFS7	NDUS7_HUMAN	NADH dehydrogenase [ubiquinone] iron-sulfur protein 7, mitochondrial	-0.0373895728506217	0.801503722366041	0.963300786407555	0.71972625588165	1.28930742419102	53
O75298	RTN2	RTN2_HUMAN	Reticulon-2	-0.112845825223873	0.527909923726994	0.893288372034666	0.629236575228953	1.2681464285861	53
O75306	NDUFS2	NDUS2_HUMAN	NADH dehydrogenase [ubiquinone] iron-sulfur protein 2, mitochondrial	-0.48913346960187	0.239287908567003	0.613157483647024	0.271495818118636	1.38478044471412	53
O75312	ZPR1	ZPR1_HUMAN	Zinc finger protein ZPR1	0.164137082353424	0.27260194825911	1.17837583855463	0.878889893674017	1.57991305496152	53
O75323	NIPSNAP2	NIPS2_HUMAN	Protein NipSnap homolog 2	-0.200381508444432	0.177489616611387	0.818418459956986	0.611635567615101	1.0951108978343	53
O75339	CILP	CILP1_HUMAN	Cartilage intermediate layer protein 1	0.00443645631966994	0.958465132952429	1.00444631196133	0.849995158339069	1.18696251821501	53
O75340	PDCD6	PDCD6_HUMAN	Programmed cell death protein 6	0.155865266364586	0.138861374498766	1.16866873349482	0.950715043835215	1.43658882596279	53
O75347	TBCA	TBCA_HUMAN	Tubulin-specific chaperone A	0.161885249603736	0.651926183192878	1.17572531863372	0.58187392213421	2.3756521340675	53
O75351	VPS4B	VPS4B_HUMAN	Vacuolar protein sorting-associated protein 4B	-0.267247937282897	0.662780094211178	0.765483256096573	0.230293518045507	2.54442513335709	53
O75363	BCAS1	BCAS1_HUMAN	Breast carcinoma-amplified sequence 1	-0.140813515549735	0.307952451375363	0.868651286551947	0.662644460716656	1.13870273179722	53
O75367	MACROH2A1	H2AY_HUMAN	Core histone macro-H2A.1	0.204959382569957	0.555134201277608	1.22747520706228	0.621379688699461	2.42475802050447	53
O75368	SH3BGRL	SH3L1_HUMAN	Adapter SH3BGRL	-0.181523481650705	0.427051475007136	0.833998661408294	0.53287470504362	1.30528576539186	53
O75369	FLNB	FLNB_HUMAN	Filamin-B	0.749645936133818	0.00219693361167433	2.11625059608128	1.30975396995028	3.41935713742053	53
O75390	CS	CISY_HUMAN	Citrate synthase, mitochondrial	0.22819859466054	0.60960257717546	1.2563348020427	0.523256637544659	3.0164493320717	53
O75396	SEC22B	SC22B_HUMAN	Vesicle-trafficking protein SEC22b	-0.4639041467123	0.325629028229093	0.628823826409566	0.249348151758578	1.58581245488123	53
O75400	PRPF40A	PR40A_HUMAN	Pre-mRNA-processing factor 40 homolog A	0.0218002454024437	0.914811528156512	1.02203960696804	0.685484003647885	1.52383564408887	53
O75410	TACC1	TACC1_HUMAN	Transforming acidic coiled-coil-containing protein 1	-0.253445678227979	0.44220511923998	0.77612190409718	0.406631216484713	1.48135505981764	53
O75436	VPS26A	VP26A_HUMAN	Vacuolar protein sorting-associated protein 26A	0.113881730857081	0.714734474784263	1.12061958232892	0.608479886204015	2.06381225866518	53
O75439	PMPCB	MPPB_HUMAN	Mitochondrial-processing peptidase subunit beta	0.371843524373739	0.36631293022601	1.45040601034711	0.647338900806584	3.2497314655891	53
O75475	PSIP1	PSIP1_HUMAN	PC4 and SFRS1-interacting protein	-0.155851883678979	0.57953537664943	0.855685922035994	0.493038567555263	1.48507326881385	53
O75489	NDUFS3	NDUS3_HUMAN	NADH dehydrogenase [ubiquinone] iron-sulfur protein 3, mitochondrial	-1.10281671052957	0.0359874839825777	0.331934801448701	0.118418292875108	0.930436588281108	53
O75533	SF3B1	SF3B1_HUMAN	Splicing factor 3B subunit 1	0.776507005882726	0.207711121867688	2.1738656883065	0.649546040503652	7.27537654933905	53
O75534	CSDE1	CSDE1_HUMAN	Cold shock domain-containing protein E1	0.154426212857793	0.802249833728658	1.16698816615879	0.348490934616323	3.9078817974247	53
O75569	PRKRA	PRKRA_HUMAN	Interferon-inducible double-stranded RNA-dependent protein kinase activator A	-0.0676918539828531	0.910243449907896	0.93454840658155	0.288058639433458	3.03195462549516	53
O75594	PGLYRP1	PGRP1_HUMAN	Peptidoglycan recognition protein 1	-0.0729224258811819	0.459036229620118	0.929672945788157	0.766476413616711	1.12761693742429	53
O75636	FCN3	FCN3_HUMAN	Ficolin-3	-0.119760979348841	0.390372300046553	0.887132454354755	0.675004677619955	1.16592375973518	53
O75643	SNRNP200	U520_HUMAN	U5 small nuclear ribonucleoprotein 200 kDa helicase	1.00989867046645	0.122411317557601	2.74532281864174	0.762260628788404	9.88742838592439	53
O75676	RPS6KA4	KS6A4_HUMAN	Ribosomal protein S6 kinase alpha-4	0.248217030471906	0.335886007989203	1.28173807822982	0.773116639667592	2.12497366748004	53
O75683	SURF6	SURF6_HUMAN	Surfeit locus protein 6	0.00355595837914362	0.977787515175552	1.0035622882999	0.781326825320153	1.28900894460528	53
O75688	PPM1B	PPM1B_HUMAN	Protein phosphatase 1B	-0.0196052321672799	0.910196339112614	0.980585700600588	0.697477677829154	1.37860801397271	53
O75691	UTP20	UTP20_HUMAN	Small subunit processome component 20 homolog	0.322143736923523	0.167605161079571	1.38008313060486	0.87336188780372	2.18080210961548	53
O75694	NUP155	NU155_HUMAN	Nuclear pore complex protein Nup155	0.402377465302049	0.208721597302317	1.49537567859104	0.798531238793827	2.800326789343	53
O75718	CRTAP	CRTAP_HUMAN	Cartilage-associated protein	-0.00258735595186484	0.988629406711679	0.997415988368608	0.698779114555828	1.42368115063898	53
O75746	SLC25A12	S2512_HUMAN	Electrogenic aspartate/glutamate antiporter SLC25A12, mitochondrial	-0.262489588720996	0.218664500102941	0.769134371999424	0.506248113164058	1.16853311016537	53
O75792	RNASEH2A	RNH2A_HUMAN	Ribonuclease H2 subunit A	0.0455947889374844	0.811872124070549	1.04665021077345	0.719019670585699	1.52356981112874	53
O75821	EIF3G	EIF3G_HUMAN	Eukaryotic translation initiation factor 3 subunit G	0.164024893666706	0.669111012810474	1.17824364553226	0.555318529985703	2.49993114451429	53
O75822	EIF3J	EIF3J_HUMAN	Eukaryotic translation initiation factor 3 subunit J	0.204223786215456	0.478494196807596	1.22657261278796	0.697291628405929	2.15760567480331	53
O75828	CBR3	CBR3_HUMAN	Carbonyl reductase [NADPH] 3	-0.115179563617759	0.250797222833314	0.891206101346624	0.732162423809554	1.08479797548862	53
O75832	PSMD10	PSD10_HUMAN	26S proteasome non-ATPase regulatory subunit 10	-0.0446463787993068	0.843391745152727	0.956335602590296	0.614108589370561	1.48927697904234	53
O75843	AP1G2	AP1G2_HUMAN	AP-1 complex subunit gamma-like 2	-0.0597379359442339	0.747171524303869	0.942011368559371	0.655121333690152	1.35453598113903	53
O75844	ZMPSTE24	FACE1_HUMAN	CAAX prenyl protease 1 homolog	0.580924253669918	0.404676947312087	1.78768994641645	0.455917601635079	7.00967747912577	53
O75874	IDH1	IDHC_HUMAN	Isocitrate dehydrogenase [NADP] cytoplasmic	0.0764374701279594	0.748570420258994	1.07943469131371	0.67640269988814	1.72261177107102	53
O75880	SCO1	SCO1_HUMAN	Protein SCO1 homolog, mitochondrial	0.118855143438026	0.238753657421087	1.12620676803146	0.924151994203792	1.3724384000844	53
O75884	RBBP9	RBBP9_HUMAN	Serine hydrolase RBBP9	0.00051909960531702	0.996544624844958	1.00051923436083	0.791035082017451	1.26547957364033	53
O75888	TNFSF13	TNF13_HUMAN	Tumor necrosis factor ligand superfamily member 13	-0.293153809419201	0.0807672935370003	0.745907404289046	0.536770385085018	1.03652859999923	53
O75900	MMP23B	MMP23_HUMAN	Matrix metalloproteinase-23	-0.212525591394048	0.144131321316466	0.808539624400555	0.607917682384374	1.07536981267218	53
O75911	DHRS3	DHRS3_HUMAN	Short-chain dehydrogenase/reductase 3	-0.154833599420862	0.248540362998513	0.856557697322492	0.658476319585648	1.11422547329278	53
O75915	ARL6IP5	PRAF3_HUMAN	PRA1 family protein 3	0.122601397854841	0.24229220535934	1.13043373781897	0.920438190476848	1.38833921584386	53
O75923	DYSF	DYSF_HUMAN	Dysferlin	0.0789946980579698	0.810549102480588	1.08219858430094	0.567294626461233	2.06445420286914	53
O75935	DCTN3	DCTN3_HUMAN	Dynactin subunit 3	0.0144464605046946	0.919623224775335	1.01455131493192	0.766324018039867	1.34318427505757	53
O75937	DNAJC8	DNJC8_HUMAN	DnaJ homolog subfamily C member 8	-0.0564351644205317	0.656086965749665	0.945127760414714	0.737256694881194	1.21160850719772	53
O75947	ATP5PD	ATP5H_HUMAN	ATP synthase subunit d, mitochondrial	-0.0653999634119308	0.367400102429525	0.936692745619234	0.81252387731797	1.07983694287466	53
O75955	FLOT1	FLOT1_HUMAN	Flotillin-1	-0.467887510250221	0.4056240068288	0.626323974722167	0.207918903157316	1.8867054190593	53
O75962	TRIO	TRIO_HUMAN	Triple functional domain protein	0.359345524019087	0.240285375642801	1.43239164179412	0.786287270758554	2.60940993423725	53
O75976	CPD	CBPD_HUMAN	Carboxypeptidase D	-0.345932386944153	0.0713147502970456	0.707560325805047	0.485836529361899	1.03047338846852	53
O75995	SASH3	SASH3_HUMAN	SAM and SH3 domain-containing protein 3	-0.065041963334372	0.711913839189026	0.937028141727148	0.663486016825023	1.32334625918754	53
O76003	GLRX3	GLRX3_HUMAN	Glutaredoxin-3	0.940122542103058	0.0053249472232999	2.56029514305791	1.32168256779786	4.95967139105709	53
O76021	RSL1D1	RL1D1_HUMAN	Ribosomal L1 domain-containing protein 1	0.0777914303899461	0.563116999093932	1.08089719285222	0.83036051759295	1.40702588425398	53
O76024	WFS1	WFS1_HUMAN	Wolframin	-0.344838001848457	0.119884414431738	0.708335093149504	0.458677115936591	1.093881919883	53
O76074	PDE5A	PDE5A_HUMAN	cGMP-specific 3',5'-cyclic phosphodiesterase	-0.206165992873816	0.168467353417417	0.813697997003191	0.606783595553687	1.09117061696903	53
O76076	CCN5	CCN5_HUMAN	CCN family member 5	-0.293578225037299	0.0990002027502336	0.745590896707143	0.526046148166396	1.05676239088575	53
O76094	SRP72	SRP72_HUMAN	Signal recognition particle subunit SRP72	-0.248966220317888	0.309872591323292	0.779606307793164	0.48215576888498	1.26055941746054	53
O94760	DDAH1	DDAH1_HUMAN	N(G),N(G)-dimethylarginine dimethylaminohydrolase 1	-0.643648098727461	0.00960261875370631	0.525372313727398	0.32278846108532	0.855098931056036	53
O94763	URI1	RMP_HUMAN	Unconventional prefoldin RPB5 interactor 1	0.235417008789942	0.178339683425512	1.26543635680471	0.898155210147573	1.78290918432693	53
O94776	MTA2	MTA2_HUMAN	Metastasis-associated protein MTA2	0.424579154940978	0.306305306142569	1.52894683452725	0.677824370671866	3.44879665582658	53
O94804	STK10	STK10_HUMAN	Serine/threonine-protein kinase 10	0.0814405349532638	0.823025255037349	1.08484870508695	0.531395785293319	2.21472722498017	53
O94811	TPPP	TPPP_HUMAN	Tubulin polymerization-promoting protein	-0.0424885537233895	0.589659892764683	0.958401435586099	0.821276607525381	1.11842137389151	53
O94826	TOMM70	TOM70_HUMAN	Mitochondrial import receptor subunit TOM70	0.537930756466868	0.0523140765143439	1.71245969732213	0.994630059867826	2.94835068160145	53
O94832	MYO1D	MYO1D_HUMAN	Unconventional myosin-Id	-0.884154532205551	0.0045586467917802	0.413063257369754	0.224237298533597	0.760895960238066	53
O94855	SEC24D	SC24D_HUMAN	Protein transport protein Sec24D	-0.690387725429826	0.0626804867055845	0.501381632965432	0.24236448566911	1.03721277967386	53
O94874	UFL1	UFL1_HUMAN	E3 UFM1-protein ligase 1	-1.14732005660408	0.0678353483126521	0.317486476072422	0.0926666942556539	1.08774423538622	53
O94875	SORBS2	SRBS2_HUMAN	Sorbin and SH3 domain-containing protein 2	-0.1753558197653	0.233680394934347	0.839158378503659	0.628797564330149	1.11989426193636	53
O94901	SUN1	SUN1_HUMAN	SUN domain-containing protein 1	-0.131673112677421	0.672427866143555	0.876627506666873	0.476141262956982	1.61396594924899	53
O94903	PLPBP	PLPHP_HUMAN	Pyridoxal phosphate homeostasis protein	-0.028672409740991	0.745021857914495	0.97173474316746	0.817524780933463	1.15503338015093	53
O94905	ERLIN2	ERLN2_HUMAN	Erlin-2	-0.146795548516514	0.320530288923831	0.863470497194938	0.64633962452811	1.15354416042559	53
O94906	PRPF6	PRP6_HUMAN	Pre-mRNA-processing factor 6	-0.223922591268738	0.572043836401231	0.79937701073465	0.367643616743207	1.73810607933769	53
O94919	ENDOD1	ENDD1_HUMAN	Endonuclease domain-containing 1 protein	0.0234329928287297	0.942110460414169	1.023709702557	0.543878858522235	1.92686576925751	53
O94925	GLS	GLSK_HUMAN	Glutaminase kidney isoform, mitochondrial	-0.153791982071415	0.426388888146046	0.857450367510494	0.58698205728637	1.25254447494157	53
O94973	AP2A2	AP2A2_HUMAN	AP-2 complex subunit alpha-2	0.093597634718341	0.676430145924438	1.09811781253088	0.707535266448782	1.70431466441241	53
O94979	SEC31A	SC31A_HUMAN	Protein transport protein Sec31A	-0.591945020864031	0.253680735152075	0.5532501544602	0.200215834961264	1.52877884743459	53
O95049	TJP3	ZO3_HUMAN	Tight junction protein ZO-3	-0.118175802613293	0.464032602491042	0.888539831258609	0.647587908239221	1.21914418365179	53
O95071	UBR5	UBR5_HUMAN	E3 ubiquitin-protein ligase UBR5	0.117038441951152	0.702333080402485	1.12416264386536	0.616812531734382	2.04882615842596	53
O95104	SCAF4	SCAF4_HUMAN	SR-related and CTD-associated factor 4	-0.0147011578886283	0.917743097129312	0.985406376527916	0.745503246127855	1.30251039407995	53
O95140	MFN2	MFN2_HUMAN	Mitofusin-2	-0.089320461590675	0.619102810532845	0.914552447677027	0.643085855836921	1.30061355254584	53
O95154	AKR7A3	ARK73_HUMAN	Aflatoxin B1 aldehyde reductase member 3	-0.109550810992097	0.267807389559186	0.89623662453311	0.738366139818058	1.08786148746262	53
O95159	ZFPL1	ZFPL1_HUMAN	Zinc finger protein-like 1	0.191379235642284	0.260632662466146	1.21091858850401	0.867560256766618	1.69016943382067	53
O95163	ELP1	ELP1_HUMAN	Elongator complex protein 1	-0.328295261012435	0.21142777882432	0.72015035598798	0.430332403536092	1.20515334417785	53
O95168	NDUFB4	NDUB4_HUMAN	NADH dehydrogenase [ubiquinone] 1 beta subcomplex subunit 4	0.0752960708122724	0.599052643310279	1.07820332816793	0.814324804636463	1.42759057596358	53
O95171	SCEL	SCEL_HUMAN	Sciellin	-0.0547868036539675	0.70531026075007	0.946686956640274	0.712667989115092	1.25755079161847	53
O95182	NDUFA7	NDUA7_HUMAN	NADH dehydrogenase [ubiquinone] 1 alpha subcomplex subunit 7	-0.104001408424715	0.453937533938205	0.901224028114116	0.686466359803153	1.18316759044556	53
O95197	RTN3	RTN3_HUMAN	Reticulon-3	0.050765674639619	0.832959623211577	1.05207633623041	0.656389856587732	1.68629147167216	53
O95202	LETM1	LETM1_HUMAN	Mitochondrial proton/calcium exchanger protein	-0.0294470064244509	0.841160073950649	0.970982332103377	0.728016005902788	1.29503566077201	53
O95219	SNX4	SNX4_HUMAN	Sorting nexin-4	0.100081719626794	0.586851259340276	1.10526123592094	0.770361582058328	1.58575197424238	53
O95232	LUC7L3	LC7L3_HUMAN	Luc7-like protein 3	0.210553096260407	0.0500767742531629	1.23436059141365	0.999929465424181	1.52375354694514	53
O95249	GOSR1	GOSR1_HUMAN	Golgi SNAP receptor complex member 1	0.0285104905319705	0.871899467951616	1.0289208047045	0.72757561118252	1.45507629184149	53
O95274	LYPD3	LYPD3_HUMAN	Ly6/PLAUR domain-containing protein 3	0.0904489893797504	0.360235261529311	1.0946656666428	0.901844016590441	1.32871416750853	53
O95292	VAPB	VAPB_HUMAN	Vesicle-associated membrane protein-associated protein B/C	0.162052375804743	0.392293778105511	1.17592182956026	0.811210773346604	1.70460279211001	53
O95294	RASAL1	RASL1_HUMAN	RasGAP-activating-like protein 1	-0.388688523948256	0.165433744663834	0.677945400887925	0.391436386819036	1.174162602307	53
O95299	NDUFA10	NDUAA_HUMAN	NADH dehydrogenase [ubiquinone] 1 alpha subcomplex subunit 10, mitochondrial	0.106437871579658	0.535267178322108	1.1123088183091	0.794498087272445	1.55724844037784	53
O95302	FKBP9	FKBP9_HUMAN	Peptidyl-prolyl cis-trans isomerase FKBP9	0.340832760875379	0.207433487994892	1.40611806324326	0.827731299413485	2.3886592293658	53
O95336	PGLS	6PGL_HUMAN	6-phosphogluconolactonase	-0.021857967931451	0.894445148514501	0.978379186402873	0.708402879812755	1.35124497607825	53
O95340	PAPSS2	PAPS2_HUMAN	Bifunctional 3'-phosphoadenosine 5'-phosphosulfate synthase 2	-0.32749923207562	0.119456995884486	0.72072384473674	0.477236632363122	1.08843878517874	53
O95352	ATG7	ATG7_HUMAN	Ubiquitin-like modifier-activating enzyme ATG7	0.0354385183079432	0.936605896252937	1.03607394659051	0.432640230632185	2.48115904809659	53
O95359	TACC2	TACC2_HUMAN	Transforming acidic coiled-coil-containing protein 2	-0.0461561330289666	0.874312695266804	0.95489286023654	0.538992610578215	1.69171219908293	53
O95372	LYPLA2	LYPA2_HUMAN	Acyl-protein thioesterase 2	0.216988183544482	0.160717475702252	1.24232942212068	0.917398761845498	1.68234627869121	53
O95373	IPO7	IPO7_HUMAN	Importin-7	0.928218226419407	0.0205882094705511	2.52999727691181	1.15316231036391	5.55072444152394	53
O95394	PGM3	AGM1_HUMAN	Phosphoacetylglucosamine mutase	-0.258518112299829	0.144884699602121	0.772195044694347	0.545486245699682	1.0931259802631	53
O95425	SVIL	SVIL_HUMAN	Supervillin	-0.0866790604265793	0.686623537783626	0.916971340804124	0.601832717953722	1.39712650172131	53
O95428	PAPLN	PPN_HUMAN	Papilin	-0.264619330417294	0.295113141655402	0.767498057539387	0.46766849774188	1.25955301922399	53
O95433	AHSA1	AHSA1_HUMAN	Activator of 90 kDa heat shock protein ATPase homolog 1	1.468962094588	0.00516392237611086	4.34472338816315	1.55187998722425	12.1637120621778	53
O95445	APOM	APOM_HUMAN	Apolipoprotein M	-0.105103266624792	0.373900848962481	0.900231553911964	0.714070793416437	1.1349250776402	53
O95453	PARN	PARN_HUMAN	Poly(A)-specific ribonuclease PARN	0.120819780003169	0.621256692384661	1.12842152991656	0.698745039303759	1.82231726531897	53
O95456	PSMG1	PSMG1_HUMAN	Proteasome assembly chaperone 1	0.398753531834916	0.130732172138851	1.48996634407766	0.888335166157895	2.49905642718816	53
O95466	FMNL1	FMNL1_HUMAN	Formin-like protein 1	0.0740646379693712	0.734349066729543	1.07687641035107	0.702077722183784	1.65175844002501	53
O95470	SGPL1	SGPL1_HUMAN	Sphingosine-1-phosphate lyase 1	0.419523772991078	0.0383770707467677	1.52123692897639	1.02270916485035	2.2627760399704	53
O95479	H6PD	G6PE_HUMAN	GDH/6PGL endoplasmic bifunctional protein	-0.837876466433939	0.0458290230831042	0.432628249282364	0.190095561572124	0.98459532947123	53
O95487	SEC24B	SC24B_HUMAN	Protein transport protein Sec24B	0.258372236911537	0.266274572780582	1.29482070899169	0.821064465941219	2.04193548494617	53
O95563	MPC2	MPC2_HUMAN	Mitochondrial pyruvate carrier 2	-0.408377441930898	0.0937603513819717	0.664727935271661	0.412310596524241	1.07167565339192	53
O95571	ETHE1	ETHE1_HUMAN	Persulfide dioxygenase ETHE1, mitochondrial	-0.00827884415391164	0.960152548904262	0.991755331100786	0.716734779763895	1.37230488115958	53
O95573	ACSL3	ACSL3_HUMAN	Fatty acid CoA ligase Acsl3	0.298398442127359	0.0883104981292102	1.34769866083751	0.956239003993251	1.89941183411092	53
O95602	POLR1A	RPA1_HUMAN	DNA-directed RNA polymerase I subunit RPA1	0.0327235108267764	0.84039953372103	1.03326481320912	0.751443270295802	1.42078080464519	53
O95630	STAMBP	STABP_HUMAN	STAM-binding protein	0.0465439205383205	0.718223256079624	1.04764409115054	0.813612351249385	1.34899395275555	53
O95671	ASMTL	ASML_HUMAN	Probable bifunctional dTTP/UTP pyrophosphatase/methyltransferase protein	-0.107747645737239	0.343134948873905	0.897854145164833	0.718553236182597	1.12189608980457	53
O95674	CDS2	CDS2_HUMAN	Phosphatidate cytidylyltransferase 2	0.123377329253922	0.513385347700957	1.13131121723862	0.781444827941209	1.63781885104013	53
O95721	SNAP29	SNP29_HUMAN	Synaptosomal-associated protein 29	0.129444861864918	0.520516621359834	1.13819635170838	0.766899132898315	1.68925857321845	53
O95747	OXSR1	OXSR1_HUMAN	Serine/threonine-protein kinase OSR1	-0.0656764732460816	0.646585373223994	0.936433776668873	0.707216116753582	1.23994377010482	53
O95749	GGPS1	GGPPS_HUMAN	Geranylgeranyl pyrophosphate synthase	0.118375963658927	0.591000446813609	1.12566724179649	0.730982071998273	1.7334580255707	53
O95757	HSPA4L	HS74L_HUMAN	Heat shock 70 kDa protein 4L	0.0765718268672576	0.667614105415484	1.07957973038239	0.761157996551149	1.53120955114895	53
O95777	LSM8	LSM8_HUMAN	U6 snRNA-associated Sm-like protein LSm8	0.499728115749606	0.059274540143653	1.64827307028541	0.980633672551238	2.77045770533252	53
O95782	AP2A1	AP2A1_HUMAN	AP-2 complex subunit alpha-1	-0.768620476184839	0.235858620471579	0.463652246645193	0.130097519432569	1.65240203469489	53
O95786	RIGI	RIGI_HUMAN	Antiviral innate immune response receptor RIG-I	0.0188377501779265	0.929254049644077	1.01901629999051	0.672320227034092	1.5444934986222	53
O95793	STAU1	STAU1_HUMAN	Double-stranded RNA-binding protein Staufen homolog 1	-0.0987918869436171	0.591752359468556	0.905931224522504	0.631385804295707	1.2998571997993	53
O95810	CAVIN2	CAVN2_HUMAN	Caveolae-associated protein 2	-0.117768691561257	0.273863867593682	0.888901639287114	0.719845969496642	1.09765999645707	53
O95816	BAG2	BAG2_HUMAN	BAG family molecular chaperone regulator 2	0.0877271002388499	0.519557123938349	1.09169015938933	0.835895385859186	1.42576143410878	53
O95817	BAG3	BAG3_HUMAN	BAG family molecular chaperone regulator 3	-0.117123290877825	0.603219382654264	0.889475522184901	0.571912231441893	1.38337084096178	53
O95819	MAP4K4	M4K4_HUMAN	Mitogen-activated protein kinase kinase kinase kinase 4	0.302770611181009	0.157633257100779	1.35360392722052	0.889426851289739	2.06002729637622	53
O95831	AIFM1	AIFM1_HUMAN	Apoptosis-inducing factor 1, mitochondrial	-1.17145549411865	0.00493854476168455	0.30991553259887	0.136935398486646	0.701408389704346	53
O95834	EML2	EMAL2_HUMAN	Echinoderm microtubule-associated protein-like 2	-0.273109922730105	0.072860938553241	0.761009130829831	0.564657924095597	1.02563848392629	53
O95861	BPNT1	BPNT1_HUMAN	3'(2'),5'-bisphosphate nucleotidase 1	0.0581649213272361	0.743878919575449	1.05988977972628	0.747694980564986	1.50243932936312	53
O95865	DDAH2	DDAH2_HUMAN	N(G),N(G)-dimethylarginine dimethylaminohydrolase 2	-0.426577765766677	0.153337228388867	0.652739102845004	0.363443826470051	1.1723086357556	53
O95870	ABHD16A	ABHGA_HUMAN	Phosphatidylserine lipase ABHD16A	0.145338782178186	0.283145055197296	1.15643128222047	0.886857880004853	1.50794545625594	53
O95967	EFEMP2	FBLN4_HUMAN	EGF-containing fibulin-like extracellular matrix protein 2	-0.177793297610538	0.0822990913752454	0.837115439368327	0.684990181384783	1.02302526061346	53
O95994	AGR2	AGR2_HUMAN	Anterior gradient protein 2 homolog	-0.00140944332936094	0.980342950265141	0.998591549469402	0.892680123737898	1.11706876422454	53
O96000	NDUFB10	NDUBA_HUMAN	NADH dehydrogenase [ubiquinone] 1 beta subcomplex subunit 10	0.12641640632843	0.494181366616477	1.13475458890877	0.789784008040717	1.63040522970822	53
O96005	CLPTM1	CLPT1_HUMAN	Putative lipid scramblase CLPTM1	-0.250601117504081	0.168120170776302	0.778332772967135	0.545000948998148	1.111561193771	53
O96008	TOMM40	TOM40_HUMAN	Mitochondrial import receptor subunit TOM40 homolog	0.101746530980453	0.522738286910377	1.10710281989487	0.810364944452952	1.51249959935838	53
O96011	PEX11B	PX11B_HUMAN	Peroxisomal membrane protein 11B	0.00704248584354273	0.95996503946276	1.00706734246351	0.764959809047698	1.32580119930624	53
O96013	PAK4	PAK4_HUMAN	Serine/threonine-protein kinase PAK 4	-0.259868534259229	0.239670488187574	0.771152959334894	0.500051348266112	1.18923164341614	53
O96019	ACTL6A	ACL6A_HUMAN	Actin-like protein 6A	0.0802685962373058	0.601825680177448	1.08357807358505	0.801519161793354	1.46489503622998	53
P00167	CYB5A	CYB5_HUMAN	Cytochrome b5	-0.0951745702477351	0.568680594271514	0.909214198865438	0.655446922498646	1.2612317352367	53
P00325	ADH1B	ADH1B_HUMAN	All-trans-retinol dehydrogenase [NAD(+)] ADH1B	-0.11779699940593	0.243521526932283	0.88887647675373	0.729229745847787	1.08347389204148	53
P00338	LDHA	LDHA_HUMAN	L-lactate dehydrogenase A chain	0.941408384336378	0.0437681385137678	2.56358939617362	1.02665433447141	6.40136643026742	53
P00352	ALDH1A1	AL1A1_HUMAN	Aldehyde dehydrogenase 1A1	-0.373811898174601	0.0312821054850422	0.688106333713792	0.489664611452533	0.966968646340365	53
P00367	GLUD1	DHE3_HUMAN	Glutamate dehydrogenase 1, mitochondrial	0.122187002453406	0.664962998725234	1.12996538832403	0.649989879576244	1.96437178320791	53
P00387	CYB5R3	NB5R3_HUMAN	NADH-cytochrome b5 reductase 3	-0.480192314814936	0.229545329887088	0.618664402034775	0.282665029029665	1.35406082478239	53
P00390	GSR	GSHR_HUMAN	Glutathione reductase, mitochondrial	-0.686587549836374	0.0902992622431911	0.503290596110278	0.227397516110941	1.11391464808024	53
P00403	MT-CO2	COX2_HUMAN	Cytochrome c oxidase subunit 2	-0.144986550912485	0.265855391632365	0.865033926949496	0.670063635819739	1.11673526926772	53
P00450	CP	CERU_HUMAN	Ceruloplasmin	-0.137811152890497	0.574441502613935	0.871263211749901	0.538572219527258	1.40946665391517	53
P00488	F13A1	F13A_HUMAN	Coagulation factor XIII A chain	-0.0337905165352277	0.837736563605866	0.966774006594914	0.6996417209694	1.33590086442038	53
P00491	PNP	PNPH_HUMAN	Purine nucleoside phosphorylase	0.0656079205955613	0.795658295126434	1.06780796956744	0.64990270434807	1.75443778313788	53
P00492	HPRT1	HPRT_HUMAN	Hypoxanthine-guanine phosphoribosyltransferase	0.0950446025984187	0.737330274586355	1.09970790386226	0.631044419818144	1.91643794927406	53
P00505	GOT2	AATM_HUMAN	Aspartate aminotransferase, mitochondrial	-0.0838734209873429	0.612348775349724	0.919547644161715	0.664786915069033	1.2719381966108	53
P00533	EGFR	EGFR_HUMAN	Epidermal growth factor receptor	-0.00115336272129271	0.993213579182943	0.998847302145855	0.765730776472279	1.3029330459988	53
P00558	PGK1	PGK1_HUMAN	Phosphoglycerate kinase 1	-0.547554082763857	0.315296187140191	0.578362709078334	0.198635722048309	1.6840043664003	53
P00568	AK1	KAD1_HUMAN	Adenylate kinase isoenzyme 1	-0.208207952504968	0.223674578363971	0.812038153784524	0.580668453598863	1.13559804930837	53
P00734	F2	THRB_HUMAN	Prothrombin	-0.121130341337273	0.563347984876499	0.885918480267741	0.587449795861383	1.33603170723563	53
P00736	C1R	C1R_HUMAN	Complement C1r subcomponent	-0.190458523569012	0.381350506546821	0.826580040608096	0.539626712330771	1.26612442994276	53
P00738	HP	HPT_HUMAN	Haptoglobin	0.11387719645336	0.338505732146075	1.12061450099884	0.88752647349272	1.41491763609818	53
P00740	F9	FA9_HUMAN	Coagulation factor IX	0.0651644554789	0.57928535338818	1.06733453896438	0.847725251505294	1.3438351824998	53
P00742	F10	FA10_HUMAN	Coagulation factor X	-0.149539557460251	0.241282647130861	0.861104374243911	0.670545530865993	1.10581714322123	53
P00746	CFD	CFAD_HUMAN	Complement factor D	-0.035905166997319	0.832025755086371	0.964731777556447	0.692332154206591	1.34430763755846	53
P00747	PLG	PLMN_HUMAN	Plasminogen	-0.378207914897446	0.147782819616563	0.68508804584635	0.410513300746516	1.14331406487456	53
P00748	F12	FA12_HUMAN	Coagulation factor XII	0.0447747837570113	0.631935423772286	1.04579230397055	0.870722296941173	1.25606240575912	53
P00751	CFB	CFAB_HUMAN	Complement factor B	-0.0410338802847636	0.845066909901032	0.959796611214427	0.635978584199067	1.44849143947016	53
P00813	ADA	ADA_HUMAN	Adenosine deaminase	-0.128688089129395	0.586266502781742	0.879248169841843	0.553154150401612	1.39758030127578	53
P00915	CA1	CAH1_HUMAN	Carbonic anhydrase 1	0.182349110661103	0.251460266886528	1.20003306509611	0.878713793861898	1.63884915359631	53
P00918	CA2	CAH2_HUMAN	Carbonic anhydrase 2	-0.215712752068293	0.0353262146050987	0.805966780916792	0.659283925916984	0.985284831626808	53
P00966	ASS1	ASSY_HUMAN	Argininosuccinate synthase	-0.08846969122093	0.652786658418196	0.915330852876176	0.622577103741881	1.34574587660132	53
P00973	OAS1	OAS1_HUMAN	2'-5'-oligoadenylate synthase 1	0.0991217868353151	0.308144586147597	1.10420076848759	0.912554072983354	1.3360954416022	53
P01008	SERPINC1	ANT3_HUMAN	Antithrombin-III	-0.620704097034046	0.0248662345822738	0.537565805824078	0.312556791304336	0.924558363890785	53
P01009	SERPINA1	A1AT_HUMAN	Alpha-1-antitrypsin	0.0362890090412146	0.855127906257645	1.03695549270133	0.702388947571666	1.53088498553539	53
P01011	SERPINA3	AACT_HUMAN	Alpha-1-antichymotrypsin	0.266715496895471	0.191853473217138	1.30566892662079	0.874742393812637	1.94888387484309	53
P01019	AGT	ANGT_HUMAN	Angiotensinogen	0.124374742850569	0.329338769948103	1.13244016534923	0.882028144971997	1.45394535923445	53
P01023	A2M	A2MG_HUMAN	Alpha-2-macroglobulin	-0.15634041360326	0.348854993820273	0.855267995950305	0.616664630976267	1.18619312370617	53
P01024	C3	CO3_HUMAN	Complement C3	-0.256354192021131	0.217060190994983	0.773867822436772	0.515099308390776	1.16263290757265	53
P01031	C5	CO5_HUMAN	Complement C5	-0.221581442432447	0.364014897699975	0.801250663687517	0.496579097536832	1.29285068430024	53
P01040	CSTA	CYTA_HUMAN	Cystatin-A	-0.0399243524347295	0.59765879627794	0.960862123283287	0.828457140224424	1.11442822462772	53
P01042	KNG1	KNG1_HUMAN	Kininogen-1	-0.257260228476284	0.219234100404586	0.77316698751711	0.512900254280254	1.16550379064473	53
P01116	KRAS	RASK_HUMAN	GTPase KRas	0.130360735179182	0.0837452101146723	1.13923927289224	0.982766829447136	1.32062467109332	53
P01714	IGLV3-19	LV319_HUMAN	Immunoglobulin lambda variable 3-19	-0.134890102180085	0.229864502810073	0.873811936438312	0.701119700280313	1.08903986003645	53
P01780	IGHV3-7	HV307_HUMAN	Immunoglobulin heavy variable 3-7	0.0411595497448151	0.624692288180114	1.04201834604452	0.883608549841584	1.22882721504677	53
P01833	PIGR	PIGR_HUMAN	Polymeric immunoglobulin receptor	-0.173146254836361	0.0467065157860259	0.841014603396136	0.709092711098144	0.997479669520483	53
P01834	IGKC	IGKC_HUMAN	Immunoglobulin kappa constant	-0.0560547645621713	0.557104518188312	0.945487355271488	0.784136809045682	1.14003873898769	53
P01857	IGHG1	IGHG1_HUMAN	Immunoglobulin heavy constant gamma 1	0.0127679914741874	0.94434830395005	1.01284985029725	0.707707623533582	1.44956022110517	53
P01859	IGHG2	IGHG2_HUMAN	Immunoglobulin heavy constant gamma 2	-0.0944856527915368	0.230562024312138	0.909840788207845	0.779619433820949	1.06181326936598	53
P01860	IGHG3	IGHG3_HUMAN	Immunoglobulin heavy constant gamma 3	-0.0150656993389295	0.903893686671594	0.985047220525883	0.771346388358922	1.25795367854145	53
P01861	IGHG4	IGHG4_HUMAN	Immunoglobulin heavy constant gamma 4	0.0181235322282815	0.845546752398999	1.01828876010003	0.848553989635699	1.22197527984192	53
P01871	IGHM	IGHM_HUMAN	Immunoglobulin heavy constant mu	-0.0388492791244661	0.700098884885173	0.961895675979784	0.789363949273723	1.17213776018008	53
P01876	IGHA1	IGHA1_HUMAN	Immunoglobulin heavy constant alpha 1	0.0719860805370351	0.46848437001722	1.07464038554266	0.884586354387477	1.30552766557081	53
P01889	HLA-B	HLAB_HUMAN	HLA class I histocompatibility antigen, B alpha chain	0.048699460176975	0.498499329124908	1.04990476512708	0.911813637773955	1.20890933209513	53
P01903	HLA-DRA	DRA_HUMAN	HLA class II histocompatibility antigen, DR alpha chain	-0.13912860293729	0.544002075478621	0.870116121773598	0.555140219742952	1.36380330310221	53
P01920	HLA-DQB1	DQB1_HUMAN	HLA class II histocompatibility antigen, DQ beta 1 chain	-0.148152674669022	0.406205007659641	0.862299453607948	0.607895651766839	1.22317102537486	53
P02042	HBD	HBD_HUMAN	Hemoglobin subunit delta	0.0561042221222001	0.595583598420177	1.05770791455579	0.859784247087003	1.30119391731627	53
P02144	MB	MYG_HUMAN	Myoglobin	0.0975315863978793	0.276016710703247	1.10244626331969	0.925006979251858	1.31392280357771	53
P02452	COL1A1	CO1A1_HUMAN	Collagen alpha-1(I) chain	-0.228447505647381	0.136848903612234	0.795768069437712	0.588941061516145	1.07522952926125	53
P02461	COL3A1	CO3A1_HUMAN	Collagen alpha-1(III) chain	-0.224127431734759	0.121993925111316	0.799213282744875	0.60158704686578	1.06176134383816	53
P02462	COL4A1	CO4A1_HUMAN	Collagen alpha-1(IV) chain	-0.129706464154877	0.410205044277036	0.878353221238473	0.645067131633339	1.19600634325689	53
P02511	CRYAB	CRYAB_HUMAN	Alpha-crystallin B chain	-0.099989194990299	0.27251776760599	0.904847194865859	0.75685040920654	1.08178371326372	53
P02533	KRT14	K1C14_HUMAN	Keratin, type I cytoskeletal 14	-0.0813409116951498	0.223378986360736	0.921879358412949	0.808741641851807	1.0508443086001	53
P02538	KRT6A	K2C6A_HUMAN	Keratin, type II cytoskeletal 6A	-0.0403122059689003	0.527307830476994	0.960489521774997	0.847635263264363	1.08836920951912	53
P02545	LMNA	LMNA_HUMAN	Prelamin-A/C	-0.136380295412726	0.704998166188307	0.872510757548811	0.430659737890061	1.76769489938421	53
P02549	SPTA1	SPTA1_HUMAN	Spectrin alpha chain, erythrocytic 1	0.168213856446624	0.255214115388385	1.18318961632043	0.88554148335499	1.5808832160687	53
P02647	APOA1	APOA1_HUMAN	Apolipoprotein A-I	-0.35359713264366	0.0232126837758607	0.702157786833516	0.517414302806631	0.952864184342418	53
P02649	APOE	APOE_HUMAN	Apolipoprotein E	-0.207286959770816	0.331761179930846	0.812786379526361	0.534790572360244	1.23529047235815	53
P02671	FGA	FIBA_HUMAN	Fibrinogen alpha chain	0.062947278756638	0.756891343127231	1.06497069117224	0.714913898179797	1.58643240248022	53
P02675	FGB	FIBB_HUMAN	Fibrinogen beta chain	0.0371197103026556	0.828302119603059	1.0378172508194	0.742052752826804	1.45146641124277	53
P02679	FGG	FIBG_HUMAN	Fibrinogen gamma chain	0.113867916769201	0.465233148718657	1.12060410209845	0.825516144608745	1.52117382784203	53
P02730	SLC4A1	B3AT_HUMAN	Band 3 anion transport protein	0.19836774184037	0.16739127886715	1.21941073972841	0.920132833675339	1.6160303140423	53
P02741	CRP	CRP_HUMAN	C-reactive protein	0.201485553771057	0.0295709429950456	1.22321856603972	1.02018731191035	1.46665582176516	53
P02743	APCS	SAMP_HUMAN	Serum amyloid P-component	-0.24098380779351	0.0768977286820459	0.785854351001248	0.601706579149251	1.0263591630671	53
P02746	C1QB	C1QB_HUMAN	Complement C1q subcomponent subunit B	0.204097601906198	0.123902851695617	1.22641784833468	0.945638262255237	1.59056670901489	53
P02748	C9	CO9_HUMAN	Complement component C9	-0.0763595446729548	0.719084005998132	0.926483034628191	0.611125287186017	1.40457420344413	53
P02749	APOH	APOH_HUMAN	Beta-2-glycoprotein 1	0.0413113759276108	0.658756593820084	1.04217656372289	0.867595893277957	1.25188696533546	53
P02750	LRG1	A2GL_HUMAN	Leucine-rich alpha-2-glycoprotein	0.186287009590639	0.379231567578722	1.20476799072913	0.795375073694282	1.82488232217772	53
P02751	FN1	FINC_HUMAN	Fibronectin	-0.0321383981668896	0.838411720831648	0.968372551818602	0.711040262141472	1.31883586492194	53
P02753	RBP4	RET4_HUMAN	Retinol-binding protein 4	-0.242962005672826	0.126385028473136	0.784301312206126	0.574356863523657	1.0709866763922	53
P02760	AMBP	AMBP_HUMAN	Protein AMBP	-0.142304735479027	0.350684421040834	0.867356901787879	0.643288581449382	1.16947201733949	53
P02763	ORM1	A1AG1_HUMAN	Alpha-1-acid glycoprotein 1	0.218611248290332	0.0369998413563465	1.24434744045265	1.01327272952663	1.5281182523134	53
P02765	AHSG	FETUA_HUMAN	Alpha-2-HS-glycoprotein	-0.0157449558779964	0.845410203215933	0.984378347953803	0.84028267114026	1.15318423811517	53
P02766	TTR	TTHY_HUMAN	Transthyretin	-0.228901499586915	0.205542621443024	0.79540687755258	0.558053997368395	1.13371126063325	53
P02768	ALB	ALBU_HUMAN	Albumin	-0.211483717334922	0.304893858907642	0.809382459848946	0.540380273852336	1.2122943749241	53
P02774	GC	VTDB_HUMAN	Vitamin D-binding protein	-0.13681722973921	0.510745118072294	0.872129610922697	0.580102765993875	1.31116433645174	53
P02786	TFRC	TFR1_HUMAN	Transferrin receptor protein 1	0.0342683706684926	0.823923153916337	1.03486229615082	0.765219065198075	1.39952076562198	53
P02787	TF	TRFE_HUMAN	Serotransferrin	-0.407616149377106	0.0302851919799264	0.665234180374945	0.460058895925437	0.961912743473712	53
P02788	LTF	TRFL_HUMAN	Lactotransferrin	0.0263555456846584	0.850010745660264	1.02670592444763	0.781293142241073	1.34920556485649	53
P02790	HPX	HEMO_HUMAN	Hemopexin	-0.0239164417779843	0.887129520812215	0.976367289864293	0.701755353622413	1.35844077255145	53
P02792	FTL	FRIL_HUMAN	Ferritin light chain	0.111964995609289	0.502150030694714	1.11847370846911	0.806520214330547	1.55108751685167	53
P02794	FTH1	FRIH_HUMAN	Ferritin heavy chain	0.0967517792488797	0.650518585106428	1.10158690295339	0.724829516375886	1.67417810304671	53
P03952	KLKB1	KLKB1_HUMAN	Plasma kallikrein	-0.289676247062697	0.0343865151225139	0.748505859325662	0.572321927854085	0.97892635975969	53
P03956	MMP1	MMP1_HUMAN	Interstitial collagenase	0.0898405775811197	0.403951961963424	1.09399986169798	0.885906444373743	1.35097301187516	53
P04003	C4BPA	C4BPA_HUMAN	C4b-binding protein alpha chain	0.0358601299752252	0.838983288986885	1.03651085955189	0.73341876650671	1.4648585651635	53
P04004	VTN	VTNC_HUMAN	Vitronectin	-0.132781617887804	0.190535713391394	0.875656298902051	0.717777266875802	1.06826168672672	53
P04040	CAT	CATA_HUMAN	Catalase	0.0550096214863145	0.852317249811578	1.05655078021546	0.592061535131265	1.88544515212664	53
P04062	GBA1	GBA1_HUMAN	Lysosomal acid glucosylceramidase	0.229012263867742	0.0624616292530184	1.25735745898087	0.988151880492918	1.59990362905164	53
P04066	FUCA1	FUCO_HUMAN	Tissue alpha-L-fucosidase	-0.00363695280906801	0.970948289640955	0.996369652893164	0.819248946014015	1.21178365872376	53
P04075	ALDOA	ALDOA_HUMAN	Fructose-bisphosphate aldolase A	0.236322704026733	0.462178625816016	1.26658297565077	0.674601468732074	2.37804468054827	53
P04080	CSTB	CYTB_HUMAN	Cystatin-B	0.0220996878410681	0.894875656126398	1.02234569482588	0.736607506791746	1.41892488210077	53
P04083	ANXA1	ANXA1_HUMAN	Annexin A1	0.0977643888912227	0.542861186937388	1.10270294543553	0.804820105927904	1.51083922595382	53
P04114	APOB	APOB_HUMAN	Apolipoprotein B-100	-0.356259073447193	0.0895230243374604	0.700291169884363	0.464171744856116	1.05652213443114	53
P04156	PRNP	PRIO_HUMAN	Major prion protein	0.0209042872309342	0.887265846588442	1.02112431232466	0.764825703329742	1.36331043358119	53
P04179	SOD2	SODM_HUMAN	Superoxide dismutase [Mn], mitochondrial	-0.0182896746738307	0.947774443425451	0.981876566384886	0.56804289274643	1.69719858117498	53
P04181	OAT	OAT_HUMAN	Ornithine aminotransferase, mitochondrial	-0.0728740323016912	0.649256498128345	0.929717937078395	0.679139686214782	1.27275059913366	53
P04196	HRG	HRG_HUMAN	Histidine-rich glycoprotein	-0.627729283744666	0.00304724003717654	0.533802539968993	0.352406855377366	0.808568696463697	53
P04216	THY1	THY1_HUMAN	Thy-1 membrane glycoprotein	0.159690566338858	0.0477254714666076	1.17314780340217	1.0016016332225	1.37407500445001	53
P04217	A1BG	A1BG_HUMAN	Alpha-1B-glycoprotein	-0.24578644443905	0.229777480183395	0.782089226596274	0.523656874797728	1.16806173621653	53
P04233	CD74	HG2A_HUMAN	HLA class II histocompatibility antigen gamma chain	0.0240479067546321	0.784421848778443	1.02433938949097	0.86221866177172	1.21694325509803	53
P04259	KRT6B	K2C6B_HUMAN	Keratin, type II cytoskeletal 6B	-0.0501448784148246	0.438706063338659	0.951091621872112	0.837727772762462	1.07979620899093	53
P04264	KRT1	K2C1_HUMAN	Keratin, type II cytoskeletal 1	-0.214754602016901	0.112015711236359	0.80673938810705	0.619023349509746	1.05137946870466	53
P04275	VWF	VWF_HUMAN	von Willebrand factor	-0.19241606325653	0.430004379244687	0.824963560052308	0.51156149167316	1.33036768109394	53
P04278	SHBG	SHBG_HUMAN	Sex hormone-binding globulin	-0.0831152520477539	0.672634779129303	0.920245080978048	0.625844973807851	1.35313223642553	53
P04406	GAPDH	G3P_HUMAN	Glyceraldehyde-3-phosphate dehydrogenase	0.217095783486674	0.355026572079707	1.24246310388663	0.784301216161319	1.96826746243636	53
P04424	ASL	ARLY_HUMAN	Argininosuccinate lyase	-0.232958477589286	0.407199398404209	0.792186466333232	0.45664805283848	1.37427367431151	53
P04439	HLA-A	HLAA_HUMAN	HLA class I histocompatibility antigen, A alpha chain	0.0223569133332367	0.740464083326106	1.02260870202503	0.895896356293216	1.16724278440425	53
P04440	HLA-DPB1	DPB1_HUMAN	HLA class II histocompatibility antigen, DP beta 1 chain	0.10754205690962	0.359876921546292	1.1135376917158	0.884558915954369	1.40179039350244	53
P04626	ERBB2	ERBB2_HUMAN	Receptor tyrosine-protein kinase erbB-2	0.0979856279048317	0.636139545572072	1.1029469333363	0.73495384744574	1.65519500575956	53
P04632	CAPNS1	CPNS1_HUMAN	Calpain small subunit 1	0.101037062160947	0.553188074770867	1.10631764352617	0.792222399821299	1.54494335006608	53
P04792	HSPB1	HSPB1_HUMAN	Heat shock protein beta-1	-0.112134449616243	0.614898699759065	0.893924061673354	0.577532369117332	1.38364578466812	53
P04839	CYBB	CY24B_HUMAN	Cytochrome b-245 heavy chain	0.0947286668402725	0.388386630117371	1.09936052169003	0.886456580451839	1.36339848256813	53
P04843	RPN1	RPN1_HUMAN	Dolichyl-diphosphooligosaccharide--protein glycosyltransferase subunit 1	-0.59085463656039	0.205530174947517	0.553853738754228	0.221878891912644	1.38252882591828	53
P04844	RPN2	RPN2_HUMAN	Dolichyl-diphosphooligosaccharide--protein glycosyltransferase subunit 2	-0.865964560972342	0.071023659821404	0.420645618537876	0.164292882609851	1.07699575042031	53
P04899	GNAI2	GNAI2_HUMAN	Guanine nucleotide-binding protein G(i) subunit alpha-2	0.298810633700858	0.162765088989138	1.34825428537313	0.886241579411746	2.05112201938618	53
P04920	SLC4A2	B3A2_HUMAN	Anion exchange protein 2	-0.219224112452486	0.158193230412314	0.803141703925704	0.592323701949907	1.0889933907106	53
P05023	ATP1A1	AT1A1_HUMAN	Sodium/potassium-transporting ATPase subunit alpha-1	-0.808574285554035	0.037273934402153	0.445492759132274	0.208153452930189	0.953449465504893	53
P05026	ATP1B1	AT1B1_HUMAN	Sodium/potassium-transporting ATPase subunit beta-1	-0.103880001799552	0.449697511556161	0.901333449323981	0.688512169386191	1.17993845714379	53
P05091	ALDH2	ALDH2_HUMAN	Aldehyde dehydrogenase, mitochondrial	-0.608621487231044	0.0780770038357582	0.544100401686986	0.276473512628032	1.07079063126832	53
P05106	ITGB3	ITB3_HUMAN	Integrin beta-3	0.349166450695046	0.106260168562742	1.41788517867472	0.92818823303499	2.16593823144238	53
P05107	ITGB2	ITB2_HUMAN	Integrin beta-2	0.189893820493272	0.480673768648334	1.20912120694781	0.713292243358025	2.04961445565184	53
P05109	S100A8	S10A8_HUMAN	Protein S100-A8	0.0746442510851837	0.497762746353635	1.07750076296662	0.868373781159383	1.33699095871315	53
P05114	HMGN1	HMGN1_HUMAN	Non-histone chromosomal protein HMG-14	-0.0568579492547324	0.718194528093757	0.944728259188709	0.69373619455551	1.2865286411668	53
P05120	SERPINB2	PAI2_HUMAN	Plasminogen activator inhibitor 2	-0.040394698411622	0.79705513555253	0.960410291916115	0.705911298410601	1.30666265137731	53
P05154	SERPINA5	IPSP_HUMAN	Plasma serine protease inhibitor	-0.17333483498112	0.320618048322026	0.840856019693822	0.597264764246862	1.18379467227888	53
P05155	SERPING1	IC1_HUMAN	Plasma protease C1 inhibitor	0.0379797400651958	0.70759746415008	1.03871018846462	0.851735522068653	1.26672990343268	53
P05156	CFI	CFAI_HUMAN	Complement factor I	-0.0474724190330554	0.719073980340404	0.953636774994278	0.736278695014358	1.23516150172422	53
P05161	ISG15	ISG15_HUMAN	Ubiquitin-like protein ISG15	0.149422217942671	0.19076206006414	1.16116314964069	0.928279527130374	1.45247182629518	53
P05164	MPO	PERM_HUMAN	Myeloperoxidase	0.0833641089004141	0.460388316000314	1.08693750012444	0.871124667400876	1.35621590501133	53
P05165	PCCA	PCCA_HUMAN	Propionyl-CoA carboxylase alpha chain, mitochondrial	-0.0738134260822307	0.682193416809527	0.928844975921984	0.652381185392242	1.3224676134349	53
P05166	PCCB	PCCB_HUMAN	Propionyl-CoA carboxylase beta chain, mitochondrial	-0.0865282300817895	0.423610472059268	0.917109658338598	0.741950596033355	1.13362012230276	53
P05198	EIF2S1	IF2A_HUMAN	Eukaryotic translation initiation factor 2 subunit 1	0.464437688141849	0.31223040712273	1.59111923207634	0.646399498623335	3.91655689101707	53
P05362	ICAM1	ICAM1_HUMAN	Intercellular adhesion molecule 1	-0.0131055278727858	0.929959620691981	0.986979975627215	0.736870898687766	1.32198119646718	53
P05413	FABP3	FABPH_HUMAN	Fatty acid-binding protein, heart	-0.0326515214392963	0.713588205608484	0.967875784788166	0.813013641846923	1.15223593622761	53
P05455	SSB	LA_HUMAN	Lupus La protein	0.802392497279211	0.074363295594667	2.23087190373765	0.92407689104361	5.38568759712787	53
P05546	SERPIND1	HEP2_HUMAN	Heparin cofactor 2	-0.662275064251161	0.011817130239637	0.515676801073535	0.307934576239786	0.863568380052139	53
P05556	ITGB1	ITB1_HUMAN	Integrin beta-1	-0.0649676230741396	0.790392289714387	0.937097803232344	0.580407060802454	1.51299381439085	53
P05783	KRT18	K1C18_HUMAN	Keratin, type I cytoskeletal 18	0.0777360249015349	0.605824971898604	1.08083730687435	0.804518910895762	1.45205944585031	53
P05787	KRT8	K2C8_HUMAN	Keratin, type II cytoskeletal 8	0.057303453551775	0.71503665647674	1.05897711200886	0.778553015758363	1.44040611372661	53
P05976	MYL1	MYL1_HUMAN	Myosin light chain 1/3, skeletal muscle isoform	0.110134522983823	0.344965697063754	1.11642824561646	0.888310657282584	1.4031262795193	53
P05997	COL5A2	CO5A2_HUMAN	Collagen alpha-2(V) chain	-0.27438393904323	0.108656683616206	0.760040210124165	0.543565266741345	1.06272632993761	53
P06132	UROD	DCUP_HUMAN	Uroporphyrinogen decarboxylase	0.211173474531615	0.278200934902608	1.23512659948621	0.843229657933725	1.80916041366073	53
P06396	GSN	GELS_HUMAN	Gelsolin	-0.328116799567232	0.271419691798033	0.720278886529805	0.401375707485347	1.29255872915417	53
P06454	PTMA	PTMA_HUMAN	Prothymosin alpha	0.0310795823833293	0.785978538490577	1.03156759522776	0.824272164226366	1.29099555912184	53
P06493	CDK1	CDK1_HUMAN	Cyclin-dependent kinase 1	0.23758202724228	0.0380815004605147	1.26817901775193	1.0131462279882	1.58740957291012	53
P06576	ATP5F1B	ATPB_HUMAN	ATP synthase subunit beta, mitochondrial	-0.0984766555144235	0.750902896573879	0.906216847533471	0.493376876664085	1.66450641202756	53
P06681	C2	CO2_HUMAN	Complement C2	-0.103419796670828	0.577671136436566	0.90174834306084	0.626585885036362	1.29774719417081	53
P06702	S100A9	S10A9_HUMAN	Protein S100-A9	0.0857315969692771	0.452348996034831	1.08951386023512	0.871219825369339	1.36250394800327	53
P06727	APOA4	APOA4_HUMAN	Apolipoprotein A-IV	-0.22931851511078	0.0414082462060786	0.79507524968864	0.637817628604936	0.991105645747218	53
P06730	EIF4E	IF4E_HUMAN	Eukaryotic translation initiation factor 4E	0.134904824617657	0.296713056620462	1.1444278578089	0.888270011138375	1.47445608351743	53
P06731	CEACAM5	CEAM5_HUMAN	Carcinoembryonic antigen-related cell adhesion molecule 5	-0.0941305351977709	0.243294627604656	0.910163946055386	0.777050431350009	1.06608062395628	53
P06732	CKM	KCRM_HUMAN	Creatine kinase M-type	0.0497479506722983	0.565038636166065	1.05100615759317	0.887173740065365	1.24509314626173	53
P06733	ENO1	ENOA_HUMAN	Alpha-enolase	1.49380548604494	0.0081685242763091	4.45401299327125	1.47240149152396	13.4733847109162	53
P06737	PYGL	PYGL_HUMAN	Glycogen phosphorylase, liver form	-0.165462326908571	0.632757368412641	0.847501790615961	0.429931925805417	1.67063491214732	53
P06744	GPI	G6PI_HUMAN	Glucose-6-phosphate isomerase	-0.20288979882913	0.579803466824829	0.816368201200316	0.398078069783915	1.67418677520419	53
P06748	NPM1	NPM_HUMAN	Nucleophosmin	0.585326492877407	0.100206242994519	1.795577133093	0.893546486608858	3.60820314242676	53
P06753	TPM3	TPM3_HUMAN	Tropomyosin alpha-3 chain	0.0138450223995888	0.940347275381011	1.01394130857045	0.705555067929538	1.45711798264375	53
P06756	ITGAV	ITAV_HUMAN	Integrin alpha-V	0.107254161030313	0.789025436013915	1.11321715494573	0.507443743469612	2.44214743016075	53
P06865	HEXA	HEXA_HUMAN	Beta-hexosaminidase subunit alpha	0.00258715895023038	0.977994534819069	1.00259050853396	0.834229479996387	1.20492952107942	53
P07098	LIPF	LIPG_HUMAN	Gastric triacylglycerol lipase	-0.0307291712445031	0.518199629669407	0.969738170496828	0.883429566096371	1.06447888480104	53
P07099	EPHX1	HYEP_HUMAN	Epoxide hydrolase 1	-0.192093936745263	0.492632593806565	0.825229345491799	0.476722110281305	1.42851245615391	53
P07108	DBI	ACBP_HUMAN	Acyl-CoA-binding protein	-0.128883098760255	0.208194227891293	0.879076724698078	0.719214386901003	1.07447223245309	53
P07195	LDHB	LDHB_HUMAN	L-lactate dehydrogenase B chain	0.274382731187223	0.293211404861635	1.31571827230214	0.788792785765479	2.19463793699606	53
P07199	CENPB	CENPB_HUMAN	Major centromere autoantigen B	0.198427112586497	0.288885383706251	1.21948313920305	0.845123982567828	1.75966977328225	53
P07203	GPX1	GPX1_HUMAN	Glutathione peroxidase 1	0.213289058258151	0.532289681003218	1.23774237919517	0.633754895190052	2.41734810868214	53
P07225	PROS1	PROS_HUMAN	Vitamin K-dependent protein S	0.190871747677091	0.149834486030549	1.21030421779957	0.933419880136509	1.56932194267087	53
P07237	P4HB	PDIA1_HUMAN	Protein disulfide-isomerase	-0.425968570065488	0.20750707751438	0.653136869847128	0.336775879991788	1.26668148195205	53
P07305	H1-0	H10_HUMAN	Histone H1.0	0.238876121403481	0.498932716673295	1.2698212231692	0.635377207646936	2.53777743268833	53
P07339	CTSD	CATD_HUMAN	Cathepsin D	0.206596314181963	0.501340895277089	1.22948614546696	0.67326022157931	2.24524802363828	53
P07355	ANXA2	ANXA2_HUMAN	Annexin A2	0.383329467892083	0.168688148492029	1.46716133299936	0.850006705533063	2.53240634813406	53
P07357	C8A	CO8A_HUMAN	Complement component C8 alpha chain	-0.321449244197688	0.067570529414555	0.725097431995392	0.513692532334881	1.02350385257997	53
P07358	C8B	CO8B_HUMAN	Complement component C8 beta chain	-0.247663828943993	0.160552439776388	0.780622321803794	0.552339617374943	1.10325457405075	53
P07360	C8G	CO8G_HUMAN	Complement component C8 gamma chain	-0.214922911849688	0.127051409317832	0.806603617361631	0.612016649529829	1.06305832699272	53
P07384	CAPN1	CAN1_HUMAN	Calpain-1 catalytic subunit	-0.222329785094142	0.421819073813405	0.800651277934105	0.465421978493093	1.37733604874663	53
P07437	TUBB	TBB5_HUMAN	Tubulin beta chain	0.150965880623144	0.672921714949252	1.16295697803749	0.576975945015244	2.34406467800034	53
P07451	CA3	CAH3_HUMAN	Carbonic anhydrase 3	0.0885923189581365	0.38278640020312	1.09263511889027	0.895514371726554	1.33314611213956	53
P07476	IVL	INVO_HUMAN	Involucrin	-0.0548395921620178	0.489806542366013	0.946636983767251	0.810200205349487	1.10604955802178	53
P07478	PRSS2	TRY2_HUMAN	Trypsin-2	0.074480548233479	0.761268388193038	1.07732438745599	0.666306416062473	1.74188302532959	53
P07585	DCN	PGS2_HUMAN	Decorin	-0.319019697560575	0.00832598255361506	0.726861231772186	0.573502561965501	0.921229102172976	53
P07602	PSAP	SAP_HUMAN	Prosaposin	0.0721055750705115	0.190024137789598	1.07476880686686	0.964897116544931	1.19715145626121	53
P07686	HEXB	HEXB_HUMAN	Beta-hexosaminidase subunit beta	-0.013514406520963	0.930633406272045	0.986576503080278	0.727745681336037	1.33746337682583	53
P07737	PFN1	PROF1_HUMAN	Profilin-1	0.0868945604935551	0.551730873427471	1.09078166217459	0.819336781475874	1.45215576968626	53
P07738	BPGM	PMGE_HUMAN	Bisphosphoglycerate mutase	0.319848771543695	0.0318668962425243	1.37691951917672	1.02812623918712	1.84404141245226	53
P07814	EPRS1	SYEP_HUMAN	Bifunctional glutamate/proline--tRNA ligase	0.666963935688593	0.270575685365404	1.94831312811609	0.594789190539078	6.38196541828396	53
P07858	CTSB	CATB_HUMAN	Cathepsin B	0.240889417467751	0.233932740543999	1.27238032449003	0.855759472650666	1.89183028863792	53
P07900	HSP90AA1	HS90A_HUMAN	Heat shock protein HSP 90-alpha	0.536687035560724	0.163885873672608	1.71033119929876	0.803391109786508	3.64110677310341	53
P07902	GALT	GALT_HUMAN	Galactose-1-phosphate uridylyltransferase	-0.0055013490284115	0.975805586091362	0.994513755680702	0.69695747948331	1.41910753432386	53
P07910	HNRNPC	HNRPC_HUMAN	Heterogeneous nuclear ribonucleoproteins C1/C2	0.16180846066292	0.476712633425433	1.17563503939808	0.752870801961185	1.83579671606362	53
P07919	UQCRH	QCR6_HUMAN	Cytochrome b-c1 complex subunit 6, mitochondrial	0.167211351787021	0.254671636333184	1.18200405758025	0.886474553785243	1.57605605955683	53
P07942	LAMB1	LAMB1_HUMAN	Laminin subunit beta-1	-0.0754201129800505	0.773296695413558	0.92735381110733	0.555120559400004	1.54918616580296	53
P07948	LYN	LYN_HUMAN	Tyrosine-protein kinase Lyn	-0.000930962516286645	0.992581377314819	0.999069470694872	0.821049038718779	1.21568841835817	53
P07951	TPM2	TPM2_HUMAN	Tropomyosin beta chain	-0.0618902440808074	0.550403907287331	0.939986050162554	0.767187134417677	1.15170567239877	53
P07954	FH	FUMH_HUMAN	Fumarate hydratase, mitochondrial	-0.341860072203027	0.366084759275688	0.710447609123104	0.338515405168099	1.49102757984705	53
P07996	THBS1	TSP1_HUMAN	Thrombospondin-1	0.150081773777008	0.282805674522889	1.16192925418724	0.883560274737975	1.52799942498149	53
P08123	COL1A2	CO1A2_HUMAN	Collagen alpha-2(I) chain	-0.197893214527165	0.176905666924424	0.820457461398059	0.615619392789365	1.09345230811153	53
P08133	ANXA6	ANXA6_HUMAN	Annexin A6	-0.31681896712417	0.174935034497273	0.728462618872334	0.460899498417857	1.15135249423344	53
P08174	CD55	DAF_HUMAN	Complement decay-accelerating factor	0.153966600166028	0.234556513186563	1.16645192682712	0.90493021148135	1.50355251746035	53
P08185	SERPINA6	CBG_HUMAN	Corticosteroid-binding globulin	-0.0220463316461154	0.829376180886658	0.978194912620763	0.800470773098224	1.19537816899122	53
P08195	SLC3A2	4F2_HUMAN	4F2 cell-surface antigen heavy chain	0.161634455417399	0.536820198885831	1.17543049053121	0.703778594805881	1.96316973586207	53
P08236	GUSB	BGLR_HUMAN	Beta-glucuronidase	0.10864763045171	0.462647846360076	1.11476947031133	0.834206974087312	1.48969142016324	53
P08237	PFKM	PFKAM_HUMAN	ATP-dependent 6-phosphofructokinase, muscle type	0.0936761801250423	0.634629493658708	1.09820406802851	0.746265009411555	1.6161178131417	53
P08238	HSP90AB1	HS90B_HUMAN	Heat shock protein HSP 90-beta	0.58112127849229	0.0709333097221158	1.78804220041085	0.951633921252818	3.35958485616099	53
P08240	SRPRA	SRPRA_HUMAN	Signal recognition particle receptor subunit alpha	-0.246764369791263	0.138235152398058	0.781324775562838	0.563816524384548	1.08274301746423	53
P08243	ASNS	ASNS_HUMAN	Asparagine synthetase [glutamine-hydrolyzing]	0.105840182662526	0.455802251421044	1.11164420229257	0.841712567583379	1.46814112095133	53
P08294	SOD3	SODE_HUMAN	Extracellular superoxide dismutase [Cu-Zn]	-0.0116656678665606	0.844086167147776	0.988402112214165	0.879921060337444	1.11025724859316	53
P08311	CTSG	CATG_HUMAN	Cathepsin G	0.00232296215962147	0.98261497435144	1.00232566232661	0.8133314592626	1.2352365347694	53
P08397	HMBS	HEM3_HUMAN	Porphobilinogen deaminase	0.210955937598652	0.12552534742314	1.23485794305635	0.942770318384998	1.61743969850633	53
P08514	ITGA2B	ITA2B_HUMAN	Integrin alpha-IIb	0.294600931382517	0.0809041229900889	1.34259046604329	0.964444026287757	1.86900339509441	53
P08559	PDHA1	ODPA_HUMAN	Pyruvate dehydrogenase E1 component subunit alpha, somatic form, mitochondrial	-0.343760121196706	0.42258006111784	0.70909900547056	0.306080915492966	1.64277279016075	53
P08571	CD14	CD14_HUMAN	Monocyte differentiation antigen CD14	0.172683671417987	0.315843284701602	1.18849009222975	0.848109499036944	1.66547916387239	53
P08572	COL4A2	CO4A2_HUMAN	Collagen alpha-2(IV) chain	-0.158764262286221	0.442284908014811	0.853197466083991	0.569067127489718	1.27919164711424	53
P08574	CYC1	CY1_HUMAN	Cytochrome c1, heme protein, mitochondrial	-0.137477374550591	0.455277994616887	0.871554069076578	0.607526540092752	1.25032643875603	53
P08575	PTPRC	PTPRC_HUMAN	Receptor-type tyrosine-protein phosphatase C	-0.517605971549962	0.128859951587884	0.595945552145834	0.305549771562325	1.16233469691847	53
P08579	SNRPB2	RU2B_HUMAN	U2 small nuclear ribonucleoprotein B''	0.0340739319038486	0.776920478069796	1.03466109836534	0.817395469993315	1.30967643909174	53
P08581	MET	MET_HUMAN	Hepatocyte growth factor receptor	0.456181653669571	0.000107381962667933	1.57803697493919	1.25275307359136	1.98778254611374	53
P08590	MYL3	MYL3_HUMAN	Myosin light chain 3	-0.0172075617058303	0.923070436232996	0.982939642831016	0.693183743640831	1.39381563735773	53
P08603	CFH	CFAH_HUMAN	Complement factor H	-0.165585680249364	0.424600498539857	0.847397254886308	0.564371329253734	1.27235752485579	53
P08621	SNRNP70	RU17_HUMAN	U1 small nuclear ribonucleoprotein 70 kDa	0.876916045512753	0.153767769633244	2.40347605443545	0.720315716644337	8.0196738884942	53
P08648	ITGA5	ITA5_HUMAN	Integrin alpha-5	-0.00881385685622417	0.953160477028692	0.991224871315075	0.738664234393258	1.33013986567339	53
P08651	NFIC	NFIC_HUMAN	Nuclear factor 1 C-type	0.122542443198207	0.232116751452244	1.13036709545057	0.924542023135606	1.3820137305862	53
P08670	VIM	VIME_HUMAN	Vimentin	-0.23122292847201	0.449145576712195	0.793562538630716	0.436043510572491	1.44421711927607	53
P08697	SERPINF2	A2AP_HUMAN	Alpha-2-antiplasmin	-0.0454549125630144	0.689600045560061	0.955562685473065	0.764513452719263	1.19435445199915	53
P08708	RPS17	RS17_HUMAN	40S ribosomal protein S17	0.175612892817496	0.539513587233532	1.19197654664654	0.680193798025804	2.0888283484489	53
P08727	KRT19	K1C19_HUMAN	Keratin, type I cytoskeletal 19	0.0879673668266537	0.569366209039399	1.09195248757196	0.806500426650032	1.47843720314854	53
P08729	KRT7	K2C7_HUMAN	Keratin, type II cytoskeletal 7	0.200473834653902	0.0554542901688561	1.22198163824925	0.995335916841212	1.50023635131871	53
P08758	ANXA5	ANXA5_HUMAN	Annexin A5	-0.18837704232671	0.562758429477354	0.828302343306431	0.43765444040061	1.56764037695793	53
P08779	KRT16	K1C16_HUMAN	Keratin, type I cytoskeletal 16	-0.02840825567815	0.72421042303493	0.971991464753403	0.830097332472933	1.13814051749681	53
P08865	RPSA	RSSA_HUMAN	40S ribosomal protein SA	0.0891415756640044	0.835773974539286	1.09323542090125	0.47064133960948	2.53943626478888	53
P08962	CD63	CD63_HUMAN	CD63 antigen	0.14774167604415	0.0733572928630872	1.15921340508928	0.986123150725117	1.36268549982887	53
P09001	MRPL3	RM03_HUMAN	39S ribosomal protein L3, mitochondrial	0.102368623554414	0.734049647555118	1.1077917546061	0.613735673036873	1.99956206798416	53
P09012	SNRPA	SNRPA_HUMAN	U1 small nuclear ribonucleoprotein A	0.127606457244399	0.117298313024201	1.13610580849728	0.968428640943201	1.3328151951848	53
P09104	ENO2	ENOG_HUMAN	Gamma-enolase	-0.0375425060021414	0.771072007085111	0.963153477046958	0.74794563804905	1.24028348205543	53
P09110	ACAA1	THIK_HUMAN	3-ketoacyl-CoA thiolase, peroxisomal	-0.0698290986983469	0.705010493592644	0.932553180840531	0.649626090229438	1.3387015210375	53
P09211	GSTP1	GSTP1_HUMAN	Glutathione S-transferase P	0.0701480535360138	0.34951231111706	1.07266698163804	0.926062663491903	1.24248012457154	53
P09327	VIL1	VILI_HUMAN	Villin-1	-0.11984103146867	0.184720525162612	0.887061440363663	0.743095800583753	1.05891864596989	53
P09382	LGALS1	LEG1_HUMAN	Galectin-1	0.0743163090625426	0.786081786819823	1.07714746312111	0.629790440315264	1.84227416460537	53
P09429	HMGB1	HMGB1_HUMAN	High mobility group protein B1	-0.057372414851818	0.550582625554386	0.94424235400223	0.782107668970458	1.13998833979641	53
P09455	RBP1	RET1_HUMAN	Retinol-binding protein 1	-0.0932470223280347	0.471023531647862	0.910968442954646	0.706950535665311	1.17386360458476	53
P09467	FBP1	F16P1_HUMAN	Fructose-1,6-bisphosphatase 1	-0.179057029031507	0.260098762579241	0.836058218446967	0.612205214309287	1.14176313480333	53
P09486	SPARC	SPRC_HUMAN	SPARC	0.26912915077622	0.0399220130286856	1.30882416578834	1.01246768720378	1.69192628920588	53
P09493	TPM1	TPM1_HUMAN	Tropomyosin alpha-1 chain	-0.120526478109158	0.371728141513463	0.886453615419041	0.680459038100728	1.15480869279477	53
P09496	CLTA	CLCA_HUMAN	Clathrin light chain A	2.40107761949739e-05	0.999957927130219	1.00002401106446	0.40965370811044	2.44120339424789	53
P09497	CLTB	CLCB_HUMAN	Clathrin light chain B	0.115583496993587	0.579913968830688	1.12252823836852	0.745504385863045	1.69022432306148	53
P09525	ANXA4	ANXA4_HUMAN	Annexin A4	-0.154233900420526	0.566502025170788	0.857071528173831	0.50580618231698	1.45227881763194	53
P09543	CNP	CN37_HUMAN	2',3'-cyclic-nucleotide 3'-phosphodiesterase	-0.706969622824536	0.0882452899531321	0.49313632452743	0.218758092502723	1.11165457600338	53
P09619	PDGFRB	PGFRB_HUMAN	Platelet-derived growth factor receptor beta	0.217595558228503	0.203534871578723	1.24308421075744	0.88886755149201	1.73845738033821	53
P09622	DLD	DLDH_HUMAN	Dihydrolipoyl dehydrogenase, mitochondrial	-0.0650877763243213	0.730322361846041	0.936985214649625	0.647147961897078	1.35663147249722	53
P09661	SNRPA1	RU2A_HUMAN	U2 small nuclear ribonucleoprotein A'	0.157689002718892	0.443004337713644	1.17080202183671	0.782551480687154	1.75167692882423	53
P09758	TACSTD2	TACD2_HUMAN	Tumor-associated calcium signal transducer 2	0.167718797003178	0.0690527356824121	1.18260401209389	0.986995884914714	1.41697880487255	53
P09871	C1S	C1S_HUMAN	Complement C1s subcomponent	-0.25826986938351	0.247729045297715	0.772386760439262	0.498474331131131	1.19681450065464	53
P09874	PARP1	PARP1_HUMAN	Poly [ADP-ribose] polymerase 1	-0.0259729159866992	0.945603724327614	0.974361478870638	0.462049661586711	2.05471482923878	53
P09914	IFIT1	IFIT1_HUMAN	Interferon-induced protein with tetratricopeptide repeats 1	0.135234868293922	0.232070000674987	1.14480563132377	0.917079803871662	1.42907948466174	53
P09917	ALOX5	LOX5_HUMAN	Polyunsaturated fatty acid 5-lipoxygenase	0.229992417102364	0.344944343895954	1.25859046613062	0.780904458425782	2.02848113407903	53
P09936	UCHL1	UCHL1_HUMAN	Ubiquitin carboxyl-terminal hydrolase isozyme L1	-0.0950683672317895	0.393989578107038	0.909310765283229	0.730765675193575	1.13147907178446	53
P09960	LTA4H	LKHA4_HUMAN	Leukotriene A-4 hydrolase	-0.0141951637507526	0.979697395042698	0.985905112545974	0.330393327715872	2.94197494139526	53
P09972	ALDOC	ALDOC_HUMAN	Fructose-bisphosphate aldolase C	-0.133000162118463	0.715679466393613	0.875464950179727	0.427983084811194	1.79081582004885	53
P0C0L5	C4B_2	CO4B_HUMAN	Complement C4-B	0.00629515201637541	0.95269795774112	1.00631500812971	0.817337496292012	1.23898622072431	53
P0CAP1	MYZAP	MYZAP_HUMAN	Myocardial zonula adherens protein	0.254593637873906	0.212724548174631	1.28993733267764	0.864288639121757	1.92521137837274	53
P10153	RNASE2	RNAS2_HUMAN	Non-secretory ribonuclease	-0.0726760863686856	0.273709507067678	0.929901989178463	0.816430997254987	1.05914365376306	53
P10155	RO60	RO60_HUMAN	RNA-binding protein RO60	-0.214163709740006	0.661011849642449	0.807216225046708	0.309940387437166	2.1023334176181	53
P10253	GAA	LYAG_HUMAN	Lysosomal alpha-glucosidase	0.082327089711436	0.573711913005102	1.08581090932869	0.815067554554408	1.44648786990637	53
P10301	RRAS	RRAS_HUMAN	Ras-related protein R-Ras	-0.173977495703115	0.410299198889797	0.840315808162071	0.55537157135408	1.27145625355907	53
P10321	HLA-C	HLAC_HUMAN	HLA class I histocompatibility antigen, C alpha chain	0.111370932061557	0.284647598690618	1.11780946133185	0.911518061909443	1.37078796795926	53
P10515	DLAT	ODP2_HUMAN	Dihydrolipoyllysine-residue acetyltransferase component of pyruvate dehydrogenase complex, mitochondrial	-0.0823736941015688	0.648847181783994	0.920927749117993	0.646020632709784	1.31281862552606	53
P10586	PTPRF	PTPRF_HUMAN	Receptor-type tyrosine-protein phosphatase F	0.173335203268549	0.422377441760854	1.18926468368702	0.77871589211417	1.81625995075726	53
P10599	TXN	THIO_HUMAN	Thioredoxin	0.131461194133754	0.65036406776453	1.14049364901963	0.645970737542017	2.0135985856008	53
P10619	CTSA	PPGB_HUMAN	Lysosomal protective protein	-0.186655085500296	0.275883650009524	0.829729872900251	0.593092569011927	1.16078281528633	53
P10636	MAPT	TAU_HUMAN	Microtubule-associated protein tau	-0.593894329698672	0.0123764669655193	0.552172749485023	0.346708477888598	0.879398009332258	53
P10643	C7	CO7_HUMAN	Complement component C7	-0.0759333603517483	0.603058778827343	0.92687797132335	0.696188604450913	1.23400866982312	53
P10644	PRKAR1A	KAP0_HUMAN	cAMP-dependent protein kinase type I-alpha regulatory subunit	0.00950739968745815	0.981380228942584	1.00955273858296	0.454334618539648	2.24327332849149	53
P10768	ESD	ESTD_HUMAN	S-formylglutathione hydrolase	-0.243744443549859	0.126326676286958	0.78368788516802	0.573359706285089	1.07117171755656	53
P10809	HSPD1	CH60_HUMAN	60 kDa heat shock protein, mitochondrial	0.626070733368176	0.0494841101159333	1.87024742204506	1.00141373093149	3.49288741668503	53
P10909	CLU	CLUS_HUMAN	Clusterin	-0.0644093979027633	0.504762066061607	0.937621060848348	0.775947478687525	1.13298036000245	53
P10916	MYL2	MLRV_HUMAN	Myosin regulatory light chain 2, ventricular/cardiac muscle isoform	0.0414606542669689	0.779256813423044	1.04233214972216	0.780000487366364	1.39289183525101	53
P11021	HSPA5	BIP_HUMAN	Endoplasmic reticulum chaperone BiP	-0.986950916161874	0.040508214219598	0.372711388520068	0.144969396464454	0.958228305562537	53
P11047	LAMC1	LAMC1_HUMAN	Laminin subunit gamma-1	-0.190287912346885	0.267256783665115	0.826721076469819	0.590688353944039	1.15706994003841	53
P11117	ACP2	PPAL_HUMAN	Lysosomal acid phosphatase	0.262318456299329	0.10816292659415	1.29994045074532	0.943919351316647	1.79024317398179	53
P11142	HSPA8	HSP7C_HUMAN	Heat shock cognate 71 kDa protein	0.515054948301138	0.34965681480547	1.67373046791659	0.568747886515053	4.92551048654867	53
P11166	SLC2A1	GTR1_HUMAN	Solute carrier family 2, facilitated glucose transporter member 1	0.146344790351002	0.042674118351209	1.15759524692252	1.00484355010211	1.33356755443317	53
P11171	EPB41	EPB41_HUMAN	Protein 4.1	0.217477120285763	0.280061329933878	1.24293699113923	0.837670894849374	1.84427126863473	53
P11172	UMPS	UMPS_HUMAN	Uridine 5'-monophosphate synthase	0.0521971312352388	0.893412011308054	1.05358341624347	0.490987177342555	2.26082893038327	53
P11177	PDHB	ODPB_HUMAN	Pyruvate dehydrogenase E1 component subunit beta, mitochondrial	-0.0730348189206995	0.826257416965328	0.929568462891707	0.484243797630805	1.78442662855055	53
P11182	DBT	ODB2_HUMAN	Lipoamide acyltransferase component of branched-chain alpha-keto acid dehydrogenase complex, mitochondrial	0.0107822701484065	0.940696765243232	1.01084060830725	0.760876738919175	1.34292281934447	53
P11215	ITGAM	ITAM_HUMAN	Integrin alpha-M	0.108619118126616	0.466112008747746	1.11473768609491	0.832366248522418	1.49290064440518	53
P11216	PYGB	PYGB_HUMAN	Glycogen phosphorylase, brain form	0.127438247818441	0.601934582682827	1.13591472086323	0.703698807986486	1.83360016875084	53
P11217	PYGM	PYGM_HUMAN	Glycogen phosphorylase, muscle form	-0.126207552110141	0.20226402612412	0.881431884749369	0.726005471972582	1.07013266076618	53
P11233	RALA	RALA_HUMAN	Ras-related protein Ral-A	0.320742822997854	0.0193751080784163	1.3781511065443	1.05325828029285	1.803261847551	53
P11234	RALB	RALB_HUMAN	Ras-related protein Ral-B	0.138029775490392	0.084038203702738	1.14800973231804	0.981616915103402	1.34260761527128	53
P11277	SPTB	SPTB1_HUMAN	Spectrin beta chain, erythrocytic	0.113415465029362	0.484670966689713	1.12009719750637	0.814905677154792	1.53958644176104	53
P11279	LAMP1	LAMP1_HUMAN	Lysosome-associated membrane glycoprotein 1	0.0447113096243097	0.646348500862957	1.04572592531776	0.863919626598519	1.26579218391791	53
P11310	ACADM	ACADM_HUMAN	Medium-chain specific acyl-CoA dehydrogenase, mitochondrial	-0.0162155734910747	0.90713946150781	0.983915191158744	0.749254055795784	1.29207055457943	53
P11387	TOP1	TOP1_HUMAN	DNA topoisomerase 1	0.17978968907047	0.441426341824404	1.19696560170034	0.75731567777685	1.89184866192091	53
P11413	G6PD	G6PD_HUMAN	Glucose-6-phosphate 1-dehydrogenase	-0.0511169075543783	0.906342629310175	0.950167582270732	0.405487137982625	2.2265032594866	53
P11498	PC	PYC_HUMAN	Pyruvate carboxylase, mitochondrial	-0.299817441690119	0.299326385602007	0.740953475549589	0.420629741650657	1.3052145356497	53
P11532	DMD	DMD_HUMAN	Dystrophin	-0.0924892343481358	0.506914970488748	0.911659025515319	0.693753209290997	1.19800840943559	53
P11586	MTHFD1	C1TC_HUMAN	C-1-tetrahydrofolate synthase, cytoplasmic	0.47552612846804	0.338432911721783	1.60886044212927	0.6076875261052	4.25947845077257	53
P11678	EPX	PERE_HUMAN	Eosinophil peroxidase	-0.118456317699926	0.336493670117602	0.888290617386625	0.69766287208369	1.13100503482498	53
P11717	IGF2R	MPRI_HUMAN	Cation-independent mannose-6-phosphate receptor	0.319307236695296	0.353927183675421	1.3761740711349	0.700607347673282	2.70316187855225	53
P11766	ADH5	ADHX_HUMAN	Alcohol dehydrogenase class-3	-0.295278190031373	0.233654130647916	0.744324495007099	0.457855324555358	1.2100306017094	53
P11802	CDK4	CDK4_HUMAN	Cyclin-dependent kinase 4	0.0448339982161167	0.692707408407002	1.04585423182966	0.837339225651468	1.30629384212236	53
P11940	PABPC1	PABP1_HUMAN	Polyadenylate-binding protein 1	0.276451345151561	0.0787469185557774	1.31844280252243	0.968740117782378	1.79438364491652	53
P12004	PCNA	PCNA_HUMAN	Proliferating cell nuclear antigen	0.167044574587081	0.395030512869349	1.1818069426908	0.804211098629183	1.73669283123903	53
P12081	HARS1	HARS1_HUMAN	Histidine--tRNA ligase, cytoplasmic	0.664718058691755	0.294409085268595	1.94394236641276	0.56110721152029	6.73474132277805	53
P12107	COL11A1	COBA1_HUMAN	Collagen alpha-1(XI) chain	0.0143940224402822	0.781378494605053	1.01449811521957	0.916437373005328	1.12305156478824	53
P12109	COL6A1	CO6A1_HUMAN	Collagen alpha-1(VI) chain	-0.302985532075216	0.112700549203336	0.738609782443957	0.507950192526332	1.07401162308572	53
P12110	COL6A2	CO6A2_HUMAN	Collagen alpha-2(VI) chain	-0.287123698164892	0.120922058543651	0.750418897655123	0.522058630897593	1.07866911612921	53
P12111	COL6A3	CO6A3_HUMAN	Collagen alpha-3(VI) chain	-0.314305272084667	0.0943246046400607	0.730296055128262	0.50534230554123	1.0553882433506	53
P12235	SLC25A4	ADT1_HUMAN	ADP/ATP translocase 1	-0.0291472267560789	0.785041294446741	0.971273456499298	0.78773524542665	1.19757511521418	53
P12268	IMPDH2	IMDH2_HUMAN	Inosine-5'-monophosphate dehydrogenase 2	0.211432269142731	0.474414452377442	1.23544628495886	0.692191623068728	2.20506500245106	53
P12270	TPR	TPR_HUMAN	Nucleoprotein TPR	0.496094036810606	0.42576642244591	1.64229398664618	0.484459905198024	5.56729155423447	53
P12277	CKB	KCRB_HUMAN	Creatine kinase B-type	-0.121700040404144	0.385980551785251	0.885413917074446	0.672441061009233	1.16583868833428	53
P12429	ANXA3	ANXA3_HUMAN	Annexin A3	0.261589451127827	0.326130037018585	1.29899313277589	0.770630012380286	2.18961516147937	53
P12532	CKMT1B	KCRU_HUMAN	Creatine kinase U-type, mitochondrial	-0.0433603445436119	0.747142726533331	0.957566274108417	0.735685130864341	1.24636632010299	53
P12694	BCKDHA	ODBA_HUMAN	2-oxoisovalerate dehydrogenase subunit alpha, mitochondrial	-0.097794666194973	0.564942887839734	0.906835088537513	0.649961361760206	1.26522886772188	53
P12724	RNASE3	ECP_HUMAN	Eosinophil cationic protein	-0.0178611756424393	0.812948442302221	0.98229738969728	0.84721074201121	1.13892342714574	53
P12814	ACTN1	ACTN1_HUMAN	Alpha-actinin-1	-0.0713229659908724	0.722133008992951	0.931161110188424	0.628497064013198	1.37957846229355	53
P12821	ACE	ACE_HUMAN	Angiotensin-converting enzyme	-0.025241048075553	0.915095701067457	0.975074843783483	0.613074644059362	1.55082412915339	53
P12830	CDH1	CADH1_HUMAN	Cadherin-1	-0.0830839961501823	0.44214012129571	0.920273844513553	0.744564210262256	1.13744917795263	53
P12883	MYH7	MYH7_HUMAN	Myosin-7	0.00233030134315985	0.987550554737066	1.0023330186056	0.747981999663861	1.34317601311063	53
P12931	SRC	SRC_HUMAN	Proto-oncogene tyrosine-protein kinase Src	-0.0648521860594489	0.687363614652226	0.937205985249207	0.683383545178798	1.28530320196271	53
P12955	PEPD	PEPD_HUMAN	Xaa-Pro dipeptidase	-0.402860656312237	0.309126232318885	0.668405230884554	0.30752137042848	1.45279514087538	53
P12956	XRCC6	XRCC6_HUMAN	X-ray repair cross-complementing protein 6	-0.308801431783309	0.605714006753174	0.734326569467585	0.227344281908118	2.37188948013201	53
P13010	XRCC5	XRCC5_HUMAN	X-ray repair cross-complementing protein 5	0.766837846995198	0.24709727124093	2.15294752904313	0.587600294830284	7.88832664583955	53
P13073	COX4I1	COX41_HUMAN	Cytochrome c oxidase subunit 4 isoform 1, mitochondrial	-0.65478344036783	0.0302307276771192	0.519554564950351	0.2873673754183	0.939344438692183	53
P13284	IFI30	GILT_HUMAN	Gamma-interferon-inducible lysosomal thiol reductase	0.110610896085732	0.136586262937293	1.11696020869928	0.965583739816756	1.29206826541456	53
P13489	RNH1	RINI_HUMAN	Ribonuclease inhibitor	0.241050272522906	0.428624913081579	1.27258500975919	0.700599573026001	2.31155237515923	53
P13535	MYH8	MYH8_HUMAN	Myosin-8	-0.082704099966345	0.718601196671651	0.92062351945105	0.587098471516412	1.44362096937046	53
P13591	NCAM1	NCAM1_HUMAN	Neural cell adhesion molecule 1	-0.088825899296878	0.423618193776738	0.915004862697831	0.736090738626582	1.13740583168158	53
P13611	VCAN	CSPG2_HUMAN	Versican core protein	-0.0936456478297917	0.536359495799934	0.910605380069858	0.676730583721177	1.22530616785869	53
P13639	EEF2	EF2_HUMAN	Elongation factor 2	0.013018814770003	0.971611188975864	1.0131039284979	0.494610947362258	2.07512505619117	53
P13645	KRT10	K1C10_HUMAN	Keratin, type I cytoskeletal 10	-0.15293880164223	0.193401286737829	0.858182239548105	0.6815293996864	1.08062360422703	53
P13646	KRT13	K1C13_HUMAN	Keratin, type I cytoskeletal 13	-0.0320382622816082	0.455865087622697	0.968469525516554	0.890253304413696	1.05355769779699	53
P13647	KRT5	K2C5_HUMAN	Keratin, type II cytoskeletal 5	-0.0849481869167091	0.258620076298817	0.918559876587891	0.792681516883277	1.06442780474394	53
P13667	PDIA4	PDIA4_HUMAN	Protein disulfide-isomerase A4	-0.303676824859261	0.374076956709523	0.738099363275999	0.377837237695778	1.44186600926583	53
P13671	C6	CO6_HUMAN	Complement component C6	-0.340762141757144	0.0483476545734089	0.711228059545105	0.507098546417665	0.997528697839459	53
P13674	P4HA1	P4HA1_HUMAN	Prolyl 4-hydroxylase subunit alpha-1	0.403418574262845	0.048837463827789	1.49693333831583	1.00205891386563	2.23620526533418	53
P13716	ALAD	HEM2_HUMAN	Delta-aminolevulinic acid dehydratase	-0.21397030908618	0.452667186428716	0.807372356289867	0.461898934919378	1.41123971592363	53
P13727	PRG2	PRG2_HUMAN	Bone marrow proteoglycan	-0.0381547321967035	0.64468053172584	0.962563989727128	0.818474084092474	1.13202049072421	53
P13747	HLA-E	HLAE_HUMAN	HLA class I histocompatibility antigen, alpha chain E	0.291788384232347	0.113878960449725	1.33881967230748	0.932447636977835	1.92229358933976	53
P13796	LCP1	PLSL_HUMAN	Plastin-2	-0.348575913995046	0.265861658989835	0.705692341065564	0.381896441554168	1.30402283459863	53
P13797	PLS3	PLST_HUMAN	Plastin-3	0.409666129511551	0.295598369484738	1.5063147870957	0.699063606639614	3.24574790658913	53
P13798	APEH	ACPH_HUMAN	Acylamino-acid-releasing enzyme	-0.150963182561609	0.795419906021849	0.859879356631656	0.274683280894241	2.69180019094774	53
P13804	ETFA	ETFA_HUMAN	Electron transfer flavoprotein subunit alpha, mitochondrial	-0.313727948248348	0.326041235846667	0.730717794176747	0.390698714774283	1.366650246175	53
P13805	TNNT1	TNNT1_HUMAN	Troponin T, slow skeletal muscle	0.152900936845939	0.330112742126904	1.16520954389259	0.856573772821056	1.58505119378902	53
P13807	GYS1	GYS1_HUMAN	Glycogen [starch] synthase, muscle	-0.269202458725454	0.19287682039669	0.763988563838478	0.509456910440556	1.14568771904819	53
P13861	PRKAR2A	KAP2_HUMAN	cAMP-dependent protein kinase type II-alpha regulatory subunit	-0.361155977395652	0.445217692730536	0.69687029397581	0.275717548395448	1.76132498439823	53
P14091	CTSE	CATE_HUMAN	Cathepsin E	0.0155641994108558	0.823430846135374	1.01568595240501	0.885902577362284	1.16448239374632	53
P14314	PRKCSH	GLU2B_HUMAN	Glucosidase 2 subunit beta	-0.0885028205405932	0.74098843542352	0.91530052909006	0.541571542085694	1.54693331065017	53
P14317	HCLS1	HCLS1_HUMAN	Hematopoietic lineage cell-specific protein	-0.288456140634348	0.365559022849024	0.749419673498191	0.401202347173085	1.39986680283264	53
P14324	FDPS	FPPS_HUMAN	Farnesyl pyrophosphate synthase	0.248989759027396	0.486980026984838	1.28272889661106	0.635678119045677	2.58840657386666	53
P14384	CPM	CBPM_HUMAN	Carboxypeptidase M	-0.447862058712039	0.0441317890509457	0.63899282144567	0.413143727955597	0.988304549314087	53
P14410	SI	SUIS_HUMAN	Sucrase-isomaltase, intestinal	-0.178870461593279	0.310909637802744	0.836214214238408	0.59164799088335	1.18187541049594	53
P14543	NID1	NID1_HUMAN	Nidogen-1	-0.241863142886017	0.168551921246112	0.785163625426939	0.556463851819622	1.10785618271105	53
P14550	AKR1A1	AK1A1_HUMAN	Aldo-keto reductase family 1 member A1	-0.836490790288309	0.0345081225471084	0.433228147463632	0.199488193620959	0.940840780339049	53
P14618	PKM	KPYM_HUMAN	Pyruvate kinase PKM	0.882614925575253	0.0887708476131406	2.41721227957636	0.874744858700074	6.67956507137144	53
P14621	ACYP2	ACYP2_HUMAN	Acylphosphatase-2	0.335035913967157	0.114354742277416	1.3979905917091	0.922327156847369	2.11896362369669	53
P14625	HSP90B1	ENPL_HUMAN	Endoplasmin	-0.407703890613722	0.368513031942443	0.665175814465905	0.273540788721132	1.61752426838784	53
P14735	IDE	IDE_HUMAN	Insulin-degrading enzyme	-0.720314581127351	0.135611079324709	0.48659915696884	0.188936953823376	1.25321560854704	53
P14780	MMP9	MMP9_HUMAN	Matrix metalloproteinase-9	0.112584794005337	0.322585202576925	1.1191671515549	0.895390186053515	1.39887071874232	53
P14854	COX6B1	CX6B1_HUMAN	Cytochrome c oxidase subunit 6B1	0.042232165036944	0.703118945520893	1.04313663049445	0.839493614377151	1.2961790432279	53
P14866	HNRNPL	HNRPL_HUMAN	Heterogeneous nuclear ribonucleoprotein L	0.56036308997238	0.279204601068723	1.75130826733922	0.634706530476487	4.83228153481919	53
P14868	DARS1	SYDC_HUMAN	Aspartate--tRNA ligase, cytoplasmic	1.85860239660539	0.0223083011502958	6.41476520591683	1.30269578292658	31.5877376639672	53
P14923	JUP	PLAK_HUMAN	Junction plakoglobin	-0.0918660957238227	0.597184612046064	0.912227292502487	0.648829527166795	1.28255358047615	53
P14927	UQCRB	QCR7_HUMAN	Cytochrome b-c1 complex subunit 7	-0.0538384697095116	0.657361687230336	0.947585157846061	0.746965796893757	1.20208667532585	53
P15088	CPA3	CBPA3_HUMAN	Mast cell carboxypeptidase A	-0.0411623796499518	0.69008155211138	0.959673285882959	0.783887753329156	1.17487843345688	53
P15121	AKR1B1	ALDR_HUMAN	Aldo-keto reductase family 1 member B1	-0.168484319504537	0.318537913804295	0.844944512463654	0.60680601583404	1.17653947145063	53
P15144	ANPEP	AMPN_HUMAN	Aminopeptidase N	-0.286517481148448	0.0414542113873665	0.750873952277334	0.570105075547874	0.988961011558716	53
P15169	CPN1	CBPN_HUMAN	Carboxypeptidase N catalytic chain	-0.258391228864604	0.213518055998784	0.772293029670485	0.51401040306208	1.16035885679454	53
P15170	GSPT1	ERF3A_HUMAN	Eukaryotic peptide chain release factor GTP-binding subunit ERF3A	0.0250488619104857	0.870244461278865	1.02536522060405	0.759188626859938	1.38486510259375	53
P15259	PGAM2	PGAM2_HUMAN	Phosphoglycerate mutase 2	-0.221263201274882	0.323750037859813	0.801505695204839	0.516468705202685	1.2438534474101	53
P15311	EZR	EZRI_HUMAN	Ezrin	0.35235923654212	0.155675059738758	1.42241941698012	0.874532259145099	2.31355330423137	53
P15374	UCHL3	UCHL3_HUMAN	Ubiquitin carboxyl-terminal hydrolase isozyme L3	0.163036809189187	0.393968140126118	1.17708001625206	0.80910830415032	1.71240037650453	53
P15498	VAV1	VAV_HUMAN	Proto-oncogene vav	-0.276619634940442	0.151020926543101	0.758342889398148	0.519863655505448	1.10622070192923	53
P15502	ELN	ELN_HUMAN	Elastin	-0.027883855798401	0.752917625339052	0.972501310630512	0.817508949377888	1.15687883282228	53
P15531	NME1	NDKA_HUMAN	Nucleoside diphosphate kinase A	0.108122783771988	0.313624575517672	1.11418454076878	0.902861587768642	1.37496954982455	53
P15559	NQO1	NQO1_HUMAN	NAD(P)H dehydrogenase [quinone] 1	-0.0547470602202199	0.428800182778988	0.946724581978291	0.826662519363459	1.08422410975173	53
P15586	GNS	GNS_HUMAN	N-acetylglucosamine-6-sulfatase	0.20312463176932	0.130313140254708	1.22522516071173	0.941737097846241	1.59405071529441	53
P15848	ARSB	ARSB_HUMAN	Arylsulfatase B	-0.0384468973047153	0.860710183768601	0.962282803193548	0.626322177789878	1.47845346398174	53
P15880	RPS2	RS2_HUMAN	40S ribosomal protein S2	-0.0853163582738923	0.838142944548731	0.918221751399298	0.40497649556604	2.08192622034605	53
P15924	DSP	DESP_HUMAN	Desmoplakin	-0.193999560263566	0.249268882681628	0.823658266461046	0.592131936319381	1.14571246422976	53
P15927	RPA2	RFA2_HUMAN	Replication protein A 32 kDa subunit	-0.0134907474860994	0.920989283253825	0.98659984480428	0.755730757923808	1.28799740325769	53
P15941	MUC1	MUC1_HUMAN	Mucin-1	0.0387284988141174	0.730947988534933	1.03948822304958	0.833587501466503	1.29624756124321	53
P16070	CD44	CD44_HUMAN	CD44 antigen	0.168643058862484	0.1619418145355	1.18369755315823	0.934546213608963	1.4992729914789	53
P16083	NQO2	NQO2_HUMAN	Ribosyldihydronicotinamide dehydrogenase [quinone]	-0.0610093986430003	0.630649338578887	0.940814397355806	0.733663170517354	1.2064551770369	53
P16144	ITGB4	ITB4_HUMAN	Integrin beta-4	0.179220369308695	0.470846870461218	1.19628433947555	0.734986689532519	1.94710494932186	53
P16152	CBR1	CBR1_HUMAN	Carbonyl reductase [NADPH] 1	-0.573584437914546	0.147219152417872	0.56350197652917	0.259446148275703	1.22389358894953	53
P16157	ANK1	ANK1_HUMAN	Ankyrin-1	0.192271850176215	0.276121743710731	1.21199995458526	0.857484094184238	1.71308587515217	53
P16219	ACADS	ACADS_HUMAN	Short-chain specific acyl-CoA dehydrogenase, mitochondrial	-0.0356862141367622	0.750812444435733	0.964943031465293	0.774193098745182	1.20269097655687	53
P16278	GLB1	BGAL_HUMAN	Beta-galactosidase	0.117606551099992	0.48241708485589	1.1248014723931	0.810137648586957	1.56168319606479	53
P16284	PECAM1	PECA1_HUMAN	Platelet endothelial cell adhesion molecule	-0.31584914699511	0.16097863551315	0.72916943927231	0.468853045032589	1.13401859452942	53
P16333	NCK1	NCK1_HUMAN	Cytoplasmic protein NCK1	-0.185713062655907	0.423750697263767	0.830511865664891	0.526901911140108	1.30906710419346	53
P16401	H1-5	H15_HUMAN	Histone H1.5	0.0440154051907779	0.671331099341363	1.04499845316498	0.852745646908106	1.28059494771584	53
P16435	POR	NCPR_HUMAN	NADPH--cytochrome P450 reductase	0.210264092243532	0.316164368858723	1.23400390778844	0.818017874480971	1.86153101532572	53
P16452	EPB42	EPB42_HUMAN	Protein 4.2	0.16812665145576	0.134400840031906	1.18308644077952	0.94932950193141	1.4744022212611	53
P16615	ATP2A2	AT2A2_HUMAN	Sarcoplasmic/endoplasmic reticulum calcium ATPase 2	0.160863536392986	0.684798233166926	1.1745246780031	0.54018174508294	2.55378533576043	53
P16885	PLCG2	PLCG2_HUMAN	1-phosphatidylinositol 4,5-bisphosphate phosphodiesterase gamma-2	-0.414346649039128	0.0307122187572284	0.660771855631478	0.453760854627877	0.962223692814429	53
P16930	FAH	FAAA_HUMAN	Fumarylacetoacetase	0.0026603796917949	0.984667899089553	1.00266392164213	0.76439309822597	1.31520672033276	53
P16949	STMN1	STMN1_HUMAN	Stathmin	0.220075264789721	0.0726597907571535	1.24617051981995	0.979972801034215	1.58467761842924	53
P16989	YBX3	YBOX3_HUMAN	Y-box-binding protein 3	0.00365729348263115	0.987341611238283	1.0036639895411	0.638810132783185	1.57690266983203	53
P17096	HMGA1	HMGA1_HUMAN	High mobility group protein HMG-I/HMG-Y	0.13338384951445	0.192606317346868	1.14268853459872	0.934946951685046	1.39658949071928	53
P17152	TMEM11	TMM11_HUMAN	Transmembrane protein 11, mitochondrial	-0.0233479783272117	0.904352059481614	0.976922476769892	0.667533219387704	1.42970791250453	53
P17174	GOT1	AATC_HUMAN	Aspartate aminotransferase, cytoplasmic	0.122821610680583	0.721359604344643	1.13068270123815	0.575706658722381	2.2206506586468	53
P17213	BPI	BPI_HUMAN	Bactericidal permeability-increasing protein	0.137216548522628	0.0850164880156282	1.14707651935287	0.981242683708487	1.34093691917054	53
P17252	PRKCA	KPCA_HUMAN	Protein kinase C alpha type	0.120831436182834	0.265666182774395	1.12843468307731	0.912168298595469	1.39597576010093	53
P17275	JUNB	JUNB_HUMAN	Transcription factor JunB	0.320953389245948	0.11549922781913	1.37844132920658	0.924303665564016	2.05571022690402	53
P17301	ITGA2	ITA2_HUMAN	Integrin alpha-2	0.330198897440234	0.149220517883933	1.39124481597929	0.888237087436728	2.17910529223101	53
P17480	UBTF	UBF1_HUMAN	Nucleolar transcription factor 1	-0.100219334517245	0.892356569182934	0.90463897772089	0.211875412953782	3.86251367538533	53
P17540	CKMT2	KCRS_HUMAN	Creatine kinase S-type, mitochondrial	-0.213969039629654	0.175918564529885	0.807373381214624	0.59224931145173	1.10063745805986	53
P17612	PRKACA	KAPCA_HUMAN	cAMP-dependent protein kinase catalytic subunit alpha	0.0760304719841272	0.695011666753418	1.07899545278865	0.737821156042181	1.57793142363084	53
P17655	CAPN2	CAN2_HUMAN	Calpain-2 catalytic subunit	-0.058560292791546	0.87036544965849	0.943121375264924	0.466792920847717	1.90550860725623	53
P17661	DES	DESM_HUMAN	Desmin	-0.0794803900726826	0.376937780303771	0.923596131444032	0.77430465283427	1.10167207557897	53
P17812	CTPS1	PYRG1_HUMAN	CTP synthase 1	0.350560783509479	0.112051938897788	1.41986356144792	0.921427797431319	2.18792241643638	53
P17813	ENG	EGLN_HUMAN	Endoglin	0.148443929557087	0.359256429888077	1.16002775268101	0.844584812372868	1.59328508786405	53
P17844	DDX5	DDX5_HUMAN	Probable ATP-dependent RNA helicase DDX5	0.831904052528954	0.108442636989542	2.29768949936826	0.832070703418781	6.34486590360104	53
P17858	PFKL	PFKAL_HUMAN	ATP-dependent 6-phosphofructokinase, liver type	0.459676192737794	0.196516757907137	1.58356113337129	0.788280442736693	3.18118492755984	53
P17931	LGALS3	LEG3_HUMAN	Galectin-3	-0.115570280371136	0.695253080149638	0.890857960208833	0.499673661720431	1.58829245178722	53
P17980	PSMC3	PRS6A_HUMAN	26S proteasome regulatory subunit 6A	0.19863553383035	0.0660985235773827	1.21973733188443	0.986877773853538	1.5075414587393	53
P17987	TCP1	TCPA_HUMAN	T-complex protein 1 subunit alpha	1.07736966806374	0.0435815306516642	2.93694424407263	1.03151924676341	8.36207518168558	53
P18031	PTPN1	PTN1_HUMAN	Tyrosine-protein phosphatase non-receptor type 1	0.00253085698213107	0.981104279880423	1.00253406230416	0.813096628205716	1.23610713808765	53
P18077	RPL35A	RL35A_HUMAN	60S ribosomal protein L35a	-0.0866417535063648	0.532806732254059	0.917005550818905	0.698444379845832	1.20396012123155	53
P18084	ITGB5	ITB5_HUMAN	Integrin beta-5	-0.00703832618475637	0.957740609782005	0.992986384824283	0.765387941319301	1.28826429999249	53
P18124	RPL7	RL7_HUMAN	60S ribosomal protein L7	0.454207402608737	0.366965007588428	1.57492460707608	0.58710312471884	4.22479018343086	53
P18206	VCL	VINC_HUMAN	Vinculin	-0.0480317469020312	0.811959318008102	0.953103528512854	0.641627264631759	1.41578512344703	53
P18428	LBP	LBP_HUMAN	Lipopolysaccharide-binding protein	0.159841496239274	0.161717188807386	1.17332487984604	0.93796625467799	1.46774072819747	53
P18510	IL1RN	IL1RA_HUMAN	Interleukin-1 receptor antagonist protein	-0.0747615964280892	0.506627453769173	0.927964690056342	0.744228828512588	1.15706142116584	53
P18583	SON	SON_HUMAN	Protein SON	0.217224879449067	0.391686549892876	1.24262351121051	0.755917337247618	2.04270111892846	53
P18621	RPL17	RL17_HUMAN	60S ribosomal protein L17	0.297802250887943	0.435249090179062	1.34689541417065	0.637451834508372	2.84590483312839	53
P18669	PGAM1	PGAM1_HUMAN	Phosphoglycerate mutase 1	0.130288273923289	0.295515287883516	1.13915672517456	0.892419529988954	1.45411210860265	53
P18754	RCC1	RCC1_HUMAN	Regulator of chromosome condensation	0.168820953911011	0.207726518719176	1.18390814582304	0.910448798355153	1.5395028257255	53
P18859	ATP5PF	ATP5J_HUMAN	ATP synthase-coupling factor 6, mitochondrial	-0.0672971389724354	0.559506043861066	0.934917359676462	0.745785244958977	1.1720136263523	53
P19012	KRT15	K1C15_HUMAN	Keratin, type I cytoskeletal 15	-0.0197637935140069	0.818023999591777	0.980430229937465	0.828516313395273	1.16019856245925	53
P19013	KRT4	K2C4_HUMAN	Keratin, type II cytoskeletal 4	-0.0482073668563981	0.293352477645689	0.952936159211795	0.870990101597639	1.04259201323602	53
P19237	TNNI1	TNNI1_HUMAN	Troponin I, slow skeletal muscle	-0.0535816437781567	0.750416581102408	0.947828553540588	0.681312866015913	1.31859973841424	53
P19338	NCL	NUCL_HUMAN	Nucleolin	0.67651491886576	0.0474674685038743	1.967010581424	1.00758567127173	3.84000163733027	53
P19367	HK1	HXK1_HUMAN	Hexokinase-1	0.222447504544969	0.583961766062209	1.2491302442689	0.563423348876558	2.76936759944099	53
P19388	POLR2E	RPAB1_HUMAN	DNA-directed RNA polymerases I, II, and III subunit RPABC1	0.0796123696269848	0.539022677558431	1.08286723408022	0.839961226338723	1.39601854213646	53
P19404	NDUFV2	NDUV2_HUMAN	NADH dehydrogenase [ubiquinone] flavoprotein 2, mitochondrial	0.00110926090407082	0.995007972003033	1.00110987636149	0.707243329232978	1.41708085905237	53
P19474	TRIM21	RO52_HUMAN	E3 ubiquitin-protein ligase TRIM21	0.0272622313623928	0.848769219026277	1.0276372461488	0.776508384957399	1.35998313750368	53
P19525	EIF2AK2	E2AK2_HUMAN	Interferon-induced, double-stranded RNA-activated protein kinase	0.782662672887572	0.0744522293126119	2.18728855255308	0.925628531223829	5.16862980207	53
P19623	SRM	SPEE_HUMAN	Spermidine synthase	0.105001081910662	0.46901058112996	1.11071181204601	0.835925738783661	1.47582574884418	53
P19784	CSNK2A2	CSK22_HUMAN	Casein kinase II subunit alpha'	0.406759064268062	0.384302927779401	1.50194219052355	0.600732398826322	3.75513348053478	53
P19823	ITIH2	ITIH2_HUMAN	Inter-alpha-trypsin inhibitor heavy chain H2	-0.411523631065387	0.0415693746926837	0.662639861923558	0.446048508492217	0.984403216803344	53
P19827	ITIH1	ITIH1_HUMAN	Inter-alpha-trypsin inhibitor heavy chain H1	-0.350375917130373	0.0551991192803922	0.704423235179017	0.492358881394441	1.00782602490021	53
P19838	NFKB1	NFKB1_HUMAN	Nuclear factor NF-kappa-B p105 subunit	-0.368153544229205	0.211366297731098	0.69201091924775	0.388488355908191	1.23267301342562	53
P19878	NCF2	NCF2_HUMAN	Neutrophil cytosol factor 2	0.233981139107468	0.196208812450601	1.26362065896957	0.886166360672965	1.80184809606416	53
P19971	TYMP	TYPH_HUMAN	Thymidine phosphorylase	0.159663635307384	0.547759551116726	1.17311620974718	0.697033205621109	1.97437027457723	53
P20020	ATP2B1	AT2B1_HUMAN	Plasma membrane calcium-transporting ATPase 1	-0.0538518239704246	0.787247264332448	0.94757250363112	0.64086733479991	1.40106009603077	53
P20042	EIF2S2	IF2B_HUMAN	Eukaryotic translation initiation factor 2 subunit 2	0.131696908325457	0.416129915025869	1.14076251124433	0.830493389359351	1.56694697842728	53
P20073	ANXA7	ANXA7_HUMAN	Annexin A7	0.585893594295655	0.192217865992466	1.79659569621875	0.744757433651823	4.33396962531121	53
P20292	ALOX5AP	AL5AP_HUMAN	Arachidonate 5-lipoxygenase-activating protein	-0.0166825658872635	0.83143573717745	0.983455817516325	0.843419134980219	1.14674342197535	53
P20338	RAB4A	RAB4A_HUMAN	Ras-related protein Rab-4A	0.017612968604546	0.901299661027589	1.0177689915994	0.770484158471274	1.34441923156021	53
P20339	RAB5A	RAB5A_HUMAN	Ras-related protein Rab-5A	0.5701645072574	0.0842751721668743	1.76855796812502	0.92576329200745	3.37861450504921	53
P20340	RAB6A	RAB6A_HUMAN	Ras-related protein Rab-6A	-0.0189169906535364	0.808801398206107	0.981260812680956	0.84185834299367	1.14374679602187	53
P20591	MX1	MX1_HUMAN	Interferon-induced GTP-binding protein Mx1	0.0280484785951668	0.806261202115221	1.02844554080796	0.821926309457534	1.28685530349533	53
P20592	MX2	MX2_HUMAN	Interferon-induced GTP-binding protein Mx2	0.114374978348396	0.462837978203776	1.12117246146854	0.826166229054898	1.52151908919517	53
P20618	PSMB1	PSB1_HUMAN	Proteasome subunit beta type-1	0.288543840373144	0.653324863630618	1.3344828524667	0.378861105057553	4.70052074429	53
P20648	ATP4A	ATP4A_HUMAN	Potassium-transporting ATPase alpha chain 1	-0.0113302949324576	0.874457080768073	0.988733651122093	0.859090457982789	1.13794097440762	53
P20674	COX5A	COX5A_HUMAN	Cytochrome c oxidase subunit 5A, mitochondrial	-0.176645390269953	0.289135181398488	0.83807692206704	0.604556386688002	1.16179887065496	53
P20700	LMNB1	LMNB1_HUMAN	Lamin-B1	0.48100751022852	0.273523478111261	1.61770343417855	0.683881633066129	3.82663354946398	53
P20701	ITGAL	ITAL_HUMAN	Integrin alpha-L	-0.0578665863838918	0.687708894750087	0.943775851587104	0.711755579087789	1.25143080603672	53
P20774	OGN	MIME_HUMAN	Mimecan	-0.165907282635305	0.195101600953203	0.847124773724942	0.659098223285763	1.08879125584806	53
P20810	CAST	ICAL_HUMAN	Calpastatin	0.242965709089677	0.542437302122843	1.27502490160426	0.583442274206708	2.78637419943792	53
P20908	COL5A1	CO5A1_HUMAN	Collagen alpha-1(V) chain	0.0337787099997267	0.690196426333277	1.03435568882977	0.876060573321764	1.22125310006566	53
P20929	NEB	NEBU_HUMAN	Nebulin	0.244884978078814	0.220592237135263	1.27747436719806	0.863347302468876	1.89024828615471	53
P20930	FLG	FILA_HUMAN	Filaggrin	-0.430063483985173	0.0110061581214796	0.65046779912441	0.466923116215755	0.906162798549998	53
P20936	RASA1	RASA1_HUMAN	Ras GTPase-activating protein 1	0.458661348734364	0.157388068575687	1.58195488103666	0.837666487840977	2.98756280925827	53
P20962	PTMS	PTMS_HUMAN	Parathymosin	0.392667545168925	0.00130502249858509	1.4809259664876	1.1656463507013	1.88148122018119	53
P21128	ENDOU	ENDOU_HUMAN	Uridylate-specific endoribonuclease	-0.0687203679559686	0.77381857184044	0.933587704619213	0.584268259068628	1.49175654964648	53
P21266	GSTM3	GSTM3_HUMAN	Glutathione S-transferase Mu 3	-0.122481274080607	0.29080321741726	0.884722472030062	0.704876949760193	1.11045460173053	53
P21281	ATP6V1B2	VATB2_HUMAN	V-type proton ATPase subunit B, brain isoform	0.196989919798279	0.67103630531263	1.2177317656622	0.490637236443017	3.02233614361026	53
P21283	ATP6V1C1	VATC1_HUMAN	V-type proton ATPase subunit C 1	-0.195403391617585	0.402933981247955	0.8225028003911	0.520324496793444	1.30017106790142	53
P21291	CSRP1	CSRP1_HUMAN	Cysteine and glycine-rich protein 1	-0.0539909945466579	0.6989191115352	0.947440638595846	0.72066254430751	1.24558126511966	53
P21333	FLNA	FLNA_HUMAN	Filamin-A	-0.142566380802247	0.348190313483499	0.867129991597253	0.643761232625878	1.16800202345273	53
P21359	NF1	NF1_HUMAN	Neurofibromin	0.214606652533416	0.356708264666358	1.2393742963345	0.785237419176834	1.95615823813501	53
P21397	MAOA	AOFA_HUMAN	Amine oxidase [flavin-containing] A	-0.29784451549517	0.0510986520369146	0.742416765077212	0.550399375609332	1.00142310746176	53
P21399	ACO1	ACOHC_HUMAN	Cytoplasmic aconitate hydratase	-0.812030169850774	0.052933007720399	0.443955844930138	0.195081455035314	1.01033074728684	53
P21589	NT5E	5NTD_HUMAN	5'-nucleotidase	-0.0172631853519219	0.944592380760176	0.982884969664768	0.604044451068153	1.59932412570729	53
P21695	GPD1	GPDA_HUMAN	Glycerol-3-phosphate dehydrogenase [NAD(+)], cytoplasmic	-0.355850952018511	0.0103440716753069	0.700577032046378	0.533734038829325	0.919574436188171	53
P21741	MDK	MK_HUMAN	Midkine	0.412476303134207	0.0529503645204417	1.51055374649415	0.994762559369042	2.29378619003794	53
P21796	VDAC1	VDAC1_HUMAN	Voltage-dependent anion-selective channel protein 1	0.100312970141793	0.687319009071042	1.10551685770615	0.67830148517368	1.80180575951346	53
P21810	BGN	PGS1_HUMAN	Biglycan	-0.212817530425347	0.179539781249372	0.808303614577756	0.592388211931072	1.10291649999188	53
P21912	SDHB	SDHB_HUMAN	Succinate dehydrogenase [ubiquinone] iron-sulfur subunit, mitochondrial	0.0815504746868239	0.624614852010406	1.08496797962093	0.782627488605015	1.50410704190945	53
P21926	CD9	CD9_HUMAN	CD9 antigen	-0.207804542654877	0.0334081854554973	0.812365804058641	0.670804837230196	0.983800597396968	53
P21964	COMT	COMT_HUMAN	Catechol O-methyltransferase	0.0741821428409907	0.701345420324777	1.07700295601013	0.737169294938899	1.57349929686194	53
P21980	TGM2	TGM2_HUMAN	Protein-glutamine gamma-glutamyltransferase 2	-0.119803975952126	0.620039254682243	0.887094311492567	0.55244011999224	1.42447351125318	53
P22059	OSBP	OSBP1_HUMAN	Oxysterol-binding protein 1	-0.172030836050113	0.784398815722396	0.841953210256821	0.245506321969099	2.88744176759323	53
P22061	PCMT1	PIMT_HUMAN	Protein-L-isoaspartate(D-aspartate) O-methyltransferase	-0.123312603744418	0.810405217129862	0.883987281629959	0.322790131454624	2.42087176135797	53
P22087	FBL	FBRL_HUMAN	rRNA 2'-O-methyltransferase fibrillarin	0.481614086685117	0.191950581937371	1.61868499266051	0.785205066674519	3.33688767007213	53
P22102	GART	PUR2_HUMAN	Trifunctional purine biosynthetic protein adenosine-3	0.0904766152171511	0.67233770194835	1.09469590811623	0.719784767732188	1.66488537264003	53
P22105	TNXB	TENX_HUMAN	Tenascin-X	-0.294219440986861	0.048528819078962	0.745112965177361	0.556249608560262	0.998101072488668	53
P22234	PAICS	PUR6_HUMAN	Bifunctional phosphoribosylaminoimidazole carboxylase/phosphoribosylaminoimidazole succinocarboxamide synthetase	0.428507847086702	0.160028662579707	1.53496541077269	0.844282769767669	2.79067499259395	53
P22307	SCP2	SCP2_HUMAN	Sterol carrier protein 2	-0.103724618759835	0.509175454251357	0.901473512136546	0.662527870317887	1.22659669048169	53
P22314	UBA1	UBA1_HUMAN	Ubiquitin-like modifier-activating enzyme 1	-0.407792966698782	0.540691468112335	0.665116565847333	0.180095410551512	2.45636490574543	53
P22352	GPX3	GPX3_HUMAN	Glutathione peroxidase 3	-0.0503347225289334	0.548797429773263	0.950911079863683	0.806639626328036	1.1209861904798	53
P22413	ENPP1	ENPP1_HUMAN	Ectonucleotide pyrophosphatase/phosphodiesterase family member 1	-0.0786027028705327	0.756126888396744	0.924407115791786	0.562900699560204	1.51808039392051	53
P22570	FDXR	ADRO_HUMAN	NADPH:adrenodoxin oxidoreductase, mitochondrial	-0.221960377645921	0.253505177450255	0.800947099115511	0.547199299982374	1.17236307795389	53
P22626	HNRNPA2B1	ROA2_HUMAN	Heterogeneous nuclear ribonucleoproteins A2/B1	0.932624121453299	0.165054465926792	2.5411687714945	0.681093018783637	9.48114067701264	53
P22681	CBL	CBL_HUMAN	E3 ubiquitin-protein ligase CBL	-0.239735571465052	0.0870008244771949	0.786835895423303	0.597928113870122	1.03542668753166	53
P22695	UQCRC2	QCR2_HUMAN	Cytochrome b-c1 complex subunit 2, mitochondrial	-0.0856143470094814	0.551640119149527	0.917948172424359	0.692471107585095	1.21684332823037	53
P22735	TGM1	TGM1_HUMAN	Protein-glutamine gamma-glutamyltransferase K	-0.0570155269966166	0.497632160184167	0.944579402771469	0.80108945338783	1.11377105810947	53
P22792	CPN2	CPN2_HUMAN	Carboxypeptidase N subunit 2	-0.199658927157187	0.232635260009153	0.819010047530602	0.590071470949378	1.13677324015827	53
P22830	FECH	HEMH_HUMAN	Ferrochelatase, mitochondrial	-0.23145692882209	0.153961386794084	0.793376866443392	0.577149159725519	1.09061382417483	53
P22897	MRC1	MRC1_HUMAN	Macrophage mannose receptor 1	0.12157489061417	0.418724741231456	1.12927393477695	0.841055814738996	1.51626039249532	53
P23141	CES1	EST1_HUMAN	Liver carboxylesterase 1	-0.247347364767978	0.00939919757906997	0.780869399897263	0.64790702350396	0.941118088824336	53
P23142	FBLN1	FBLN1_HUMAN	Fibulin-1	-0.198830549506801	0.206944543527309	0.819688778233277	0.601924176440755	1.11623642887136	53
P23193	TCEA1	TCEA1_HUMAN	Transcription elongation factor A protein 1	0.240421451090116	0.394327793706041	1.27178503257777	0.731408171495227	2.21140155678365	53
P23219	PTGS1	PGH1_HUMAN	Prostaglandin G/H synthase 1	-0.12247137958532	0.51141481964548	0.8847312259557	0.613834043550373	1.27518072743849	53
P23229	ITGA6	ITA6_HUMAN	Integrin alpha-6	0.43084003120211	0.100005319281581	1.53854941037039	0.920769469097842	2.57082186974593	53
P23246	SFPQ	SFPQ_HUMAN	Splicing factor, proline- and glutamine-rich	0.695495098742834	0.127847421428203	2.00470135340258	0.818933078941197	4.90739429103302	53
P23258	TUBG1	TBG1_HUMAN	Tubulin gamma-1 chain	0.402583378388079	0.121444446470159	1.49568362771608	0.898620122617563	2.48944961047794	53
P23284	PPIB	PPIB_HUMAN	Peptidyl-prolyl cis-trans isomerase B	-0.269204444284257	0.438420656672105	0.763987046895765	0.386687236404455	1.50942713613132	53
P23368	ME2	MAOM_HUMAN	NAD-dependent malic enzyme, mitochondrial	0.132585255482132	0.720374322476175	1.1417763546334	0.552461690695453	2.35971700111708	53
P23381	WARS1	SYWC_HUMAN	Tryptophan--tRNA ligase, cytoplasmic	0.182753356298398	0.116165665026509	1.20051827129192	0.95577064795563	1.50793929776828	53
P23396	RPS3	RS3_HUMAN	40S ribosomal protein S3	0.763425628331392	0.192984903142053	2.14561372069696	0.679788842977482	6.7721885788519	53
P23443	RPS6KB1	KS6B1_HUMAN	Ribosomal protein S6 kinase beta-1	0.0423161429047692	0.843720013479543	1.04322423456288	0.684959146373809	1.58887841609369	53
P23469	PTPRE	PTPRE_HUMAN	Receptor-type tyrosine-protein phosphatase epsilon	-0.475402986802381	0.254745063467335	0.621634495484442	0.274298799685057	1.4087901457093	53
P23497	SP100	SP100_HUMAN	Nuclear autoantigen Sp-100	0.349016548753807	0.277882658273607	1.41767265086354	0.754724715062656	2.66295207364398	53
P23526	AHCY	SAHH_HUMAN	Adenosylhomocysteinase	-0.242867060716953	0.565060278513879	0.784375781194776	0.342932997436136	1.79406872690777	53
P23528	CFL1	COF1_HUMAN	Cofilin-1	0.603683733468544	0.177711932745303	1.82884337857171	0.760204135903938	4.39969732520402	53
P23588	EIF4B	IF4B_HUMAN	Eukaryotic translation initiation factor 4B	0.348969961509489	0.492176983999989	1.41760660693981	0.523701061221683	3.8373198773961	53
P23634	ATP2B4	AT2B4_HUMAN	Plasma membrane calcium-transporting ATPase 4	-0.133249750437541	0.449103449604517	0.875246471620382	0.619842331443523	1.23588910796056	53
P23786	CPT2	CPT2_HUMAN	Carnitine O-palmitoyltransferase 2, mitochondrial	-0.0514890522044447	0.788035911630924	0.949814048275296	0.652570147077728	1.38245172621059	53
P23946	CMA1	CMA1_HUMAN	Chymase	0.0520941099282641	0.607070010737147	1.05347488029378	0.863770221739919	1.284843232005	53
P24043	LAMA2	LAMA2_HUMAN	Laminin subunit alpha-2	0.0297353873422495	0.80516886664996	1.03018189871355	0.813394258038747	1.30474826192652	53
P24158	PRTN3	PRTN3_HUMAN	Myeloblastin	0.0524094392754726	0.508502995363445	1.05380712422046	0.902169980119431	1.23093150906084	53
P24311	COX7B	COX7B_HUMAN	Cytochrome c oxidase subunit 7B, mitochondrial	-0.0558045388756381	0.604944966720273	0.945723970096388	0.765491135987964	1.16839214141983	53
P24534	EEF1B2	EF1B_HUMAN	Elongation factor 1-beta	-0.168735794345352	0.701631939942289	0.84473205689162	0.356308879679511	2.00267882344719	53
P24539	ATP5PB	AT5F1_HUMAN	ATP synthase F(0) complex subunit B1, mitochondrial	-0.220147759760313	0.526432441316778	0.802400226737489	0.406042685197483	1.58566118129978	53
P24557	TBXAS1	THAS_HUMAN	Thromboxane-A synthase	0.168034867028622	0.311245414455764	1.18297785685153	0.854528508411686	1.63767106190779	53
P24593	IGFBP5	IBP5_HUMAN	Insulin-like growth factor-binding protein 5	-0.0887853763938432	0.423770354488476	0.915041942102436	0.736141072700801	1.13742024030075	53
P24752	ACAT1	THIL_HUMAN	Acetyl-CoA acetyltransferase, mitochondrial	-0.501538489480883	0.114091621314189	0.605598236118695	0.325086975885071	1.12815723420348	53
P24821	TNC	TENA_HUMAN	Tenascin	0.0583617690313488	0.68058254767276	1.06009843713223	0.80292000648775	1.39965212889154	53
P24844	MYL9	MYL9_HUMAN	Myosin regulatory light polypeptide 9	-0.0490149501355267	0.617702488082534	0.952166894567979	0.785454333314957	1.15426417126619	53
P24928	POLR2A	RPB1_HUMAN	DNA-directed RNA polymerase II subunit RPB1	0.483258924874147	0.077068653520362	1.62134965842368	0.948868734635168	2.7704303228848	53
P25098	GRK2	ARBK1_HUMAN	Beta-adrenergic receptor kinase 1	-0.0540998772526549	0.7641921490486	0.947337484311305	0.665265497545533	1.34900774576822	53
P25205	MCM3	MCM3_HUMAN	DNA replication licensing factor MCM3	0.194352366896517	0.31144027612853	1.21452416567696	0.833619398562631	1.76947531638143	53
P25311	AZGP1	ZA2G_HUMAN	Zinc-alpha-2-glycoprotein	-0.189649695984816	0.189319920815793	0.827248871793579	0.623233204432395	1.09804915883294	53
P25325	MPST	THTM_HUMAN	3-mercaptopyruvate sulfurtransferase	-0.515289354800393	0.218560689483566	0.597327729963762	0.262857664536369	1.3573901967553	53
P25398	RPS12	RS12_HUMAN	40S ribosomal protein S12	0.845414594108031	0.0227847511336075	2.32894318055948	1.12492730999071	4.82162384191678	53
P25685	DNAJB1	DNJB1_HUMAN	DnaJ homolog subfamily B member 1	0.0394522704521446	0.887526052917027	1.04024084747474	0.6021406216464	1.79709021755787	53
P25686	DNAJB2	DNJB2_HUMAN	DnaJ homolog subfamily B member 2	-0.269923740894142	0.207579070966449	0.763437711194276	0.501719541484182	1.16167916671017	53
P25705	ATP5F1A	ATPA_HUMAN	ATP synthase subunit alpha, mitochondrial	-0.51677471716567	0.228582303589393	0.596441140450293	0.257172741210497	1.38328048434367	53
P25774	CTSS	CATS_HUMAN	Cathepsin S	-0.125763198844376	0.288689993547852	0.881823638918083	0.69901500262301	1.11244097370841	53
P25786	PSMA1	PSA1_HUMAN	Proteasome subunit alpha type-1	-0.0167445411036902	0.975566413823644	0.983394869517841	0.336795494407599	2.87137294130082	53
P25787	PSMA2	PSA2_HUMAN	Proteasome subunit alpha type-2	0.224294032523647	0.249151277409392	1.25143892908352	0.854555805061235	1.83264730512652	53
P25788	PSMA3	PSA3_HUMAN	Proteasome subunit alpha type-3	0.303544571392829	0.575734027370234	1.35465196832149	0.467876736420965	3.92214831905258	53
P25789	PSMA4	PSA4_HUMAN	Proteasome subunit alpha type-4	-0.442302621069723	0.509382335107359	0.642555155301666	0.172703011786115	2.39067705499009	53
P25815	S100P	S100P_HUMAN	Protein S100-P	0.00814152589103961	0.94156696436368	1.00817475823908	0.81094696933841	1.25336967962238	53
P25963	NFKBIA	IKBA_HUMAN	NF-kappa-B inhibitor alpha	-0.191060094396664	0.195965213730085	0.826082943703436	0.618384772454036	1.1035411288826	53
P26006	ITGA3	ITA3_HUMAN	Integrin alpha-3	0.0269956416070216	0.821252954139028	1.02736332510063	0.812865021770635	1.29846330386159	53
P26038	MSN	MOES_HUMAN	Moesin	-0.289247938034967	0.497322391391433	0.748826519808507	0.324804009257362	1.72639850736637	53
P26196	DDX6	DDX6_HUMAN	Probable ATP-dependent RNA helicase DDX6	0.312243962416749	0.22665820528965	1.36648802408852	0.823704329830931	2.2669414890178	53
P26358	DNMT1	DNMT1_HUMAN	DNA (cytosine-5)-methyltransferase 1	0.187670722663476	0.400012029341167	1.20643619784146	0.779278160878729	1.86773911105236	53
P26368	U2AF2	U2AF2_HUMAN	Splicing factor U2AF 65 kDa subunit	0.129714351483058	0.465391879679052	1.13850312514284	0.803679500029576	1.612818749156	53
P26373	RPL13	RL13_HUMAN	60S ribosomal protein L13	0.0792036348411995	0.80988079411547	1.08242471901507	0.567760684571272	2.06362170571847	53
P26440	IVD	IVD_HUMAN	Isovaleryl-CoA dehydrogenase, mitochondrial	-0.0767718326025413	0.563657662316037	0.926101135587639	0.713649482873065	1.20179910995503	53
P26447	S100A4	S10A4_HUMAN	Protein S100-A4	0.339194646223017	0.13036496715484	1.40381656621357	0.904565137508838	2.17861696174024	53
P26572	MGAT1	MGAT1_HUMAN	Alpha-1,3-mannosyl-glycoprotein 2-beta-N-acetylglucosaminyltransferase	-0.0237288368970635	0.861439140940123	0.976550478316429	0.74812625103967	1.27471912043557	53
P26583	HMGB2	HMGB2_HUMAN	High mobility group protein B2	-0.0689196467947624	0.655779741851389	0.933401678881637	0.689380912948509	1.26379868919309	53
P26599	PTBP1	PTBP1_HUMAN	Polypyrimidine tract-binding protein 1	0.690318632996952	0.0933133170072423	1.99435089801722	0.890550871267284	4.46626423346494	53
P26639	TARS1	SYTC_HUMAN	Threonine--tRNA ligase 1, cytoplasmic	0.193593835425135	0.27224283769605	1.21360326018659	0.858984163157288	1.71462168490041	53
P26640	VARS1	SYVC_HUMAN	Valine--tRNA ligase	-0.156368205401244	0.799840925748944	0.855244226845234	0.255356648139092	2.86439649361973	53
P26641	EEF1G	EF1G_HUMAN	Elongation factor 1-gamma	-0.108843486744993	0.849194378618924	0.896870778678648	0.29206916642975	2.75406405777214	53
P26885	FKBP2	FKBP2_HUMAN	Peptidyl-prolyl cis-trans isomerase FKBP2	-0.0831416553794396	0.700082527880278	0.920220783762708	0.602799421804988	1.40478948757652	53
P26927	MST1	HGFL_HUMAN	Hepatocyte growth factor-like protein	-0.0702738551008498	0.631167206566523	0.932138514062366	0.699653850607934	1.24187440495527	53
P27105	STOM	STOM_HUMAN	Stomatin	-0.0962366846224543	0.705681637592261	0.908249022049942	0.551188167415446	1.49661464962639	53
P27144	AK4	KAD4_HUMAN	Adenylate kinase 4, mitochondrial	0.0380164655940723	0.831498252505642	1.03874833634614	0.73186368071252	1.47431568842355	53
P27169	PON1	PON1_HUMAN	Serum paraoxonase/arylesterase 1	-0.237914571859001	0.0708166426689833	0.788270028660622	0.608950322380421	1.02039462867127	53
P27338	MAOB	AOFB_HUMAN	Amine oxidase [flavin-containing] B	-0.155650533557621	0.244924055345003	0.855858231846959	0.6583519566376	1.11261659608527	53
P27348	YWHAQ	1433T_HUMAN	14-3-3 protein theta	0.287093951798711	0.0493715540660484	1.33254940300798	1.00078984501554	1.77428650010866	53
P27352	CBLIF	IF_HUMAN	Cobalamin binding intrinsic factor	-0.290204330700998	0.149910593136666	0.748110689978596	0.50396962051636	1.11052250309616	53
P27361	MAPK3	MK03_HUMAN	Mitogen-activated protein kinase 3	-0.825476169392143	0.0493794822370997	0.438026368049194	0.192297636136284	0.997761090367167	53
P27487	DPP4	DPP4_HUMAN	Dipeptidyl peptidase 4	-0.251992942674691	0.0507822965675267	0.777250223357263	0.603599926840534	1.00085815594957	53
P27635	RPL10	RL10_HUMAN	60S ribosomal protein L10	0.151921035065444	0.650893536133341	1.16406831222467	0.602853708876006	2.24773442640344	53
P27658	COL8A1	CO8A1_HUMAN	Collagen alpha-1(VIII) chain	-0.0755632181958948	0.235469281688601	0.927221111435261	0.818405822680603	1.05050448770667	53
P27694	RPA1	RFA1_HUMAN	Replication protein A 70 kDa DNA-binding subunit	-0.0527320387750808	0.873162949507145	0.948634175603542	0.496518032413521	1.81243528004141	53
P27695	APEX1	APEX1_HUMAN	DNA-(apurinic or apyrimidinic site) endonuclease	0.565903775562367	0.159107426749853	1.76103864741513	0.80107487832173	3.87136983272639	53
P27708	CAD	PYR1_HUMAN	CAD protein	0.667498135280674	0.0780187166246749	1.94935419423817	0.927865497250737	4.09540152732618	53
P27797	CALR	CALR_HUMAN	Calreticulin	0.0136882134499982	0.972463159637707	1.01378232596418	0.466025477846194	2.20536140896689	53
P27816	MAP4	MAP4_HUMAN	Microtubule-associated protein 4	-0.643748230131492	0.189753653805951	0.525319710093668	0.200701821713012	1.37497903834425	53
P27824	CANX	CALX_HUMAN	Calnexin	-0.0136000692414559	0.974423476389388	0.986491993872746	0.42955458145076	2.26552455962242	53
P27987	ITPKB	IP3KB_HUMAN	Inositol-trisphosphate 3-kinase B	-0.0788738234539287	0.639592837176938	0.924156523967093	0.664311001891769	1.28564072905432	53
P28062	PSMB8	PSB8_HUMAN	Proteasome subunit beta type-8	0.274742006732928	0.549307975934966	1.31619106262833	0.535510671641213	3.23496618290243	53
P28065	PSMB9	PSB9_HUMAN	Proteasome subunit beta type-9	0.0256870607601042	0.762685635321033	1.02601981636719	0.868450304102991	1.21217835793782	53
P28066	PSMA5	PSA5_HUMAN	Proteasome subunit alpha type-5	0.402154640687227	0.0170769287459705	1.49504250920199	1.07430656122422	2.08055334016943	53
P28068	HLA-DMB	DMB_HUMAN	HLA class II histocompatibility antigen, DM beta chain	0.000260734759556709	0.998301254347168	1.00026076875382	0.786812483456195	1.27161379178052	53
P28070	PSMB4	PSB4_HUMAN	Proteasome subunit beta type-4	0.132224099177611	0.764818283144203	1.14136406935877	0.479960771159362	2.71420502904116	53
P28072	PSMB6	PSB6_HUMAN	Proteasome subunit beta type-6	0.026568794386322	0.733612650267763	1.0269248914994	0.881223560880314	1.1967164515297	53
P28074	PSMB5	PSB5_HUMAN	Proteasome subunit beta type-5	-0.500183659894797	0.0295748066102671	0.606419274584283	0.386446219018518	0.951605471833342	53
P28161	GSTM2	GSTM2_HUMAN	Glutathione S-transferase Mu 2	-0.171012405031816	0.303755176262792	0.842811118308034	0.60839558641911	1.16754722913836	53
P28288	ABCD3	ABCD3_HUMAN	ATP-binding cassette sub-family D member 3	0.172028508636313	0.386915000537195	1.18771169277195	0.804397752649646	1.75368349861816	53
P28290	ITPRID2	ITPI2_HUMAN	Protein ITPRID2	0.580638283154772	0.00831871931959391	1.78717879289245	1.16111273321933	2.75081647662991	53
P28331	NDUFS1	NDUS1_HUMAN	NADH-ubiquinone oxidoreductase 75 kDa subunit, mitochondrial	-0.918842127047575	0.0462619875799896	0.398980742747564	0.161628345485402	0.984886856357601	53
P28340	POLD1	DPOD1_HUMAN	DNA polymerase delta catalytic subunit	0.240402311339384	0.243909049929803	1.2717606911622	0.8487847615722	1.90551872372155	53
P28482	MAPK1	MK01_HUMAN	Mitogen-activated protein kinase 1	-0.18331807253452	0.666608458338211	0.832503317180297	0.361560395242836	1.91686308078824	53
P28676	GCA	GRAN_HUMAN	Grancalcin	0.153337455734055	0.19451116991593	1.16571829089787	0.924671801054868	1.46960157342705	53
P28838	LAP3	AMPL_HUMAN	Cytosol aminopeptidase	0.0019824861532211	0.995195188113597	1.00198445257815	0.525579103558563	1.9102221462206	53
P28906	CD34	CD34_HUMAN	Hematopoietic progenitor cell antigen CD34	-0.144111983298911	0.417619323817942	0.865790788521716	0.611047384536426	1.22673577934997	53
P29034	S100A2	S10A2_HUMAN	Protein S100-A2	0.0265923255471522	0.617981134969603	1.0269490565185	0.925041620389311	1.14008315024829	53
P29144	TPP2	TPP2_HUMAN	Tripeptidyl-peptidase 2	-0.0338152108090793	0.871215419583132	0.966750133107612	0.64233828948602	1.45500561800766	53
P29218	IMPA1	IMPA1_HUMAN	Inositol monophosphatase 1	0.0163859417834846	0.911722228537211	1.01652092760965	0.760868641164873	1.3580725244326	53
P29317	EPHA2	EPHA2_HUMAN	Ephrin type-A receptor 2	0.31571649567355	0.0989576709679825	1.37124144763126	0.942399576525824	1.99522915177197	53
P29350	PTPN6	PTN6_HUMAN	Tyrosine-protein phosphatase non-receptor type 6	-0.124956984665228	0.279890623136228	0.882534864300758	0.703555850644324	1.10704471577212	53
P29373	CRABP2	RABP2_HUMAN	Cellular retinoic acid-binding protein 2	0.0225697813124236	0.742232781458178	1.02282640584319	0.894108885418852	1.17007433160673	53
P29401	TKT	TKT_HUMAN	Transketolase	0.396793664716082	0.506042062059555	1.48704906770255	0.46178365276318	4.7886383948915	53
P29466	CASP1	CASP1_HUMAN	Caspase-1	-0.34901443781551	0.0978583199497989	0.705382946007597	0.466610844636313	1.06633848363762	53
P29508	SERPINB3	SPB3_HUMAN	Serpin B3	0.0193847543048182	0.881670351588914	1.0195738585915	0.789892807013243	1.31604040939917	53
P29536	LMOD1	LMOD1_HUMAN	Leiomodin-1	-0.188559385898154	0.134428909371796	0.828151321468266	0.646969927975031	1.06007185433834	53
P29590	PML	PML_HUMAN	Protein PML	0.220727396897001	0.651048402086563	1.24698345266807	0.479149056972907	3.24526931358628	53
P29622	SERPINA4	KAIN_HUMAN	Kallistatin	-0.147978003607309	0.316246401025328	0.86245008552416	0.645730832769655	1.1519043419845	53
P29692	EEF1D	EF1D_HUMAN	Elongation factor 1-delta	0.102316096356539	0.791052502927447	1.10773356693763	0.519658926223915	2.36130583618925	53
P29728	OAS2	OAS2_HUMAN	2'-5'-oligoadenylate synthase 2	0.0271032831803983	0.895070502948528	1.02747391805747	0.686832669807992	1.5370594595966	53
P29966	MARCKS	MARCS_HUMAN	Myristoylated alanine-rich C-kinase substrate	0.100482597583317	0.719314785019469	1.10570439960796	0.639204329401871	1.9126626073644	53
P29992	GNA11	GNA11_HUMAN	Guanine nucleotide-binding protein subunit alpha-11	-0.206965666861183	0.336544389944868	0.81304756398326	0.533089305811999	1.24002926731425	53
P30038	ALDH4A1	AL4A1_HUMAN	Delta-1-pyrroline-5-carboxylate dehydrogenase, mitochondrial	-0.0073662585592802	0.957113131171545	0.992660805828102	0.758934504271461	1.29836694718895	53
P30039	PBLD	PBLD_HUMAN	Phenazine biosynthesis-like domain-containing protein	-0.130325137408165	0.349737252350277	0.877809975656637	0.667987299620949	1.15354042479484	53
P30040	ERP29	ERP29_HUMAN	Endoplasmic reticulum resident protein 29	-0.0141121489054986	0.901997184834064	0.985986960703586	0.787626679588883	1.23430339762607	53
P30041	PRDX6	PRDX6_HUMAN	Peroxiredoxin-6	0.150157247619641	0.643036233704495	1.16201695276235	0.615784622059945	2.19278518841553	53
P30043	BLVRB	BLVRB_HUMAN	Flavin reductase (NADPH)	0.103177006423361	0.640244153137848	1.1086876365419	0.719270372463132	1.70893772700734	53
P30044	PRDX5	PRDX5_HUMAN	Peroxiredoxin-5, mitochondrial	0.0458389852705334	0.778419044281059	1.04690583012629	0.76074696056442	1.44070482560883	53
P30048	PRDX3	PRDX3_HUMAN	Thioredoxin-dependent peroxide reductase, mitochondrial	0.858372766260351	0.0113798045484255	2.3593184058908	1.21362838134287	4.58656325605699	53
P30084	ECHS1	ECHM_HUMAN	Enoyl-CoA hydratase, mitochondrial	-0.113798280601951	0.176050547690311	0.892437959774701	0.756808356191885	1.05237409911063	53
P30085	CMPK1	KCY_HUMAN	UMP-CMP kinase	0.0177461494617127	0.88655851149537	1.01790454797266	0.797668184655552	1.29894822021871	53
P30086	PEBP1	PEBP1_HUMAN	Phosphatidylethanolamine-binding protein 1	-0.20528614956307	0.362013302334923	0.814414238786888	0.523777650807654	1.26632083540807	53
P30101	PDIA3	PDIA3_HUMAN	Protein disulfide-isomerase A3	-0.326487137695229	0.466943736423693	0.721453654545718	0.299354627761129	1.73872500168163	53
P30153	PPP2R1A	2AAA_HUMAN	Serine/threonine-protein phosphatase 2A 65 kDa regulatory subunit A alpha isoform	1.11973972359869	0.0914020595866889	3.06405659787388	0.834960124313352	11.2441810831329	53
P30405	PPIF	PPIF_HUMAN	Peptidyl-prolyl cis-trans isomerase F, mitochondrial	0.0313900988825171	0.749466509367715	1.03188796372338	0.851065372051964	1.25112923712302	53
P30419	NMT1	NMT1_HUMAN	Glycylpeptide N-tetradecanoyltransferase 1	0.148369907821527	0.558110977323167	1.1599418885914	0.705977338591694	1.90581922585923	53
P30519	HMOX2	HMOX2_HUMAN	Heme oxygenase 2	0.0189720447148162	0.924360314674673	1.01915315750201	0.688885573603948	1.50775861513898	53
P30520	ADSS2	PURA2_HUMAN	Adenylosuccinate synthetase isozyme 2	0.184560458984392	0.542871727934987	1.20268969248417	0.663698240355849	2.17939781734564	53
P30533	LRPAP1	AMRP_HUMAN	Alpha-2-macroglobulin receptor-associated protein	0.182782789909383	0.690264245828596	1.20055360739973	0.488597831743303	2.94992910447001	53
P30536	TSPO	TSPO_HUMAN	Translocator protein	-0.00214611983525254	0.981994207323309	0.997856181433361	0.82818110986348	1.20229373378114	53
P30566	ADSL	PUR8_HUMAN	Adenylosuccinate lyase	1.07430122967183	0.0857763479229423	2.92794622359489	0.8596535197206	9.9724701773453	53
P30613	PKLR	KPYR_HUMAN	Pyruvate kinase PKLR	-0.0198976871902708	0.892266432528018	0.980298965317605	0.735028955624516	1.30741252307029	53
P30622	CLIP1	CLIP1_HUMAN	CAP-Gly domain-containing linker protein 1	0.112709440664276	0.58195020131804	1.11930666069563	0.749352404506421	1.67190682667231	53
P30626	SRI	SORCN_HUMAN	Sorcin	0.133506262781961	0.276393250904519	1.14282842339793	0.898619244574822	1.45340400087265	53
P30711	GSTT1	GSTT1_HUMAN	Glutathione S-transferase theta-1	0.00262662137753756	0.982721133629354	1.00263007396969	0.790509704090077	1.27166948113001	53
P30740	SERPINB1	ILEU_HUMAN	Leukocyte elastase inhibitor	-0.28729346068667	0.39503455310604	0.750291515463334	0.386996704877127	1.45463088207689	53
P30837	ALDH1B1	AL1B1_HUMAN	Aldehyde dehydrogenase X, mitochondrial	-0.215249165129215	0.201400902339403	0.80634050320945	0.57956922680669	1.12184183880579	53
P30838	ALDH3A1	AL3A1_HUMAN	Aldehyde dehydrogenase, dimeric NADP-preferring	-0.119082286643653	0.173441547996356	0.887734749043448	0.747857472556562	1.05377430002163	53
P30876	POLR2B	RPB2_HUMAN	DNA-directed RNA polymerase II subunit RPB2	-0.327706357037091	0.532715277329043	0.720574580296897	0.257369672923484	2.0174394281661	53
P31040	SDHA	SDHA_HUMAN	Succinate dehydrogenase [ubiquinone] flavoprotein subunit, mitochondrial	-0.304387053024577	0.332232627443072	0.737575330432868	0.39865348382071	1.36463718527999	53
P31146	CORO1A	COR1A_HUMAN	Coronin-1A	-0.272898102575754	0.247205553844867	0.761170344974985	0.479446211030104	1.20843648513672	53
P31153	MAT2A	METK2_HUMAN	S-adenosylmethionine synthase isoform type-2	1.08110837061452	0.0693148179915325	2.9479451567655	0.918078397691038	9.46583719773108	53
P31323	PRKAR2B	KAP3_HUMAN	cAMP-dependent protein kinase type II-beta regulatory subunit	-0.18168778104425	0.0782940311905281	0.833861647189992	0.681171598398398	1.02077838871921	53
P31327	CPS1	CPSM_HUMAN	Carbamoyl-phosphate synthase [ammonia], mitochondrial	-0.0211175789028817	0.797689304984476	0.979103835846412	0.833115962293563	1.15067333331367	53
P31483	TIA1	TIA1_HUMAN	Cytotoxic granule associated RNA binding protein TIA1	-0.000440111419557421	0.997888119894611	0.999559985415267	0.721561541715994	1.38466382516354	53
P31689	DNAJA1	DNJA1_HUMAN	DnaJ homolog subfamily A member 1	0.0406182704496696	0.784432328559328	1.04145447570808	0.778480771091459	1.39326167742293	53
P31749	AKT1	AKT1_HUMAN	RAC-alpha serine/threonine-protein kinase	-0.274788726846663	0.433083235498234	0.759732617376085	0.382199588622122	1.51018909252617	53
P31751	AKT2	AKT2_HUMAN	RAC-beta serine/threonine-protein kinase	-0.242680819445809	0.476391217488854	0.78452187794152	0.402278339057131	1.52997195526722	53
P31930	UQCRC1	QCR1_HUMAN	Cytochrome b-c1 complex subunit 1, mitochondrial	-0.241132078795296	0.542137020448634	0.785737840227166	0.361884254549507	1.70602601744418	53
P31937	HIBADH	3HIDH_HUMAN	3-hydroxyisobutyrate dehydrogenase, mitochondrial	-0.000680617593400989	0.99559054110969	0.999319613974214	0.785007486082645	1.27214034079725	53
P31939	ATIC	PUR9_HUMAN	Bifunctional purine biosynthesis protein ATIC	0.300387485676508	0.379660306740589	1.35038195987971	0.690892970165619	2.63938340135585	53
P31942	HNRNPH3	HNRH3_HUMAN	Heterogeneous nuclear ribonucleoprotein H3	0.0769943972385981	0.881640538921436	1.08003602519149	0.39197846722472	2.97587217984273	53
P31943	HNRNPH1	HNRH1_HUMAN	Heterogeneous nuclear ribonucleoprotein H	0.121527667805321	0.492774122617837	1.12922060854891	0.797928058405045	1.59806284456322	53
P31947	SFN	1433S_HUMAN	14-3-3 protein sigma	0.00284527139467709	0.97075404675035	1.00284932302108	0.861343772570835	1.1676020616973	53
P31948	STIP1	STIP1_HUMAN	Stress-induced-phosphoprotein 1	1.19027027556302	0.0144590276363001	3.28796974517675	1.26665414322588	8.53488310365854	53
P31949	S100A11	S10AB_HUMAN	Protein S100-A11	0.00126766801915541	0.983373593776326	1.00126847184989	0.888734817895737	1.12805139680959	53
P31997	CEACAM8	CEAM8_HUMAN	Carcinoembryonic antigen-related cell adhesion molecule 8	-0.110338286959667	0.417038111431455	0.895531137543517	0.686047694220326	1.16897997772795	53
P32004	L1CAM	L1CAM_HUMAN	Neural cell adhesion molecule L1	-0.140221450923717	0.601438938132618	0.869165736529849	0.513564954767148	1.47099032078619	53
P32119	PRDX2	PRDX2_HUMAN	Peroxiredoxin-2	0.101457954986007	0.751421128955221	1.10678338269083	0.590783985189526	2.07346422196531	53
P32121	ARRB2	ARRB2_HUMAN	Beta-arrestin-2	0.269825932040598	0.0513657575181975	1.309736447739	0.99840141757186	1.71815617680903	53
P32322	PYCR1	P5CR1_HUMAN	Pyrroline-5-carboxylate reductase 1, mitochondrial	-0.0270272539717661	0.83386235022997	0.973334713926035	0.756103541939779	1.25297715561942	53
P32455	GBP1	GBP1_HUMAN	Guanylate-binding protein 1	0.138556084456806	0.566870424022627	1.14861409916158	0.714869614205072	1.84553144038698	53
P32456	GBP2	GBP2_HUMAN	Guanylate-binding protein 2	0.134838357526815	0.378047160855078	1.14435179354643	0.847921829134772	1.54441244746488	53
P32754	HPD	HPPD_HUMAN	4-hydroxyphenylpyruvate dioxygenase	0.0319976913055639	0.910620496591885	1.03251512154045	0.590565290385707	1.80519833042239	53
P32926	DSG3	DSG3_HUMAN	Desmoglein-3	-0.0299328005232687	0.773034902299097	0.970510749171762	0.791875860498877	1.18944289280967	53
P32969	RPL9P9	RL9_HUMAN	60S ribosomal protein L9	-0.232879570700109	0.56646070767766	0.792248977769197	0.357337830045105	1.75648473238087	53
P33121	ACSL1	ACSL1_HUMAN	Long-chain-fatty-acid--CoA ligase 1	-0.135781168422094	0.387843072536971	0.873033658919796	0.641488986867847	1.18815409961809	53
P33176	KIF5B	KINH_HUMAN	Kinesin-1 heavy chain	0.869339266878318	0.127457276476308	2.38533426337487	0.779940994613675	7.29519231239854	53
P33240	CSTF2	CSTF2_HUMAN	Cleavage stimulation factor subunit 2	0.1320168259291	0.457486303774761	1.14112751963644	0.805546218194062	1.61650813654235	53
P33241	LSP1	LSP1_HUMAN	Lymphocyte-specific protein 1	-0.352148522689356	0.0511067235494114	0.703175676677694	0.493619292711305	1.00169511113561	53
P33316	DUT	DUT_HUMAN	Deoxyuridine 5'-triphosphate nucleotidohydrolase, mitochondrial	-0.0703891660398986	0.742108424550398	0.93203103449189	0.612846067084408	1.4174552076164	53
P33527	ABCC1	MRP1_HUMAN	Multidrug resistance-associated protein 1	0.218845401970542	0.274400059100632	1.24463884310046	0.840639331642221	1.84279487224107	53
P33991	MCM4	MCM4_HUMAN	DNA replication licensing factor MCM4	0.212542579587383	0.153122108184352	1.23681877567725	0.923987542905808	1.65556418548351	53
P33992	MCM5	MCM5_HUMAN	DNA replication licensing factor MCM5	0.126490104851464	0.525959782968017	1.13483822172774	0.767643144864783	1.67767770494588	53
P33993	MCM7	MCM7_HUMAN	DNA replication licensing factor MCM7	0.182639427516205	0.204232080364789	1.2003815054982	0.905456545404706	1.59136931093484	53
P34896	SHMT1	GLYC_HUMAN	Serine hydroxymethyltransferase, cytosolic	-0.0542278832957785	0.666686333548133	0.947216227149426	0.740077970897426	1.21232980342222	53
P34897	SHMT2	GLYM_HUMAN	Serine hydroxymethyltransferase, mitochondrial	0.255988284302988	0.433822981401796	1.29173759424478	0.68040911239483	2.45232755115872	53
P34913	EPHX2	HYES_HUMAN	Bifunctional epoxide hydrolase 2	-0.0815759113683126	0.560674833728259	0.921662742518355	0.700213723216838	1.21314704750995	53
P34932	HSPA4	HSP74_HUMAN	Heat shock 70 kDa protein 4	0.273674847386798	0.573648342467059	1.31478722622635	0.506821565447896	3.41079695123135	53
P35052	GPC1	GPC1_HUMAN	Glypican-1	-0.232414089095356	0.227105103155965	0.792617840937583	0.543595535676592	1.15571780954861	53
P35080	PFN2	PROF2_HUMAN	Profilin-2	0.225876649068301	0.0712071923621995	1.25342104508839	0.980681898414751	1.60201214971955	53
P35221	CTNNA1	CTNA1_HUMAN	Catenin alpha-1	-0.0293320779382976	0.894381081839683	0.971093932045771	0.629796164037516	1.4973470444954	53
P35222	CTNNB1	CTNB1_HUMAN	Catenin beta-1	-0.235190862961153	0.384953442353899	0.79041997333418	0.464978186727026	1.34364095366131	53
P35232	PHB1	PHB1_HUMAN	Prohibitin 1	-0.106571928095416	0.836323228310531	0.898910388923627	0.32706381562167	2.4705878446961	53
P35237	SERPINB6	SPB6_HUMAN	Serpin B6	0.0653603667514936	0.83386376657336	1.06754366231634	0.57961615210412	1.96621413467279	53
P35241	RDX	RADI_HUMAN	Radixin	0.0390115258414217	0.876884017421991	1.03978246794893	0.634740076477893	1.70329182088698	53
P35249	RFC4	RFC4_HUMAN	Replication factor C subunit 4	0.481972770994898	0.0211907605744819	1.61926569370781	1.07473042222083	2.43970146616011	53
P35270	SPR	SPRE_HUMAN	Sepiapterin reductase	0.262619975405399	0.101594023749038	1.30033246672516	0.949538852142051	1.78072178953514	53
P35443	THBS4	TSP4_HUMAN	Thrombospondin-4	0.0813862191580227	0.502764278367759	1.08478978226705	0.855009800110272	1.37632208608513	53
P35475	IDUA	IDUA_HUMAN	Alpha-L-iduronidase	0.058868096992241	0.747011373485935	1.06063533052284	0.741703492836032	1.51670757279552	53
P35527	KRT9	K1C9_HUMAN	Keratin, type I cytoskeletal 9	-0.197111918106024	0.143748707092618	0.821098732355079	0.630421891151343	1.06944752036421	53
P35542	SAA4	SAA4_HUMAN	Serum amyloid A-4 protein	0.0402288779315391	0.661735322288717	1.04104902007308	0.869370806225465	1.24662923396355	53
P35555	FBN1	FBN1_HUMAN	Fibrillin-1	-0.20396516652284	0.177885910439513	0.815490777071909	0.606117196055773	1.09718914397564	53
P35573	AGL	GDE_HUMAN	Glycogen debranching enzyme	-0.626432599924185	0.106740571932791	0.534495162044775	0.249672483157005	1.1442393436269	53
P35579	MYH9	MYH9_HUMAN	Myosin-9	0.254336615374325	0.525999605638268	1.28960583236343	0.587562968179402	2.83047654963509	53
P35580	MYH10	MYH10_HUMAN	Myosin-10	-0.123047010044997	0.577460538604033	0.884222094263326	0.573528840745749	1.36322475251079	53
P35606	COPB2	COPB2_HUMAN	Coatomer subunit beta'	-0.63264834679711	0.325029258214048	0.531183179299236	0.150686498773286	1.87246748890861	53
P35609	ACTN2	ACTN2_HUMAN	Alpha-actinin-2	-0.132473610450121	0.449157420562988	0.875926049095368	0.621546179393975	1.23441583090722	53
P35611	ADD1	ADDA_HUMAN	Alpha-adducin	-0.826518899617949	0.00217158608947951	0.437569862762822	0.25796572472622	0.742220250389774	53
P35613	BSG	BASI_HUMAN	Basigin	0.0857823262697703	0.438367487225803	1.08956913191307	0.877065905338753	1.3535595056101	53
P35658	NUP214	NU214_HUMAN	Nuclear pore complex protein Nup214	0.222559227730602	0.486583598106276	1.24926980887521	0.667377714024364	2.33851838707059	53
P35659	DEK	DEK_HUMAN	Protein DEK	0.0458247410727665	0.736366835517782	1.04689091789881	0.801756294249236	1.36697473015199	53
P35749	MYH11	MYH11_HUMAN	Myosin-11	-0.0977449399843734	0.349015980128913	0.906880183131287	0.739107761283418	1.11273580070128	53
P35813	PPM1A	PPM1A_HUMAN	Protein phosphatase 1A	-0.184835459602802	0.378361141629964	0.831241045332189	0.550968876941524	1.2540847666034	53
P35858	IGFALS	ALS_HUMAN	Insulin-like growth factor-binding protein complex acid labile subunit	-0.0877740390186516	0.505207643727406	0.915967826330098	0.707540879889227	1.18579305128382	53
P35900	KRT20	K1C20_HUMAN	Keratin, type I cytoskeletal 20	-0.0593211710910247	0.430554879279678	0.94240404761084	0.813163412634872	1.09218562364424	53
P35908	KRT2	K22E_HUMAN	Keratin, type II cytoskeletal 2 epidermal	-0.171240592732079	0.219438631618398	0.842618821117952	0.641115127551619	1.10745550555589	53
P35914	HMGCL	HMGCL_HUMAN	Hydroxymethylglutaryl-CoA lyase, mitochondrial	0.0501471694744172	0.731503157051808	1.05142582277597	0.78954612567182	1.40016678551803	53
P35998	PSMC2	PRS7_HUMAN	26S proteasome regulatory subunit 7	1.31558311196301	0.121788805169308	3.72692356547715	0.704085295897414	19.7276655880238	53
P36222	CHI3L1	CH3L1_HUMAN	Chitinase-3-like protein 1	-0.0148244459406572	0.904176109241861	0.98528489518405	0.774008017931875	1.25423290481119	53
P36405	ARL3	ARL3_HUMAN	ADP-ribosylation factor-like protein 3	0.241052035023003	0.399409991205524	1.27258725269237	0.726434717437799	2.22935148450388	53
P36507	MAP2K2	MP2K2_HUMAN	Dual specificity mitogen-activated protein kinase kinase 2	0.269212193515672	0.19769506465144	1.30893285864554	0.869006648850791	1.97156745659856	53
P36542	ATP5F1C	ATPG_HUMAN	ATP synthase subunit gamma, mitochondrial	-0.952218559599585	0.0419218219594269	0.385883966511853	0.154178559282307	0.96580507889082	53
P36543	ATP6V1E1	VATE1_HUMAN	V-type proton ATPase subunit E 1	0.050201487323184	0.624932805334228	1.05148293551591	0.859792346968644	1.28591091509386	53
P36551	CPOX	HEM6_HUMAN	Oxygen-dependent coproporphyrinogen-III oxidase, mitochondrial	0.574557490184895	0.0466302829485754	1.77634430318184	1.00860734640239	3.12847124770766	53
P36578	RPL4	RL4_HUMAN	60S ribosomal protein L4	0.227569852676977	0.558194700154275	1.25554513988013	0.586144667537882	2.6894275177804	53
P36776	LONP1	LONM_HUMAN	Lon protease homolog, mitochondrial	-0.199431219203851	0.723052059141352	0.819196563867107	0.271874745205829	2.46835361535187	53
P36871	PGM1	PGM1_HUMAN	Phosphoglucomutase-1	-0.389470403773645	0.32739651886372	0.677415536228493	0.310709505305247	1.47691590018436	53
P36915	GNL1	GNL1_HUMAN	Guanine nucleotide-binding protein-like 1	0.149348818434155	0.554624656892665	1.161077923964	0.707459548304082	1.90555339700793	53
P36952	SERPINB5	SPB5_HUMAN	Serpin B5	0.176044701085152	0.160041983605386	1.19249136311724	0.932814939842537	1.524456342165	53
P36955	SERPINF1	PEDF_HUMAN	Pigment epithelium-derived factor	-0.125046762504063	0.458382421340058	0.88245563578448	0.634086558346615	1.22810985168701	53
P36957	DLST	ODO2_HUMAN	Dihydrolipoyllysine-residue succinyltransferase component of 2-oxoglutarate dehydrogenase complex, mitochondrial	0.118107999903642	0.478920948845926	1.12536564418559	0.811530291370453	1.56056754329474	53
P36969	GPX4	GPX4_HUMAN	Phospholipid hydroperoxide glutathione peroxidase	0.132920889073935	0.431862748632281	1.14215963745004	0.819938222842748	1.59100844560847	53
P37059	HSD17B2	DHB2_HUMAN	17-beta-hydroxysteroid dehydrogenase type 2	-0.0193502101042024	0.843835564028827	0.9808358034785	0.809064568021089	1.18907552179474	53
P37268	FDFT1	FDFT_HUMAN	Squalene synthase	0.150760582357746	0.2629210218633	1.16271824949329	0.892989750630022	1.51391852678144	53
P37802	TAGLN2	TAGL2_HUMAN	Transgelin-2	0.0703829873003218	0.742319367104384	1.07291901693453	0.705260271222033	1.63224168987302	53
P37837	TALDO1	TALDO_HUMAN	Transaldolase	-0.0782812200076966	0.842680864059999	0.924704344612223	0.426836420085944	2.00329232630278	53
P38117	ETFB	ETFB_HUMAN	Electron transfer flavoprotein subunit beta	-0.446905513763396	0.130068759887346	0.639604339226738	0.358611293918939	1.1407719658995	53
P38159	RBMX	RBMX_HUMAN	RNA-binding motif protein, X chromosome	-0.0583427909314798	0.745679931146516	0.943326528228079	0.66305111993005	1.34207591558358	53
P38606	ATP6V1A	VATA_HUMAN	V-type proton ATPase catalytic subunit A	-0.123368634182701	0.82938032451541	0.883937752822706	0.287819920206726	2.71470421610865	53
P38646	HSPA9	GRP75_HUMAN	Stress-70 protein, mitochondrial	1.48822266186815	0.00389758122883173	4.42921630403187	1.61227413367149	12.1678793067451	53
P38919	EIF4A3	IF4A3_HUMAN	Eukaryotic initiation factor 4A-III	0.843237365671574	0.136186068844562	2.32387805520821	0.766547063155788	7.0451110897815	53
P39019	RPS19	RS19_HUMAN	40S ribosomal protein S19	0.11231345888603	0.721793581767434	1.11886352339666	0.602949866655157	2.07621836112547	53
P39023	RPL3	RL3_HUMAN	60S ribosomal protein L3	-0.0796603803563237	0.826665242789486	0.923429908074108	0.452642339475804	1.88387766843304	53
P39059	COL15A1	COFA1_HUMAN	Collagen alpha-1(XV) chain	-0.115635922530752	0.246523981765164	0.890799484287677	0.732557232122049	1.08322419930049	53
P39060	COL18A1	COIA1_HUMAN	Collagen alpha-1(XVIII) chain	-0.092995848022009	0.666794920336122	0.911197283559353	0.596704235140094	1.39144393599119	53
P39656	DDOST	OST48_HUMAN	Dolichyl-diphosphooligosaccharide--protein glycosyltransferase 48 kDa subunit	-0.161203793878011	0.375757577365128	0.851118600671367	0.595761282298557	1.21592808047865	53
P39687	ANP32A	AN32A_HUMAN	Acidic leucine-rich nuclear phosphoprotein 32 family member A	0.468138594507798	0.313399468336164	1.59701872537383	0.64274273960506	3.96810209129988	53
P39748	FEN1	FEN1_HUMAN	Flap endonuclease 1	0.387293854622205	0.22882539947147	1.47298927238881	0.783885383842285	2.76787581615253	53
P40121	CAPG	CAPG_HUMAN	Macrophage-capping protein	0.0897076706028523	0.616389422510591	1.09385447114406	0.770083552770034	1.55375036869431	53
P40123	CAP2	CAP2_HUMAN	Adenylyl cyclase-associated protein 2	-0.0993881162171514	0.360090951227901	0.905391242799087	0.731808408015203	1.12014742323136	53
P40199	CEACAM6	CEAM6_HUMAN	Carcinoembryonic antigen-related cell adhesion molecule 6	0.123528637024196	0.228612886848926	1.13148240636718	0.925361441736189	1.38351608158259	53
P40222	TXLNA	TXLNA_HUMAN	Alpha-taxilin	0.164130349397925	0.386918415680936	1.17836790462926	0.812474430366363	1.70903953006154	53
P40227	CCT6A	TCPZ_HUMAN	T-complex protein 1 subunit zeta	0.384683782606938	0.443288828276397	1.46914967729976	0.549486963389361	3.9280290855246	53
P40261	NNMT	NNMT_HUMAN	Nicotinamide N-methyltransferase	0.043149485629925	0.63367333666124	1.0440939602289	0.874317491904346	1.24683791400771	53
P40306	PSMB10	PSB10_HUMAN	Proteasome subunit beta type-10	0.0947697175824709	0.739325674697776	1.0994056521817	0.629110230688337	1.92127345747753	53
P40394	ADH7	ADH7_HUMAN	All-trans-retinol dehydrogenase [NAD(+)] ADH7	-0.120301477654308	0.251573072439865	0.886653090325845	0.721839423669455	1.08909776441411	53
P40763	STAT3	STAT3_HUMAN	Signal transducer and activator of transcription 3	0.194126383160296	0.543280095169289	1.21424973397799	0.649334012536592	2.27063789667497	53
P40925	MDH1	MDHC_HUMAN	Malate dehydrogenase, cytoplasmic	-0.0583565623068886	0.741075260721327	0.943313537413776	0.667309032346763	1.33347577619134	53
P40926	MDH2	MDHM_HUMAN	Malate dehydrogenase, mitochondrial	0.415719409520252	0.274277993697067	1.51546058539542	0.719234817843927	3.1931446155119	53
P40937	RFC5	RFC5_HUMAN	Replication factor C subunit 5	0.155465450338995	0.288784411883911	1.16820157440163	0.876534645192696	1.55692068296336	53
P40939	HADHA	ECHA_HUMAN	Trifunctional enzyme subunit alpha, mitochondrial	0.0958375341558747	0.796828583177836	1.10058024277003	0.530591863342352	2.2828787142448	53
P41214	EIF2D	EIF2D_HUMAN	Eukaryotic translation initiation factor 2D	-0.531958212944721	0.0953780540590141	0.58745348360283	0.314381780840693	1.09771499631518	53
P41218	MNDA	MNDA_HUMAN	Myeloid cell nuclear differentiation antigen	-0.0567746487493253	0.614890360338601	0.944806958807985	0.757331958158804	1.17869077066574	53
P41219	PRPH	PERI_HUMAN	Peripherin	-0.149570701207258	0.125464005595642	0.861077556644736	0.711134013124753	1.04263689385252	53
P41223	BUD31	BUD31_HUMAN	Protein BUD31 homolog	0.119487672202947	0.693539004637638	1.12691935154851	0.621996257279117	2.04172808121037	53
P41226	UBA7	UBA7_HUMAN	Ubiquitin-like modifier-activating enzyme 7	-0.535357420527894	0.0118542599403761	0.585459997322943	0.385842617521256	0.888350308909299	53
P41240	CSK	CSK_HUMAN	Tyrosine-protein kinase CSK	-0.0861436127226187	0.579134084024523	0.917462462476407	0.676685356201232	1.24391249543009	53
P41250	GARS1	GARS_HUMAN	Glycine--tRNA ligase	0.29034802059233	0.490412720464119	1.33689267325378	0.585781137400857	3.05110886248389	53
P41252	IARS1	SYIC_HUMAN	Isoleucine--tRNA ligase, cytoplasmic	-0.237450040399072	0.672227694372313	0.788636289951214	0.262519393080196	2.36914762955443	53
P41743	PRKCI	KPCI_HUMAN	Protein kinase C iota type	0.10858969094433	0.657766646664869	1.11470488298848	0.689461223676907	1.80222894847041	53
P42025	ACTR1B	ACTY_HUMAN	Beta-centractin	-0.0838921643057502	0.746650166660219	0.919530408948953	0.552746370106008	1.52970009159837	53
P42126	ECI1	ECI1_HUMAN	Enoyl-CoA delta isomerase 1, mitochondrial	0.025916130355572	0.79207470082179	1.02625487323263	0.846396657172902	1.24433273206865	53
P42166	TMPO	LAP2A_HUMAN	Lamina-associated polypeptide 2, isoform alpha	0.415276222085857	0.0764333870211344	1.51478910111434	0.956847893700995	2.3980676928488	53
P42167	TMPO	LAP2B_HUMAN	Lamina-associated polypeptide 2, isoforms beta/gamma	-0.260865064809471	0.594792234969083	0.770384864630491	0.29461023842798	2.01450174582722	53
P42224	STAT1	STAT1_HUMAN	Signal transducer and activator of transcription 1-alpha/beta	0.244075728900622	0.274111214997856	1.27644099030234	0.824199722028306	1.97682862318178	53
P42226	STAT6	STAT6_HUMAN	Signal transducer and activator of transcription 6	0.107358547769875	0.591956522052603	1.11333336612031	0.751854954605968	1.64860413105394	53
P42285	MTREX	MTREX_HUMAN	Exosome RNA helicase MTR4	0.291472171287637	0.31831473887612	1.33839638712412	0.755036280697958	2.37247525034293	53
P42330	AKR1C3	AK1C3_HUMAN	Aldo-keto reductase family 1 member C3	-0.0350639177023023	0.823212536326643	0.965543698950464	0.709871779237306	1.31330003790909	53
P42345	MTOR	MTOR_HUMAN	Serine/threonine-protein kinase mTOR	-0.375737206349654	0.117152433324549	0.686782791486366	0.42923607078319	1.09886059161148	53
P42356	PI4KA	PI4KA_HUMAN	Phosphatidylinositol 4-kinase alpha	0.636809736794508	0.166448655778244	1.89044024686285	0.767047903190619	4.65911491589169	53
P42566	EPS15	EPS15_HUMAN	Epidermal growth factor receptor substrate 15	0.453891726340003	0.399095237661166	1.57442751921613	0.548206902590111	4.52169062730397	53
P42574	CASP3	CASP3_HUMAN	Caspase-3	0.0478806328841834	0.57513147125851	1.04904542632361	0.887323225910026	1.24024287244575	53
P42704	LRPPRC	LPPRC_HUMAN	Leucine-rich PPR motif-containing protein, mitochondrial	0.202990433124277	0.608948868871415	1.22506074818751	0.56286558528023	2.66630946356856	53
P42765	ACAA2	THIM_HUMAN	3-ketoacyl-CoA thiolase, mitochondrial	-0.371489802552197	0.238614985016871	0.689706039034601	0.371822785785848	1.27935790507141	53
P42858	HTT	HD_HUMAN	Huntingtin	-0.139944358769606	0.588137550855484	0.869406608906445	0.523907756706967	1.44274987711811	53
P42892	ECE1	ECE1_HUMAN	Endothelin-converting enzyme 1	0.637039799547978	0.0742409052860212	1.89087521678458	0.939513853536892	3.80559485311489	53
P42898	MTHFR	MTHR_HUMAN	Methylenetetrahydrofolate reductase (NADPH)	0.399188210071731	0.130848594416547	1.49061414080239	0.888081436769288	2.50194455684503	53
P43034	PAFAH1B1	LIS1_HUMAN	Platelet-activating factor acetylhydrolase IB subunit beta	-0.0142619167336574	0.941129130039337	0.985839302635379	0.675186486882286	1.43942325491187	53
P43121	MCAM	MUC18_HUMAN	Cell surface glycoprotein MUC18	-0.0804133121889152	0.409076421769372	0.922734889984608	0.762363352622835	1.11684234855415	53
P43155	CRAT	CACP_HUMAN	Carnitine O-acetyltransferase	0.0396553521304694	0.812481444601004	1.04045212278425	0.749778393804757	1.44381410394195	53
P43243	MATR3	MATR3_HUMAN	Matrin-3	0.90583828355299	0.169004020297653	2.47400497171258	0.68046198075912	8.9949192947273	53
P43304	GPD2	GPDM_HUMAN	Glycerol-3-phosphate dehydrogenase, mitochondrial	0.112706203756565	0.660040182208397	1.11930303760913	0.677394193824367	1.84949812298783	53
P43307	SSR1	SSRA_HUMAN	Translocon-associated protein subunit alpha	0.0603316632690615	0.448101372113659	1.06218877713334	0.908874675688091	1.24136476507485	53
P43405	SYK	KSYK_HUMAN	Tyrosine-protein kinase SYK	-0.113700886300299	0.553880910038579	0.892524882379376	0.612525388236548	1.3005186086404	53
P43487	RANBP1	RANG_HUMAN	Ran-specific GTPase-activating protein	0.250925612815172	0.0320311350414984	1.2852144772884	1.02177490193317	1.61657548008529	53
P43490	NAMPT	NAMPT_HUMAN	Nicotinamide phosphoribosyltransferase	0.222690410467899	0.395792223914198	1.24943370225812	0.747287015471684	2.08900267771023	53
P43652	AFM	AFAM_HUMAN	Afamin	-0.310286490981714	0.000122970700134223	0.733236860382484	0.625844249651734	0.859057654876182	53
P43686	PSMC4	PRS6B_HUMAN	26S proteasome regulatory subunit 6B	0.128209576250546	0.883723608533763	1.13679122217561	0.203929694571288	6.33695983084884	53
P43897	TSFM	EFTS_HUMAN	Elongation factor Ts, mitochondrial	0.268720597061265	0.149555018701335	1.30828955003025	0.907782177589957	1.88549807318588	53
P45880	VDAC2	VDAC2_HUMAN	Voltage-dependent anion-selective channel protein 2	0.360345794547359	0.1743429924121	1.43382513776071	0.85249690624436	2.4115683125837	53
P45954	ACADSB	ACDSB_HUMAN	Short/branched chain specific acyl-CoA dehydrogenase, mitochondrial	-0.160567303623043	0.0800393516248038	0.851660501805618	0.711519575769051	1.01940359062057	53
P45974	USP5	UBP5_HUMAN	Ubiquitin carboxyl-terminal hydrolase 5	-1.41442193376926	0.0348164553290678	0.243066081138362	0.0653521189854407	0.904042909658721	53
P46013	MKI67	KI67_HUMAN	Proliferation marker protein Ki-67	0.149167613396389	0.620445907568954	1.16086754985593	0.643261185749179	2.094970904764	53
P46019	PHKA2	KPB2_HUMAN	Phosphorylase b kinase regulatory subunit alpha, liver isoform	0.016164879302314	0.929853710393805	1.01629623780739	0.709108823578136	1.45655787749148	53
P46060	RANGAP1	RAGP1_HUMAN	Ran GTPase-activating protein 1	0.0386245721571754	0.705082910555902	1.03938019812706	0.85095194409504	1.26953255557518	53
P46063	RECQL	RECQ1_HUMAN	ATP-dependent DNA helicase Q1	0.226703723288516	0.248016863517199	1.25445814614251	0.853902102218414	1.8429106057181	53
P46087	NOP2	NOP2_HUMAN	Probable 28S rRNA (cytosine(4447)-C(5))-methyltransferase	0.190590090952076	0.448429749122449	1.20996337547984	0.739192799955284	1.98055415324814	53
P46108	CRK	CRK_HUMAN	Adapter molecule crk	0.475912365457391	0.282219340822558	1.60948196356228	0.676040985263033	3.83176796599753	53
P46109	CRKL	CRKL_HUMAN	Crk-like protein	0.218915328478696	0.109730073991617	1.2447258793917	0.951847588059623	1.62772121741239	53
P46379	BAG6	BAG6_HUMAN	Large proline-rich protein BAG6	0.216572708800341	0.590919776271866	1.24181337283203	0.563751152860308	2.73542758204625	53
P46459	NSF	NSF_HUMAN	Vesicle-fusing ATPase	-1.8102632895319	0.00475942748148997	0.1636110540535	0.0465534858016832	0.575006931221665	53
P46776	RPL27A	RL27A_HUMAN	60S ribosomal protein L27a	0.152760662417763	0.32473070134678	1.16504610625345	0.859614535464746	1.57900125428019	53
P46777	RPL5	RL5_HUMAN	60S ribosomal protein L5	0.379344472336044	0.542069722558648	1.46132633554855	0.431651011969309	4.94722495662676	53
P46778	RPL21	RL21_HUMAN	60S ribosomal protein L21	0.138418967408497	0.198171454284334	1.14845661538376	0.930145134336508	1.41800730738602	53
P46779	RPL28	RL28_HUMAN	60S ribosomal protein L28	0.096491930716921	0.391307514709916	1.10130069440088	0.88327235511829	1.37314749234446	53
P46781	RPS9	RS9_HUMAN	40S ribosomal protein S9	0.31595419591362	0.307148081014773	1.37156743079416	0.747938631952248	2.51517589391665	53
P46782	RPS5	RS5_HUMAN	40S ribosomal protein S5	0.666476582655052	0.133161056408094	1.94736384314006	0.815989383013549	4.64739617513658	53
P46783	RPS10	RS10_HUMAN	40S ribosomal protein S10	0.789481210351788	0.109428635117395	2.20225362346185	0.837652121821797	5.78989880847293	53
P46821	MAP1B	MAP1B_HUMAN	Microtubule-associated protein 1B	-0.0695730869961462	0.531783520138706	0.932791955931055	0.750023628737937	1.16009789520072	53
P46926	GNPDA1	GNPI1_HUMAN	Glucosamine-6-phosphate isomerase 1	0.281072996185134	0.0269126074519818	1.32455028752445	1.03263488935922	1.69898720473195	53
P46937	YAP1	YAP1_HUMAN	Transcriptional coactivator YAP1	-0.0133135310754778	0.938378884583195	0.986774701980819	0.704090052864653	1.38295422369291	53
P46939	UTRN	UTRN_HUMAN	Utrophin	-0.386401418146228	0.142523491783844	0.679497708216645	0.405417399451166	1.13886857371372	53
P46940	IQGAP1	IQGA1_HUMAN	Ras GTPase-activating-like protein IQGAP1	-0.18566548244749	0.778276739413153	0.830551382532655	0.228076476791679	3.02449252430784	53
P46952	HAAO	3HAO_HUMAN	3-hydroxyanthranilate 3,4-dioxygenase	-0.143768476011904	0.25480893703161	0.866088245052916	0.676233447770178	1.10924541028288	53
P46976	GYG1	GLYG_HUMAN	Glycogenin-1	0.200277364592096	0.10069859390495	1.22174157902426	0.961886466573255	1.55179695087539	53
P46977	STT3A	STT3A_HUMAN	Dolichyl-diphosphooligosaccharide--protein glycosyltransferase subunit STT3A	-1.05561414624201	0.0296952867027846	0.347978651886874	0.134358605485499	0.901238456081444	53
P47755	CAPZA2	CAZA2_HUMAN	F-actin-capping protein subunit alpha-2	-0.10569197532675	0.361377004967166	0.899701735731987	0.717022830358153	1.128922509866	53
P47756	CAPZB	CAPZB_HUMAN	F-actin-capping protein subunit beta	0.220910722175219	0.719351696403961	1.24721207721215	0.37378989739132	4.16153025108477	53
P47895	ALDH1A3	AL1A3_HUMAN	Aldehyde dehydrogenase family 1 member A3	-0.0303053641138296	0.842680145508341	0.970149239549216	0.719220479485793	1.3086245092337	53
P47897	QARS1	SYQ_HUMAN	Glutamine--tRNA ligase	-0.118006570567721	0.815258717245322	0.888690213396203	0.330248100078562	2.39144538666025	53
P47929	LGALS7B	LEG7_HUMAN	Galectin-7	-0.0615209045641409	0.382717104723648	0.940333288276425	0.819011966012456	1.07962609795045	53
P47985	UQCRFS1	UCRI_HUMAN	Cytochrome b-c1 complex subunit Rieske, mitochondrial	-0.138252305924492	0.25864751559647	0.870878936109044	0.685138250589833	1.10697384171077	53
P48047	ATP5PO	ATPO_HUMAN	ATP synthase subunit O, mitochondrial	-0.154030604139057	0.289766737058643	0.857245785340779	0.644549074459857	1.14013093122562	53
P48147	PREP	PPCE_HUMAN	Prolyl endopeptidase	-0.408366274690663	0.135816712195347	0.664735358489653	0.388688364867406	1.13683129408081	53
P48163	ME1	MAOX_HUMAN	NADP-dependent malic enzyme	-0.273488232734392	0.18207527014114	0.760721287912645	0.509059965764981	1.1367951062776	53
P48426	PIP4K2A	PI42A_HUMAN	Phosphatidylinositol 5-phosphate 4-kinase type-2 alpha	0.0685172374449961	0.757355260599191	1.0709190847007	0.693402336070014	1.65397147704501	53
P48444	ARCN1	COPD_HUMAN	Coatomer subunit delta	0.430294797658792	0.487909695128952	1.53771077027194	0.455864303001396	5.18696988871944	53
P48449	LSS	LSS_HUMAN	Lanosterol synthase	-0.20412090037563	0.559417246487446	0.81536378743983	0.410854923205632	1.61813347806832	53
P48506	GCLC	GSH1_HUMAN	Glutamate--cysteine ligase catalytic subunit	-0.432569911931862	0.219926364618718	0.648839489926548	0.325075950735861	1.29505945529086	53
P48509	CD151	CD151_HUMAN	CD151 antigen	0.0736401032508118	0.415264721488501	1.07641933595611	0.901651338540177	1.28506279233852	53
P48556	PSMD8	PSMD8_HUMAN	26S proteasome non-ATPase regulatory subunit 8	-0.00579781528050028	0.966365374828302	0.994218959615606	0.759356085397531	1.30172307652169	53
P48594	SERPINB4	SPB4_HUMAN	Serpin B4	0.0973553544318766	0.417162459779068	1.10225199416601	0.871252770466508	1.3944970963965	53
P48634	PRRC2A	PRC2A_HUMAN	Protein PRRC2A	0.300489173151927	0.321387175920576	1.35051928379401	0.745693151800164	2.44591536276877	53
P48637	GSS	GSHB_HUMAN	Glutathione synthetase	-0.902070515243276	0.126319902503244	0.405728721950337	0.127636636225408	1.28972214157023	53
P48643	CCT5	TCPE_HUMAN	T-complex protein 1 subunit epsilon	0.668347869388657	0.227781358213843	1.95101133094863	0.658525780446724	5.78025238572706	53
P48681	NES	NEST_HUMAN	Nestin	-0.020361855609754	0.933069156147989	0.97984404708376	0.609233527064759	1.57590532029835	53
P48729	CSNK1A1	KC1A_HUMAN	Casein kinase I isoform alpha	-0.705468365346696	0.106417055902938	0.493877205109329	0.209740314036653	1.16293662878743	53
P48735	IDH2	IDHP_HUMAN	Isocitrate dehydrogenase [NADP], mitochondrial	-0.498497192824851	0.0777111595461085	0.607442843586557	0.349121962351345	1.0568994449372	53
P48739	PITPNB	PIPNB_HUMAN	Phosphatidylinositol transfer protein beta isoform	0.37276345503412	0.403722158008394	1.45174089721357	0.605186614395834	3.4824822335941	53
P49023	PXN	PAXI_HUMAN	Paxillin	1.04623430667745	0.00871796635111447	2.84691031630487	1.30270254894633	6.22160320146656	53
P49137	MAPKAPK2	MAPK2_HUMAN	MAP kinase-activated protein kinase 2	-0.150442865518687	0.495922683025801	0.860326882933452	0.557953844841137	1.32656554362258	53
P49189	ALDH9A1	AL9A1_HUMAN	4-trimethylaminobutyraldehyde dehydrogenase	-0.598353267228538	0.0546742756090835	0.549716126723328	0.298585714256085	1.01206389171226	53
P49207	RPL34	RL34_HUMAN	60S ribosomal protein L34	0.075690693797048	0.290124418017647	1.07862889594737	0.937491369395149	1.24101440626945	53
P49257	LMAN1	LMAN1_HUMAN	Protein ERGIC-53	-0.602776576623467	0.061655501444257	0.547289932076079	0.290843585486439	1.02985344940951	53
P49321	NASP	NASP_HUMAN	Nuclear autoantigenic sperm protein	0.120771241686148	0.467377009798538	1.12836675956385	0.814701220394919	1.56279567553788	53
P49327	FASN	FAS_HUMAN	Fatty acid synthase	0.556355226437258	0.0480794246788433	1.74430330962977	1.00471196991625	3.02832466128476	53
P49354	FNTA	FNTA_HUMAN	Protein farnesyltransferase/geranylgeranyltransferase type-1 subunit alpha	-0.0296273102409478	0.877122511288596	0.970807276065258	0.666851285130803	1.41330876655112	53
P49368	CCT3	TCPG_HUMAN	T-complex protein 1 subunit gamma	0.614347362841176	0.265249280220077	1.84844983876169	0.62721647013755	5.44750810779702	53
P49406	MRPL19	RM19_HUMAN	39S ribosomal protein L19, mitochondrial	0.18475338527753	0.159741238236776	1.20292174533217	0.929783618141554	1.55629836572652	53
P49407	ARRB1	ARRB1_HUMAN	Beta-arrestin-1	0.0316094705073495	0.80440289801992	1.03211435549369	0.80368108795086	1.32547606107323	53
P49411	TUFM	EFTU_HUMAN	Elongation factor Tu, mitochondrial	-0.107822595735134	0.832902905287366	0.897786853520329	0.329732313425833	2.44447147438958	53
P49419	ALDH7A1	AL7A1_HUMAN	Alpha-aminoadipic semialdehyde dehydrogenase	0.130734267274555	0.563330275521914	1.13966489481175	0.731503623509511	1.77557025108762	53
P49458	SRP9	SRP09_HUMAN	Signal recognition particle 9 kDa protein	0.0255716500728906	0.788214543324957	1.02590140954793	0.85128953667531	1.23632871869051	53
P49585	PCYT1A	PCY1A_HUMAN	Choline-phosphate cytidylyltransferase A	-0.214711002965056	0.250020294105405	0.806774561946225	0.559589922402669	1.1631467396855	53
P49588	AARS1	SYAC_HUMAN	Alanine--tRNA ligase, cytoplasmic	0.347258585125985	0.481204003084752	1.41518262323744	0.538472503395117	3.71930199682571	53
P49589	CARS1	SYCC_HUMAN	Cysteine--tRNA ligase, cytoplasmic	-0.704419032859845	0.346139435626398	0.494395718504063	0.11418896681851	2.14054941808553	53
P49590	HARS2	SYHM_HUMAN	Histidine--tRNA ligase, mitochondrial	0.470112204222025	0.0478396475570351	1.60017372939322	1.00448263407781	2.54912915103904	53
P49591	SARS1	SYSC_HUMAN	Serine--tRNA ligase, cytoplasmic	-0.0980649071238874	0.860433330372821	0.906590057690988	0.303846299535405	2.70500425366667	53
P49593	PPM1F	PPM1F_HUMAN	Protein phosphatase 1F	-0.293585079631512	0.0935630431148247	0.745585786001612	0.529020051290448	1.05080736151991	53
P49662	CASP4	CASP4_HUMAN	Caspase-4	0.220486590031621	0.246812311278833	1.24668320664376	0.858425445849605	1.81054630340007	53
P49720	PSMB3	PSB3_HUMAN	Proteasome subunit beta type-3	0.0783865439412379	0.713546002796741	1.08154064086256	0.711681164694231	1.64361545010113	53
P49736	MCM2	MCM2_HUMAN	DNA replication licensing factor MCM2	0.40768525304058	0.0189294916194381	1.50333391691858	1.06952853390991	2.11309263297142	53
P49746	THBS3	TSP3_HUMAN	Thrombospondin-3	-0.063761825190141	0.826839445479356	0.938228435300469	0.529914641910355	1.66115922676332	53
P49748	ACADVL	ACADV_HUMAN	Very long-chain specific acyl-CoA dehydrogenase, mitochondrial	-0.794689237216176	0.0655368598997318	0.45172159137193	0.193889861939552	1.05241395331544	53
P49750	YLPM1	YLPM1_HUMAN	YLP motif-containing protein 1	0.320346443515193	0.355952754485629	1.37760494397263	0.697799807612732	2.71968458711738	53
P49755	TMED10	TMEDA_HUMAN	Transmembrane emp24 domain-containing protein 10	0.240126851191002	0.218252923236307	1.27141042001859	0.867501212175672	1.86338005462581	53
P49756	RBM25	RBM25_HUMAN	RNA-binding protein 25	0.710619508207123	0.124093998386567	2.03525172331849	0.822773710761385	5.03449432461532	53
P49757	NUMB	NUMB_HUMAN	Protein numb homolog	-0.0736879936224373	0.634757622738159	0.928961490539286	0.685425146691957	1.25902799900163	53
P49773	HINT1	HINT1_HUMAN	Adenosine 5'-monophosphoramidase HINT1	-0.0515862324388381	0.770457126893966	0.94972174960833	0.671589322442169	1.34304011624124	53
P49790	NUP153	NU153_HUMAN	Nuclear pore complex protein Nup153	0.039777416504929	0.838654569474998	1.04057913267331	0.709557437605507	1.52602858340714	53
P49792	RANBP2	RBP2_HUMAN	E3 SUMO-protein ligase RanBP2	0.281209536850282	0.385700421832688	1.32473115484933	0.701750562753014	2.50076412585092	53
P49815	TSC2	TSC2_HUMAN	Tuberin	-0.151953311004563	0.640981221803272	0.859028386977296	0.453568082280969	1.62694377858734	53
P49821	NDUFV1	NDUV1_HUMAN	NADH dehydrogenase [ubiquinone] flavoprotein 1, mitochondrial	-0.796313624352397	0.0897696359988314	0.450988416271069	0.179742194217262	1.13156820242686	53
P49841	GSK3B	GSK3B_HUMAN	Glycogen synthase kinase-3 beta	-0.117742723952738	0.411598508374603	0.888924722236598	0.671124988065996	1.17740685543616	53
P49902	NT5C2	5NTC_HUMAN	Cytosolic purine 5'-nucleotidase	0.0720001209916262	0.512690373528218	1.07465547408812	0.866268438611374	1.33317149339856	53
P49915	GMPS	GUAA_HUMAN	GMP synthase [glutamine-hydrolyzing]	0.206635754770008	0.486569719470793	1.22953463807982	0.686982146776693	2.20057454670575	53
P49916	LIG3	DNLI3_HUMAN	DNA ligase 3	-0.0358531026889384	0.883050862356468	0.964782006956787	0.598366670355229	1.55557514658191	53
P49959	MRE11	MRE11_HUMAN	Double-strand break repair protein MRE11	0.157781678613597	0.724442839573601	1.17091053198967	0.487022416760027	2.81513011874335	53
P49961	ENTPD1	ENTP1_HUMAN	Ectonucleoside triphosphate diphosphohydrolase 1	-0.229603467911515	0.0754772124789606	0.79484872304568	0.617072613154143	1.02384140708823	53
P50135	HNMT	HNMT_HUMAN	Histamine N-methyltransferase	-0.313287592297274	0.304748081134763	0.731039640964341	0.401887871404352	1.32977129863065	53
P50148	GNAQ	GNAQ_HUMAN	Guanine nucleotide-binding protein G(q) subunit alpha	-0.0157959749414836	0.91938227531334	0.984328127173492	0.724926920403058	1.33655108490959	53
P50213	IDH3A	IDH3A_HUMAN	Isocitrate dehydrogenase [NAD] subunit alpha, mitochondrial	-0.0735450038596508	0.788562658429749	0.929094332019715	0.542783102339976	1.59035215737147	53
P50238	CRIP1	CRIP1_HUMAN	Cysteine-rich protein 1	-0.188258890677591	0.39034550463285	0.828400214375962	0.539123747401117	1.27289313165343	53
P50336	PPOX	PPOX_HUMAN	Protoporphyrinogen oxidase	-0.038425498704461	0.858441204446324	0.962303394918902	0.630855268308013	1.46789266951214	53
P50395	GDI2	GDIB_HUMAN	Rab GDP dissociation inhibitor beta	0.248051580926078	0.645250342587611	1.28152603278881	0.445751359325252	3.68436110929965	53
P50402	EMD	EMD_HUMAN	Emerin	-1.38812084106219	0.0140524489354067	0.249543796764281	0.0824205595604397	0.755540933422906	53
P50416	CPT1A	CPT1A_HUMAN	Carnitine O-palmitoyltransferase 1, liver isoform	-0.215669184020677	0.344573720479481	0.806001896080824	0.515356758422076	1.26056182609297	53
P50440	GATM	GATM_HUMAN	Glycine amidinotransferase, mitochondrial	-0.0725200799453275	0.499658388722933	0.930047071178437	0.753456115471594	1.1480264568112	53
P50452	SERPINB8	SPB8_HUMAN	Serpin B8	0.0393223160610055	0.787871736811398	1.04010567239225	0.781059238190847	1.38506755550109	53
P50453	SERPINB9	SPB9_HUMAN	Serpin B9	0.0262563367582372	0.826784593752457	1.02660407110758	0.811465801953875	1.29878044925246	53
P50454	SERPINH1	SERPH_HUMAN	Serpin H1	0.344184151586176	0.161144375890875	1.41083841971994	0.871760306832625	2.28327102181312	53
P50479	PDLIM4	PDLI4_HUMAN	PDZ and LIM domain protein 4	-0.0287101637534369	0.864971936883276	0.971698056974402	0.697940913145803	1.35283244776708	53
P50552	VASP	VASP_HUMAN	Vasodilator-stimulated phosphoprotein	0.000883120038266146	0.998525366567976	1.00088351010358	0.39233040546789	2.55337793562691	53
P50570	DNM2	DYN2_HUMAN	Dynamin-2	-0.946121904367129	0.120770976897214	0.388243754111837	0.117502635967437	1.28280707378024	53
P50579	METAP2	MAP2_HUMAN	Methionine aminopeptidase 2	0.281530107326154	0.24038887065831	1.3251558926216	0.828224275682886	2.12024471065142	53
P50583	NUDT2	AP4A_HUMAN	Bis(5'-nucleosyl)-tetraphosphatase [asymmetrical]	0.0978639170465499	0.637358721835355	1.10281270088735	0.73415560634423	1.65659138570713	53
P50750	CDK9	CDK9_HUMAN	Cyclin-dependent kinase 9	-0.0484671569346703	0.809089285385991	0.952688628006872	0.642973352804544	1.4115913481869	53
P50851	LRBA	LRBA_HUMAN	Lipopolysaccharide-responsive and beige-like anchor protein	-0.175544131898118	0.52251242846956	0.839000369677588	0.489888474250214	1.4369017793213	53
P50895	BCAM	BCAM_HUMAN	Basal cell adhesion molecule	-0.121363285602119	0.502052508027333	0.885712134673086	0.621436679571361	1.2623747701025	53
P50914	RPL14	RL14_HUMAN	60S ribosomal protein L14	0.200193347149801	0.276661345151638	1.22163893573361	0.85172447604639	1.75221181411613	53
P50990	CCT8	TCPQ_HUMAN	T-complex protein 1 subunit theta	0.66030254866068	0.290221026835167	1.93537779179171	0.569304548169346	6.57940852397046	53
P50991	CCT4	TCPD_HUMAN	T-complex protein 1 subunit delta	1.11172305198472	0.0853617843559203	3.03959125864342	0.856574020549248	10.7861256563644	53
P50995	ANXA11	ANX11_HUMAN	Annexin A11	0.534839774862585	0.21350885634009	1.70717468804068	0.735036261498969	3.96503624126426	53
P51114	FXR1	FXR1_HUMAN	RNA-binding protein FXR1	0.682202296589258	0.0261131342649028	1.97822958670597	1.08451601395383	3.60842278709356	53
P51148	RAB5C	RAB5C_HUMAN	Ras-related protein Rab-5C	-0.0875523021888219	0.525768327812975	0.916170952651596	0.699066465062344	1.20070015718416	53
P51149	RAB7A	RAB7A_HUMAN	Ras-related protein Rab-7a	0.307760967427646	0.523831260388	1.36037577594936	0.528079300629816	3.50444005205783	53
P51159	RAB27A	RB27A_HUMAN	Ras-related protein Rab-27A	-0.0993317173639019	0.524140333800829	0.905442307266898	0.666994442622454	1.22913433666022	53
P51178	PLCD1	PLCD1_HUMAN	1-phosphatidylinositol 4,5-bisphosphate phosphodiesterase delta-1	-0.07775543470539	0.57958404550969	0.925190668405347	0.702685692177546	1.21815170343337	53
P51397	DAP	DAP1_HUMAN	Death-associated protein 1	0.0202968913327975	0.847873530130152	1.02050427392932	0.82937920081864	1.25567288410423	53
P51398	DAP3	RT29_HUMAN	28S ribosomal protein S29, mitochondrial	0.187821020692801	0.329757985143268	1.20661753645158	0.827046098345138	1.76039265790103	53
P51553	IDH3G	IDH3G_HUMAN	Isocitrate dehydrogenase [NAD] subunit gamma, mitochondrial	-0.0327187274563113	0.860867368705607	0.967810739897434	0.671261206463695	1.39536981914279	53
P51570	GALK1	GALK1_HUMAN	Galactokinase	-0.211976968184057	0.703533864198467	0.808983329707084	0.271520199088801	2.41033274850362	53
P51571	SSR4	SSRD_HUMAN	Translocon-associated protein subunit delta	-0.511021167916808	0.0548847952684432	0.599882684980017	0.356031214280273	1.01075192653065	53
P51572	BCAP31	BAP31_HUMAN	B-cell receptor-associated protein 31	-0.160566313205794	0.665775474259135	0.851661345305286	0.411014299896126	1.76472460269757	53
P51608	MECP2	MECP2_HUMAN	Methyl-CpG-binding protein 2	-0.454812999912653	0.0915123785777954	0.634566620867359	0.374161211999824	1.07620668151783	53
P51610	HCFC1	HCFC1_HUMAN	Host cell factor 1	-0.0406517157221328	0.908495074169171	0.960163481564525	0.480049764781633	1.92045487565122	53
P51636	CAV2	CAV2_HUMAN	Caveolin-2	-0.00158251850084018	0.987347209684638	0.99841873302129	0.821054230278639	1.21409759512419	53
P51648	ALDH3A2	AL3A2_HUMAN	Aldehyde dehydrogenase family 3 member A2	0.0180678544687927	0.903110895878843	1.01823206564168	0.761218249641511	1.36202270503787	53
P51649	ALDH5A1	SSDH_HUMAN	Succinate-semialdehyde dehydrogenase, mitochondrial	-0.0933879594679583	0.524200793224061	0.91084006271472	0.683326256977238	1.21410469943904	53
P51659	HSD17B4	DHB4_HUMAN	Peroxisomal multifunctional enzyme type 2	-0.34048760940167	0.323042064118129	0.711423341463948	0.362119106455047	1.39767043980199	53
P51665	PSMD7	PSMD7_HUMAN	26S proteasome non-ATPase regulatory subunit 7	0.127690123034696	0.487353636307142	1.13620086566407	0.79242726135394	1.6291115539489	53
P51687	SUOX	SUOX_HUMAN	Sulfite oxidase, mitochondrial	-0.279448517732198	0.0341956505511563	0.756200657737833	0.58387085287921	0.979393699725291	53
P51812	RPS6KA3	KS6A3_HUMAN	Ribosomal protein S6 kinase alpha-3	-0.0889224114104318	0.57813770779461	0.91491655790593	0.668764144664441	1.25167043509853	53
P51854	TKTL1	TKTL1_HUMAN	Transketolase-like protein 1	-0.152220164955506	0.505138674250293	0.858799182441687	0.548866159863967	1.34374477731567	53
P51858	HDGF	HDGF_HUMAN	Hepatoma-derived growth factor	0.0353660613147726	0.923831511502205	1.03599887850728	0.501759492084321	2.13906003414076	53
P51884	LUM	LUM_HUMAN	Lumican	-0.0457693065252152	0.626325587710673	0.95526230955491	0.794528170291756	1.14851318578307	53
P51888	PRELP	PRELP_HUMAN	Prolargin	-0.0857705210339972	0.312531493443459	0.917804823957919	0.777069349787079	1.08402898031075	53
P51911	CNN1	CNN1_HUMAN	Calponin-1	-0.0660405677507788	0.541387741082719	0.936092888338325	0.757309024493868	1.15708365707542	53
P51970	NDUFA8	NDUA8_HUMAN	NADH dehydrogenase [ubiquinone] 1 alpha subcomplex subunit 8	-0.150583694435937	0.210050517760577	0.860205732560986	0.679737133963763	1.08858831650976	53
P51991	HNRNPA3	ROA3_HUMAN	Heterogeneous nuclear ribonucleoprotein A3	-0.0478260034650754	0.92660338886168	0.953299643482577	0.34459293819768	2.63725720851155	53
P52179	MYOM1	MYOM1_HUMAN	Myomesin-1	0.13292180418376	0.425238833177119	1.14216068265203	0.823817198591518	1.58352001782252	53
P52209	PGD	6PGD_HUMAN	6-phosphogluconate dehydrogenase, decarboxylating	0.0710662162351879	0.852268164801182	1.07365231672896	0.508197943121935	2.26826832500753	53
P52272	HNRNPM	HNRPM_HUMAN	Heterogeneous nuclear ribonucleoprotein M	0.339674657370636	0.461782065766064	1.40449057556762	0.56837103198393	3.47060927783885	53
P52294	KPNA1	IMA5_HUMAN	Importin subunit alpha-5	-0.0143337572809033	0.933534549340553	0.98576848194431	0.703847589024836	1.38061068212383	53
P52306	RAP1GDS1	GDS1_HUMAN	Rap1 GTPase-GDP dissociation stimulator 1	0.343515669084668	0.162571107412867	1.40989561408354	0.870566697662811	2.28334675326844	53
P52434	POLR2H	RPAB3_HUMAN	DNA-directed RNA polymerases I, II, and III subunit RPABC3	0.246598933730648	0.0750922761012853	1.27966577906471	0.975361420877498	1.67891047467926	53
P52565	ARHGDIA	GDIR1_HUMAN	Rho GDP-dissociation inhibitor 1	0.463917265630316	0.320364495607874	1.5902913932411	0.636927069545951	3.97066922782793	53
P52566	ARHGDIB	GDIR2_HUMAN	Rho GDP-dissociation inhibitor 2	0.0748430388227209	0.645173659046861	1.07771497819646	0.783709404631389	1.48201561365118	53
P52594	AGFG1	AGFG1_HUMAN	Arf-GAP domain and FG repeat-containing protein 1	0.0802583462751818	0.636838749233662	1.08356696700776	0.776526395811396	1.51201218441977	53
P52597	HNRNPF	HNRPF_HUMAN	Heterogeneous nuclear ribonucleoprotein F	0.98228818457831	0.032622147611622	2.67055999019995	1.08464284510019	6.57533555259656	53
P52630	STAT2	STAT2_HUMAN	Signal transducer and activator of transcription 2	0.240438739303648	0.141965586713446	1.27180701965903	0.922686734745057	1.75302519733408	53
P52701	MSH6	MSH6_HUMAN	DNA mismatch repair protein Msh6	0.0835291097178947	0.549349741120561	1.08711686049741	0.827038351696795	1.4289821819666	53
P52788	SMS	SPSY_HUMAN	Spermine synthase	0.437685818265619	0.118204145810112	1.54911812633496	0.894591772144573	2.68252743213439	53
P52789	HK2	HXK2_HUMAN	Hexokinase-2	0.277538902819437	0.105058412927127	1.31987746509971	0.943579225902171	1.84624298104104	53
P52790	HK3	HXK3_HUMAN	Hexokinase-3	0.161226484615469	0.423368705521199	1.1749510470175	0.791773619479579	1.74356650553086	53
P52907	CAPZA1	CAZA1_HUMAN	F-actin-capping protein subunit alpha-1	-0.08560462824721	0.288813801500447	0.917957093787776	0.783659254704315	1.07526992245277	53
P52943	CRIP2	CRIP2_HUMAN	Cysteine-rich protein 2	-0.062899281187905	0.616924895976574	0.93903804772304	0.733920331875803	1.20148252715353	53
P52948	NUP98	NUP98_HUMAN	Nuclear pore complex protein Nup98-Nup96	0.0954004865113361	0.662056332455395	1.10009934186326	0.717199972643849	1.68742137218257	53
P53004	BLVRA	BIEA_HUMAN	Biliverdin reductase A	0.00444081838112213	0.971405575293193	1.00445069342742	0.787907245683784	1.28050757377061	53
P53007	SLC25A1	TXTP_HUMAN	Tricarboxylate transport protein, mitochondrial	-0.161515398597771	0.35751460642296	0.850853429414775	0.603164401011578	1.20025577957308	53
P53041	PPP5C	PPP5_HUMAN	Serine/threonine-protein phosphatase 5	0.223703963146142	0.42854468322658	1.25070071111498	0.718839389560811	2.17608034771052	53
P53367	ARFIP1	ARFP1_HUMAN	Arfaptin-1	0.125026366472029	0.628244077316465	1.1331783305877	0.683136537732184	1.87970201853987	53
P53396	ACLY	ACLY_HUMAN	ATP-citrate synthase	0.00370916570441443	0.99107618748219	1.00371605317248	0.523992361796713	1.92263473448681	53
P53582	METAP1	MAP11_HUMAN	Methionine aminopeptidase 1	-0.0108285397301804	0.970705072902164	0.989229877856972	0.555021222629948	1.76313213143089	53
P53597	SUCLG1	SUCA_HUMAN	Succinate--CoA ligase [ADP/GDP-forming] subunit alpha, mitochondrial	0.0245093271693067	0.824366033432358	1.02481214965905	0.8253558380905	1.27246927157937	53
P53609	PGGT1B	PGTB1_HUMAN	Geranylgeranyl transferase type-1 subunit beta	-0.289857188817705	0.155105825267569	0.748370435614113	0.501852652885786	1.11598156486924	53
P53611	RABGGTB	PGTB2_HUMAN	Geranylgeranyl transferase type-2 subunit beta	0.522500969662394	0.158318601268602	1.68623961462491	0.815940848477898	3.4848163849556	53
P53618	COPB1	COPB_HUMAN	Coatomer subunit beta	-0.206680170083262	0.671698835364455	0.813279719581334	0.312709040520973	2.11514160633272	53
P53621	COPA	COPA_HUMAN	Coatomer subunit alpha	-0.526243149136485	0.322455968242348	0.590820429737743	0.208318704546141	1.67564780587513	53
P53634	CTSC	CATC_HUMAN	Dipeptidyl peptidase 1	0.102199575540135	0.325812612999728	1.10760450043767	0.903338020387575	1.35806055064906	53
P53701	HCCS	CCHL_HUMAN	Holocytochrome c-type synthase	-0.0215931804801251	0.895514567059863	0.978638283235352	0.709035314591329	1.35075484916552	53
P53814	SMTN	SMTN_HUMAN	Smoothelin	-0.0954552293059435	0.335292564283563	0.908959055470501	0.748540606148645	1.10375650664135	53
P53992	SEC24C	SC24C_HUMAN	Protein transport protein Sec24C	0.581177339963092	0.207948066275661	1.78814244349632	0.723674133619092	4.41836076445422	53
P53999	SUB1	TCP4_HUMAN	Activated RNA polymerase II transcriptional coactivator p15	0.0219139207078506	0.715258385880271	1.02215579423619	0.90862557340768	1.14987129822048	53
P54136	RARS1	SYRC_HUMAN	Arginine--tRNA ligase, cytoplasmic	0.302966084253792	0.535064044358078	1.35386854620161	0.519792463351627	3.52633054464681	53
P54289	CACNA2D1	CA2D1_HUMAN	Voltage-dependent calcium channel subunit alpha-2/delta-1	-0.125789188040479	0.354541839529024	0.88180072132841	0.675645607323599	1.15085853250118	53
P54296	MYOM2	MYOM2_HUMAN	Myomesin-2	-0.00427130606151332	0.984527817252695	0.995737802992422	0.646644000643789	1.53329153494204	53
P54577	YARS1	SYYC_HUMAN	Tyrosine--tRNA ligase, cytoplasmic	0.953517567812752	0.0506008880342063	2.59482108401886	0.99750820297461	6.74991587837617	53
P54578	USP14	UBP14_HUMAN	Ubiquitin carboxyl-terminal hydrolase 14	0.0817250391136656	0.702931692924599	1.08515739296636	0.712990955901076	1.65158696300902	53
P54619	PRKAG1	AAKG1_HUMAN	5'-AMP-activated protein kinase subunit gamma-1	-0.00102842801111561	0.997286816808895	0.998972100639729	0.552228812694884	1.80712276309265	53
P54652	HSPA2	HSP72_HUMAN	Heat shock-related 70 kDa protein 2	-0.141351859880672	0.267264635327922	0.868183778907607	0.676325929423851	1.11446721346377	53
P54687	BCAT1	BCAT1_HUMAN	Branched-chain-amino-acid aminotransferase, cytosolic	-0.0280180835436095	0.876419201573173	0.972370782732802	0.683080431416055	1.38417804935845	53
P54709	ATP1B3	AT1B3_HUMAN	Sodium/potassium-transporting ATPase subunit beta-3	-0.0620636652004022	0.707059951056248	0.9398230508635	0.679942715168972	1.2990320320071	53
P54727	RAD23B	RD23B_HUMAN	UV excision repair protein RAD23 homolog B	-0.234892885942633	0.349411815117603	0.790655535415513	0.483407606116515	1.29318646991358	53
P54802	NAGLU	ANAG_HUMAN	Alpha-N-acetylglucosaminidase	0.296703218985749	0.431361998392455	1.34541594628168	0.642529692595972	2.81721465850959	53
P54819	AK2	KAD2_HUMAN	Adenylate kinase 2, mitochondrial	0.020218187426605	0.962956571784063	1.02042395941725	0.434740548099623	2.39514133545731	53
P54868	HMGCS2	HMCS2_HUMAN	Hydroxymethylglutaryl-CoA synthase, mitochondrial	-0.0896631646522668	0.19903967742487	0.914239081452071	0.797320540114759	1.04830247811504	53
P54886	ALDH18A1	P5CS_HUMAN	Delta-1-pyrroline-5-carboxylate synthase	0.00938416913484433	0.974676979930757	1.00942833850619	0.565503614688544	1.80183741379011	53
P54920	NAPA	SNAA_HUMAN	Alpha-soluble NSF attachment protein	-0.077360572330913	0.67159303663474	0.925556063525162	0.647267463605417	1.32349310740331	53
P55008	AIF1	AIF1_HUMAN	Allograft inflammatory factor 1	0.0268588893775915	0.858520176075085	1.0272228404815	0.764558442822932	1.38012571035234	53
P55010	EIF5	IF5_HUMAN	Eukaryotic translation initiation factor 5	0.0956119594281232	0.642178229908393	1.10033200768023	0.735143887246655	1.64693000666874	53
P55011	SLC12A2	S12A2_HUMAN	Solute carrier family 12 member 2	-0.497785588980038	0.00269977973689661	0.607875256084509	0.439112633074667	0.841497827954712	53
P55036	PSMD4	PSMD4_HUMAN	26S proteasome non-ATPase regulatory subunit 4	0.182481305096237	0.474278868220065	1.20019171327527	0.72806543071922	1.97847623007133	53
P55039	DRG2	DRG2_HUMAN	Developmentally-regulated GTP-binding protein 2	0.154634161185907	0.538509797322904	1.16723086463037	0.713109642450494	1.9105447609206	53
P55058	PLTP	PLTP_HUMAN	Phospholipid transfer protein	0.236247664853525	0.0717972184452825	1.26648793587737	0.979280013485724	1.63792957033154	53
P55060	CSE1L	XPO2_HUMAN	Exportin-2	0.366184418811271	0.341186259691982	1.44222119084844	0.678513946666091	3.06552573245176	53
P55072	VCP	TERA_HUMAN	Transitional endoplasmic reticulum ATPase	-0.555859458251152	0.333414073479627	0.573579082018608	0.185964334030482	1.76911860569663	53
P55081	MFAP1	MFAP1_HUMAN	Microfibrillar-associated protein 1	0.127409508926761	0.394744606984276	1.13588207640219	0.847032811765306	1.52323271728139	53
P55083	MFAP4	MFAP4_HUMAN	Microfibril-associated glycoprotein 4	-0.172595992446458	0.0341735923352905	0.841477509449959	0.717263284082676	0.987202906692333	53
P55084	HADHB	ECHB_HUMAN	Trifunctional enzyme subunit beta, mitochondrial	-0.381375114805613	0.421730025562503	0.682921667537989	0.269349461113548	1.73151266783584	53
P55145	MANF	MANF_HUMAN	Mesencephalic astrocyte-derived neurotrophic factor	-0.0341399329592091	0.822413513838642	0.966436258889465	0.71729306215954	1.30211637581478	53
P55160	NCKAP1L	NCKPL_HUMAN	Nck-associated protein 1-like	-0.614196277783139	0.0296689891700448	0.541075595073749	0.311050285422177	0.941207300893667	53
P55196	AFDN	AFAD_HUMAN	Afadin	-0.229098903797736	0.574622601999333	0.795249876382491	0.357315882090734	1.76992514910315	53
P55209	NAP1L1	NP1L1_HUMAN	Nucleosome assembly protein 1-like 1	0.146145497526942	0.422850418025736	1.15736456948359	0.809579256118301	1.6545541854894	53
P55212	CASP6	CASP6_HUMAN	Caspase-6	0.0420691065774685	0.842264405481401	1.04296655210919	0.689163531514713	1.57840509411128	53
P55263	ADK	ADK_HUMAN	Adenosine kinase	0.495881131937232	0.118691033651818	1.64194437147161	0.880714998586179	3.06112797367503	53
P55265	ADAR	DSRAD_HUMAN	Double-stranded RNA-specific adenosine deaminase	0.45933084048143	0.311499568999754	1.58301434138415	0.650382158815731	3.85301836937055	53
P55268	LAMB2	LAMB2_HUMAN	Laminin subunit beta-2	-0.164506751692762	0.152325228452105	0.848312029382815	0.677215898833883	1.06263497421538	53
P55290	CDH13	CAD13_HUMAN	Cadherin-13	0.188366826787324	0.359005756112134	1.20727629541771	0.807245678340879	1.80554209528023	53
P55735	SEC13	SEC13_HUMAN	Protein SEC13 homolog	0.073281734355391	0.782031920611319	1.07603364986076	0.640279091737023	1.80834956283129	53
P55769	SNU13	NH2L1_HUMAN	NHP2-like protein 1	0.138011340677547	0.199105836639319	1.14798856916855	0.92993613362237	1.41717017684659	53
P55786	NPEPPS	PSA_HUMAN	Puromycin-sensitive aminopeptidase	-0.013624469915666	0.980784939049391	0.986467923096665	0.325513965149406	2.98948453056999	53
P55809	OXCT1	SCOT1_HUMAN	Succinyl-CoA:3-ketoacid coenzyme A transferase 1, mitochondrial	-0.156394628717473	0.197483216300961	0.855221628755135	0.674190458245585	1.08486263094539	53
P55884	EIF3B	EIF3B_HUMAN	Eukaryotic translation initiation factor 3 subunit B	1.31238185248505	0.0726982645949402	3.71501179260014	0.886181305025152	15.5739153386523	53
P56182	RRP1	RRP1_HUMAN	Ribosomal RNA processing protein 1 homolog A	0.221078695201744	0.341738337229021	1.24742159279547	0.790823858147602	1.96764502504673	53
P56192	MARS1	SYMC_HUMAN	Methionine--tRNA ligase, cytoplasmic	-0.223105577617959	0.318057761352159	0.800030379533809	0.516303659863231	1.23967474556845	53
P56199	ITGA1	ITA1_HUMAN	Integrin alpha-1	-0.0975757016329975	0.503288571063734	0.907033675026367	0.681605719040284	1.20701758311276	53
P56377	AP1S2	AP1S2_HUMAN	AP-1 complex subunit sigma-2	-0.270680503705997	0.147865823291476	0.762860188476697	0.528723549222673	1.1006804369094	53
P56385	ATP5ME	ATP5I_HUMAN	ATP synthase subunit e, mitochondrial	0.0855129239466856	0.529584172755704	1.08927563899338	0.834353962328491	1.4220839970522	53
P56470	LGALS4	LEG4_HUMAN	Galectin-4	-0.141830236604624	0.208071511509086	0.867768559319276	0.695832558435168	1.08218890222167	53
P56537	EIF6	IF6_HUMAN	Eukaryotic translation initiation factor 6	0.011905400235698	0.953043595266922	1.01197655159453	0.68088611707021	1.50406435863863	53
P56545	CTBP2	CTBP2_HUMAN	C-terminal-binding protein 2	0.188942107251868	0.276700046152252	1.20797101769668	0.859418176414268	1.6978858716758	53
P56556	NDUFA6	NDUA6_HUMAN	NADH dehydrogenase [ubiquinone] 1 alpha subcomplex subunit 6	-0.0847146581575767	0.57830484306767	0.918774411785154	0.681528344622563	1.23860794112481	53
P56856	CLDN18	CLD18_HUMAN	Claudin-18	-0.111121418663544	0.285214992491285	0.894830093258729	0.729847935413754	1.09710647512827	53
P56945	BCAR1	BCAR1_HUMAN	Breast cancer anti-estrogen resistance protein 1	0.330853181379108	0.0394272821426159	1.39215538296962	1.01614970405797	1.90729437069316	53
P57088	TMEM33	TMM33_HUMAN	Transmembrane protein 33	0.0943697375805573	0.521707755454425	1.09896599983877	0.823402867697412	1.46675013675742	53
P57105	SYNJ2BP	SYJ2B_HUMAN	Synaptojanin-2-binding protein	-0.0560318782880314	0.741243730929215	0.945508994201913	0.677996757718475	1.31857158303392	53
P57735	RAB25	RAB25_HUMAN	Ras-related protein Rab-25	-0.036548126366524	0.714978597423087	0.964111693587058	0.792385444966494	1.17305455774823	53
P57737	CORO7	CORO7_HUMAN	Coronin-7	-0.412210949362572	0.200074191084553	0.662184573903831	0.352488537184002	1.24397920403098	53
P57740	NUP107	NU107_HUMAN	Nuclear pore complex protein Nup107	0.783727323723855	0.126553176839814	2.18961849120524	0.80118245800511	5.9841913525737	53
P57772	EEFSEC	SELB_HUMAN	Selenocysteine-specific elongation factor	-0.136113719713538	0.546507407169102	0.872743378718251	0.560721911916267	1.35839350827847	53
P58107	EPPK1	EPIPL_HUMAN	Epiplakin	0.0660647574143773	0.707412730582383	1.06829589500603	0.756599750173242	1.50840139588391	53
P58546	MTPN	MTPN_HUMAN	Myotrophin	0.163273984949594	0.340726110798238	1.17735922420935	0.841462308625131	1.64734026541927	53
P59998	ARPC4	ARPC4_HUMAN	Actin-related protein 2/3 complex subunit 4	0.117653271879395	0.559186570184091	1.12485402522221	0.757926179550371	1.66941928145196	53
P60174	TPI1	TPIS_HUMAN	Triosephosphate isomerase	0.101871176526198	0.833548444158474	1.10724082393066	0.428177326779312	2.86325820052247	53
P60228	EIF3E	EIF3E_HUMAN	Eukaryotic translation initiation factor 3 subunit E	0.6744937045175	0.255308511201145	1.96303884662947	0.614074771677146	6.27532947307328	53
P60468	SEC61B	SC61B_HUMAN	Protein transport protein Sec61 subunit beta	-0.0315366804508061	0.755800670717536	0.968955414080489	0.794307082028211	1.18200456186106	53
P60510	PPP4C	PP4C_HUMAN	Serine/threonine-protein phosphatase 4 catalytic subunit	0.356085374865043	0.171938925957837	1.42772943526858	0.856558242641028	2.37976968623558	53
P60660	MYL6	MYL6_HUMAN	Myosin light polypeptide 6	-0.132074868901426	0.435939189720789	0.876275386847836	0.6285461077078	1.22164236510122	53
P60842	EIF4A1	IF4A1_HUMAN	Eukaryotic initiation factor 4A-I	0.501102087325866	0.120104279146222	1.6505393071499	0.877419286358372	3.10487818857241	53
P60866	RPS20	RS20_HUMAN	40S ribosomal protein S20	0.49377800772177	0.0792489292368168	1.63849478722711	0.943981628501826	2.84398031350586	53
P60900	PSMA6	PSA6_HUMAN	Proteasome subunit alpha type-6	-0.0843585694656637	0.868055597353046	0.919101635220434	0.339728317949668	2.4865393057697	53
P60903	S100A10	S10AA_HUMAN	Protein S100-A10	0.482725308209627	0.0108948403856253	1.6204847100229	1.11753026589214	2.34979827890537	53
P60953	CDC42	CDC42_HUMAN	Cell division control protein 42 homolog	0.058670040669841	0.848545090920949	1.0604252857909	0.580737514031928	1.9363339883755	53
P60981	DSTN	DEST_HUMAN	Destrin	0.058438496654086	0.572759156095774	1.06017977908572	0.865329805186787	1.29890494612009	53
P60983	GMFB	GMFB_HUMAN	Glia maturation factor beta	0.0604430968597254	0.706374539189634	1.06230714723782	0.775678911301137	1.45485001413742	53
P61011	SRP54	SRP54_HUMAN	Signal recognition particle 54 kDa protein	0.0117291463868601	0.970833491644255	1.01179820255019	0.539553063519827	1.89737705501171	53
P61019	RAB2A	RAB2A_HUMAN	Ras-related protein Rab-2A	-0.222673004729985	0.271418643666398	0.800376525846908	0.538213394979575	1.19023901876518	53
P61020	RAB5B	RAB5B_HUMAN	Ras-related protein Rab-5B	-0.0350166699243817	0.779803911734779	0.965589319822458	0.755404558045365	1.23425616727508	53
P61026	RAB10	RAB10_HUMAN	Ras-related protein Rab-10	0.886184673743104	0.205311816925191	2.42585653841671	0.615600397992486	9.55941543275437	53
P61106	RAB14	RAB14_HUMAN	Ras-related protein Rab-14	0.981925285474192	0.124888565078355	2.66959102220146	0.761706643439191	9.35624795609069	53
P61158	ACTR3	ARP3_HUMAN	Actin-related protein 3	0.144104457396068	0.642987576513328	1.15500475101254	0.62799424435063	2.12428057559825	53
P61160	ACTR2	ARP2_HUMAN	Actin-related protein 2	0.103729208964168	0.643949619676766	1.10930002573764	0.714515099805884	1.7222120952179	53
P61163	ACTR1A	ACTZ_HUMAN	Alpha-centractin	-0.0862487014669985	0.604147158947291	0.917366052564097	0.662120025031845	1.27100894487606	53
P61201	COPS2	CSN2_HUMAN	COP9 signalosome complex subunit 2	-0.154187170663025	0.741702908074816	0.857111579854299	0.342644238944257	2.14403213835983	53
P61221	ABCE1	ABCE1_HUMAN	ATP-binding cassette sub-family E member 1	0.887073142138678	0.0665019372661255	2.42801279302349	0.941390878433601	6.26227240792361	53
P61247	RPS3A	RS3A_HUMAN	40S ribosomal protein S3a	0.812899468475594	0.202589229784287	2.25443518314728	0.645657151672551	7.87179075124673	53
P61254	RPL26	RL26_HUMAN	60S ribosomal protein L26	0.118944555170416	0.369374634185651	1.12630746863146	0.868693469048318	1.46031777501995	53
P61289	PSME3	PSME3_HUMAN	Proteasome activator complex subunit 3	0.394040359159279	0.0775726556286931	1.48296039850193	0.957394949983125	2.29703691623165	53
P61313	RPL15	RL15_HUMAN	60S ribosomal protein L15	-0.109961583818554	0.811025080403662	0.895868550484261	0.3637347181241	2.20649946171194	53
P61353	RPL27	RL27_HUMAN	60S ribosomal protein L27	-0.137520353888743	0.784509375858719	0.871516611064491	0.325233234836473	2.3353738855847	53
P61457	PCBD1	PHS_HUMAN	Pterin-4-alpha-carbinolamine dehydratase	0.0136926217785923	0.927982669448355	1.01378679505965	0.753344706338243	1.36426745577457	53
P61604	HSPE1	CH10_HUMAN	10 kDa heat shock protein, mitochondrial	0.319312058954083	0.15645794825219	1.37618070741841	0.884859063341496	2.14031072057826	53
P61619	SEC61A1	S61A1_HUMAN	Protein transport protein Sec61 subunit alpha isoform 1	-0.0717464195083897	0.348160128792523	0.930766890213748	0.801207473423113	1.08127673874139	53
P61626	LYZ	LYSC_HUMAN	Lysozyme C	-0.0617808137342492	0.339788147663703	0.940088918790155	0.828092865818516	1.06723196360169	53
P61758	VBP1	PFD3_HUMAN	Prefoldin subunit 3	0.254140050529327	0.336292589245546	1.28935236610498	0.768049264443175	2.16448293220585	53
P61764	STXBP1	STXB1_HUMAN	Syntaxin-binding protein 1	-0.171836083946098	0.427284424132918	0.842117198383999	0.550961845197147	1.28713336866432	53
P61769	B2M	B2MG_HUMAN	Beta-2-microglobulin	0.172962402931396	0.369369550402196	1.18882140804376	0.814901218656976	1.73431614515485	53
P61966	AP1S1	AP1S1_HUMAN	AP-1 complex subunit sigma-1A	-0.071933287631998	0.65866423115332	0.930592975801493	0.676324525518372	1.2804552458708	53
P61970	NUTF2	NTF2_HUMAN	Nuclear transport factor 2	0.128328567083141	0.290215183993104	1.13692649795776	0.896299060821969	1.44215465379723	53
P61978	HNRNPK	HNRPK_HUMAN	Heterogeneous nuclear ribonucleoprotein K	0.355269966900032	0.473409525347749	1.42656572782782	0.540121964430168	3.76783376687883	53
P61981	YWHAG	1433G_HUMAN	14-3-3 protein gamma	1.04100627771641	0.0635946769174536	2.83206542529387	0.942802706177563	8.50718238353718	53
P62070	RRAS2	RRAS2_HUMAN	Ras-related protein R-Ras2	0.0158160027920956	0.945366079561257	1.01594173776456	0.646267055697556	1.59707601591732	53
P62081	RPS7	RS7_HUMAN	40S ribosomal protein S7	-0.0376002634749072	0.638723986059967	0.963097849342711	0.823187779543526	1.12678721727733	53
P62140	PPP1CB	PP1B_HUMAN	Serine/threonine-protein phosphatase PP1-beta catalytic subunit	0.0844373065187801	0.730263022736864	1.0881046250267	0.673297640404867	1.75846698986284	53
P62191	PSMC1	PRS4_HUMAN	26S proteasome regulatory subunit 4	0.694193355352656	0.396912669230881	2.00209344444889	0.401762381031844	9.976987267973	53
P62195	PSMC5	PRS8_HUMAN	26S proteasome regulatory subunit 8	1.68797397196786	0.0446357306662076	5.40851180070899	1.04126741014729	28.0926874435365	53
P62241	RPS8	RS8_HUMAN	40S ribosomal protein S8	-0.223415727387653	0.72350317152151	0.799782288770483	0.23196924418337	2.75748499195571	53
P62244	RPS15A	RS15A_HUMAN	40S ribosomal protein S15a	0.0821007798190253	0.442075416421447	1.08556520738206	0.880527223033519	1.3383479677307	53
P62249	RPS16	RS16_HUMAN	40S ribosomal protein S16	-0.103195821107524	0.791347334489234	0.901950335273751	0.419913433622533	1.9373383706312	53
P62258	YWHAE	1433E_HUMAN	14-3-3 protein epsilon	1.14672023119778	0.0221222863791753	3.14785173471462	1.17882755924826	8.40578460013672	53
P62263	RPS14	RS14_HUMAN	40S ribosomal protein S14	0.100483445523454	0.317714248758188	1.1057053371795	0.907896527835395	1.34661192678212	53
P62266	RPS23	RS23_HUMAN	40S ribosomal protein S23	0.0135865978313657	0.843067090126408	1.01367931507982	0.886101610260737	1.15962519639066	53
P62269	RPS18	RS18_HUMAN	40S ribosomal protein S18	0.483343280538507	0.161451884525164	1.62148643422011	0.824295892199262	3.1896534742457	53
P62273	RPS29	RS29_HUMAN	40S ribosomal protein S29	0.0941923371701117	0.359466955598811	1.09877106011104	0.898285773939376	1.34400196191798	53
P62277	RPS13	RS13_HUMAN	40S ribosomal protein S13	-0.100879232972913	0.758148032951344	0.904042204782982	0.475681769071	1.71814931992251	53
P62280	RPS11	RS11_HUMAN	40S ribosomal protein S11	0.712366005117402	0.143798647464709	2.03880938998751	0.784450284255708	5.29892564529467	53
P62310	LSM3	LSM3_HUMAN	U6 snRNA-associated Sm-like protein LSm3	0.0784194842055017	0.417146737832046	1.08157626768386	0.894929993013467	1.30714942168594	53
P62312	LSM6	LSM6_HUMAN	U6 snRNA-associated Sm-like protein LSm6	0.2504376956652	0.169616520037375	1.28458755205977	0.898571016934654	1.83643267789362	53
P62314	SNRPD1	SMD1_HUMAN	Small nuclear ribonucleoprotein Sm D1	0.537957025360991	0.144266385768274	1.71250468233546	0.831789434429466	3.52573880555771	53
P62316	SNRPD2	SMD2_HUMAN	Small nuclear ribonucleoprotein Sm D2	0.498675492036763	0.0186703851995005	1.6465389718031	1.0866815785548	2.49483440151065	53
P62333	PSMC6	PRS10_HUMAN	26S proteasome regulatory subunit 10B	0.191046943548554	0.794309299212944	1.21051627667712	0.287896109457725	5.08985570822875	53
P62424	RPL7A	RL7A_HUMAN	60S ribosomal protein L7a	0.0577820870171892	0.843879829747483	1.05948409521366	0.596133775320358	1.88297760415855	53
P62495	ETF1	ERF1_HUMAN	Eukaryotic peptide chain release factor subunit 1	-0.12529792478463	0.831448225608302	0.882234024045916	0.278289014672322	2.79686524493509	53
P62750	RPL23A	RL23A_HUMAN	60S ribosomal protein L23a	0.0410048610565798	0.927922511044193	1.04185717005982	0.428509288782651	2.53312213111822	53
P62753	RPS6	RS6_HUMAN	40S ribosomal protein S6	0.212026519134737	0.537574009685308	1.2361806670855	0.629984903126536	2.42568136806448	53
P62805	H4C16	H4_HUMAN	Histone H4	0.331892356405167	0.259455484400764	1.39360282802011	0.782740884577426	2.4811899832141	53
P62820	RAB1A	RAB1A_HUMAN	Ras-related protein Rab-1A	-0.147104537747238	0.743555754565065	0.863203735325651	0.35757281204867	2.08382926098625	53
P62826	RAN	RAN_HUMAN	GTP-binding nuclear protein Ran	1.03693853079366	0.0307417512729916	2.82056869861498	1.10098379183281	7.22590817650724	53
P62829	RPL23	RL23_HUMAN	60S ribosomal protein L23	0.190417143793802	0.39607383404265	1.20975413384683	0.779306630069261	1.87795792810002	53
P62851	RPS25	RS25_HUMAN	40S ribosomal protein S25	0.0798484792612913	0.593311881655258	1.08312293965294	0.80799498243917	1.45193389550628	53
P62857	RPS28	RS28_HUMAN	40S ribosomal protein S28	0.0282158875932559	0.824981304952867	1.02861772625783	0.801028729853964	1.32086951109071	53
P62861	FAU	RS30_HUMAN	FAU ubiquitin-like and ribosomal protein S30	0.00733528834293879	0.878315559635454	1.00736225747226	0.917074094164887	1.10653950889726	53
P62873	GNB1	GBB1_HUMAN	Guanine nucleotide-binding protein G(I)/G(S)/G(T) subunit beta-1	0.0273839543405193	0.79809076751564	1.02776234082812	0.833252045923354	1.26767817059962	53
P62879	GNB2	GBB2_HUMAN	Guanine nucleotide-binding protein G(I)/G(S)/G(T) subunit beta-2	0.0416913902940871	0.871866243878859	1.04257268104988	0.628173389088345	1.73034677073636	53
P62888	RPL30	RL30_HUMAN	60S ribosomal protein L30	0.408768824524205	0.40919482748015	1.50496376955277	0.570077729170293	3.97299496502502	53
P62899	RPL31	RL31_HUMAN	60S ribosomal protein L31	0.120610646094856	0.325790909074722	1.12818556338694	0.88695479410402	1.4350254081669	53
P62906	RPL10A	RL10A_HUMAN	60S ribosomal protein L10a	0.173568283823834	0.680280482162701	1.1895419104667	0.521019085409734	2.71585052521444	53
P62910	RPL32	RL32_HUMAN	60S ribosomal protein L32	0.0705472345506178	0.461832604371746	1.0730952554058	0.889262851665385	1.29493031786707	53
P62913	RPL11	RL11_HUMAN	60S ribosomal protein L11	0.383754890647346	0.44832194040824	1.46778562960163	0.544308158670387	3.95804218648444	53
P62917	RPL8	RL8_HUMAN	60S ribosomal protein L8	-0.0878909777403372	0.891787830786476	0.915860720485914	0.25816978465519	3.24902800089203	53
P62937	PPIA	PPIA_HUMAN	Peptidyl-prolyl cis-trans isomerase A	0.0754660880028983	0.831392421127493	1.07838665685278	0.538361727756839	2.16010485463663	53
P62993	GRB2	GRB2_HUMAN	Growth factor receptor-bound protein 2	0.184306769834419	0.489478990010373	1.2023846218566	0.712938682003058	2.02784449121956	53
P62995	TRA2B	TRA2B_HUMAN	Transformer-2 protein homolog beta	-0.150936903157253	0.299431635783271	0.859901954045888	0.646596341009879	1.14357493798536	53
P63010	AP2B1	AP2B1_HUMAN	AP-2 complex subunit beta	0.0379536018209764	0.908752479283694	1.03868303875887	0.542762003110483	1.98772657043522	53
P63104	YWHAZ	1433Z_HUMAN	14-3-3 protein zeta/delta	-0.303378223333788	0.616627503027938	0.738319793780628	0.22512739194491	2.4213673564062	53
P63151	PPP2R2A	2ABA_HUMAN	Serine/threonine-protein phosphatase 2A 55 kDa regulatory subunit B alpha isoform	0.33402834505819	0.204422703210075	1.3965827292322	0.833721562611031	2.3394420956096	53
P63173	RPL38	RL38_HUMAN	60S ribosomal protein L38	-0.00687788732716021	0.90309048276508	0.993145711206203	0.889058310842095	1.10941924917505	53
P63244	RACK1	RACK1_HUMAN	Receptor of activated protein C kinase 1	0.137280122185577	0.687094880916283	1.14714944552695	0.588191241632879	2.23728569422349	53
P63279	UBE2I	UBC9_HUMAN	SUMO-conjugating enzyme UBC9	0.112916857128296	0.418883092347181	1.11953884740418	0.851408542806619	1.47211023595727	53
P67809	YBX1	YBOX1_HUMAN	Y-box-binding protein 1	0.210166315202664	0.304289023583609	1.23388325643648	0.826286520874815	1.84254232890355	53
P67812	SEC11A	SC11A_HUMAN	Signal peptidase complex catalytic subunit SEC11A	0.178892815623968	0.0715529458135385	1.19589255630069	0.984435414921186	1.45277078063054	53
P67870	CSNK2B	CSK2B_HUMAN	Casein kinase II subunit beta	-0.0223997471826855	0.815394867673183	0.977849264423169	0.810225745882224	1.18015156737802	53
P67936	TPM4	TPM4_HUMAN	Tropomyosin alpha-4 chain	0.262574670846968	0.375356426811917	1.30027355707139	0.727630392138241	2.32358535526628	53
P68133	ACTA1	ACTS_HUMAN	Actin, alpha skeletal muscle	0.0402457219649877	0.805664501632028	1.04106655568528	0.755499994495988	1.43457257612484	53
P68366	TUBA4A	TBA4A_HUMAN	Tubulin alpha-4A chain	0.320232365413466	0.392013833763401	1.37744779837929	0.661648153016163	2.8676305202557	53
P68871	HBB	HBB_HUMAN	Hemoglobin subunit beta	0.220404431728285	0.303633517622831	1.24658078547413	0.81910794225731	1.89714148104933	53
P69905	HBA2	HBA_HUMAN	Hemoglobin subunit alpha	0.202392850293231	0.201852272079211	1.22432889161164	0.897254395607352	1.6706312526007	53
P78318	IGBP1	IGBP1_HUMAN	Immunoglobulin-binding protein 1	-0.11890291662288	0.416104915498973	0.887893996325492	0.666655338644933	1.18255371705759	53
P78330	PSPH	SERB_HUMAN	Phosphoserine phosphatase	0.0990165185167574	0.402078998328813	1.10408453724718	0.875821532048567	1.39183911422804	53
P78344	EIF4G2	IF4G2_HUMAN	Eukaryotic translation initiation factor 4 gamma 2	0.49800944704283	0.464847073657926	1.64544266789801	0.43280792309997	6.25561924547748	53
P78347	GTF2I	GTF2I_HUMAN	General transcription factor II-I	0.98345467405581	0.0269714081666456	2.67367698794665	1.11854430326706	6.39093920106326	53
P78371	CCT2	TCPB_HUMAN	T-complex protein 1 subunit beta	1.58522192326535	0.0275491015240998	4.88037432694931	1.19160034285997	19.9882902970471	53
P78406	RAE1	RAE1L_HUMAN	mRNA export factor RAE1	0.187258307065337	0.317064452616074	1.20593874732054	0.835625551996165	1.74035877530909	53
P78417	GSTO1	GSTO1_HUMAN	Glutathione S-transferase omega-1	0.554696098858745	0.108453335687825	1.74141168735192	0.884617675279653	3.42805117915737	53
P78527	PRKDC	PRKDC_HUMAN	DNA-dependent protein kinase catalytic subunit	0.340658514892978	0.414269142156455	1.40587307416476	0.620537032156986	3.18511063520452	53
P78539	SRPX	SRPX_HUMAN	Sushi repeat-containing protein SRPX	-0.0536571637693392	0.541538340308809	0.947756976239374	0.797779766581026	1.12592888869559	53
P78559	MAP1A	MAP1A_HUMAN	Microtubule-associated protein 1A	0.054416629398034	0.793040447655003	1.05592443968777	0.70321219353764	1.58554762357125	53
P80188	LCN2	NGAL_HUMAN	Neutrophil gelatinase-associated lipocalin	0.118992183970824	0.185172753628144	1.12636111458261	0.944571540821679	1.34313739681397	53
P80217	IFI35	IN35_HUMAN	Interferon-induced 35 kDa protein	0.176610036076896	0.363054906385666	1.19316571081038	0.815496561349039	1.74573932120396	53
P80303	NUCB2	NUCB2_HUMAN	Nucleobindin-2	-0.503683980224356	0.0820524421759951	0.604300323536425	0.342528374023269	1.06612738891354	53
P80723	BASP1	BASP1_HUMAN	Brain acid soluble protein 1	-0.212962802890133	0.366557394965767	0.808186198848213	0.509039564633731	1.28313195552628	53
P82650	MRPS22	RT22_HUMAN	28S ribosomal protein S22, mitochondrial	-0.055373539794128	0.836555522014157	0.946131664110423	0.559087486079265	1.60111815792895	53
P82664	MRPS10	RT10_HUMAN	28S ribosomal protein S10, mitochondrial	0.27802912810659	0.385136804552403	1.32052466103198	0.705092049750465	2.47313153085582	53
P82914	MRPS15	RT15_HUMAN	28S ribosomal protein S15, mitochondrial	0.0935410475501266	0.476741484152621	1.09805567491161	0.848643117222111	1.42076950927539	53
P82930	MRPS34	RT34_HUMAN	28S ribosomal protein S34, mitochondrial	0.0693451754668139	0.589172675134906	1.07180610647807	0.833325429137564	1.37853507131371	53
P82933	MRPS9	RT09_HUMAN	28S ribosomal protein S9, mitochondrial	0.409361940888749	0.13393696466937	1.50585665295824	0.881639679742406	2.57203062811457	53
P82979	SARNP	SARNP_HUMAN	SAP domain-containing ribonucleoprotein	0.14735748960311	0.346271348232182	1.15876813655531	0.852748504446684	1.57460680059138	53
P83111	LACTB	LACTB_HUMAN	Serine beta-lactamase-like protein LACTB, mitochondrial	0.0830336421304757	0.58295675273889	1.08657836274441	0.807862595914738	1.46145216322024	53
P83436	COG7	COG7_HUMAN	Conserved oligomeric Golgi complex subunit 7	0.164454273158006	0.360115483359222	1.17874966781943	0.828816042930141	1.67642843214308	53
P83731	RPL24	RL24_HUMAN	60S ribosomal protein L24	0.223433881901988	0.292044052565496	1.25036296592223	0.825149258720251	1.89469666248572	53
P84085	ARF5	ARF5_HUMAN	ADP-ribosylation factor 5	-0.0252062179001049	0.766550003829309	0.975108806402825	0.825630040613711	1.15165042155874	53
P84095	RHOG	RHOG_HUMAN	Rho-related GTP-binding protein RhoG	0.060581822905931	0.595917685430997	1.06245452713069	0.849307363757802	1.32909435428186	53
P84098	RPL19	RL19_HUMAN	60S ribosomal protein L19	0.0625193042185495	0.358380394529324	1.06451500834988	0.931559224057214	1.21644676338104	53
P84103	SRSF3	SRSF3_HUMAN	Serine/arginine-rich splicing factor 3	0.0660005344894392	0.452043133551441	1.06822728812204	0.899410293668431	1.2687307974143	53
P84157	MXRA7	MXRA7_HUMAN	Matrix-remodeling-associated protein 7	-0.00982681005755701	0.914430737407308	0.9902213152719	0.827726791470174	1.18461582169791	53
P85037	FOXK1	FOXK1_HUMAN	Forkhead box protein K1	0.180811599580584	0.313634242728294	1.19818941863816	0.842913708390584	1.70320860681886	53
P98088	MUC5AC	MUC5A_HUMAN	Mucin-5AC	-0.119961056408333	0.0791568364596128	0.886954977257048	0.775779882077233	1.01406230021666	53
P98095	FBLN2	FBLN2_HUMAN	Fibulin-2	-0.161820891350542	0.444785205280026	0.850593539557674	0.561647375900195	1.28819148914856	53
P98160	HSPG2	PGBM_HUMAN	Basement membrane-specific heparan sulfate proteoglycan core protein	-0.235661964543659	0.233760042853878	0.790047692931727	0.536029349736381	1.16444250191471	53
P98171	ARHGAP4	RHG04_HUMAN	Rho GTPase-activating protein 4	-0.196576829039329	0.424307601240022	0.82153821087903	0.507224353900548	1.33062426270378	53
P98175	RBM10	RBM10_HUMAN	RNA-binding protein 10	0.149177857201214	0.507440757549148	1.16087944161745	0.746815611360031	1.8045164796647	53
P98179	RBM3	RBM3_HUMAN	RNA-binding protein 3	0.0453544668711044	0.573109197570615	1.04639870785408	0.893683706285009	1.22521004702025	53
P98196	ATP11A	AT11A_HUMAN	Phospholipid-transporting ATPase IH	0.0899202437323109	0.779527054823618	1.0940870199281	0.58294927002723	2.0533972143395	53
P99999	CYCS	CYC_HUMAN	Cytochrome c	0.0444770669235015	0.631138906444035	1.04548100033977	0.871894182329042	1.25362749772191	53
Q00059	TFAM	TFAM_HUMAN	Transcription factor A, mitochondrial	0.0338127869099421	0.806996416423511	1.03439093707628	0.788631086864148	1.35673653819566	53
Q00169	PITPNA	PIPNA_HUMAN	Phosphatidylinositol transfer protein alpha isoform	-0.0209203000259617	0.928979525791414	0.979297011405638	0.618188018120986	1.55134458843607	53
Q00325	SLC25A3	MPCP_HUMAN	Phosphate carrier protein, mitochondrial	0.0227455122060528	0.816426496023859	1.02300616383557	0.844261946975848	1.23959348753582	53
Q00341	HDLBP	VIGLN_HUMAN	Vigilin	-0.738948899526773	0.170104392396678	0.477615673836427	0.166181949656191	1.37269259607418	53
Q00403	GTF2B	TF2B_HUMAN	Transcription initiation factor IIB	-0.0145873979769318	0.953105297101845	0.985518482646765	0.606068888311371	1.60253512161707	53
Q00534	CDK6	CDK6_HUMAN	Cyclin-dependent kinase 6	0.0197270243352695	0.898335314503554	1.01992288789486	0.753599536461579	1.38036536239938	53
Q00587	CDC42EP1	BORG5_HUMAN	Cdc42 effector protein 1	-0.662860168438156	0.00611869587542651	0.515375164671057	0.320850372418003	0.827836222716555	53
Q00610	CLTC	CLH1_HUMAN	Clathrin heavy chain 1	1.20004097688465	0.226300383289105	3.32025297357217	0.4752656799982	23.1956151526797	53
Q00653	NFKB2	NFKB2_HUMAN	Nuclear factor NF-kappa-B p100 subunit	0.0985600262865304	0.508374479324443	1.10358064625433	0.82405227064796	1.47792838654456	53
Q00688	FKBP3	FKBP3_HUMAN	Peptidyl-prolyl cis-trans isomerase FKBP3	0.765411645493627	0.229426092501171	2.14987918060607	0.617037611698528	7.49059766143016	53
Q00765	REEP5	REEP5_HUMAN	Receptor expression-enhancing protein 5	-0.0789075308462844	0.608780541606151	0.924125373585544	0.683123854229847	1.25015061444081	53
Q00796	SORD	DHSO_HUMAN	Sorbitol dehydrogenase	0.00267768540106712	0.992651966420807	1.0026812736026	0.567119478129235	1.77276530820235	53
Q00839	HNRNPU	HNRPU_HUMAN	Heterogeneous nuclear ribonucleoprotein U	0.253920030495925	0.65442803726723	1.28906871396004	0.424049655934002	3.91864048480498	53
Q00872	MYBPC1	MYPC1_HUMAN	Myosin-binding protein C, slow-type	0.195526279680537	0.236001803668312	1.21595074829951	0.879977361990251	1.68019802116968	53
Q01081	U2AF1	U2AF1_HUMAN	Splicing factor U2AF 35 kDa subunit	0.68003050423731	0.0776710992996953	1.97393794478358	0.927381590270685	4.20154017583971	53
Q01082	SPTBN1	SPTB2_HUMAN	Spectrin beta chain, non-erythrocytic 1	-0.202583054560382	0.73871525705083	0.816618655878027	0.24833979079063	2.68529673398274	53
Q01085	TIAL1	TIAR_HUMAN	Nucleolysin TIAR	0.505284514753347	0.205304412058323	1.65745702435923	0.758347141130728	3.62256760604599	53
Q01105	SET	SET_HUMAN	Protein SET	0.0895407151702274	0.242894350412718	1.09367186144187	0.941066814938279	1.27102361014417	53
Q01415	GALK2	GALK2_HUMAN	N-acetylgalactosamine kinase	-0.0068823459871828	0.95007964681089	0.993141283116995	0.800642526820422	1.23192258116524	53
Q01432	AMPD3	AMPD3_HUMAN	AMP deaminase 3	0.116078500009204	0.565734819577517	1.12308403077974	0.755751844048378	1.66895754224811	53
Q01433	AMPD2	AMPD2_HUMAN	AMP deaminase 2	-0.398312050575048	0.323521413152582	0.671452467838373	0.304503206789382	1.48060318089879	53
Q01459	CTBS	DIAC_HUMAN	Di-N-acetylchitobiase	0.384590169708496	0.118365497597324	1.46901215237738	0.906570081150453	2.3803970026166	53
Q01469	FABP5	FABP5_HUMAN	Fatty acid-binding protein 5	-0.0701866667084235	0.296851397465784	0.932219789264001	0.817052279133402	1.06362072255297	53
Q01484	ANK2	ANK2_HUMAN	Ankyrin-2	-0.488690815506859	0.0705847912286296	0.613428960398762	0.361166701877568	1.04188754804829	53
Q01518	CAP1	CAP1_HUMAN	Adenylyl cyclase-associated protein 1	0.374126418954423	0.398276429816846	1.45372091671915	0.610206123228144	3.46326335194223	53
Q01581	HMGCS1	HMCS1_HUMAN	Hydroxymethylglutaryl-CoA synthase, cytoplasmic	-0.0539688360539585	0.712916959684364	0.947461632684917	0.710737526671467	1.26303102301916	53
Q01813	PFKP	PFKAP_HUMAN	ATP-dependent 6-phosphofructokinase, platelet type	0.483631032384692	0.0685080005940133	1.62195308707201	0.963945168899086	2.72913014302147	53
Q01831	XPC	XPC_HUMAN	DNA repair protein complementing XP-C cells	-0.0418973297948776	0.865485965138982	0.95896823298352	0.590571092449509	1.55717081927805	53
Q01844	EWSR1	EWS_HUMAN	RNA-binding protein EWS	0.112726290501288	0.207799976781581	1.11932552098932	0.939250665727044	1.33392465680947	53
Q01968	OCRL	OCRL_HUMAN	Inositol polyphosphate 5-phosphatase OCRL	0.0270991239496201	0.889887546075184	1.02746964456521	0.700095420373808	1.50792854771037	53
Q01970	PLCB3	PLCB3_HUMAN	1-phosphatidylinositol 4,5-bisphosphate phosphodiesterase beta-3	-0.14389510205422	0.439232107010674	0.865978582669352	0.601388626705836	1.24697886248659	53
Q01974	ROR2	ROR2_HUMAN	Tyrosine-protein kinase transmembrane receptor ROR2	-0.361047511122073	0.145587228766051	0.69694588499923	0.428570914358257	1.13337968197095	53
Q01995	TAGLN	TAGL_HUMAN	Transgelin	-0.0666024939718098	0.612677295021228	0.935567020962218	0.722922325065355	1.21076029936271	53
Q02108	GUCY1A1	GCYA1_HUMAN	Guanylate cyclase soluble subunit alpha-1	-0.18079532769834	0.241848786863276	0.834606161979994	0.616582782354499	1.12972250531396	53
Q02153	GUCY1B1	GCYB1_HUMAN	Guanylate cyclase soluble subunit beta-1	-0.122214868845413	0.569863950392587	0.884958198126244	0.580568457052668	1.34893827406094	53
Q02218	OGDH	ODO1_HUMAN	2-oxoglutarate dehydrogenase complex component E1	-0.665191897320369	0.109475926071375	0.514174849463076	0.227693377957362	1.16110436848051	53
Q02252	ALDH6A1	MMSA_HUMAN	Methylmalonate-semialdehyde dehydrogenase [acylating], mitochondrial	-0.086561324559081	0.490412831471192	0.91707930757606	0.717081991302261	1.17285675360055	53
Q02318	CYP27A1	CP27A_HUMAN	Sterol 26-hydroxylase, mitochondrial	-0.175114980658127	0.126245073741962	0.83936050499732	0.670604051307756	1.05058425456191	53
Q02338	BDH1	BDH_HUMAN	D-beta-hydroxybutyrate dehydrogenase, mitochondrial	-0.0552000348720999	0.746432056600335	0.946295836853011	0.677196476104602	1.32232792467606	53
Q02388	COL7A1	CO7A1_HUMAN	Collagen alpha-1(VII) chain	0.00875915530914556	0.951297714887056	1.0087976289602	0.761609298692648	1.3362135388087	53
Q02487	DSC2	DSC2_HUMAN	Desmocollin-2	-0.120300037195065	0.204811337708019	0.886654367514404	0.736198970386863	1.06785800993345	53
Q02539	H1-1	H11_HUMAN	Histone H1.1	0.0591985690142357	0.521805264236089	1.06098589874842	0.885206988530294	1.27166989407978	53
Q02543	RPL18A	RL18A_HUMAN	60S ribosomal protein L18a	0.0785359700555796	0.471438531424617	1.08170226335304	0.873531776013462	1.3394816521535	53
Q02790	FKBP4	FKBP4_HUMAN	Peptidyl-prolyl cis-trans isomerase FKBP4	0.123491394389113	0.611665810902324	1.1314402677655	0.702403672137726	1.82253756678859	53
Q02809	PLOD1	PLOD1_HUMAN	Procollagen-lysine,2-oxoglutarate 5-dioxygenase 1	0.258770605792242	0.153518256980816	1.29533662802447	0.907924693511892	1.84805743460024	53
Q02817	MUC2	MUC2_HUMAN	Mucin-2	0.0420540526723974	0.613434134744596	1.0429508515079	0.885940689502588	1.22778701954843	53
Q02818	NUCB1	NUCB1_HUMAN	Nucleobindin-1	-0.00103382903318406	0.99827479772869	0.998966705183939	0.391348560544979	2.54998888120698	53
Q02878	RPL6	RL6_HUMAN	60S ribosomal protein L6	0.145001877892398	0.734555458734832	1.15604174118798	0.499991823568938	2.67290872444572	53
Q02880	TOP2B	TOP2B_HUMAN	DNA topoisomerase 2-beta	0.188544465822344	0.660977734365802	1.20749077386313	0.519925037026131	2.80431574771674	53
Q02952	AKAP12	AKA12_HUMAN	A-kinase anchor protein 12	-0.0573632002007069	0.735685028439561	0.944251054906174	0.676774896844252	1.31743960783553	53
Q02978	SLC25A11	M2OM_HUMAN	Mitochondrial 2-oxoglutarate/malate carrier protein	-0.163702207537363	0.193706302774432	0.848994808494152	0.663273018525141	1.08672019623651	53
Q03001	DST	DYST_HUMAN	Dystonin	0.71822817259349	0.0782928177407891	2.05079633248808	0.921922723666269	4.56195024743638	53
Q03135	CAV1	CAV1_HUMAN	Caveolin-1	0.0319630435383096	0.843762473310605	1.03247934781658	0.751334063452911	1.41882772992969	53
Q03154	ACY1	ACY1_HUMAN	Aminoacylase-1	-0.0615297303995541	0.69782054235663	0.940324989086213	0.689262685536478	1.28283614310526	53
Q03169	TNFAIP2	TNAP2_HUMAN	Tumor necrosis factor alpha-induced protein 2	-0.772767532000366	0.0438784792598597	0.461733436356031	0.217765788149428	0.979023234369837	53
Q03252	LMNB2	LMNB2_HUMAN	Lamin-B2	-0.345951141942473	0.369202546011407	0.707547055636767	0.332522834936444	1.50552919481738	53
Q03518	TAP1	TAP1_HUMAN	Antigen peptide transporter 1	-0.0543736008471937	0.615986500435563	0.947078211176064	0.765782607176502	1.17129473779981	53
Q03519	TAP2	TAP2_HUMAN	Antigen peptide transporter 2	0.0497693357571928	0.735734322865807	1.0510286336894	0.787218290742879	1.4032463445337	53
Q03701	CEBPZ	CEBPZ_HUMAN	CCAAT/enhancer-binding protein zeta	-0.110271632529982	0.623390946728223	0.895590830650138	0.576715191570332	1.39077823450535	53
Q04206	RELA	TF65_HUMAN	Transcription factor p65	0.135037269494764	0.682272127824535	1.14457944145391	0.599597376802134	2.18490298404233	53
Q04323	UBXN1	UBXN1_HUMAN	UBX domain-containing protein 1	0.242733975866805	0.207061202667036	1.27472947020653	0.874292565955777	1.85857147308194	53
Q04446	GBE1	GLGB_HUMAN	1,4-alpha-glucan-branching enzyme	-0.343329649570996	0.129721483907452	0.709404318181749	0.455008950619876	1.10603205930193	53
Q04637	EIF4G1	IF4G1_HUMAN	Eukaryotic translation initiation factor 4 gamma 1	0.216708545610281	0.6055285484288	1.2419820682564	0.545698241370335	2.82668944286302	53
Q04695	KRT17	K1C17_HUMAN	Keratin, type I cytoskeletal 17	-0.034643001687174	0.720557967179935	0.96595019730149	0.798949782746664	1.16785786017623	53
Q04760	GLO1	LGUL_HUMAN	Lactoylglutathione lyase	-0.243234043328126	0.480326006045229	0.784087981734381	0.399037036493233	1.5406939879645	53
Q04837	SSBP1	SSBP_HUMAN	Single-stranded DNA-binding protein, mitochondrial	0.0137250613665107	0.806723091222089	1.01381968241894	0.908256942618125	1.13165151867404	53
Q04917	YWHAH	1433F_HUMAN	14-3-3 protein eta	-0.122157133828832	0.570636335699848	0.885009292677445	0.580227139863707	1.34988764625765	53
Q05048	CSTF1	CSTF1_HUMAN	Cleavage stimulation factor subunit 1	0.53871031127543	0.0281253678132656	1.71379517398464	1.05950393043942	2.77214063486759	53
Q05209	PTPN12	PTN12_HUMAN	Tyrosine-protein phosphatase non-receptor type 12	0.376324120812719	0.0310241927701673	1.45691927511105	1.03493485300467	2.050963660203	53
Q05397	PTK2	FAK1_HUMAN	Focal adhesion kinase 1	0.706320796626175	0.0372557833801713	2.02652154087719	1.04258593721146	3.93904177014266	53
Q05639	EEF1A2	EF1A2_HUMAN	Elongation factor 1-alpha 2	-0.224409017378193	0.204389517452298	0.798988267440439	0.564978207455568	1.12992367330855	53
Q05655	PRKCD	KPCD_HUMAN	Protein kinase C delta type	-0.0588008611433724	0.733909892306646	0.942894517398609	0.671772886238488	1.32343845539597	53
Q05682	CALD1	CALD1_HUMAN	Caldesmon	-0.0997094316384476	0.544109886995883	0.905100373363389	0.655818065350422	1.24913711461245	53
Q05707	COL14A1	COEA1_HUMAN	Collagen alpha-1(XIV) chain	-0.258530830392014	0.0249651949779277	0.772185223909034	0.615977206190778	0.968006630814796	53
Q06033	ITIH3	ITIH3_HUMAN	Inter-alpha-trypsin inhibitor heavy chain H3	-0.0161370314813676	0.913664655996192	0.983992472870129	0.735017022802584	1.31730443870975	53
Q06124	PTPN11	PTN11_HUMAN	Tyrosine-protein phosphatase non-receptor type 11	0.00525553722315646	0.992911347732306	1.00526937178431	0.315325018047972	3.20484088482276	53
Q06203	PPAT	PUR1_HUMAN	Amidophosphoribosyltransferase	0.249511774223755	0.143344524841374	1.28339867539004	0.918830470367845	1.79261813045175	53
Q06210	GFPT1	GFPT1_HUMAN	Glutamine--fructose-6-phosphate aminotransferase [isomerizing] 1	0.0357398928573067	0.769523176425106	1.03638623996555	0.816004054995411	1.3162881137839	53
Q06323	PSME1	PSME1_HUMAN	Proteasome activator complex subunit 1	0.100657287710897	0.782228833410354	1.10589757212277	0.54168678521292	2.25777972328843	53
Q06546	GABPA	GABPA_HUMAN	GA-binding protein alpha chain	-0.045811698007262	0.848577731661236	0.955221815428174	0.596857742735402	1.52875409220317	53
Q06787	FMR1	FMR1_HUMAN	Fragile X messenger ribonucleoprotein 1	0.0944497053743609	0.613360126335474	1.0990538852392	0.761918739501971	1.58536518402071	53
Q06828	FMOD	FMOD_HUMAN	Fibromodulin	-0.0269077613478445	0.804561190881748	0.973451027194106	0.786599564343417	1.20468780469798	53
Q06830	PRDX1	PRDX1_HUMAN	Peroxiredoxin-1	-0.0690691401302216	0.875429447963511	0.933262151980768	0.393526833948925	2.21326265245947	53
Q07020	RPL18	RL18_HUMAN	60S ribosomal protein L18	0.135095501593066	0.363363658200276	1.14464609465711	0.855386049464919	1.53172322933415	53
Q07065	CKAP4	CKAP4_HUMAN	Cytoskeleton-associated protein 4	-0.206901933389227	0.495816463070245	0.813099383978694	0.448295066490385	1.47476663841607	53
Q07092	COL16A1	COGA1_HUMAN	Collagen alpha-1(XVI) chain	-0.164818308166589	0.0754547358307101	0.848047773445698	0.70713329350054	1.0170430846015	53
Q07157	TJP1	ZO1_HUMAN	Tight junction protein ZO-1	-0.0526981140421763	0.904916082599646	0.948666358310465	0.399574119530124	2.25231769376943	53
Q07507	DPT	DERM_HUMAN	Dermatopontin	0.0074307206786407	0.944544829279624	1.00745839699273	0.81713962553311	1.24210402966197	53
Q07666	KHDRBS1	KHDR1_HUMAN	KH domain-containing, RNA-binding, signal transduction-associated protein 1	0.349235853064434	0.417304397616998	1.41798358668047	0.609778112289024	3.2973919718886	53
Q07817	BCL2L1	B2CL1_HUMAN	Bcl-2-like protein 1	0.365732521838663	0.163788092577267	1.44156960269491	0.861515572451933	2.41217104584597	53
Q07866	KLC1	KLC1_HUMAN	Kinesin light chain 1	0.617167766052998	0.0972416914543868	1.85367057144868	0.893832623369625	3.84422597432311	53
Q07954	LRP1	LRP1_HUMAN	Prolow-density lipoprotein receptor-related protein 1	-0.401715687499862	0.212329660167201	0.669170972319321	0.355931855501233	1.25807730686031	53
Q07955	SRSF1	SRSF1_HUMAN	Serine/arginine-rich splicing factor 1	0.257184827656235	0.571892481239946	1.29328413934693	0.530169196144534	3.15481147763693	53
Q07960	ARHGAP1	RHG01_HUMAN	Rho GTPase-activating protein 1	-0.560111385502658	0.21472040779958	0.571145442983402	0.235760143540531	1.38363979654019	53
Q08170	SRSF4	SRSF4_HUMAN	Serine/arginine-rich splicing factor 4	0.157817464853771	0.191901220946951	1.17095243522496	0.923844810457182	1.48415576949633	53
Q08188	TGM3	TGM3_HUMAN	Protein-glutamine gamma-glutamyltransferase E	-0.0669928335822528	0.352778796612318	0.935201903360279	0.811964190414937	1.07714430066398	53
Q08209	PPP3CA	PP2BA_HUMAN	Protein phosphatase 3 catalytic subunit alpha	0.282038794112321	0.11083022390383	1.32583015339302	0.937395437240078	1.87522311909436	53
Q08211	DHX9	DHX9_HUMAN	ATP-dependent RNA helicase A	0.765383259505089	0.138669743135512	2.14981815502644	0.780600712327716	5.92071980808153	53
Q08257	CRYZ	QOR_HUMAN	Quinone oxidoreductase	0.164046381536716	0.48909699023339	1.17826896375057	0.740258467469154	1.87545001097295	53
Q08378	GOLGA3	GOGA3_HUMAN	Golgin subfamily A member 3	-0.300906387192944	0.280289767724746	0.740147056747339	0.428633377444167	1.2780564800582	53
Q08379	GOLGA2	GOGA2_HUMAN	Golgin subfamily A member 2	-0.0859982000913408	0.735277085621028	0.91759588280744	0.557379854958256	1.5106075267256	53
Q08380	LGALS3BP	LG3BP_HUMAN	Galectin-3-binding protein	0.266185505058691	0.317947824864843	1.30497711609131	0.773974762993686	2.20028527407667	53
Q08397	LOXL1	LOXL1_HUMAN	Lysyl oxidase homolog 1	-0.224760788043928	0.0676648678919863	0.798707256234335	0.627602418689804	1.01646083916175	53
Q08426	EHHADH	ECHP_HUMAN	Peroxisomal bifunctional enzyme	-0.22866495237895	0.224653874703735	0.795595051083745	0.550041011783528	1.15077143658163	53
Q08431	MFGE8	MFGM_HUMAN	Lactadherin	-0.00778929608209104	0.958560319055549	0.992240961870949	0.739630376642841	1.33112721908934	53
Q08495	DMTN	DEMA_HUMAN	Dematin	0.220678307665334	0.113877768763352	1.24692224071091	0.94847850937913	1.63927285542537	53
Q08554	DSC1	DSC1_HUMAN	Desmocollin-1	-0.198484947945648	0.305478233136804	0.819972112912327	0.560957454792313	1.19858335103655	53
Q08722	CD47	CD47_HUMAN	Leukocyte surface antigen CD47	0.205420564087602	0.118927697734753	1.22804142649608	0.94858424754496	1.58982794527067	53
Q08752	PPID	PPID_HUMAN	Peptidyl-prolyl cis-trans isomerase D	0.163390010542391	0.366053761814843	1.17749583593634	0.82621579215083	1.67812871264305	53
Q08945	SSRP1	SSRP1_HUMAN	FACT complex subunit SSRP1	0.423117523717771	0.0045420455207624	1.52671371049475	1.13984190924053	2.04489301096647	53
Q08AF3	SLFN5	SLFN5_HUMAN	Schlafen family member 5	0.0210087897475952	0.928662809717043	1.02123102796105	0.644730481361614	1.61759501469179	53
Q08AI8	MAB21L4	MB214_HUMAN	Protein mab-21-like 4	0.0504855747629082	0.81976171640838	1.05178169104531	0.681275727116033	1.62378414728068	53
Q08AM6	VAC14	VAC14_HUMAN	Protein VAC14 homolog	0.207763297766944	0.688599425171167	1.23092177313072	0.445598697393123	3.40029811673919	53
Q08J23	NSUN2	NSUN2_HUMAN	RNA cytosine C(5)-methyltransferase NSUN2	0.217775880069696	0.358862771535073	1.24330838620234	0.780812900883969	1.97975179643039	53
Q09028	RBBP4	RBBP4_HUMAN	Histone-binding protein RBBP4	0.235361409978763	0.147247798882313	1.26536600200349	0.920419841996658	1.73958779023379	53
Q09161	NCBP1	NCBP1_HUMAN	Nuclear cap-binding protein subunit 1	-0.0306463936439723	0.873086629412796	0.969818446418203	0.665863181123963	1.41252414261049	53
Q09666	AHNAK	AHNK_HUMAN	Neuroblast differentiation-associated protein AHNAK	0.00604731316318369	0.983612002540797	1.00606563507559	0.564973135913881	1.79153307960883	53
Q0VD83	APOBR	APOBR_HUMAN	Apolipoprotein B receptor	0.133989233151722	0.570059375228034	1.14338050897391	0.720083037075749	1.8155114354734	53
Q0VDF9	HSPA14	HSP7E_HUMAN	Heat shock 70 kDa protein 14	-0.0969104121106913	0.696113937092909	0.907637315802418	0.558095229746011	1.47610202189317	53
Q0ZGT2	NEXN	NEXN_HUMAN	Nexilin	-0.142388178044597	0.394855635351148	0.867284530322201	0.624760698885873	1.20395290209124	53
Q10471	GALNT2	GALT2_HUMAN	Polypeptide N-acetylgalactosaminyltransferase 2	0.477002386969301	0.0248462095225004	1.6112372900236	1.06219455488286	2.44407730469761	53
Q10567	AP1B1	AP1B1_HUMAN	AP-1 complex subunit beta-1	-0.256861638659745	0.684239318214266	0.773475225430985	0.224299784992682	2.66725143929599	53
Q10570	CPSF1	CPSF1_HUMAN	Cleavage and polyadenylation specificity factor subunit 1	0.243979018478407	0.499215890957924	1.27631755112426	0.628957436052801	2.58997890466324	53
Q10589	BST2	BST2_HUMAN	Bone marrow stromal antigen 2	-0.0328937721978633	0.763708652298933	0.967641344542913	0.780862127554368	1.19909743170842	53
Q10713	PMPCA	MPPA_HUMAN	Mitochondrial-processing peptidase subunit alpha	0.106841057625776	0.763847253211337	1.11275737612367	0.554233372386803	2.23412923113093	53
Q12765	SCRN1	SCRN1_HUMAN	Secernin-1	-0.187253760987054	0.329054623549659	0.829233282627759	0.569337662689947	1.20776804711773	53
Q12768	WASHC5	WASC5_HUMAN	WASH complex subunit 5	0.594447578145506	0.260375595067587	1.81202966363359	0.643566723547456	5.10195972189037	53
Q12769	NUP160	NU160_HUMAN	Nuclear pore complex protein Nup160	0.117656338795132	0.616901610819744	1.12485747506001	0.709410531139555	1.78359959946729	53
Q12774	ARHGEF5	ARHG5_HUMAN	Rho guanine nucleotide exchange factor 5	-0.236541590857109	0.352106519573101	0.789353051749265	0.479612699464895	1.29912790257857	53
Q12788	TBL3	TBL3_HUMAN	Transducin beta-like protein 3	0.369867130699735	0.0368070849965536	1.44754226795687	1.02292193748472	2.04842475338255	53
Q12789	GTF3C1	TF3C1_HUMAN	General transcription factor 3C polypeptide 1	0.26704195251359	0.318945808317438	1.30609523915957	0.772500775697363	2.20826286189205	53
Q12792	TWF1	TWF1_HUMAN	Twinfilin-1	0.315716739404774	0.226537858862141	1.37124178184566	0.822038478412312	2.28736740877493	53
Q12797	ASPH	ASPH_HUMAN	Aspartyl/asparaginyl beta-hydroxylase	1.29787807248473	0.0024883630077374	3.66151894086305	1.57914831208129	8.48984281699862	53
Q12805	EFEMP1	FBLN3_HUMAN	EGF-containing fibulin-like extracellular matrix protein 1	-0.272301802084266	0.069225879798927	0.761624366579	0.567770535755194	1.02166568928292	53
Q12849	GRSF1	GRSF1_HUMAN	G-rich sequence factor 1	0.127755954316356	0.285841542568041	1.13627566568535	0.898656409384471	1.43672528782499	53
Q12860	CNTN1	CNTN1_HUMAN	Contactin-1	-0.067426569468256	0.61873529095012	0.934796360689696	0.716780652937026	1.21912363618926	53
Q12874	SF3A3	SF3A3_HUMAN	Splicing factor 3A subunit 3	-0.0518355024726569	0.865658509181526	0.949485041938977	0.520810225355956	1.73099874191161	53
Q12882	DPYD	DPYD_HUMAN	Dihydropyrimidine dehydrogenase [NADP(+)]	0.266897905649261	0.120406548233802	1.30590711378561	0.93246319714778	1.82891227777389	53
Q12884	FAP	SEPR_HUMAN	Prolyl endopeptidase FAP	0.118525847355805	0.408572958872761	1.1258359736089	0.849949731266516	1.49127247511824	53
Q12888	TP53BP1	TP53B_HUMAN	TP53-binding protein 1	0.0482066153812133	0.864261225940387	1.04938745251542	0.60381895295882	1.82374869172401	53
Q12904	AIMP1	AIMP1_HUMAN	Aminoacyl tRNA synthase complex-interacting multifunctional protein 1	0.596922527556357	0.245993541071671	1.8165198996435	0.662632884709826	4.97974764298911	53
Q12905	ILF2	ILF2_HUMAN	Interleukin enhancer-binding factor 2	-0.123894574907196	0.772473693324621	0.88347297619377	0.3814696186431	2.04609872325096	53
Q12906	ILF3	ILF3_HUMAN	Interleukin enhancer-binding factor 3	0.495151429305693	0.355365679866279	1.64074667737632	0.574137050225464	4.68886245586183	53
Q12907	LMAN2	LMAN2_HUMAN	Vesicular integral-membrane protein VIP36	-0.0413533532735993	0.896328023905275	0.959490031097009	0.515106612117529	1.78724384062941	53
Q12929	EPS8	EPS8_HUMAN	Epidermal growth factor receptor kinase substrate 8	0.545019118858759	0.0232494999238842	1.72464135523571	1.07712496533925	2.76141385623949	53
Q12931	TRAP1	TRAP1_HUMAN	Heat shock protein 75 kDa, mitochondrial	0.432850574098493	0.232247520108263	1.54164584166907	0.757806029897402	3.13625361552916	53
Q12933	TRAF2	TRAF2_HUMAN	TNF receptor-associated factor 2	-0.408666808505624	0.137298073681682	0.66453561305306	0.387629588476037	1.13925147652423	53
Q12955	ANK3	ANK3_HUMAN	Ankyrin-3	0.163037816291072	0.552234973557032	1.17708120169216	0.6876005904434	2.01500722168317	53
Q12959	DLG1	DLG1_HUMAN	Disks large homolog 1	-0.217687806277608	0.337830073780806	0.804376523772553	0.515386096318868	1.25541142187915	53
Q12965	MYO1E	MYO1E_HUMAN	Unconventional myosin-Ie	0.911199435943446	0.0239340992550094	2.48730410687222	1.12787487320752	5.48525538340027	53
Q12972	PPP1R8	PP1R8_HUMAN	Nuclear inhibitor of protein phosphatase 1	0.271733524549666	0.354621002815129	1.31223727569755	0.73813787962981	2.3328523237335	53
Q12979	ABR	ABR_HUMAN	Active breakpoint cluster region-related protein	0.557460557613724	0.0567625490462118	1.74623240840922	0.98408447536881	3.09864417181855	53
Q12996	CSTF3	CSTF3_HUMAN	Cleavage stimulation factor subunit 3	0.0642848684837008	0.732883667641572	1.06639613814746	0.737205439538689	1.54258319657466	53
Q13011	ECH1	ECH1_HUMAN	Delta(3,5)-Delta(2,4)-dienoyl-CoA isomerase, mitochondrial	-0.088232655102815	0.703294268829543	0.91554784506481	0.581426470065454	1.44167474265224	53
Q13017	ARHGAP5	RHG05_HUMAN	Rho GTPase-activating protein 5	0.27017880607696	0.272575178374878	1.31019870127973	0.808583190594236	2.12299817359982	53
Q13042	CDC16	CDC16_HUMAN	Cell division cycle protein 16 homolog	-0.25747324104361	0.416607933617425	0.773002310771858	0.415320820355627	1.43872530143561	53
Q13045	FLII	FLII_HUMAN	Protein flightless-1 homolog	0.900977645313761	0.056736943539705	2.4620089064279	0.974496863936032	6.22012043306914	53
Q13057	COASY	COASY_HUMAN	Bifunctional coenzyme A synthase	0.171626712892571	0.186783793415565	1.18723457112815	0.920186741445641	1.53178247783425	53
Q13085	ACACA	ACACA_HUMAN	Acetyl-CoA carboxylase 1	0.708336828725767	0.0116807488299644	2.03061119440535	1.17090590088046	3.52153133718409	53
Q13087	PDIA2	PDIA2_HUMAN	Protein disulfide-isomerase A2	-0.0944257295473572	0.401260891331461	0.90989531045312	0.729852102667659	1.13435238859834	53
Q13094	LCP2	LCP2_HUMAN	Lymphocyte cytosolic protein 2	-0.0320882327644476	0.835841343026706	0.968421131835886	0.714911246020572	1.31182645930753	53
Q13098	GPS1	CSN1_HUMAN	COP9 signalosome complex subunit 1	0.00786682174627324	0.955676309146674	1.00789784649048	0.763725434494363	1.3301351808883	53
Q13107	USP4	UBP4_HUMAN	Ubiquitin carboxyl-terminal hydrolase 4	0.327166300319265	0.198039869968704	1.38703212188633	0.842810866539257	2.28266884484323	53
Q13123	IK	RED_HUMAN	Protein Red	0.0924279805876326	0.71166597534379	1.09683414536509	0.671873327025806	1.79058327521993	53
Q13126	MTAP	MTAP_HUMAN	S-methyl-5'-thioadenosine phosphorylase	0.0688656438140162	0.852371681076163	1.07129226473589	0.518695330130161	2.21260352622599	53
Q13131	PRKAA1	AAPK1_HUMAN	5'-AMP-activated protein kinase catalytic subunit alpha-1	0.000242695462063915	0.999315556086015	1.00024272491499	0.574491196944712	1.74151582141936	53
Q13144	EIF2B5	EI2BE_HUMAN	Translation initiation factor eIF-2B subunit epsilon	0.02420297305064	0.880334795016057	1.024498242322	0.747591246792292	1.40397129183146	53
Q13148	TARDBP	TADBP_HUMAN	TAR DNA-binding protein 43	0.0800974773494573	0.847464437214691	1.08339266877379	0.479006142953346	2.45036455590323	53
Q13151	HNRNPA0	ROA0_HUMAN	Heterogeneous nuclear ribonucleoprotein A0	0.329031152063993	0.441058430387675	1.38962114448016	0.601670868474555	3.20947386082064	53
Q13153	PAK1	PAK1_HUMAN	Serine/threonine-protein kinase PAK 1	0.261059280050191	0.356410238275106	1.29830462671597	0.745457379044789	2.26115530026944	53
Q13162	PRDX4	PRDX4_HUMAN	Peroxiredoxin-4	-0.634675542280667	0.0472467923559171	0.530107457874418	0.283190238182152	0.992314984788867	53
Q13177	PAK2	PAK2_HUMAN	Serine/threonine-protein kinase PAK 2	0.190571064738789	0.717410667496683	1.20994035467759	0.431082880729505	3.39599582196334	53
Q13185	CBX3	CBX3_HUMAN	Chromobox protein homolog 3	0.0377044222053075	0.742943067102422	1.03842425236195	0.828923933835242	1.30087319701859	53
Q13200	PSMD2	PSMD2_HUMAN	26S proteasome non-ATPase regulatory subunit 2	0.0140209031480888	0.985669770429462	1.01411965701031	0.219596006626474	4.68332140704202	53
Q13217	DNAJC3	DNJC3_HUMAN	DnaJ homolog subfamily C member 3	-0.723704826963837	0.0845538295401817	0.484952259473998	0.213086747724488	1.10367583381117	53
Q13228	SELENBP1	SBP1_HUMAN	Methanethiol oxidase	-0.410474959802147	0.037381160237769	0.663335117788343	0.450693122527753	0.97630395605644	53
Q13232	NME3	NDK3_HUMAN	Nucleoside diphosphate kinase 3	-0.330186165273407	0.168291420059765	0.718789907255813	0.449366925239752	1.14974846112042	53
Q13242	SRSF9	SRSF9_HUMAN	Serine/arginine-rich splicing factor 9	0.223006697584988	0.29942635725866	1.24982894454353	0.820194784747304	1.90451392726187	53
Q13247	SRSF6	SRSF6_HUMAN	Serine/arginine-rich splicing factor 6	-0.0099467318915061	0.968823661196123	0.99010257323578	0.601244177256834	1.63045754555284	53
Q13263	TRIM28	TIF1B_HUMAN	Transcription intermediary factor 1-beta	0.174421477625918	0.355979586285083	1.19055725333256	0.822064637038156	1.72422764537064	53
Q13283	G3BP1	G3BP1_HUMAN	Ras GTPase-activating protein-binding protein 1	0.109297218504116	0.422993664305044	1.11549384648802	0.853796686669272	1.45740378357153	53
Q13287	NMI	NMI_HUMAN	N-myc-interactor	0.216669966207875	0.11053485499305	1.24193415425466	0.95175706356999	1.62058208185897	53
Q13303	KCNAB2	KCAB2_HUMAN	Voltage-gated potassium channel subunit beta-2	-0.10333901407521	0.780044241175311	0.901821191574993	0.436654927196192	1.86252670225413	53
Q13308	PTK7	PTK7_HUMAN	Inactive tyrosine-protein kinase 7	-0.00918663259350941	0.938375353076249	0.99085543559547	0.784993178523665	1.25070449159259	53
Q13310	PABPC4	PABP4_HUMAN	Polyadenylate-binding protein 4	-0.0583732305423022	0.686226082423777	0.943297814172706	0.710648300231961	1.25211129884158	53
Q13315	ATM	ATM_HUMAN	Serine-protein kinase ATM	-0.0343736097366599	0.928422671375489	0.966210451562868	0.456411190518277	2.04544204021206	53
Q13347	EIF3I	EIF3I_HUMAN	Eukaryotic translation initiation factor 3 subunit I	0.369456555005183	0.639185633839741	1.44694806427596	0.30880445771004	6.77988496745676	53
Q13363	CTBP1	CTBP1_HUMAN	C-terminal-binding protein 1	0.0822336691817408	0.675242457166976	1.0857094770364	0.738994097908006	1.59509402289352	53
Q13409	DYNC1I2	DC1I2_HUMAN	Cytoplasmic dynein 1 intermediate chain 2	0.0268897034231431	0.960229161317488	1.02725449386058	0.357007142342421	2.95582824543218	53
Q13418	ILK	ILK_HUMAN	Integrin-linked protein kinase	-0.191979445232971	0.32079615034756	0.825323832656439	0.564975890056912	1.20564335706803	53
Q13423	NNT	NNTM_HUMAN	NAD(P) transhydrogenase, mitochondrial	-0.110922245053207	0.636411289120514	0.895008337549231	0.565062299043725	1.41761346605191	53
Q13424	SNTA1	SNTA1_HUMAN	Alpha-1-syntrophin	-0.0543204096814626	0.764936756734017	0.947128588709963	0.66339213304551	1.35222068346443	53
Q13425	SNTB2	SNTB2_HUMAN	Beta-2-syntrophin	-0.363095374832942	0.0923635121984406	0.695520095222755	0.455696278794669	1.06155837861612	53
Q13428	TCOF1	TCOF_HUMAN	Treacle protein	0.74597427374135	0.0687561042000952	2.10849468561019	0.94425458002237	4.70821104107444	53
Q13435	SF3B2	SF3B2_HUMAN	Splicing factor 3B subunit 2	0.866276948853907	0.151499115221031	2.37804078444162	0.727950445507814	7.7684930442247	53
Q13438	OS9	OS9_HUMAN	Protein OS-9	0.428033881381905	0.0869946910658273	1.53423806219269	0.939743672840163	2.50481753643172	53
Q13439	GOLGA4	GOGA4_HUMAN	Golgin subfamily A member 4	0.0585358903325567	0.778565836915083	1.06028303892259	0.705057463211609	1.59448013996772	53
Q13442	PDAP1	HAP28_HUMAN	28 kDa heat- and acid-stable phosphoprotein	-0.0415411504522487	0.766141611311405	0.959309858494709	0.729579114634528	1.26137849363484	53
Q13451	FKBP5	FKBP5_HUMAN	Peptidyl-prolyl cis-trans isomerase FKBP5	0.166327665390173	0.57440594169566	1.18095999805209	0.660884432293963	2.11030317684777	53
Q13459	MYO9B	MYO9B_HUMAN	Unconventional myosin-IXb	-0.0708350632761077	0.838045241766279	0.931615537071009	0.47232817390529	1.83750950474984	53
Q13464	ROCK1	ROCK1_HUMAN	Rho-associated protein kinase 1	-0.134186095513573	0.673616111067552	0.874427322459357	0.468318481721842	1.63269905439604	53
Q13488	TCIRG1	VPP3_HUMAN	V-type proton ATPase 116 kDa subunit a 3	0.172451424470083	0.511299242324887	1.18821410108351	0.710241511567483	1.9878488190556	53
Q13492	PICALM	PICAL_HUMAN	Phosphatidylinositol-binding clathrin assembly protein	-0.0588191299164167	0.783942379411739	0.94287729203001	0.619230721994396	1.43568068613025	53
Q13496	MTM1	MTM1_HUMAN	Myotubularin	-0.334251383921717	0.111856776163289	0.715873800442483	0.474116492169725	1.08090586727894	53
Q13501	SQSTM1	SQSTM_HUMAN	Sequestosome-1	0.116246326316734	0.401529931438412	1.12327252964276	0.856116878361793	1.47379546851643	53
Q13509	TUBB3	TBB3_HUMAN	Tubulin beta-3 chain	0.0969953036611588	0.574017618251762	1.10185519892349	0.785694683407237	1.5452374886002	53
Q13510	ASAH1	ASAH1_HUMAN	Acid ceramidase	0.230817749170639	0.0674863934315988	1.25962964998004	0.983531281611394	1.61323476413406	53
Q13526	PIN1	PIN1_HUMAN	Peptidyl-prolyl cis-trans isomerase NIMA-interacting 1	-0.0638252917006806	0.719180830260373	0.938168891105143	0.662494266067742	1.32855620541696	53
Q13547	HDAC1	HDAC1_HUMAN	Histone deacetylase 1	0.0705600409741624	0.579196870976326	1.07310899800614	0.836257336875278	1.37704372903276	53
Q13555	CAMK2G	KCC2G_HUMAN	Calcium/calmodulin-dependent protein kinase type II subunit gamma	-0.117819324816681	0.330315326424697	0.888856632442797	0.701150939916105	1.12681316968937	53
Q13557	CAMK2D	KCC2D_HUMAN	Calcium/calmodulin-dependent protein kinase type II subunit delta	0.0965916610851353	0.825194147188747	1.10141053300168	0.467409624553713	2.59537908181786	53
Q13561	DCTN2	DCTN2_HUMAN	Dynactin subunit 2	-0.581618458786516	0.35237944350088	0.558992927040399	0.164081216595357	1.90438064127588	53
Q13564	NAE1	ULA1_HUMAN	NEDD8-activating enzyme E1 regulatory subunit	0.0934898923732524	0.525431930516449	1.09799950511604	0.822773374390963	1.46529159882877	53
Q13573	SNW1	SNW1_HUMAN	SNW domain-containing protein 1	0.0681793604587106	0.568295751731169	1.07055730690944	0.847024025960849	1.35308198144331	53
Q13576	IQGAP2	IQGA2_HUMAN	Ras GTPase-activating-like protein IQGAP2	-0.60225225237583	0.0281416058499288	0.54757696470046	0.319837742609665	0.937477015139203	53
Q13586	STIM1	STIM1_HUMAN	Stromal interaction molecule 1	0.0266385988369692	0.921031366484985	1.02699657792929	0.60651496734801	1.73898754006065	53
Q13596	SNX1	SNX1_HUMAN	Sorting nexin-1	0.675987982185039	0.170592314736467	1.96597436443162	0.747599965787147	5.16995101455471	53
Q13601	KRR1	KRR1_HUMAN	KRR1 small subunit processome component homolog	0.0541848921996894	0.729055406881248	1.05567977106696	0.776923024817057	1.43445327714726	53
Q13614	MTMR2	MTMR2_HUMAN	Myotubularin-related protein 2	0.0740984344775574	0.765820301351665	1.0769128056285	0.661329841732233	1.75365017233898	53
Q13616	CUL1	CUL1_HUMAN	Cullin-1	0.00912012823207735	0.956086444653818	1.00916184332077	0.729426459334561	1.3961758762407	53
Q13617	CUL2	CUL2_HUMAN	Cullin-2	0.210877004362014	0.476882756109901	1.23476047556888	0.690618883716115	2.20763357037568	53
Q13618	CUL3	CUL3_HUMAN	Cullin-3	0.457082663405411	0.446747055152843	1.57945944234939	0.486571253100982	5.12708491125946	53
Q13619	CUL4A	CUL4A_HUMAN	Cullin-4A	0.0201253807938114	0.869080349123452	1.02032926169991	0.803171804653097	1.29620063384911	53
Q13630	GFUS	FCL_HUMAN	GDP-L-fucose synthase	0.114089198485274	0.383874109225445	1.12085209873475	0.867010412342957	1.44901307914299	53
Q13636	RAB31	RAB31_HUMAN	Ras-related protein Rab-31	0.056703772313148	0.793518368647342	1.058342253678	0.692187413471632	1.618186497068	53
Q13641	TPBG	TPBG_HUMAN	Trophoblast glycoprotein	0.314851543816692	0.0382127683079353	1.37005590258854	1.01725282528669	1.84521795325434	53
Q13642	FHL1	FHL1_HUMAN	Four and a half LIM domains protein 1	0.00737094631855295	0.930121722166348	1.00739817861151	0.854384205457089	1.18781583716993	53
Q13683	ITGA7	ITA7_HUMAN	Integrin alpha-7	-0.0285100921273257	0.756974462188117	0.97189248563393	0.811329641706499	1.16423085645551	53
Q13724	MOGS	MOGS_HUMAN	Mannosyl-oligosaccharide glucosidase	-0.101535644969658	0.826465300833113	0.903448975356955	0.364489786896397	2.239349579651	53
Q13751	LAMB3	LAMB3_HUMAN	Laminin subunit beta-3	0.214847941410763	0.154510653932717	1.23967337964836	0.922276379839418	1.66630103708865	53
Q13753	LAMC2	LAMC2_HUMAN	Laminin subunit gamma-2	0.341783292127163	0.0509133570855923	1.40745525782801	0.998643273851291	1.98362153399201	53
Q13813	SPTAN1	SPTN1_HUMAN	Spectrin alpha chain, non-erythrocytic 1	-0.299559613564897	0.639162327026004	0.741144538824751	0.211871831903756	2.59258261229965	53
Q13835	PKP1	PKP1_HUMAN	Plakophilin-1	-0.00531718982572877	0.957403736248729	0.994696921406314	0.818376358697607	1.2090060458611	53
Q13838	DDX39B	DX39B_HUMAN	Spliceosome RNA helicase DDX39B	1.01472871492266	0.00841389415456646	2.75861492479293	1.29686776602796	5.8679508448252	53
Q13867	BLMH	BLMH_HUMAN	Bleomycin hydrolase	0.151603893832175	0.524286535248278	1.16369919669849	0.729757576125068	1.85567901547162	53
Q13884	SNTB1	SNTB1_HUMAN	Beta-1-syntrophin	-0.108423035846803	0.445771243372731	0.897247948088156	0.679006674824114	1.18563470757772	53
Q13887	KLF5	KLF5_HUMAN	Krueppel-like factor 5	0.109368742573527	0.649476953630527	1.11557363400065	0.696087954660774	1.78785529119507	53
Q13895	BYSL	BYST_HUMAN	Bystin	0.214558096603588	0.150970147378668	1.23931411882414	0.92471995975883	1.66093471748724	53
Q13952	NFYC	NFYC_HUMAN	Nuclear transcription factor Y subunit gamma	0.222926487551039	0.354020490931464	1.24972869974183	0.779969157159826	2.00241485015332	53
Q13976	PRKG1	KGP1_HUMAN	cGMP-dependent protein kinase 1	-0.158834874478304	0.318386524287237	0.853137222067637	0.624478448046548	1.16552159959095	53
Q14005	IL16	IL16_HUMAN	Pro-interleukin-16	-0.179411247725079	0.282169127112174	0.835762123441369	0.602674440938888	1.15899775987025	53
Q14008	CKAP5	CKAP5_HUMAN	Cytoskeleton-associated protein 5	0.111516929877125	0.78777632933509	1.11797267098526	0.496383559883176	2.51793772816343	53
Q14011	CIRBP	CIRBP_HUMAN	Cold-inducible RNA-binding protein	-0.189072575345646	0.472279753986859	0.827726431982887	0.494287433189483	1.38609845243725	53
Q14019	COTL1	COTL1_HUMAN	Coactosin-like protein	-0.2425571917455	0.451454376137246	0.78461887257262	0.417316988683705	1.47520180556016	53
Q14031	COL4A6	CO4A6_HUMAN	Collagen alpha-6(IV) chain	0.0380165953547485	0.700294099956327	1.03874847113483	0.855937990579935	1.26060345277335	53
Q14103	HNRNPD	HNRPD_HUMAN	Heterogeneous nuclear ribonucleoprotein D0	0.257139664070399	0.514145412754604	1.29322573131666	0.597277849297677	2.80009177321086	53
Q14112	NID2	NID2_HUMAN	Nidogen-2	-0.240641742924721	0.24107138915776	0.786123210147723	0.525731165122835	1.17548614678107	53
Q14118	DAG1	DAG1_HUMAN	Dystroglycan 1	-0.271887210456661	0.0619388268364049	0.761940195130176	0.572722868141255	1.01367152116549	53
Q14126	DSG2	DSG2_HUMAN	Desmoglein-2	0.0383758066689843	0.810806260287378	1.03912166836263	0.758946005110998	1.42272814454411	53
Q14134	TRIM29	TRI29_HUMAN	Tripartite motif-containing protein 29	-0.017239812889066	0.805349651628548	0.982907942375676	0.856967173324912	1.12735709518116	53
Q14137	BOP1	BOP1_HUMAN	Ribosome biogenesis protein BOP1	0.155188949899378	0.389099358178576	1.1678786108046	0.820388787555006	1.66255374313417	53
Q14145	KEAP1	KEAP1_HUMAN	Kelch-like ECH-associated protein 1	-0.121188269820305	0.525552531150354	0.885867161840503	0.609354575312807	1.28785547892948	53
Q14151	SAFB2	SAFB2_HUMAN	Scaffold attachment factor B2	0.144045495857178	0.544666181538975	1.15493665216262	0.724690195028004	1.84061917721553	53
Q14152	EIF3A	EIF3A_HUMAN	Eukaryotic translation initiation factor 3 subunit A	0.351482505715584	0.602781669050062	1.42117288454554	0.37821893023172	5.34011443195106	53
Q14155	ARHGEF7	ARHG7_HUMAN	Rho guanine nucleotide exchange factor 7	-0.0645139013244622	0.742063608457205	0.937523081358918	0.638455874572698	1.37668014828586	53
Q14156	EFR3A	EFR3A_HUMAN	Protein EFR3 homolog A	-0.0555312020406757	0.853408822181254	0.945982506625291	0.524882531192423	1.70492033866717	53
Q14157	UBAP2L	UBP2L_HUMAN	Ubiquitin-associated protein 2-like	0.254168740228693	0.36634889560506	1.28938935776738	0.742820012534633	2.23812617844118	53
Q14160	SCRIB	SCRIB_HUMAN	Protein scribble homolog	0.28118446840262	0.444351465360478	1.32469794631195	0.644455801010374	2.72295578100452	53
Q14161	GIT2	GIT2_HUMAN	ARF GTPase-activating protein GIT2	0.334624023441359	0.0620884164389715	1.39741489120015	0.983228624754106	1.98607763137114	53
Q14165	MLEC	MLEC_HUMAN	Malectin	-0.461789785047568	0.288897381972574	0.630154793979556	0.268417435569502	1.47939370455909	53
Q14166	TTLL12	TTL12_HUMAN	Tubulin--tyrosine ligase-like protein 12	0.257880278811542	0.330312804303087	1.29418386811822	0.770032182976473	2.17511932816009	53
Q14185	DOCK1	DOCK1_HUMAN	Dedicator of cytokinesis protein 1	0.304316750400927	0.15179724175951	1.35569840610136	0.894181704895237	2.05541911475486	53
Q14192	FHL2	FHL2_HUMAN	Four and a half LIM domains protein 2	-0.164157520261395	0.258048732610894	0.848608338344273	0.638502213277266	1.12785217800758	53
Q14194	CRMP1	DPYL1_HUMAN	Dihydropyrimidinase-related protein 1	-0.0594647581441933	0.648190889172665	0.942268740305171	0.729862512978913	1.21648990483492	53
Q14195	DPYSL3	DPYL3_HUMAN	Dihydropyrimidinase-related protein 3	-0.130837738637423	0.408468419384553	0.877360124491041	0.643346280323296	1.19649528036459	53
Q14203	DCTN1	DCTN1_HUMAN	Dynactin subunit 1	-1.14213809746844	0.0344893406338187	0.31913594807474	0.110703198739128	0.920007321500859	53
Q14204	DYNC1H1	DYHC1_HUMAN	Cytoplasmic dynein 1 heavy chain 1	-0.465048079553643	0.569204036625038	0.628104905460156	0.126652147554325	3.11495525248707	53
Q14210	LY6D	LY6D_HUMAN	Lymphocyte antigen 6D	-0.0316534524301646	0.680960126127745	0.96884227384481	0.833147012850828	1.1266383208612	53
Q14232	EIF2B1	EI2BA_HUMAN	Translation initiation factor eIF-2B subunit alpha	-0.0881478724995862	0.541570689669526	0.915625470885108	0.689928044172134	1.21515571082425	53
Q14240	EIF4A2	IF4A2_HUMAN	Eukaryotic initiation factor 4A-II	-0.336565830338309	0.365495131364472	0.714218864759042	0.344550809904393	1.48050322946343	53
Q14244	MAP7	MAP7_HUMAN	Ensconsin	0.0462894402611317	0.770327107936945	1.04737752031178	0.767611800042477	1.42910735607992	53
Q14247	CTTN	SRC8_HUMAN	Src substrate cortactin	0.566784914029045	0.279420608528431	1.76259105014912	0.631117293710739	4.92258291925316	53
Q14254	FLOT2	FLOT2_HUMAN	Flotillin-2	-0.475952512824474	0.42435566857873	0.621292984995987	0.193275507434381	1.99717480155253	53
Q14257	RCN2	RCN2_HUMAN	Reticulocalbin-2	0.126863727619876	0.431158307594112	1.135262302344	0.827789757587167	1.556941824069	53
Q14258	TRIM25	TRI25_HUMAN	E3 ubiquitin/ISG15 ligase TRIM25	-0.689306915746406	0.311678609213549	0.501923824039332	0.132034565570929	1.90804221643711	53
Q14314	FGL2	FGL2_HUMAN	Fibroleukin	0.0452656829671225	0.619690798650641	1.04630580861571	0.875027935504654	1.25110959401725	53
Q14315	FLNC	FLNC_HUMAN	Filamin-C	-0.0935393719568928	0.43366783030819	0.910702160594118	0.720577076858555	1.15099196456064	53
Q14318	FKBP8	FKBP8_HUMAN	Peptidyl-prolyl cis-trans isomerase FKBP8	-0.195337719261552	0.160060297468033	0.822556817861553	0.626342611197816	1.08023900420346	53
Q14320	FAM50A	FA50A_HUMAN	Protein FAM50A	0.103752368777861	0.458634284748489	1.10932571721707	0.843125738718313	1.45957297988539	53
Q14344	GNA13	GNA13_HUMAN	Guanine nucleotide-binding protein subunit alpha-13	-0.0882821490136445	0.702405299923337	0.915502532142772	0.582078350804823	1.43991764201666	53
Q14376	GALE	GALE_HUMAN	UDP-glucose 4-epimerase	-0.134514059084384	0.3181873679601	0.874140589173874	0.671235723658068	1.13838066525568	53
Q14444	CAPRIN1	CAPR1_HUMAN	Caprin-1	-0.0158841735597665	0.925300288160471	0.984241314621169	0.706148361194678	1.37185189209855	53
Q14451	GRB7	GRB7_HUMAN	Growth factor receptor-bound protein 7	0.0167591662903838	0.935511212408677	1.01690038893934	0.677598530825577	1.52610484524673	53
Q14498	RBM39	RBM39_HUMAN	RNA-binding protein 39	0.180211959127492	0.312490363527993	1.19747115116491	0.844089867784061	1.69879679001082	53
Q14515	SPARCL1	SPRL1_HUMAN	SPARC-like protein 1	0.00557730817255951	0.962258508747665	1.00559289031111	0.798170396658396	1.2669187748353	53
Q14554	PDIA5	PDIA5_HUMAN	Protein disulfide-isomerase A5	-0.600526895045918	0.0498747778872309	0.54852254612855	0.300975808574152	0.999671651475002	53
Q14558	PRPSAP1	KPRA_HUMAN	Phosphoribosyl pyrophosphate synthase-associated protein 1	0.158362473447183	0.600750086839208	1.17159078830279	0.647431640791278	2.12010796005948	53
Q14566	MCM6	MCM6_HUMAN	DNA replication licensing factor MCM6	0.177286182183043	0.381714551361791	1.19397273796312	0.802563015394655	1.77627285540704	53
Q14571	ITPR2	ITPR2_HUMAN	Inositol 1,4,5-trisphosphate receptor type 2	0.168610721466018	0.427599082783237	1.18365927608006	0.780388653711296	1.79532246552713	53
Q14573	ITPR3	ITPR3_HUMAN	Inositol 1,4,5-trisphosphate receptor type 3	0.407510049554325	0.111772951296252	1.50307055064735	0.909615356270586	2.48371035586527	53
Q14574	DSC3	DSC3_HUMAN	Desmocollin-3	-0.0449556374427678	0.697952519298389	0.956039893266834	0.761856752558692	1.19971671111131	53
Q14624	ITIH4	ITIH4_HUMAN	Inter-alpha-trypsin inhibitor heavy chain H4	-0.336675850329008	0.141686493572418	0.714140290728621	0.455796255916102	1.118912997249	53
Q14643	ITPR1	ITPR1_HUMAN	Inositol 1,4,5-trisphosphate receptor type 1	-0.269141500390522	0.180332764097099	0.764035136728725	0.515363439340577	1.13269519254801	53
Q14651	PLS1	PLSI_HUMAN	Plastin-1	-0.116592852736365	0.589750212230693	0.889947459083362	0.582513245546382	1.35963685973536	53
Q14669	TRIP12	TRIPC_HUMAN	E3 ubiquitin-protein ligase TRIP12	0.352602741197233	0.42711788261969	1.42276582490394	0.595925267990675	3.39683967310185	53
Q14671	PUM1	PUM1_HUMAN	Pumilio homolog 1	0.174601406868659	0.179211060600815	1.19077148867061	0.922954938333285	1.53630115549455	53
Q14677	CLINT1	EPN4_HUMAN	Clathrin interactor 1	-0.341736868336204	0.283915349397101	0.710535144407955	0.380299457752673	1.3275332929009	53
Q14683	SMC1A	SMC1A_HUMAN	Structural maintenance of chromosomes protein 1A	0.234996913522076	0.660238587910257	1.26490486462593	0.443623333529753	3.60662795580167	53
Q14684	RRP1B	RRP1B_HUMAN	Ribosomal RNA processing protein 1 homolog B	-0.195215436810554	0.33851030263308	0.822657408275423	0.551576231842843	1.22696587039171	53
Q14690	PDCD11	RRP5_HUMAN	Protein RRP5 homolog	0.358424631310963	0.0577534558409037	1.43107316995475	0.988282784726868	2.07225143391557	53
Q14692	BMS1	BMS1_HUMAN	Ribosome biogenesis protein BMS1 homolog	0.227143083643868	0.308549273386765	1.25500942641585	0.810534718954441	1.94322170730009	53
Q14694	USP10	UBP10_HUMAN	Ubiquitin carboxyl-terminal hydrolase 10	0.0566460621439903	0.731155477793551	1.05828117832986	0.766067500707514	1.46195870647546	53
Q14696	MESD	MESD_HUMAN	LRP chaperone MESD	-0.035706281978881	0.782068738274934	0.964923667335183	0.749240028206885	1.24269613038678	53
Q14697	GANAB	GANAB_HUMAN	Neutral alpha-glucosidase AB	-0.441316341311371	0.509168519557638	0.643189207069779	0.173495410928089	2.3844570520803	53
Q14699	RFTN1	RFTN1_HUMAN	Raftlin	-0.129766815416452	0.67069258730215	0.878300213113033	0.482906784282121	1.59743306464655	53
Q14728	MFSD10	MFS10_HUMAN	Major facilitator superfamily domain-containing protein 10	0.319777751292679	0.121376894965443	1.37682173347926	0.918664087276017	2.06347250538735	53
Q14738	PPP2R5D	2A5D_HUMAN	Serine/threonine-protein phosphatase 2A 56 kDa regulatory subunit delta isoform	0.197186123538089	0.40907219905715	1.21797071262909	0.76263756030994	1.94516076053129	53
Q14739	LBR	LBR_HUMAN	Delta(14)-sterol reductase LBR	0.0106465328282225	0.968760575865764	1.0107034088237	0.59322846378398	1.72196960019745	53
Q14746	COG2	COG2_HUMAN	Conserved oligomeric Golgi complex subunit 2	-0.0856932035713594	0.751058270373574	0.917875789041489	0.540579461233611	1.55850531610274	53
Q14764	MVP	MVP_HUMAN	Major vault protein	0.707540623872433	0.150523901497877	2.02899505539137	0.773341272594858	5.32342069496576	53
Q14766	LTBP1	LTBP1_HUMAN	Latent-transforming growth factor beta-binding protein 1	-0.161604510874348	0.243466150682954	0.850777611306859	0.648453562903709	1.11622880235217	53
Q14767	LTBP2	LTBP2_HUMAN	Latent-transforming growth factor beta-binding protein 2	-0.254004354084384	0.0955043357108681	0.775688424626267	0.575429140742414	1.04564139960462	53
Q14789	GOLGB1	GOGB1_HUMAN	Golgin subfamily B member 1	-0.33620349230806	0.347098509548662	0.714477700305815	0.354503309429086	1.4399819991988	53
Q14839	CHD4	CHD4_HUMAN	Chromodomain-helicase-DNA-binding protein 4	0.0371055827252527	0.837167619975288	1.03780258907943	0.728505780559342	1.47841546716764	53
Q14847	LASP1	LASP1_HUMAN	LIM and SH3 domain protein 1	-0.569476490486279	0.14655645739297	0.565821574155049	0.262296004752553	1.22058303587707	53
Q14914	PTGR1	PTGR1_HUMAN	Prostaglandin reductase 1	-0.125751912720354	0.40295985198552	0.8818335913452	0.656751664328539	1.18405559522993	53
Q14966	ZNF638	ZN638_HUMAN	Zinc finger protein 638	-0.0513762195536517	0.875925670803724	0.949921224358491	0.498427360694065	1.81039486120947	53
Q14974	KPNB1	IMB1_HUMAN	Importin subunit beta-1	1.69676703582538	0.0318584075104935	5.45627889211845	1.15861353484933	25.6953491851352	53
Q14980	NUMA1	NUMA1_HUMAN	Nuclear mitotic apparatus protein 1	0.433248980433268	0.266503070712153	1.5422601655055	0.718233694891293	3.31168870943188	53
Q14997	PSME4	PSME4_HUMAN	Proteasome activator complex subunit 4	-0.422481359523592	0.176461429762526	0.655418471525529	0.355203281752979	1.20937332193795	53
Q14BN4	SLMAP	SLMAP_HUMAN	Sarcolemmal membrane-associated protein	-0.0914774176953048	0.47059017627842	0.912581924122392	0.711791387370632	1.17001383131556	53
Q14C86	GAPVD1	GAPD1_HUMAN	GTPase-activating protein and VPS9 domain-containing protein 1	0.214049875113832	0.278921633079095	1.23868443277993	0.840785200179331	1.82488835874381	53
Q14CN2	CLCA4	CLCA4_HUMAN	Calcium-activated chloride channel regulator 4	-0.0458924920640468	0.580483108119375	0.955144642300183	0.811686698254121	1.12395742061197	53
Q14CX7	NAA25	NAA25_HUMAN	N-alpha-acetyltransferase 25, NatB auxiliary subunit	0.346087148142095	0.293822384509058	1.41352579659709	0.740766458783572	2.69728084196264	53
Q15005	SPCS2	SPCS2_HUMAN	Signal peptidase complex subunit 2	-0.644853618744852	0.0219287902351958	0.524739348489406	0.302284857258254	0.910900355216411	53
Q15008	PSMD6	PSMD6_HUMAN	26S proteasome non-ATPase regulatory subunit 6	1.11210852627772	0.0539647530787856	3.04076316879098	0.981224428734921	9.42316597294345	53
Q15018	ABRAXAS2	ABRX2_HUMAN	BRISC complex subunit Abraxas 2	0.128725272428362	0.386306903386544	1.13737761225043	0.850017584072677	1.52188361404284	53
Q15019	SEPTIN2	SEPT2_HUMAN	Septin-2	-0.200547528251352	0.658615871206725	0.81828259756052	0.33615286354422	1.99191047314196	53
Q15020	SART3	SART3_HUMAN	Squamous cell carcinoma antigen recognized by T-cells 3	0.328364990639923	0.321995375131032	1.38869574074799	0.725075623647763	2.65968927581607	53
Q15029	EFTUD2	U5S1_HUMAN	116 kDa U5 small nuclear ribonucleoprotein component	0.807339156100679	0.137676262281015	2.24193460506623	0.7721480696407	6.50946492132312	53
Q15031	LARS2	SYLM_HUMAN	Leucine--tRNA ligase, mitochondrial	0.0789543233528491	0.596376485616876	1.08215489173426	0.807968122740734	1.44938788640821	53
Q15036	SNX17	SNX17_HUMAN	Sorting nexin-17	0.0229794476637665	0.831544179608817	1.02324550924535	0.827995504548086	1.26453750828302	53
Q15046	KARS1	SYK_HUMAN	Lysine--tRNA ligase	0.101238715051361	0.818422437406922	1.10654075817181	0.466230842595912	2.62623648550997	53
Q15056	EIF4H	IF4H_HUMAN	Eukaryotic translation initiation factor 4H	0.087007383642451	0.436312304911159	1.09090473453905	0.87628672157657	1.35808646934487	53
Q15061	WDR43	WDR43_HUMAN	WD repeat-containing protein 43	0.261606595542134	0.0481387588574737	1.29901540344324	1.00214390876218	1.68383103826585	53
Q15063	POSTN	POSTN_HUMAN	Periostin	-0.131051645557286	0.40529570660976	0.87717247116009	0.644230319433535	1.19434233526552	53
Q15067	ACOX1	ACOX1_HUMAN	Peroxisomal acyl-coenzyme A oxidase 1	0.0793259487115282	0.441558075093745	1.08255712266903	0.884524455244787	1.3249265375225	53
Q15075	EEA1	EEA1_HUMAN	Early endosome antigen 1	0.163963885330936	0.609374927962259	1.17817176504099	0.628154520915298	2.20978861366339	53
Q15080	NCF4	NCF4_HUMAN	Neutrophil cytosol factor 4	0.207674839738924	0.197217000696307	1.23081289303375	0.897651365960587	1.68762666120048	53
Q15084	PDIA6	PDIA6_HUMAN	Protein disulfide-isomerase A6	-0.177504434305434	0.694107808580867	0.837357286229557	0.345726634908275	2.02809721324408	53
Q15102	PAFAH1B3	PA1B3_HUMAN	Platelet-activating factor acetylhydrolase IB subunit alpha1	0.115633201752495	0.550986439810669	1.12258403475063	0.767628153445261	1.64167365334507	53
Q15113	PCOLCE	PCOC1_HUMAN	Procollagen C-endopeptidase enhancer 1	-0.0121618449207215	0.93652626619844	0.987911811413863	0.732361423086754	1.33263401971325	53
Q15121	PEA15	PEA15_HUMAN	Astrocytic phosphoprotein PEA-15	0.100868647730091	0.641522756450298	1.10613133935849	0.723417282244628	1.69131505417542	53
Q15124	PGM5	PGM5_HUMAN	Phosphoglucomutase-like protein 5	-0.0876027457216878	0.406745051148456	0.916124738917636	0.74485997433163	1.12676820634644	53
Q15126	PMVK	PMVK_HUMAN	Phosphomevalonate kinase	0.178488544074838	0.192192110030808	1.19540918867683	0.914148882900005	1.56320612003561	53
Q15149	PLEC	PLEC_HUMAN	Plectin	0.512447934515548	0.0944311379216695	1.66937271234592	0.91568056010807	3.04342515734557	53
Q15154	PCM1	PCM1_HUMAN	Pericentriolar material 1 protein	0.207470461089989	0.380704402944331	1.23056136686175	0.773826917292544	1.95687335730166	53
Q15165	PON2	PON2_HUMAN	Serum paraoxonase/arylesterase 2	0.197492932346694	0.129501048165221	1.218344454103	0.943815993362711	1.57272521262849	53
Q15172	PPP2R5A	2A5A_HUMAN	Serine/threonine-protein phosphatase 2A 56 kDa regulatory subunit alpha isoform	0.175237221893115	0.422541633426618	1.19152883981591	0.77646400177054	1.82846979753816	53
Q15181	PPA1	IPYR_HUMAN	Inorganic pyrophosphatase	0.343367557561759	0.223143504387747	1.40968680776069	0.811337037263118	2.44931120447552	53
Q15185	PTGES3	TEBP_HUMAN	Prostaglandin E synthase 3	0.124749884774607	0.369783100789005	1.13286507082667	0.862545128700556	1.48790274965967	53
Q15208	STK38	STK38_HUMAN	Serine/threonine-protein kinase 38	0.00835071121459931	0.942328493669962	1.00838567566173	0.804213532731935	1.26439263888724	53
Q15233	NONO	NONO_HUMAN	Non-POU domain-containing octamer-binding protein	0.308255615008589	0.445036881829467	1.36104884898936	0.617030134571832	3.00220988496891	53
Q15257	PTPA	PTPA_HUMAN	Serine/threonine-protein phosphatase 2A activator	0.0897160029884121	0.54230587817311	1.09386358559924	0.819661698985108	1.45979438270881	53
Q15262	PTPRK	PTPRK_HUMAN	Receptor-type tyrosine-protein phosphatase kappa	0.172304156458787	0.515738887747946	1.18803912804013	0.706588124817375	1.99753848130288	53
Q15287	RNPS1	RNPS1_HUMAN	RNA-binding protein with serine-rich domain 1	0.119120739822467	0.296544958067536	1.12650592420282	0.900739334707122	1.40885997576277	53
Q15293	RCN1	RCN1_HUMAN	Reticulocalbin-1	0.336196786230453	0.395205162352612	1.3996144225591	0.644795212468357	3.03805067710794	53
Q15334	LLGL1	L2GL1_HUMAN	Lethal(2) giant larvae protein homolog 1	-0.187644151011157	0.386649527766479	0.828909621407733	0.542010426864099	1.2676714808562	53
Q15363	TMED2	TMED2_HUMAN	Transmembrane emp24 domain-containing protein 2	-0.0214324349980579	0.898869362953228	0.978795607562208	0.703307508549262	1.36219339298575	53
Q15365	PCBP1	PCBP1_HUMAN	Poly(rC)-binding protein 1	-0.182871090605405	0.770286755624332	0.8328755142955	0.244060254098364	2.84225559329876	53
Q15369	ELOC	ELOC_HUMAN	Elongin-C	0.0231237930905051	0.865317766731543	1.02339322071552	0.783417220246688	1.3368785586264	53
Q15370	ELOB	ELOB_HUMAN	Elongin-B	0.423429939621256	0.397138561882891	1.52719075465219	0.573104222450788	4.06961161640261	53
Q15382	RHEB	RHEB_HUMAN	GTP-binding protein Rheb	0.138795283912742	0.372050298263015	1.14888887989157	0.847082796762068	1.55822507951281	53
Q15386	UBE3C	UBE3C_HUMAN	Ubiquitin-protein ligase E3C	0.0208645717174485	0.957566188589124	1.02108375865357	0.473453960019164	2.20214029288911	53
Q15392	DHCR24	DHC24_HUMAN	Delta(24)-sterol reductase	0.000353888754961144	0.998000617242627	1.00035395138097	0.758478149451026	1.31936302814765	53
Q15393	SF3B3	SF3B3_HUMAN	Splicing factor 3B subunit 3	1.27042001196759	0.0271976880960478	3.56234847717559	1.15379243671086	10.9987951637227	53
Q15404	RSU1	RSU1_HUMAN	Ras suppressor protein 1	-0.250914492234425	0.228755368163668	0.778088901357884	0.517100531439753	1.17080200387854	53
Q15417	CNN3	CNN3_HUMAN	Calponin-3	0.0883171890287826	0.440295442206184	1.09233454361773	0.87284920537267	1.36701133235391	53
Q15418	RPS6KA1	KS6A1_HUMAN	Ribosomal protein S6 kinase alpha-1	0.156989861761174	0.456836428120451	1.16998375226608	0.773723126427236	1.76918840062015	53
Q15424	SAFB	SAFB1_HUMAN	Scaffold attachment factor B1	-0.163879003361009	0.656101979231102	0.848844723025346	0.412639313455885	1.74616751315676	53
Q15428	SF3A2	SF3A2_HUMAN	Splicing factor 3A subunit 2	0.756360933430417	0.0597452547594229	2.13050903221549	0.969423946462512	4.68223294144439	53
Q15435	PPP1R7	PP1R7_HUMAN	Protein phosphatase 1 regulatory subunit 7	-0.635542144132547	0.340023754950524	0.529648264767265	0.143548512742062	1.95423330421435	53
Q15436	SEC23A	SC23A_HUMAN	Protein transport protein Sec23A	0.49048278191749	0.148016442398188	1.63310446296943	0.84023563099128	3.17414554751051	53
Q15437	SEC23B	SC23B_HUMAN	Protein transport protein Sec23B	-0.196074545702634	0.255333579327372	0.821950959482509	0.586300461948122	1.152315960232	53
Q15459	SF3A1	SF3A1_HUMAN	Splicing factor 3A subunit 1	0.56473166084566	0.341166013065645	1.75897571733134	0.549857539199702	5.62690397710014	53
Q15477	SKIC2	SKI2_HUMAN	SKI2 subunit of superkiller complex protein	-0.133514755140004	0.683178141121878	0.875014557920057	0.460845293653051	1.66140456920551	53
Q15526	SURF1	SURF1_HUMAN	Surfeit locus protein 1	-0.328435774230397	0.115716096056992	0.720049172453022	0.478229306901949	1.084146879473	53
Q15554	TERF2	TERF2_HUMAN	Telomeric repeat-binding factor 2	-0.0670825923027721	0.830555486609761	0.935117964601181	0.505855789954438	1.72864603921725	53
Q15555	MAPRE2	MARE2_HUMAN	Microtubule-associated protein RP/EB family member 2	-0.238287527247833	0.0888355839274827	0.787976093921257	0.598840415336896	1.0368477288596	53
Q15582	TGFBI	BGH3_HUMAN	Transforming growth factor-beta-induced protein ig-h3	-0.256551460368269	0.270645390064087	0.773715177867002	0.490163387028583	1.22129720885672	53
Q15628	TRADD	TRADD_HUMAN	Tumor necrosis factor receptor type 1-associated DEATH domain protein	0.0715679902650096	0.642726203619529	1.07419118276174	0.793889592591802	1.45345991166855	53
Q15629	TRAM1	TRAM1_HUMAN	Translocating chain-associated membrane protein 1	-0.0425129876498755	0.714575023697307	0.958378018361967	0.763113028609039	1.20360731850376	53
Q15631	TSN	TSN_HUMAN	Translin	-0.694643665897523	0.240308215905823	0.499252316919129	0.156590678282653	1.59174785295461	53
Q15642	TRIP10	CIP4_HUMAN	Cdc42-interacting protein 4	0.673929968754325	0.079876372912056	1.96193252329343	0.922883078715949	4.17082002555739	53
Q15645	TRIP13	PCH2_HUMAN	Pachytene checkpoint protein 2 homolog	0.177890157835612	0.264687783588458	1.19469408624315	0.873976800814275	1.63310279903833	53
Q15646	OASL	OASL_HUMAN	2'-5'-oligoadenylate synthase-like protein	0.332087610259645	0.182822837525485	1.39387496091053	0.855115136275715	2.27207696862341	53
Q15650	TRIP4	TRIP4_HUMAN	Activating signal cointegrator 1	0.136877184228899	0.439771018506667	1.14668730858588	0.810286334288762	1.62274954917768	53
Q15654	TRIP6	TRIP6_HUMAN	Thyroid receptor-interacting protein 6	0.273441622486424	0.0411590514199418	1.31448062086189	1.01103604768414	1.70899871135088	53
Q15691	MAPRE1	MARE1_HUMAN	Microtubule-associated protein RP/EB family member 1	-0.241472165751342	0.282896134539384	0.785470666470562	0.505500234396028	1.22050223898088	53
Q15717	ELAVL1	ELAV1_HUMAN	ELAV-like protein 1	0.0688231896053423	0.624854940657673	1.07124678483594	0.812988736476732	1.41154437021427	53
Q15738	NSDHL	NSDHL_HUMAN	Sterol-4-alpha-carboxylate 3-dehydrogenase, decarboxylating	0.203180211309536	0.2632280066532	1.22529326005527	0.858334084524015	1.74913661266224	53
Q15746	MYLK	MYLK_HUMAN	Myosin light chain kinase, smooth muscle	-0.15759276214945	0.209618765377499	0.854197572730358	0.667787783554736	1.09264276949539	53
Q15758	SLC1A5	AAAT_HUMAN	Neutral amino acid transporter B(0)	0.0420818251459462	0.796533810408679	1.04297981723506	0.757442571808507	1.43615759088162	53
Q15772	SPEG	SPEG_HUMAN	Striated muscle preferentially expressed protein kinase	-0.117939142393657	0.577707624039788	0.888750138174888	0.586760608025978	1.3461653650596	53
Q15785	TOMM34	TOM34_HUMAN	Mitochondrial import receptor subunit TOM34	0.279870982461271	0.0637743754190748	1.32295911639725	0.984092783538002	1.77851199900706	53
Q15811	ITSN1	ITSN1_HUMAN	Intersectin-1	-0.127121217370217	0.524890384563552	0.880626918847838	0.595127892296449	1.30308758879871	53
Q15814	TBCC	TBCC_HUMAN	Tubulin-specific chaperone C	0.135544911753992	0.307156448182584	1.14516062585183	0.882848779138585	1.48541051422296	53
Q15833	STXBP2	STXB2_HUMAN	Syntaxin-binding protein 2	0.152104001674246	0.599906447134227	1.16428131734199	0.659519432546537	2.05536170583715	53
Q15836	VAMP3	VAMP3_HUMAN	Vesicle-associated membrane protein 3	0.196910864783099	0.348617071389631	1.21763550166411	0.806658126986689	1.83799823656555	53
Q15904	ATP6AP1	VAS1_HUMAN	V-type proton ATPase subunit S1	0.146407042006668	0.473234151894224	1.15766731138628	0.775940742760709	1.72718550527979	53
Q15942	ZYX	ZYX_HUMAN	Zyxin	-0.0476715621910727	0.843442134455229	0.953446883663711	0.59405950712561	1.53025235530121	53
Q16134	ETFDH	ETFD_HUMAN	Electron transfer flavoprotein-ubiquinone oxidoreductase, mitochondrial	-0.128409121634989	0.335602133783397	0.879493485716731	0.677201947861018	1.14221288621709	53
Q16181	SEPTIN7	SEPT7_HUMAN	Septin-7	-0.420153698028646	0.321996736916356	0.656945840774461	0.286031596873566	1.50884672332768	53
Q16204	CCDC6	CCDC6_HUMAN	Coiled-coil domain-containing protein 6	1.3918699649549	0.0398485745530142	4.0223647057714	1.0667026992906	15.1676918385933	53
Q16270	IGFBP7	IBP7_HUMAN	Insulin-like growth factor-binding protein 7	0.384759298346949	0.0688027204904101	1.46926062541394	0.970780781366575	2.22370160887705	53
Q16352	INA	AINX_HUMAN	Alpha-internexin	0.0450867782605383	0.863714700525416	1.04611863632553	0.625165673689703	1.75051869820153	53
Q16363	LAMA4	LAMA4_HUMAN	Laminin subunit alpha-4	-0.244188647641987	0.195444159412015	0.783339845108609	0.541253677878766	1.13370372897904	53
Q16401	PSMD5	PSMD5_HUMAN	26S proteasome non-ATPase regulatory subunit 5	-1.91444148886039	0.0295487709486064	0.147424147625786	0.0262852839995005	0.826845899918847	53
Q16512	PKN1	PKN1_HUMAN	Serine/threonine-protein kinase N1	-0.192460661438125	0.587161325819717	0.82492676899806	0.411803929745647	1.65249558116139	53
Q16513	PKN2	PKN2_HUMAN	Serine/threonine-protein kinase N2	0.468371740100347	0.0927320526118051	1.59739110665871	0.925264868515407	2.75775989606792	53
Q16531	DDB1	DDB1_HUMAN	DNA damage-binding protein 1	-0.951524551738036	0.130310802511257	0.386151865969671	0.112562765270451	1.32471215711153	53
Q16539	MAPK14	MK14_HUMAN	Mitogen-activated protein kinase 14	-0.0341114571285061	0.927394358549254	0.966463779356591	0.46402840945072	2.01292036820306	53
Q16540	MRPL23	RM23_HUMAN	39S ribosomal protein L23, mitochondrial	-0.0794920082229997	0.624361806476383	0.923585401027678	0.671888204913929	1.26957131670548	53
Q16543	CDC37	CDC37_HUMAN	Hsp90 co-chaperone Cdc37	0.216253889941272	0.670400159740411	1.24141752241497	0.458572666129855	3.36068322162602	53
Q16555	DPYSL2	DPYL2_HUMAN	Dihydropyrimidinase-related protein 2	-0.0307156352182617	0.922696812311068	0.969751296986991	0.52146568520784	1.80341219889307	53
Q16576	RBBP7	RBBP7_HUMAN	Histone-binding protein RBBP7	-0.014692741264026	0.931549865107915	0.985414670358371	0.704720760631152	1.37791041048347	53
Q16585	SGCB	SGCB_HUMAN	Beta-sarcoglycan	0.0810017305441245	0.614376644804815	1.08437277312007	0.791281290956209	1.48602567067288	53
Q16610	ECM1	ECM1_HUMAN	Extracellular matrix protein 1	0.00178293607871196	0.989490091007611	1.00178452645428	0.76835616965495	1.30612895045003	53
Q16629	SRSF7	SRSF7_HUMAN	Serine/arginine-rich splicing factor 7	0.154657523804374	0.723623903622449	1.16725813451827	0.495323841258212	2.75070860538044	53
Q16630	CPSF6	CPSF6_HUMAN	Cleavage and polyadenylation specificity factor subunit 6	0.623749362976717	0.157783079177908	1.86591092031554	0.785280010361249	4.43360777890063	53
Q16643	DBN1	DREB_HUMAN	Drebrin	0.612118504825076	0.0366000562588323	1.84433449448394	1.03887579514332	3.27427950814278	53
Q16647	PTGIS	PTGIS_HUMAN	Prostacyclin synthase	-0.0855831200909956	0.527948601948695	0.917976837564673	0.703733425207089	1.19744415160792	53
Q16651	PRSS8	PRSS8_HUMAN	Prostasin	0.24114499113562	0.145731820481517	1.27270555295463	0.919669556283352	1.76126241589157	53
Q16658	FSCN1	FSCN1_HUMAN	Fascin	0.633915043930068	0.0174682792368913	1.88497591556559	1.11756494047648	3.17935367652768	53
Q16666	IFI16	IF16_HUMAN	Gamma-interferon-inducible protein 16	0.407333087336636	0.133704380113846	1.50280458748277	0.882471356914306	2.5592010556084	53
Q16698	DECR1	DECR_HUMAN	2,4-dienoyl-CoA reductase [(3E)-enoyl-CoA-producing], mitochondrial	-0.0784365152422708	0.727336583905831	0.924560753583904	0.594908553127817	1.43688064757741	53
Q16718	NDUFA5	NDUA5_HUMAN	NADH dehydrogenase [ubiquinone] 1 alpha subcomplex subunit 5	0.0961664604206272	0.667752110364563	1.10094231206213	0.709676038431712	1.70792574195859	53
Q16719	KYNU	KYNU_HUMAN	Kynureninase	0.480976388440334	0.0241259728241301	1.61765308913834	1.06497458237666	2.4571492691957	53
Q16740	CLPP	CLPP_HUMAN	ATP-dependent Clp protease proteolytic subunit, mitochondrial	0.0457824212637923	0.755387962527797	1.0468466146126	0.784866358513751	1.39627316502784	53
Q16762	TST	THTR_HUMAN	Thiosulfate sulfurtransferase	-0.147904960688699	0.323149240471416	0.86251308369632	0.643191869370055	1.15662037251177	53
Q16774	GUK1	KGUA_HUMAN	Guanylate kinase	0.249042588704603	0.21564295952232	1.28279666455467	0.864874140112517	1.90266676533826	53
Q16775	HAGH	GLO2_HUMAN	Hydroxyacylglutathione hydrolase, mitochondrial	-0.243568765924806	0.0371535947538994	0.783825573688511	0.623358923724474	0.985599959486072	53
Q16787	LAMA3	LAMA3_HUMAN	Laminin subunit alpha-3	0.538111881183578	0.014074713430564	1.71276989419099	1.11468117599485	2.63176661957068	53
Q16790	CA9	CAH9_HUMAN	Carbonic anhydrase 9	-0.146778483942401	0.215456562176522	0.863485232076953	0.68453029671468	1.08922388036503	53
Q16795	NDUFA9	NDUA9_HUMAN	NADH dehydrogenase [ubiquinone] 1 alpha subcomplex subunit 9, mitochondrial	-1.24502536124257	0.00350645413549397	0.287933605684154	0.124821779811324	0.664193071173921	53
Q16822	PCK2	PCKGM_HUMAN	Phosphoenolpyruvate carboxykinase [GTP], mitochondrial	-0.282253712489152	0.253859121799438	0.75408234015334	0.464363895290358	1.22455725240133	53
Q16831	UPP1	UPP1_HUMAN	Uridine phosphorylase 1	0.199043799028317	0.148045955167589	1.22023540985474	0.931778167813404	1.59799242662824	53
Q16836	HADH	HCDH_HUMAN	Hydroxyacyl-coenzyme A dehydrogenase, mitochondrial	-0.529975871738937	0.0341532056346512	0.588619171864063	0.360469673404725	0.961169704550778	53
Q16851	UGP2	UGPA_HUMAN	UTP--glucose-1-phosphate uridylyltransferase	0.0267567554549179	0.957127622612748	1.02711793154081	0.387220741452611	2.72446987559365	53
[truncated: 1,278 more rows]
