# Supplementary material for: Proteomic characterization of MET-amplified esophageal adenocarcinomas reveals enrichment of alternative splicing- and androgen signaling-related proteins
Source: Cell Mol Life Sci. 2025 Mar 13;82(1):112. doi: 10.1007/s00018-025-05635-7 (PMC11904063; doi:10.1007/s00018-025-05635-7)
Supplement: Supplementary file 14 — Supplementary Table S12. Detailed results of univariable Cox regression on MET-amplified EACs examine the relationship between survival and the inflammatory tumor microenvironment, quantified by immunohistochemistry analyses on whole slide specimens (n=17). HR = Hazard ration; LowerCI = Lower confidence interval; UpperCI = Upper confidence interval. [file 18_2025_5635_MOESM14_ESM.tsv]

Predictor	Coefficient	PValue	HR	LowerCI	UpperCI	n
NumDetections_CD3_Tumor	4.0716697246903e-05	0.766914768692795	1.00004071752618	0.999771512760937	1.0003099947792	17
NumNegative_CD3_Tumor	4.72657790027595e-05	0.763873498263933	1.00004726689605	0.999738911703995	1.00035571719586	17
NumPositive_CD3_Tumor	0.000154074570907183	0.8474582237187	1.000154086441	0.998585224970876	1.0017254127246	17
PositivePercent_CD3_Tumor	0.0164005279467534	0.807841586345463	1.016535754858	0.890683511475485	1.16017073134419	17
NumPositivepromm2_CD3_Tumor	0.000230966517100716	0.839926550256758	1.00023099319192	0.997991826075994	1.0024751842662	17
NumDetections_CD3_Peritumoral	0.000120467303599457	0.371126246594402	1.00012047456008	0.999856478692958	1.00038454013102	17
NumNegative_CD3_Peritumoral	0.000658341175201991	0.113494714843454	1.00065855792932	0.999843074310736	1.0014747066658	17
NumPositive_CD3_Peritumoral	0.000188016525810176	0.582865400405229	1.00018803420202	0.999517151930518	1.00085936677398	17
PositivePercent_CD3_Peritumoral	-0.0546798166895282	0.0871899633889761	0.946788245222222	0.88928495543408	1.00800983510782	17
NumPositivepromm2_CD3_Peritumoral	8.08431992502314e-05	0.461866924603477	1.00008084646715	0.999865501755261	1.00029623755862	17
NumDetections_CD4_Tumor	5.52927094709166e-06	0.961780488767072	1.00000552928623	0.999779399378712	1.00023171033977	17
NumNegative_CD4_Tumor	6.25341738256283e-06	0.956903691538854	1.00000625343694	0.999779471933749	1.00023308638132	17
NumPositive_CD4_Tumor	-0.0116156594615429	0.479846212342612	0.988451541863252	0.957109563246358	1.02081986026542	17
PositivePercent_CD4_Tumor	-0.50601367295592	0.652196835889794	0.602894128102649	0.0667727489449992	5.44355797003435	17
NumPositivepromm2_CD4_Tumor	-0.0151739506156802	0.499816018883925	0.984940593677952	0.942472808161036	1.02932197584306	17
NumDetections_CD4_Peritumoral	9.18941760643671e-05	0.222057876399318	1.00009189839846	0.999944395057747	1.00023942349763	17
NumNegative_CD4_Peritumoral	9.35155937207745e-05	0.230237906057546	1.00009351996644	0.999940745714363	1.00024631755987	17
NumPositive_CD4_Peritumoral	0.00305448469760664	0.246036637503427	1.00305915438928	0.997895903357666	1.00824912079384	17
PositivePercent_CD4_Peritumoral	0.00423019923308136	0.965737657449667	1.00423915915549	0.827961969810085	1.21804663203631	17
NumPositivepromm2_CD4_Peritumoral	-0.000563239398441645	0.800634649164419	0.999436919191092	0.995077368126222	1.00381556996227	17
NumDetections_CD8_Tumor	7.35690316618553e-05	0.483339749746103	1.00007357173793	0.99986786483643	1.00027932096035	17
NumNegative_CD8_Tumor	9.68735260769592e-05	0.423916565030281	1.00009687821847	0.999859442233491	1.00033437058722	17
NumPositive_CD8_Tumor	-1.01122323005504e-05	0.985825299855572	0.999989887818828	0.998874946910669	1.00110607322034	17
PositivePercent_CD8_Tumor	-0.00263407513997473	0.964408871010058	0.997369390991928	0.888399900248962	1.11970487818475	17
NumPositivepromm2_CD8_Tumor	-4.10020000296953e-05	0.959304001877673	0.999958998840541	0.998385402601787	1.00153507528896	17
NumDetections_CD8_Peritumoral	0.000108064529658513	0.53561587171981	1.00010807036884	0.999766174899004	1.00045008275853	17
NumNegative_CD8_Peritumoral	0.000420706343101768	0.252917889561355	1.00042079485243	0.999699527017863	1.00114258307064	17
NumPositive_CD8_Peritumoral	0.000361172552555655	0.0796291510501338	1.00036123778321	0.999957323463631	1.00076531525654	17
PositivePercent_CD8_Peritumoral	-0.0236853840796003	0.435290470320717	0.976592913108056	0.920177773331483	1.036466806278	17
NumPositivepromm2_CD8_Peritumoral	-0.000517837324560098	0.344625664185172	0.999482296730047	0.998409489578012	1.00055625663073	17
NumDetections_CD20_Tumor	1.15100930820939e-05	0.922892703835143	1.00001151015932	0.999778460637069	1.00024461400569	17
NumNegative_CD20_Tumor	1.35105355506668e-05	0.910563329190291	1.00001351062682	0.999777795611986	1.00024928121557	17
NumPositive_CD20_Tumor	-0.00273061851665965	0.659050396432901	0.997273106231022	0.985249569505412	1.00944337271919	17
PositivePercent_CD20_Tumor	-0.16511746761504	0.730511916736292	0.84779410988635	0.33131976816358	2.16936905618962	17
NumPositivepromm2_CD20_Tumor	-0.00392325860480494	0.654865097866783	0.99608442731966	0.979096504523645	1.01336710095953	17
NumDetections_CD20_Peritumoral	0.00011143057671914	0.352791846363059	1.00011143678534	0.999876394286448	1.00034653453603	17
NumNegative_CD20_Peritumoral	0.000103820587220369	0.280262943181836	1.00010382597676	0.999915365175799	1.00029232229821	17
NumPositive_CD20_Peritumoral	0.00113030751354887	0.205553581428612	1.00113094655183	0.999380452143323	1.00288450709063	17
PositivePercent_CD20_Peritumoral	0.0164657804545081	0.583500272147082	1.01660208852942	0.958490751098216	1.07823659771182	17
NumPositivepromm2_CD20_Peritumoral	0.000483750170482386	0.485415913445123	1.00048386719647	0.999125033413002	1.00184454902616	17
NumDetections_CD66b_Tumor	6.15363085459905e-05	0.576650949051565	1.00006153820194	0.999845512855116	1.00027761022293	17
NumNegative_CD66b_Tumor	5.95600391791304e-05	0.581958216893348	1.00005956181291	0.999847528276335	1.00027164031457	17
NumPositive_CD66b_Tumor	1.51189413785779e-05	0.972760284463451	1.00001511905567	0.999147676517892	1.00088331469189	17
PositivePercent_CD66b_Tumor	-0.00947480567158594	0.735268286720339	0.990569938872876	0.937633629553773	1.04649489189673	17
NumPositivepromm2_CD66b_Tumor	1.82306877389761e-05	0.976455730462021	1.00001823085392	0.99880822357539	1.00122970399704	17
NumDetections_CD66b_Peritumoral	8.66423059447145e-05	0.429190888637914	1.0000866460595	0.999871850687991	1.00030148757397	17
NumNegative_CD66b_Peritumoral	8.74942435011553e-05	0.424710917772656	1.00008749807123	0.99987268218765	1.00030236010656	17
NumPositive_CD66b_Peritumoral	0.00020028919672989	0.828017305659921	1.00020030925595	0.998394590117041	1.00200929425952	17
PositivePercent_CD66b_Peritumoral	-0.0144020384697588	0.583519986351044	0.985701174798359	0.936235241739637	1.03778063747473	17
NumPositivepromm2_CD66b_Peritumoral	-0.000346785815295834	0.619494241844548	0.999653274307955	0.998285912230702	1.00102250927455	17
NumDetections_CD68_Tumor	1.07891314147226e-05	0.92433457781641	1.00001078918962	0.999788160567951	1.00023346738529	17
NumNegative_CD68_Tumor	2.66150672528605e-05	0.82043882372918	1.00002661542144	0.999796816193548	1.00025646746774	17
NumPositive_CD68_Tumor	-0.000638143996434556	0.423809962043974	0.999362059574141	0.997800519814961	1.00092604311479	17
PositivePercent_CD68_Tumor	-0.0517542539702377	0.414130077463462	0.949562189310716	0.838647215537879	1.07514618144921	17
NumPositivepromm2_CD68_Tumor	-0.000993532165958092	0.359919730500545	0.999006961223711	0.996884353010706	1.00113408898366	17
NumDetections_CD68_Peritumoral	7.48590441746589e-05	0.214377501870401	1.00007486184618	0.999956690771265	1.00019304688611	17
NumNegative_CD68_Peritumoral	7.86877632048183e-05	0.214407259340878	1.00007869085917	0.999954467675857	1.00020292947458	17
NumPositive_CD68_Peritumoral	0.00125667155469098	0.0899526133002287	1.00125746149725	0.999804130194825	1.00271290538535	17
PositivePercent_CD68_Peritumoral	-0.0141408265525834	0.850213176829692	0.985958685322935	0.851374661584231	1.14181754875677	17
NumPositivepromm2_CD68_Peritumoral	-0.000611206974665823	0.674224940864743	0.999388979774268	0.99654494858548	1.00224112751958	17
NumDetections_CD163_Tumor	7.37945367202898e-05	0.598478655268121	1.0000737972596	0.999799151765287	1.00034851819922	16
NumNegative_CD163_Tumor	-1.64739042841684e-05	0.930622903833511	0.99998352623141	0.999612732373344	1.00035445763083	16
NumPositive_CD163_Tumor	0.000440755097416317	0.130615300281015	1.00044085224422	0.999869303976525	1.00101272722203	16
PositivePercent_CD163_Tumor	0.0993404200000317	0.0260547460315923	1.10444220978866	1.01191916195283	1.20542493968479	16
NumPositivepromm2_CD163_Tumor	0.000665594296109282	0.120774476861761	1.00066581585315	0.999824800906837	1.00150753822954	16
NumDetections_CD163_Peritumoral	0.000138782936701994	0.318545580708504	1.0001387925675	0.999866087259216	1.00041157225393	16
NumNegative_CD163_Peritumoral	0.00022342124105618	0.348373993736645	1.00022344620144	0.999756483604328	1.00069062690573	16
NumPositive_CD163_Peritumoral	0.000308538649412717	0.117363471615323	1.00030858625236	0.99992236724239	1.00069495443903	16
PositivePercent_CD163_Peritumoral	-0.00678493599709744	0.826635402903339	0.993238029711503	0.934725630574779	1.05541321581025	15
NumPositivepromm2_CD163_Peritumoral	9.92861306824095e-05	0.733370314649649	1.00009929105971	0.999528137572883	1.00067077091685	16
NumDetections_FOXP3_Tumor	-1.39928697933501e-05	0.866881955680617	0.999986007228106	0.999822406015359	1.00014963521096	16
NumNegative_FOXP3_Tumor	-1.39817869901978e-05	0.868967860250647	0.999986018310755	0.999819920257552	1.00015214395749	16
NumPositive_FOXP3_Tumor	-0.000681072774475115	0.840456340879034	0.999319159102942	0.992714630740887	1.00596762737838	16
PositivePercent_FOXP3_Tumor	-0.00547544836069662	0.987028298742707	0.994539514584611	0.513991708369083	1.92436731948201	16
NumPositivepromm2_FOXP3_Tumor	-0.000963870063575632	0.837288186765837	0.999036594309963	0.989888537725449	1.00826919267477	16
NumDetections_FOXP3_Peritumoral	6.04262314671094e-05	0.219755475871402	1.00006042805717	0.999963918323127	1.00015694710568	16
NumNegative_FOXP3_Peritumoral	6.28035539390377e-05	0.235216896052399	1.00006280552612	0.999959106088221	1.00016651571804	16
NumPositive_FOXP3_Peritumoral	0.00158066949095317	0.111055136464257	1.00158191940745	0.99963651430791	1.00353111048415	16
PositivePercent_FOXP3_Peritumoral	-0.0409024301748579	0.646576491575849	0.959922784877047	0.805944500435757	1.14331911493645	16
NumPositivepromm2_FOXP3_Peritumoral	-0.00162784271697251	0.345320905218411	0.998373481500346	0.995003839073528	1.00175453543096	16
NumDetections_Mast_Tumor	3.8555148877003e-05	0.748585556542441	1.00003855589214	0.999802800712885	1.00027436666285	17
NumNegative_Mast_Tumor	4.00293045160118e-05	0.742075609209522	1.0000400301057	0.999801657675164	1.00027845936892	17
NumPositive_Mast_Tumor	-0.00130319972750752	0.820012642097187	0.9986976490685	0.987549019650975	1.00997213749192	17
PositivePercent_Mast_Tumor	-0.0870373877151398	0.855934781652225	0.916642823811702	0.358200702196447	2.345707479894	17
NumPositivepromm2_Mast_Tumor	-0.00227475606608012	0.788479093874256	0.997727829230822	0.981284369141724	1.01444683368627	17
NumDetections_Mast_Peritumoral	6.6388872242775e-05	0.115457745056424	1.00006639107603	0.999983727520137	1.0001490614653	17
NumNegative_Mast_Peritumoral	6.66824491149557e-05	0.115605498932999	1.00006668467244	0.999983621849801	1.00014975439462	17
NumPositive_Mast_Peritumoral	0.00209453727190413	0.509465760175906	1.00209673234738	0.99587990795135	1.00835236554482	17
PositivePercent_Mast_Peritumoral	0.00451823651841145	0.957284924576233	1.0045284591393	0.851446929920398	1.18513249594443	17
NumPositivepromm2_Mast_Peritumoral	-0.00148294521700173	0.632969906361629	0.998518153802927	0.992459326554532	1.00461396935567	17
NumDetections_Mum1_Tumor	1.96107681774535e-05	0.86405853800595	1.00001961096047	0.999795133369058	1.0002441389524	17
NumNegative_Mum1_Tumor	2.10831643644195e-05	0.855338107689234	1.00002108338662	0.999794447199571	1.00024777094818	17
NumPositive_Mum1_Tumor	-0.00166729976703196	0.74207781664871	0.998334089405062	0.98847012689005	1.0082964845928	16
PositivePercent_Mum1_Tumor	-0.202929426881183	0.615712501646671	0.816335850759741	0.369601492924806	1.80303444112767	17
NumPositivepromm2_Mum1_Tumor	-0.00197208633251823	0.771436407621573	0.998029856952082	0.984838467492448	1.01139793808413	16
NumDetections_Mum1_Peritumoral	7.68163593904784e-05	0.19199960927999	1.00007681930984	0.999961419807714	1.00019223212953	17
NumNegative_Mum1_Peritumoral	7.68748295145779e-05	0.191422755672331	1.00007687778446	0.999961540298489	1.00019222857368	17
NumPositive_Mum1_Peritumoral	0.00230732305790942	0.475898830605355	1.0023099869762	0.995972099061756	1.00868820616424	16
PositivePercent_Mum1_Peritumoral	0.00142937104855393	0.989807128200743	1.00143039308625	0.80423511266019	1.24697717919787	17
NumPositivepromm2_Mum1_Peritumoral	0.000147605605546176	0.954951798727984	1.00014761649979	0.995038625745142	1.00528283918741	16
