# Supplementary material for: Proteomic characterization of MET-amplified esophageal adenocarcinomas reveals enrichment of alternative splicing- and androgen signaling-related proteins
Source: Cell Mol Life Sci. 2025 Mar 13;82(1):112. doi: 10.1007/s00018-025-05635-7 (PMC11904063; doi:10.1007/s00018-025-05635-7)
Supplement: Supplementary file 15 — Supplementary Table S13. Detailed results of univariable Cox regression on MET-amplified EACs examine the relationship between survival and CD68/CD163 positive cells quantified by immunohistochemistry analyses on our TMAs, including 17 MET-amplified and 787 non-amplified EACs (n = 804). HR = Hazard ration; LowerCI = Lower confidence interval; UpperCI = Upper confidence interval. [file 18_2025_5635_MOESM15_ESM.tsv]

Predictor	Coefficient	PValue	HR	LowerCI	UpperCI	n
`CD163_Num Detections`	-1.28582991362929e-05	0.539027299199725	0.999987141783531	0.999946116884695	1.0000281683655	804
`CD163_Num Negative`	-3.93258090796089e-05	0.105951742870534	0.99996067496417	0.999913001172418	1.00000835102891	804
`CD163_Num Positive`	0.000140700452556211	0.0128376668572218	1.00014071035133	1.00002987248294	1.00025156050438	804
`CD163_Positive %`	0.0103955853776264	0.0045797115223549	1.01044980720162	1.00321430594251	1.01773749320147	804
`CD163_Num Positive per mm^2`	0.000225403817894389	0.00155550717459845	1.00022542922324	1.00008578483386	1.00036509311151	804
`CD68_Num Detections`	-3.72286971725299e-06	0.818707770897555	0.999996277137213	0.999964443307719	1.00002811198013	804
`CD68_Num Negative`	-1.0923968867386e-05	0.53542420175416	0.999989076090799	0.999954529778906	1.00002362359619	804
`CD68_Num Positive`	0.000192968853583479	0.0300130918367573	1.00019298747327	1.00001867116045	1.0003673341717	804
`CD68_Positive %`	0.0161080233660207	0.0334106269327305	1.01623845697584	1.00126657926497	1.03143420825528	804
`CD68_Num Positive per mm^2`	0.00030013384026826	0.00970997652650662	1.00030017888494	1.00007266014327	1.00052774938762	804
